# Supplementary material for: Direct, diffuse and total solar radiation data set in La Guajira, Magdalena and Cesar departments -Colombia
Source: Data Brief. 2020 Oct 15;33:106397. doi: 10.1016/j.dib.2020.106397 (PMC7599437; doi:10.1016/j.dib.2020.106397)
Supplement: Supplementary file 26 [file mmc26.xls]

## Sheet: 1984
						Temperature				Temperature				Relative Humidity				Pressure				Dew temperature
Year	Month	Day	Maximum	Minimum	Max-Min	1899-12-31 07:00:00	1899-12-31 13:00:00	1899-12-31 19:00:00	Average	1899-12-31 01:00:00	1899-12-31 13:00:00	1899-12-31 19:00:00	Average	1899-12-31 01:00:00	1899-12-31 13:00:00	1899-12-31 19:00:00	Average	1899-12-31 07:00:00	1899-12-31 13:00:00	1899-12-31 19:00:00	Average	1899-12-31 07:00:00	1899-12-31 13:00:00	1899-12-31 19:00:00	Average		Month	Taverage	Hraverage
1984	1	1	29.35	18.0667	11.2833	20.7667	27.7333	25.1667	24.7167	18.7333	23.9	22.9	21.8333	83	73.5	82.8333	80	20.5833	27.3333	26.5667	24.8167	17.7667	22.5333	22.0667	20.7833		January	24.5136	79.0744
1984	1	2	29.95	18.02	11.93	20.6182	27.5455	24.0727	24.1	17.78	24.1778	21.9818	21.6625	73.7	76.6667	83.9091	78.25	18.41	28.1778	25.2091	24.45	16.13	23.0111	21.1636	20.475		February	24.802	79.0899
1984	1	3	30.45	18.8	11.65	21.5273	27.9667	24.5167	25.0364	18.7818	24.25	22.0333	21.6455	78.2	74.75	81.25	77.7	19.88	28.15	25.175	24.61	17.38	22.9167	21.075	20.62		March	24.7835	77.9186
1984	1	4	29.8286	18.275	11.5536	19.9333	27.9091	24.8909	24.6889	17.875	24.4364	22.54	21.4875	82.375	76.5455	82	78.25	19.2375	28.5818	25.91	24.1625	16.85	23.2182	21.61	20.3		April	24.512	78.7013
1984	1	5	30.05	18.84	11.21	20.6364	27.9273	24.4833	24.5727	18.5333	24.1833	22	21.575	81.8182	74.1818	81.5	79	19.8909	27.9364	25.0167	24.4182	17.3818	22.8364	21.0583	20.5091		May	24.8335	79.7195
1984	1	6	28.7333	17.56	11.1733	20.15	27.3833	23.9667	23.9	17.5667	24.4727	22.0333	21.5545	78.5833	79.6364	85.0833	81.6364	18.6417	29.0182	25.4667	24.6909	16.2083	23.4818	21.2833	20.5818		June	25.3518	79.6888
1984	1	7	28.4667	17.04	11.4267	20.1333	27.3167	24.2333	23.9917	17.6545	23.8909	21.8	21.15	79.2727	76.9091	81.75	80.5	18.7455	27.7	24.725	23.83	16.3818	22.7273	20.8417	20.13		July	25.4166	78.942
1984	1	8	29.5143	18.26	11.2543	20.3833	28.54	25.08	25.1111	18.0333	24.9556	22.84	22.05	80.5	77.5556	83.2	80.875	19.425	29.6667	26.63	25.4125	16.8667	23.8556	22.01	21.05		August	25.2751	79.3166
1984	1	9	29.8333	18.25	11.5833	19.7818	27.7727	24.5273	24.1545	17.1091	24.12	22.0364	21.17	77.6364	75.4	81.0909	78.4	18.0909	28.03	25.1455	23.92	15.7273	22.89	21.0455	19.99		September	24.9403	80.059
1984	1	10	29.9714	17.7778	12.1937	19.9818	28.4167	25	24.6182	17.5091	23.725	22.5333	21.4857	79.3636	72.75	81.5833	79.5714	18.7182	27	25.9	24.3286	16.2364	22.2625	21.6	20.4429		October	24.6145	81.3551
1984	1	11	29.5429	17.2	12.3429	20.3	27.9636	24.8	24.6556	17.6	23.52	22.3636	21.2778	78.1	70	82.1	77.625	18.62	26.61	25.76	24.2875	16.2	21.78	21.51	20.2625		November	24.4766	80.2178
1984	1	12	30	17.05	12.95	20.3273	28.45	24.4182	24.51	17.4182	24.5833	22.35	21.5091	76.0909	74	84.2727	77.7	18.3455	28.7333	25.7455	24.35	15.8818	23.2333	21.5273	20.21		December	24.084	80.109
1984	1	13	30.0889	17.5556	12.5333	20.1833	28.3455	25.0167	24.7818	17.7667	24.46	22.4	21.73	80.0833	74.4	80.6667	78.1	19	28.41	25.6	24.62	16.5333	23.16	21.4167	20.58
1984	1	14	29.825	17.98	11.845	20.6333	27.45	23.9167	23.9917	18.3833	24.0727	22	21.4182	81.6667	77.3636	85	81.5455	19.7917	28.0727	25.4667	24.3273	17.3	22.9545	21.25	20.4364
1984	1	15	29.675	18.6	11.075	19.9091	27.4545	24.1545	23.9273	17.5818	23.96	22.1273	21.08	80.6364	76.7	84.4545	80.2	18.8455	28	25.5909	23.89	16.4091	22.79	21.3364	20
1984	1	16	30.3	17.5	12.8	20.7667	28.0727	25.0182	24.7091	18.1333	24.1333	22.4909	21.3778	78.9167	76.4444	81.2727	79.4444	19.3083	28.0444	25.8091	24.1667	16.8417	22.9333	21.5182	20.2667
1984	1	17	30.175	17.64	12.535	20.4833	28.65	24.7333	24.675	17.7833	24.6909	22.3167	21.5273	78	74.2727	82.0833	78	18.875	28.9	25.575	24.3455	16.4417	23.3727	21.375	20.3091
1984	1	18	29.675	18.0667	11.6083	20.2	28.3917	25	24.6583	17.2833	24.5455	22.5167	21.4818	76.8333	74.8182	81.75	77.6364	18.15	28.8091	25.8833	24.2818	15.6417	23.2545	21.575	20.1727
1984	1	19	30.1143	17.4	12.7143	19.8889	28.2444	25.34	24.6125	16.8667	24.6667	22.22	21.2111	76.1111	75.5556	77.5	76.2222	17.4333	29.0556	24.99	23.7778	15.2556	23.4444	21	19.8667
1984	1	20	29.5333	18.9	10.6333	20.5167	27.6	24.4	24.2417	17.8	24.0182	22.1	21.2545	77.6667	76.7273	82.6667	79.4545	18.9	27.8636	25.275	24	16.5	22.8545	21.2	20.1545
1984	1	21	29.825	17.34	12.485	20.8333	27.5833	24.5333	24.4	19	24.2545	22.3167	21.8727	84.8333	77.2727	83.25	82.1818	21.0417	28.3364	25.65	25.0727	18.1167	23.1091	21.4583	20.9364
1984	1	22	29.7143	17.975	11.7393	21.1	27.6083	24.8167	24.575	18.2	23.9667	22.1083	21.425	77.5833	74.9167	80.1667	77.5833	19.325	27.6167	25.0417	23.9917	16.7417	22.675	21.025	20.1583
1984	1	23	30.35	17.4889	12.8611	19.65	27.6	24.8182	24.2818	17.2667	24.0667	22.2364	21.3	79.8333	75.4167	80.7273	79.0909	18.3833	27.975	25.3364	24.0818	16.05	22.8083	21.2273	20.1636
1984	1	24	30.1333	17.7429	12.3905	20.86	28.1091	24.6	24.5333	18.26	24.18	22.62	21.7625	79.3	72.5	84.9	79.25	19.49	27.77	26.29	24.75	16.97	22.75	21.88	20.6625
1984	1	25	30.3125	17.3778	12.9347	19.25	27.65	24.9	24.1833	16.8667	24.2222	21.9333	21.2556	79.6667	77	78.5	80.1111	17.875	28.3556	24.6333	24.1667	15.6167	23.0667	20.725	20.2
1984	1	26	30.4571	18.275	12.1821	20.7455	28.1636	25.0818	24.7909	17.8545	24	21.9455	21.1778	76.9091	73.1111	77.0909	76.1111	18.8545	27.4556	24.5727	23.5333	16.4273	22.5778	20.6636	19.8556
1984	1	27	30.3	18.3333	11.9667	20.3333	28.1	25.0909	24.6273	17.75	24.68	22.7273	21.5	78.9167	78.2	82.6364	80.6	18.8667	29.32	26.2455	24.56	16.4667	23.59	21.8545	20.44
1984	1	28	30.075	17.375	12.7	19.2	27.8455	24.3333	24.0364	17.1667	23.92	22.1833	20.92	82.6667	75.1	84.0833	80.1	18.4583	27.52	25.475	23.56	16.1	22.62	21.3417	19.83
1984	1	29	30.7143	18.2	12.5143	20.9273	28.64	25.14	25.3222	18.9636	24.5	22.48	22.2778	84.1818	72.4	80.3	78.3333	20.8909	28.31	25.66	25.3333	18.0545	23.06	21.46	21.1333
1984	1	30	30.6	17.9111	12.6889	20.4	27.4167	25.42	24.94	17.9333	24.4833	22.7	21.98	80.0833	79.4167	80.2	79.5	19.2167	29.15	26.06	25.15	16.7333	23.4667	21.68	20.89
1984	1	31	30.7143	17.6	13.1143	20.36	27.65	25.1111	24.5778	17.68	24.0667	22.7111	21.4667	78.6	75.6667	82.2222	78.3333	18.66	27.9556	26.1778	24.2111	16.26	22.8222	21.8	20.2556
1984	2	1	29.9714	18.18	11.7914	21.4769	27.9692	25.3231	25.0385	18.8923	24.8462	23.0308	22.2615	79.5385	78.7692	82.8462	80.3846	20.3077	29.6	26.8615	25.5846	17.6923	23.8	22.1769	21.2231
1984	2	2	30.45	17.5556	12.8944	20.3846	28.5231	24.8333	24.6167	17.6615	25.2	22.6833	21.7667	77.8462	77.1538	84	79.3333	18.6615	30.1	26.2833	24.8417	16.3231	24.1154	21.875	20.6417
1984	2	3	29.9	18.66	11.24	20.6	27	24.75	24.1917	18.1077	23.6333	22.05	21.0818	79.6154	77.3333	80.0833	79.0909	19.4154	27.4167	24.95	23.6727	16.8923	22.4917	20.9667	19.9455
1984	2	4	30.2857	18.3333	11.9524	21.1833	28.4909	25.0545	24.67	18.2167	24.8727	22.6364	21.71	76.5	75.4545	82	78.5	19.2167	29.2909	26.0455	24.61	16.8083	23.6636	21.7182	20.54
1984	2	5	30.475	18.1556	12.3194	21	28.4	25.7167	25.2727	18.3333	24.5583	22.51	21.49	78.75	74.0833	80.1	77	19.65	28.6167	25.76	24.18	17.0417	23.2167	21.47	20.21
1984	2	6	29.75	18.2444	11.5056	20.7	27.8333	25	24.6091	17.85	24.3091	22.5818	21.42	77.0833	77.4545	82.0909	78.9	18.8417	28.5364	25.9727	24.2	16.4417	23.2	21.6727	20.26
1984	2	7	29.8	18.425	11.375	20.8167	27.15	24.925	24.4583	18.4333	23.725	22.6	21.6	80.6667	76.1667	82.75	79.8333	19.8833	27.35	26.075	24.4333	17.2833	22.4833	21.7083	20.5
1984	2	8	30	18.7571	11.2429	20.94	27.28	25.575	24.75	18.12	23.52	23.1429	21.5429	77.7	74	83.1429	79.2857	19.28	26.77	26.9857	24.4286	16.75	22.17	22.3	20.4571
1984	2	9	29.9429	18.05	11.8929	20.3	27.9833	25.1818	24.7182	18.15	24.1	22.5818	21.6636	82.4167	73.75	80.8182	78.8182	19.7083	27.7417	25.8909	24.5273	17.0833	22.725	21.6091	20.5182
1984	2	10	30.6	17.84	12.76	20.4077	27.8077	25.1231	24.6308	18.1385	24.2308	23.0923	21.8154	81	75.5385	84.8462	80.5385	19.5846	28.2692	27.0769	24.9769	17.0308	22.9769	22.3462	20.7769
1984	2	11	31.2	18.05	13.15	20.6077	28.3231	25.1167	24.7833	18.0923	24.7538	22.85	21.85	79.4615	75.6154	83.3333	79.25	19.3308	29.2385	26.6417	24.95	16.8692	23.5615	21.9667	20.7333
1984	2	12	30.6	19.6667	10.9333	21.3692	27.5231	24.6667	24.5333	18.1333	24.0615	22.4333	21.2818	77.25	76.2308	83.1667	78.8182	19.2083	27.9769	25.875	23.9	16.75	22.8615	21.5833	20.1364
1984	2	13	30.6857	17.9333	12.7524	20.6917	27.5417	24.7182	24.4364	17.6583	24.075	22.4364	21.3455	75.4167	75.8333	83	77.6364	18.5	28.0167	25.8636	23.9909	16.1083	22.875	21.5636	20.0818
1984	2	14	30.9143	17.32	13.5943	19.95	28.1692	25.4	24.8364	17.8167	24.9	23.0364	21.9818	82	76.9167	82.0909	80.4545	19.2583	29.8167	26.7727	25.3909	16.75	23.7583	22.1273	20.9636
1984	2	15	30.4857	17.22	13.2657	20.3333	28.1083	25.1455	24.7	18.4667	24.1364	22.8091	21.6	84.5	75	82.8182	80.6	20.2667	27.9545	26.4364	24.56	17.575	22.7818	21.9727	20.56
1984	2	16	30.2667	17.9333	12.3333	20.7583	27.6909	24.6667	24.2778	18.15	24.5636	22.8667	21.7111	78.6667	78.4545	86.3333	81.6667	19.475	29.0727	26.8222	25.0222	16.8667	23.4818	22.2	20.7444
1984	2	17	29.9	17.3556	12.5444	20.7917	27.7667	24.6727	24.4545	18.3333	24.72	22.98	21.6	80	76.9	84.7	80.1111	19.8833	29.18	26.89	24.6778	17.0583	23.58	22.24	20.4889
1984	2	18	30.325	18	12.325	20.0667	28.7667	25.4	24.9091	17.5167	25.1455	22.8	21.52	78.75	74.3636	80.7273	77.3	18.625	29.7636	26.2909	24.39	16.2	23.8545	21.8273	20.28
1984	2	19	30.3714	16.625	13.7464	20.5818	27.7818	25.6167	25.1545	17.8545	23.94	22.5833	21.59	77.9091	75.6	78.5	77.2	18.9091	27.76	25.7667	24.3	16.4818	22.61	21.4	20.28
1984	2	20	30.6625	17.2667	13.3958	21.15	28.3538	24.6	24.5545	17.9333	24.2909	22.3917	21.4333	74.5833	72	83.3333	77.6667	18.6667	27.9636	25.875	24.1889	16.3667	22.8273	21.525	20.2
1984	2	21	30.65	17.8111	12.8389	21.1231	27.4615	24.7333	24.5583	18.2615	24.4615	22.3	21.5455	77.8462	78.9231	83	80	19.3231	29.0077	25.6909	24.5	16.8923	23.4077	21.4364	20.4727
1984	2	22	31.15	18.4667	12.6833	21.3462	28.1231	24.8	24.8167	18.4615	24.3333	22.5636	21.8182	77.3077	74.3333	85.2727	78.8182	19.5462	28.275	26.3091	24.7818	17.0615	22.9917	21.8182	20.6818
1984	2	23	31.975	17.72	14.255	20.2833	28.65	25.9091	25.2818	18.05	24.9455	23.5455	22.12	81.6667	77	82.6364	80.5	19.425	29.7455	27.8182	25.55	16.9667	23.8	22.6909	21.08
1984	2	24	31.55	18.55	13	22.45	28.75	25.88	25.83	18.9333	24.95	23.54	22.55	73.0833	74.6667	82.7	76.8	19.825	29.4083	27.82	25.79	17.2833	23.6667	22.72	21.34
1984	2	25	30.9625	18.7	12.2625	20.6167	28.5333	25.5545	25.0818	18.45	25.1167	22.7273	22.0818	82.5	76.75	79.5455	79.4545	20.0167	29.95	26.0273	25.2091	17.4083	23.9917	21.6455	21
1984	2	26	31.72	16.55	15.17	20.8727	28.2818	25.16	24.96	19.0364	24.03	22.54	21.8222	84.9091	73.9	80.7	80	20.9818	27.7	25.85	24.7889	18.2182	22.68	21.55	20.7556
1984	2	27	31.225	18.0222	13.2028	19.8	28.4615	25.0333	24.5917	17.9538	24.9462	22.2	21.625	84.4615	76.2308	79	79.3333	19.5692	29.6154	25.4167	24.7083	17.0385	23.7538	21.0333	20.5
1984	2	28	31.3	17	14.3	21.8833	28.6833	25.9	25.74	19.3	24.7273	22.92	22.4889	80	74.3636	78.9	77.2222	20.9417	29.0091	26.25	25.5889	18.1333	23.4091	21.82	21.2778
1984	2	29	29.5	17.8667	11.6333	21	29	25.2	25.1	18.6667	24.2	23.1333	21.9667	81	68.3333	84.3333	78	20.1333	27.4	27.1667	24.9	17.5333	22.5	22.3667	20.8
1984	3	1	30.95	17.44	13.51	23	27.8	25	25.2	18.9333	24.9333	23	22.2	79.5	74.9167	81	78.2	20.45	29.45	26.56	25.36	17.75	23.6833	22.02	21.05
1984	3	2	31.8	18.7111	13.0889	22.4	26.8	24	24.3	19.2	25.95	23.3	22.85	78.4167	75.25	81.4	78.75	20.6917	31.45	27.15	26.55	17.95	24.75	22.37	21.7375
1984	3	3	30.8286	19.4286	11.4	24	27.2	25.2	25.4	18.9545	24.9714	22.4	21.9286	74.4545	74.2857	81.6667	76	20.1273	29.3571	25.7556	24.7857	17.2273	23.7	21.4444	20.5
1984	3	4	31.075	18.0667	13.0083	20.5692	27.2	25	25.5	18.1154	26	23.35	22.4182	79.9231	77.9167	80.75	79.9091	19.4846	31.7833	27.2417	26.0727	16.8692	24.925	22.375	21.3455
1984	3	5	31.0625	19.02	12.0425	23.6	27.6	26.2	25.9	18.3333	25.1	22.6091	21.85	77.4167	74.7	81.0909	79	19.625	29.66	26.0091	25.1	16.925	23.83	21.6545	20.7125
1984	3	6	30.7	17.9	12.8	24	27.2	25.2	25.4	17.9077	25.2083	22.95	21.8545	77.6154	76.5	85.3333	79.6364	18.9308	30.0583	26.8833	25.0364	16.5615	24.05	22.2417	20.7818
1984	3	7	30.7667	18.6222	12.1444	22.6	25	24.2	24	18.8	24.3273	22.34	21.73	75.8182	69.6364	76.9	73.5	19.8636	27.7636	25.19	24.06	17.3091	22.6909	21.09	20.25
1984	3	8	30.8571	18.2222	12.6349	24.8	27	24.2	25	19.5417	26.02	23.28	23.0222	80.5833	76.4	81.2	79.3333	21.2833	31.69	27.07	26.7667	18.45	24.87	22.34	21.9556
1984	3	9	30.725	18.52	12.205	22	25.2	23.8	23.7	18.8231	25.25	23.3091	22.6273	78.4615	74.4167	80.6364	77.5455	20.1846	29.9333	27.1818	25.9545	17.5462	23.9583	22.3273	21.4273
1984	3	10	30.65	19.4	11.25	22.8	24.6	23.8	23.8	18.7833	24.8545	23.0636	22.33	76.5833	71.1818	79.6364	76	19.975	28.8909	26.7	25.26	17.3917	23.3455	22	21.04
1984	3	11	30.3143	19.3	11.0143	20.2	26.8	25.4	24.5	18.68	25.11	22.7667	22.0889	75.1	73.5	80.8889	75.3333	19.68	29.55	26.3222	24.8778	17.15	23.71	21.7889	20.7444
1984	3	12	30.9143	18.6	12.3143	24	26.8	25	25.2	19.1636	25.58	22.88	22.3667	77.9091	74.4	82.6	77.7778	20.5818	30.63	26.74	25.6778	17.9	24.3	22.01	21.2111
1984	3	13	31.675	18.6667	13.0083	23	25.2	25.9091	25.6091	18.8083	24.2667	23.0182	21.9545	75.8333	69.6667	79.0909	74.6364	19.9583	27.6667	26.6909	24.6	17.3667	22.6417	21.9364	20.5182
1984	3	14	31	18.4625	12.5375	24.8	27.2	26	26	19.3846	25.2727	23.0333	22.4818	82.3846	76.1818	84	80.4545	21.2077	30.1545	27.05	25.9636	18.4077	24.0909	22.2417	21.4727
1984	3	15	30.6444	18.6778	11.9667	24	26.2	25	25	19.7667	24.0364	22.05	21.8909	80	73.1818	79.5	77.2727	21.675	27.5364	25.05	24.6545	18.625	22.6636	20.9417	20.6636
1984	3	16	30.925	18.7222	12.2028	22	28.7167	22.8	25.4545	19.0833	25.0273	23.2	22.39	77.1667	75.1818	82.5455	77.3	20.4	29.5727	27.1091	25.55	17.725	23.7909	22.3455	21.22
1984	3	17	30.8	18.4	12.4	23.2	25	24.8	24.5	18.85	24.6545	23.18	22.1889	79.8333	73.4545	81.7	78.8889	20.2917	28.7455	26.92	25.3222	17.7	23.3091	22.29	21.0778
1984	3	18	30.5143	18.8444	11.6698	22.4	25.8	24.2	24.1	19.1846	24.6	22.7833	22.03	77.2308	74	80.1667	76.8	20.5308	28.7545	26.1917	24.91	17.8385	23.2455	21.7667	20.79
1984	3	19	31.2	19.2222	11.9778	20.2	25	24.8	23.7	19.4769	25.45	23.125	22.5545	81.3077	73.5833	81.1667	78.0909	21.2769	30.1583	26.8583	25.8091	18.4	24.1333	22.175	21.4091
1984	3	20	31.3429	19	12.3429	24	27.8	25.2	25.5	19.9692	25.2727	22.9	22.59	80.3846	72.4545	81.75	77.6	21.9	29.7636	26.5333	25.81	18.8538	23.8909	21.9833	21.44
1984	3	21	30.6286	18.8889	11.7397	21.7833	28.7231	25.1583	24.9545	18.9667	24.9333	22.5167	21.89	77.8333	75.3333	80.5	78.3	20.2917	29.475	25.8083	24.82	17.65	23.6833	21.5167	20.72
1984	3	22	30.225	18.46	11.765	21.7077	27.75	25.1	24.6	19.0154	24.6	22.475	22.0818	78.6923	80.4545	80.75	80.5	20.4769	29.6727	25.8083	24.99	17.6923	23.8273	21.4583	20.88
1984	3	23	30.175	19.0111	11.1639	21.3167	28.1	25.02	24.82	18.7333	24.0636	22.5444	21.8	79.4167	72.4545	83.2222	79.75	20.075	27.5273	25.9889	24.7625	17.5333	22.6182	21.7111	20.75
1984	3	24	30.25	19.0222	11.2278	22.3077	24	23.8	24.75	19.5538	24.0727	22.56	22	78.3846	76.2727	85.3	80	21.0923	28.0273	26.18	24.9556	18.3385	22.8091	21.84	20.9444
1984	3	25	31.15	19.4667	11.6833	23.2	25	24.8	24.5	18.5385	24.9667	22.9333	21.9364	78.6923	74.5833	80	77.3636	19.9538	29.4083	26.4167	24.9	17.2692	23.6833	21.9167	20.7182
1984	3	26	31.425	18.2889	13.1361	23.6	24	22.8	23.3	19.0667	25.1636	23.0182	22.36	82.1667	76.1818	83.0909	80.3	20.9167	29.9727	26.8	25.79	18.0083	24.0091	22.1909	21.32
1984	3	27	30.3	18.775	11.525	24	26.8	25.6	25.5	18.6333	24.22	22.3636	21.5667	79	72.2	81	77.2222	20.0083	27.7	25.5182	24.1889	17.3583	22.72	21.3818	20.3222
1984	3	28	31.0625	19	12.0625	20.2	25.8	24	23.5	18.4308	24.8	23.3364	22.41	78.4615	72.1667	79.4545	77.9	19.6923	28.9583	26.9545	25.71	17.1538	23.2917	22.3	21.27
1984	3	29	31.2	18.6444	12.5556	22	25.8	23.6	23.8	18.2667	25.41	23.2364	22.1667	75.5833	75.3	81.4545	77.1111	19.2	30.41	27.0273	25.2333	16.7833	24.19	22.3091	20.9333
1984	3	30	31.1857	17.8222	13.3635	23	28.2	25.8	25.7	18.9077	24.7167	22.8167	22.1167	75.9231	71.5833	83.9167	77	20.0538	28.6667	26.625	25.05	17.4077	23.2333	22.025	20.8417
1984	3	31	31.375	18.6444	12.7306	22.8	25.6	24.8	24.5	19.5167	25.1273	23.6	22.67	75.4167	72.6364	81.4545	76.3	20.8333	29.4909	27.6182	25.86	18.075	23.7545	22.7	21.45
1984	4	1	30.275	18.12	12.155	20.2	27.8	24	24	19.2385	24.0385	22.4	21.875	78.0769	74.8462	81.5	77.4167	20.6846	27.7462	25.7167	24.6417	17.9538	22.7231	21.4417	20.6583
1984	4	2	30.3143	19	11.3143	22.1833	24	22	25.6556	19.6167	24.8364	22.5091	22.6	79.5	75.2727	81.0909	78.6	21.3417	29.1636	25.8182	25.82	18.4167	23.5636	21.5182	21.48
1984	4	3	30.55	18.03	12.52	21.2	26.8	24.2	24.1	19.4	24.65	22.5	22.4636	81.2308	75.1667	81	79.6364	21.1846	29.1083	25.725	25.8727	18.2923	23.3917	21.4917	21.4091
1984	4	4	30.4286	19.4889	10.9397	21	25.2	23.8	23.5	19.3167	24.5545	23.38	22.5222	78.8333	75.0909	80.3	79.1111	20.85	28.8	27.07	25.8444	18.0917	23.2818	22.37	21.4333
1984	4	5	31.075	18.36	12.715	21	24.8	23.2	23	18.9231	24.6909	23.125	22.3455	79.0769	73.6364	82.0833	78.2727	20.3077	28.7	26.8833	25.4727	17.7	23.3545	22.2167	21.1909
1984	4	6	30.325	18.4	11.925	23	25.4	23.6	23.9	19.8667	24.9538	22.5833	22.5	82.9167	76.5385	80.6667	79.2727	21.9833	29.6462	25.9667	25.8636	18.9167	23.7846	21.5667	21.4
1984	4	7	30.925	19.4	11.525	22.9538	25.6	24.8	25.2545	20.2833	24.5818	22.7167	22.65	77.75	75.5455	81.75	78.7	22.1167	28.7364	26.1333	25.91	18.9833	23.3545	21.775	21.52
1984	4	8	29.48	19.875	9.605	22	25.8	24	24	19.3917	24.3333	23.06	22.27	79.8333	76.0833	85.6	79.8	21.0167	28.3333	27.11	25.38	18.2333	23.1083	22.35	21.21
1984	4	9	30.8571	18.5778	12.2794	20.2	27.8	25.6	24.8	19.8364	24.975	23.4182	22.6545	80.4545	75.25	80.6364	78.3636	21.7091	29.5333	27.3	25.9727	18.7182	23.7083	22.4455	21.4909
1984	4	10	31.1875	18.4444	12.7431	21.8	26	24.6	24.3	18.95	24.8692	23.0167	22.3818	80.25	74.7692	82.4167	78.8182	20.4417	29.2462	26.8167	25.6273	17.775	23.5846	22.1417	21.2545
1984	4	11	31.125	18.4	12.725	23.8	27.4	26.8	26.2	19.3667	25.5417	23.2167	22.77	80.5833	73.75	80.5	78.9	21.1083	30.4583	26.9667	26.36	18.2583	24.2417	22.2333	21.65
1984	4	12	30.8667	18.67	12.1967	23.4	26	24.2	24.5	19.8308	25.2462	23	22.6333	80.8462	71.2308	80.9167	77.25	21.7923	29.5	26.5667	25.75	18.7385	23.7692	21.9667	21.3833
1984	4	13	30.8	18.98	11.82	23.4	28.1833	24	25.5818	20.1692	24.6769	22.65	22.6667	77.4615	73.9231	79.75	77.3333	21.9154	28.8923	25.9167	25.8333	18.8692	23.3385	21.5917	21.45
1984	4	14	30.8286	19.2	11.6286	22.275	28.2545	25.8455	25.5636	19.1833	24.9	22.8727	22.47	75.8333	75.9	78.6364	76.8	20.4333	29.4	26.1727	25.56	17.7167	23.72	21.7727	21.22
1984	4	15	30.5333	18.28	12.2533	24	27.2	25.6	25.6	19.2615	24.6	22.7917	22.2545	81	75.1667	82	79.6364	20.9538	28.7417	26.325	25.4636	18.1615	23.3333	21.8667	21.2091
1984	4	16	30.9333	18.15	12.7833	23.8	25.6	24	24.4	19.7273	24.6	23.075	22.75	83.1818	70.875	82.375	79.5	21.8	28.475	26.8125	26.2167	18.7455	23.0375	22.1875	21.6667
1984	4	17	31.2444	18.3556	12.8889	24	26.4	25.6	25.4	19.4846	24.9583	22.7167	22.3091	78	76.1667	81.0833	78.0909	21.0308	29.55	26.225	25.3727	18.1769	23.7667	21.725	21.1364
1984	4	18	30.9	18.7444	12.1556	21.2	24.8	23.6	23.3	18.9692	24.3769	22.4667	21.95	76.7692	73.8462	81	77.3333	20.2154	28.2154	25.7583	24.775	17.5923	23.0462	21.5	20.7167
1984	4	19	30.575	18.4444	12.1306	22.8	25.6	24	24.1	19.4	24.5917	22.55	21.9182	78.7692	79.1667	82.6667	80.0909	21	29.1583	26.0583	24.9727	18.1615	23.55	21.6583	20.8636
1984	4	20	30.4333	18.0333	12.4	23.8	25.2	24	24.3	19.6308	24.3818	22.3167	21.97	79.6923	77.6364	83.25	80.1	21.3077	28.6727	25.7083	25.01	18.4462	23.2545	21.4667	20.9
1984	4	21	30.8333	19.225	11.6083	22.5333	26.2	25.0909	25.3818	19.9167	25.3	22.7833	22.6583	79.25	75.25	82.1667	78.9167	21.7	30.0917	26.3333	26.0333	18.7333	24.075	21.8667	21.55
1984	4	22	30.2	17.775	12.425	23	25.8	24.37	24.78	19.6	24.1417	22.2364	22.0182	79.4167	75.1667	84.0909	78.9091	21.3167	27.9	25.6182	24.9273	18.3917	22.825	21.4364	20.8727
1984	4	23	30.2286	18.3556	11.873	22.6231	26.8	25.2	25.68	20.1923	24.9385	22.6182	22.7182	80.7692	75.5385	80.1818	78.8182	22.2923	29.4462	25.7909	26.0545	19.0769	23.7077	21.5818	21.5909
1984	4	24	30.4444	19.1	11.3444	23.6	24	22.8	23.3	20.4	24.6308	22.2583	22.4917	81.2308	74.4615	80.8333	78.5833	22.5615	28.7692	25.35	25.65	19.3538	23.3462	21.2417	21.35
1984	4	25	30.2	19.1778	11.0222	21	25.8	24	23.7	19.5846	24.8308	23.1455	22.5545	79	74.2308	82.5455	78.3636	21.2462	29.0077	26.8636	25.7091	18.3769	23.5	22.2636	21.3909
1984	4	26	29.7333	19.8222	9.91111	23	27.2	24	24.5	19.3385	24.5077	22.8333	22.2833	79.2308	74.9231	83.9167	79.25	20.9	28.5769	26.5667	25.4167	18.0923	23.2	22.0417	21.15
1984	4	27	29.1143	18.5111	10.6032	20.8	24	23.8	23.1	19.5846	24.5667	22.3167	22.0636	78.5385	77.1667	82.8333	79.4545	21.1385	28.925	25.6417	25.0636	18.3462	23.4	21.4583	20.9545
1984	4	28	29.4	18.95	10.45	21	26.8	24.6	24.3	20.2	24.8333	22.35	22.5273	81.9167	75.4167	78.4167	79	22.3083	29.2083	25.25	25.7182	19.1917	23.6	21.1833	21.4455
1984	4	29	28.95	18.0222	10.9278	23	27.8333	24.2	24.6636	20.0154	24.7231	22.5	22.3917	82.3077	76.1538	84.75	80.4167	22.1	29.1385	26.0417	25.6583	19.0385	23.5231	21.7	21.35
1984	4	30	29.9556	19.1	10.8556	21.4	26.8	25.2	24.6	20.3538	23.9	22.6917	22.4545	83.3077	75.25	83.8333	81.3636	22.6846	27.575	26.2833	25.7727	19.4154	22.6083	21.8833	21.4909
1984	5	1	29.1143	18.6	10.5143	22.2167	27.0182	24.32	24.51	19.5	24.0667	22.3455	22.0182	79.1667	77.6667	84.4545	80	21.125	28.0417	25.7636	25.0455	18.1167	22.9083	21.5636	20.9091
1984	5	2	29.1	18.1286	10.9714	21.8727	27.07	24.1556	24.5222	19.5182	23.8909	22.5	22.23	81.0909	75.4545	85.2	80.6	21.2909	27.5455	26.07	25.35	18.4	22.6273	21.74	21.18
1984	5	3	28.4857	18.7429	9.74286	22.25	27.0545	24.05	24.33	19.75	23.9333	21.9818	21.8818	80.25	76.5	82.7273	79.4545	21.525	27.6417	24.9273	24.6727	18.5833	22.725	21.0091	20.7545
1984	5	4	29.2	18.5429	10.6571	21.95	26.8	24.22	24.44	19.4833	24.2545	22.4	22.18	80.3333	78.6364	83.5455	80.7	21.1833	28.4636	25.7818	25.34	18.325	23.1455	21.5636	21.11
1984	5	5	29.4	18.7667	10.6333	21.4364	27.13	24.0889	24.2111	19.2545	23.8909	22.3	21.84	82	76.2727	84.8	81.2	21.0091	27.6091	25.74	24.82	18.2273	22.6455	21.53	20.83
1984	5	6	28.525	18.575	9.95	22.0167	27.82	24.4667	24.975	19.8333	24.2	22.38	22.3889	82.4167	73.8182	83.8	80.2222	21.8583	27.8455	25.84	25.5333	18.8083	22.8455	21.56	21.3222
1984	5	7	29.4571	18.8429	10.6143	22.12	27.9778	25.025	25.0875	19.74	24.4	23	22.3667	80.9	75.2	83	79.4444	21.56	28.3	26.7444	25.5	18.64	23.11	22.1444	21.2333
1984	5	8	29.4	18.375	11.025	22.2	27.44	24.8667	24.9778	19.8667	24.34	22.56	22.4222	81.3333	78.9	82	81.4444	21.85	28.6	25.86	25.7222	18.7833	23.28	21.63	21.4444
1984	5	9	30.05	18	12.05	22.0833	27.7545	24.7	25.03	19.4833	23.9636	22.4	22.07	79.4167	74	82.5455	78.1	21.1667	27.4455	25.7091	24.9	18.2417	22.5818	21.4727	20.88
1984	5	10	29.9714	19	10.9714	21.8182	27.61	24.8889	25	19.4909	24.1333	22.36	22.4	81.1818	74.8889	81.1	79.5	21.3091	27.9778	25.6	25.5625	18.3727	22.8333	21.36	21.2875
1984	5	11	30.2571	19.3	10.9571	21.7273	28.2444	25.0222	25.0778	19.1727	24.6	22.64	22.44	79.5455	74.1	82.1	80.2	21	28.58	26.01	25.67	17.6182	23.25	21.72	21.41
1984	5	12	30.6	18.6857	11.9143	22.2833	27.9818	24.6	25.02	20.0667	23.9818	22.2364	22.22	82.0833	72.0909	81.2727	78.2	22.175	27.4091	25.3636	25.12	19.0667	22.5182	21.2545	21.04
1984	5	13	29.3571	18.625	10.7321	22	27.8667	24.8667	25.0556	19.3091	24.26	22.5	22.19	78.2727	74.9	82.2	79	20.8818	28.08	25.86	25.17	18.0364	22.96	21.55	21.04
1984	5	14	29.9714	19.1429	10.8286	22.24	27.8889	24.38	24.9333	20.08	24.88	22.3091	22.58	82.7	75.9	81.4545	80.3	22.19	29.29	25.5	25.89	19.07	23.65	21.3182	21.52
1984	5	15	29.9429	18.8571	11.0857	22.0545	27.78	24.4667	24.7889	20.0545	24.84	22.26	22.6556	83.9091	76.9	81.3	80.1111	22.2727	29.27	25.39	25.9889	19.1	23.65	21.3	21.6111
1984	5	16	30.3333	19.7333	10.6	22.6545	27.58	25.0889	25.2111	19.9091	23.7778	22.51	21.9778	78.8182	74.1111	80.4	76.7778	21.6091	27.0889	25.69	24.6	18.6	22.4	21.5	20.6889
1984	5	17	29.0667	19.2	9.86667	22.1667	26.4364	24.02	24.32	19.7833	23.5	21.7818	21.8909	80.9167	77.1667	81.5455	80.0909	21.6917	27.025	24.6	24.7727	18.7	22.325	20.7909	20.8273
1984	5	18	30.2667	19.1	11.1667	22.6333	27.9273	24.84	25.12	20.1333	24.3667	22.5273	22.3727	80.3333	74	81.8182	78.6364	22.1083	28.1583	25.8091	25.3818	19.0333	23.0083	21.6	21.2273
1984	5	19	29.4333	19	10.4333	23.08	27.7667	24.8444	25.1556	20.58	24.74	22.66	22.67	80.4	76.4	80.8	79.1	22.72	29.13	25.99	25.95	19.49	23.53	21.64	21.55
1984	5	20	29.8333	18.5714	11.2619	22.46	27.76	24.8667	24.95	20.1	24.4727	22.58	22.4	81.1	75.3636	81.6	78.8889	22.13	28.5091	25.9	25.4889	19.02	23.2182	21.6	21.2778
1984	5	21	30.1	19.56	10.54	22.725	28	24.3143	24.8714	19.925	24.8429	22.15	22.5714	77.75	75	81.875	78.4286	21.65	29.1143	25.275	25.7286	18.525	23.5857	21.2	21.3857
1984	5	22	29.6	19.6286	9.97143	22.5636	26.9333	24.7	24.875	20.1636	23.72	22.8	22.4333	81.0909	75.1	84.6667	80.2222	22.1545	27.16	26.4889	25.5778	19.0818	22.4	22.0111	21.3778
1984	5	23	29.6	19.5333	10.0667	22.78	28.0667	25.025	25.2	20.08	24.72	22.9444	22.5444	78.7	76.4	84.3333	80	21.84	28.99	26.7444	25.7889	18.84	23.52	22.1667	21.4556
1984	5	24	28.9667	19.2667	9.7	22.4182	27.1889	24.6	24.7375	20.0909	24.04	22.3556	22.2444	81.5455	76.5	82	80.1111	22.0909	27.78	25.5667	25.2667	19.0273	22.82	21.4111	21.1667
1984	5	25	28.8	19.4286	9.37143	22.2667	27.5455	24.76	24.95	19.9167	24.0833	22.5273	22.3727	81.3333	74.5	82.2727	79.5455	21.8333	27.8	25.9364	25.5182	18.825	22.7083	21.6273	21.2636
1984	5	26	28.8	19.7667	9.03333	22.46	27.6111	24.1111	24.5778	20.12	24.09	21.84	22.02	81.4	73.3	81.7	78.9	22.12	27.56	24.74	24.81	19.09	22.69	20.82	20.86
1984	5	27	29.2	18.9667	10.2333	21.9455	27.2778	24.1444	24.6375	19.7818	24.38	22.08	22.2333	82.8182	77.4	82.8	80.5556	21.7182	28.53	25.17	25.3333	18.7727	23.23	21.19	21.1889
1984	5	28	29.1333	19.1714	9.9619	22.0333	27.6364	24.61	24.74	19.65	23.9833	22.2545	22.0727	81	73.25	81.9091	79.6364	21.475	27.425	25.4182	25.0455	18.525	22.5417	21.2818	20.9545
1984	5	29	28.8667	19.5143	9.35238	22.6364	27.98	24.9556	25.2333	20.1455	24.9	23	22.6222	80.3636	78.2	84.4	80.4444	22.1455	29.57	26.84	26.0222	18.9545	23.81	22.22	21.5556
1984	5	30	28.9143	19.2	9.71429	22.1636	27.88	24.55	24.7	19.7	24.51	22.3778	22.075	80.4545	75.7	83.7778	80.125	21.4909	28.59	25.7778	25.1125	18.5273	23.23	21.5222	20.975
1984	5	31	29.1429	18.7	10.4429	21.7833	27.1455	24.2273	24.43	19.2167	24.0167	22.2364	21.8727	79.5	76.5	83.2727	79.4545	20.7	27.7917	25.4818	24.6818	17.975	22.8167	21.4	20.7636
1984	6	1	29.5714	19.275	10.2964	22.3333	27.9091	24.9	25.0091	19.6333	24.3333	22.575	22.175	78.5833	74.1667	83	78.6667	21.2417	28.1417	26.0833	25.1417	18.35	23	21.7167	21.0333
1984	6	2	29.7143	19.9	9.81429	22.85	28.3455	25.5273	25.5727	20.5417	25.0667	22.8417	22.8083	81.75	77.4167	80.9167	79.8333	22.8417	29.7917	26.275	26.3167	19.4417	23.9417	21.8583	21.7417
1984	6	3	29.4	20.2286	9.17143	22.3091	27.59	25.14	25.06	19.3091	24.5364	22.7455	22.1909	76.5455	77.4545	82.4545	78.8182	20.5818	28.9091	26.3273	25.2727	17.8909	23.4	21.8545	21.0545
1984	6	4	30.1714	19.8571	10.3143	23.0364	28.1636	24.7545	25.47	20.4833	24.3909	22.6727	22.58	78.0909	74.5455	80.8182	78.7	22.1	28.4273	25.9455	25.85	18.9273	23	21.6727	21.44
1984	6	5	29.8333	19.5333	10.3	22.6444	27.6	25.6	25.6	20.5444	24.975	22.8571	23.0286	83.5556	81.375	79.8571	81.4286	23	30.1375	26.2714	26.8143	19.6556	24.125	21.8429	22.1
1984	6	6	30.0857	19.925	10.1607	23.2182	27.64	24.8111	25.1556	20.7818	24.9636	22.86	22.9	81.0909	79	84.3	81.1	23.0727	29.7545	26.59	26.51	19.7182	23.9273	22.09	21.95
1984	6	7	30.4857	20.3429	10.1429	22.8	28.42	25.4	25.7333	20.2364	24.32	23.4636	22.7778	79.8182	73.7	85.7273	79.6667	22.1818	28.12	27.7636	26.1889	19.1	22.94	22.7727	21.7111
1984	6	8	30.1429	19.675	10.4679	22.6545	28.0667	25.1333	25.1667	20.2364	24.4	22.74	22.4222	81	75.2222	83	80.5556	22.3	28.5	26.26	25.7	19.1818	23.1	21.89	21.4111
1984	6	9	30.88	19.8	11.08	23.1091	29.0455	25.1818	25.74	20.6	25.3273	22.9167	22.98	80.2727	76.2727	82.4167	80.1	22.7636	30.3273	26.4917	26.63	19.5091	24.1545	22.025	21.96
1984	6	10	29.2	20.2857	8.91429	23.0545	27.98	24.5333	25.1556	20.2455	24.9091	22.54	22.7	78.0909	77.6364	85.3	80.3	22.1364	29.5909	26.14	26.17	18.9545	23.7818	21.79	21.67
1984	6	11	29.6	20.6286	8.97143	23.4364	27.3182	25.3091	25.44	21.0364	24.3583	23	22.7818	81.7273	78.4167	83.5	80.5455	23.5455	28.6167	26.7333	26.2091	20.0091	23.2833	22.15	21.7636
1984	6	12	28.32	20.7714	7.54857	23.2909	28	25	25.47	20.8455	24.9333	22.9167	23.0091	80.8182	77.6667	83.5833	80.9091	23.1818	29.7167	26.675	26.7182	19.8	23.8167	22.1	22.0273
1984	6	13	29.7143	20.7333	8.98095	23.5	27.8222	25	25.3778	20.7	24.5	22.8	22.67	79.1	75.6	82	78.8	22.82	28.58	26.27	25.9	19.5	23.26	21.88	21.55
1984	6	14	30.0857	20.2571	9.82857	22.5818	28.1273	25.22	25.36	20.4	24.6273	23.0182	22.67	82.7273	76.3636	84.2727	80.8	22.6545	28.8909	26.8818	26.1	19.4545	23.4273	22.2273	21.7
1984	6	15	29.9333	20.5429	9.39048	23.2167	28.0182	24.7	25.1545	20.675	24.7273	22.3333	22.6909	80	75.5455	82.9167	80	22.8417	28.9636	25.6083	26.0182	19.5833	23.4909	21.4417	21.6545
1984	6	16	29.9	19.5	10.4	22.1545	28.17	25.8222	25.4778	19.7636	24.6	23.58	22.73	81.0909	73.1818	82.1	78.9	21.5545	28.6273	27.58	26.07	18.6727	23.2364	22.67	21.63
1984	6	17	29.16	20.2	8.96	23.8222	28.3444	25.1111	25.625	21.0889	24.68	22.35	22.7889	79.4444	72.6	78.8	77.3333	23.5	28.64	25.26	25.9444	19.8667	23.28	21.25	21.5778
1984	6	18	29.52	20.3667	9.15333	23.1333	28.1	25.25	25.5	21.0889	25.3111	23.0889	23.1667	83.8889	76.8889	84	81.5556	23.7778	30.2222	26.9111	26.9444	20.2556	24.1667	22.2778	22.2444
1984	6	19	30.2857	20.4	9.88571	22.7333	28.3455	25.6	25.5636	20.425	25.1273	22.875	22.9182	81.6667	75	80.5	78.5455	22.6833	29.7364	26.2917	26.3455	19.425	23.8727	21.8583	21.8
1984	6	20	29.8571	20.7143	9.14286	23.2	28.2091	25.35	25.59	20.3091	24.675	22.7636	22.6091	77.5455	74.75	80.6364	77.6364	22.1455	28.9417	26.0727	25.7545	18.9909	23.3833	21.7727	21.4
1984	6	21	29.9429	20.7143	9.22857	22.86	29.22	25.9	25.98	20.6	25.1778	23.12	22.9222	82.2	73.5556	79.8	78.4444	23.01	29.7	26.66	26.4222	19.62	23.8667	22.11	21.8444
1984	6	22	30.1143	20.6667	9.44762	23.2182	27.93	25.4	25.5556	20.7364	25.3111	23.14	23.0222	80.8182	79.3333	81.6	80.8889	22.9727	30.5444	26.8	26.7	19.6818	24.2778	22.21	22.0222
1984	6	23	30.7	20.6667	10.0333	22.5455	28.33	26.0222	25.8111	20.4636	24.9778	23.4	22.975	83.6364	75.4444	80.4	79.75	22.8455	29.5444	27.14	26.4625	19.5545	23.7333	22.41	21.9
1984	6	24	29.7143	20.7	9.01429	22.4222	28.1	25.175	25.3125	19.8667	24.4	22.6444	22.1125	79.6667	77.625	82	79.75	21.7222	28.5625	26.0667	25.1625	18.6444	23.25	21.7222	21
1984	6	25	30	19.8857	10.1143	22.9	28.2	25.39	25.48	20.6	24.52	22.82	22.7	82	75.2	81.1	79.5	22.9636	28.63	26.27	26.03	19.5818	23.27	21.87	21.65
1984	6	26	30	20	10	22.6364	27.38	24.64	24.86	20.2909	24.5636	22.7091	22.5182	81.2727	79	83.3636	81.0909	22.4	29.0455	26.2273	25.9	19.2545	23.5273	21.8545	21.5455
1984	6	27	30.2167	19.5714	10.6452	22.3	28.04	25.42	25.28	20.1273	23.9818	23.0364	22.3818	82.7273	71.5455	81.2727	78.6364	22.2909	27.2273	26.6182	25.3727	19.1364	22.3	22.0818	21.1727
1984	6	28	29.5333	19.6	9.93333	22.26	27.7556	24.3556	24.6333	19.8	24.5778	22.62	22.2778	80.6	76	83.6	79.5556	21.58	28.8333	26.11	25.4	18.67	23.3556	21.78	21.1889
1984	6	29	29.5143	19.8857	9.62857	22.5917	27.42	24.78	24.99	20.2833	24.14	22.5818	22.33	81.75	75.3	82	79.4	22.4667	27.84	25.8818	25.37	19.2667	22.87	21.6364	21.23
1984	6	30	29.9	19.8857	10.0143	22.9455	27.8818	24.88	25.12	20.4364	24.5273	22.6909	22.45	80.4545	76.7273	81.8182	79.9	22.5182	28.7636	26.0545	25.65	19.3364	23.3727	21.7636	21.38
1984	7	1	29.8667	20.28	9.58667	22.34	27.69	23.96	24.48	20.16	24.17	22.04	22.11	82.8	75.7	85.5	81.3	22.33	28.08	25.44	25.27	19.2	22.94	21.32	21.16
1984	7	2	30.5	19.8	10.7	22.35	27.6909	24.3273	24.6818	20.2167	24.4833	22.7545	22.6091	83	76	86.0909	81.3636	22.4	28.6833	26.5727	26.0545	19.2833	23.275	22.0818	21.6636
1984	7	3	29.7714	19.4429	10.3286	23.08	27.4	24.83	25.3444	20.34	23.88	22.6	22.275	78.7	74.9	83	79.375	22.19	27.58	26.0667	25.3125	19.1	22.56	21.7222	21.1625
1984	7	4	30.2286	19.5714	10.6571	22.88	28.6091	25.8273	26.1556	19.98	25.08	22.9667	22.825	77.4	75.1	78	76.625	21.66	29.65	26.2833	26.1125	18.64	23.84	21.8083	21.575
1984	7	5	30.2286	19.3857	10.8429	22.04	27.84	25.78	25.6778	19.84	24.4818	23.3273	22.73	82.2	75.7273	81.8182	79.8	21.82	28.5818	27.1909	26.13	18.86	23.2455	22.4091	21.67
1984	7	6	30.1714	19.4	10.7714	22.08	27.3556	24.7778	24.7556	19.74	23.9333	22.88	22.1889	81.2	76.2222	85.5	81.1111	21.58	27.6667	26.78	25.3778	18.66	22.6889	22.15	21.1889
1984	7	7	30.7429	19.1625	11.5804	22.7455	28.15	25.64	25.56	20.2636	24.5273	23.3	22.67	80.6364	74.3636	82.6	77.9	22.3455	28.4909	27.14	25.87	19.0909	23.2182	22.43	21.5
1984	7	8	30.9	19.2889	11.6111	22.2364	29.4889	25.6	26.1333	19.5818	25.12	23.5333	22.8	79.1818	69.8	81.3333	76.7778	21.1455	29.24	27.4333	26.0111	18.3636	23.51	22.5778	21.5333
1984	7	9	30.4	19.28	11.12	22.3583	28.8545	25.9	25.8	20.3333	25.35	23.0333	22.88	83.6667	75	79.8333	78.6	22.7083	30.1	26.45	26.32	19.4167	24.1	21.9833	21.79
1984	7	10	31.0857	19.8	11.2857	22.5417	28.8	25.9556	25.9222	20.0333	25.11	23.32	22.7444	80.3333	75.2	81.9	78.8889	21.8833	29.65	27.21	26.0444	18.9167	23.85	22.43	21.6333
1984	7	11	30.24	19.625	10.615	22.37	27.8	24.1375	24.6125	20.02	24.1222	22.1	22.0111	81.2	73.8889	84.3333	79.7778	22.02	27.7444	25.3778	24.9333	18.94	22.7556	21.3	20.9222
1984	7	12	31.2667	19.19	12.0767	22.7455	29.1111	26.0556	26.175	20.4273	25.25	23.2	22.9375	81.8182	73.875	80.7	79.5	22.6182	29.8375	26.98	26.475	19.4091	23.925	22.19	21.8625
1984	7	13	31.2333	18.98	12.2533	22.3636	28.92	25.34	25.7333	19.7455	24.98	22.9273	22.7889	79.5455	73.2	80.8182	77.3333	21.4	29.28	26.5091	26.0667	18.5273	23.6	21.9545	21.5667
1984	7	14	29.76	18.6444	11.1156	22.0667	29.2444	26.15	25.9	19.6222	25.35	23.525	22.6286	81.1111	75	81.25	78	21.4	30.1375	27.4875	25.9429	18.5	24.0875	22.6	21.4714
1984	7	15	30.6571	19.1556	11.5016	22.25	28.56	25.52	25.41	19.9417	24.48	22.88	22.34	81.6667	72.1	80.1	77.7	21.9083	28.17	26.25	25.28	18.875	22.96	21.83	21.12
1984	7	16	30.6333	18.9333	11.7	21.9455	27.6222	25.3	24.9625	19.8727	24.75	23.2	22.675	83.3636	72.75	84	79.75	22	28.7375	27.1375	26.0125	18.9545	23.3375	22.4	21.6125
1984	7	17	29.75	18.7714	10.9786	22.06	28.1111	25.0111	25	20.3111	24.54	22.44	22.4444	81	73.7	81	77.8889	22.3778	28.54	25.65	25.5	19.2333	23.19	21.45	21.2667
1984	7	18	30.48	19.5714	10.9086	22.4222	28.525	25.225	25.3875	19.4222	25.3333	22.7111	22.5	76.5556	75.6667	80.3333	77.5556	20.7444	30.2444	25.9778	25.6667	18	24.1444	21.7111	21.2889
1984	7	19	30.6	19.2	11.4	22.4727	28.92	25.3	25.49	19.6545	25.2909	23.1636	22.7	78.0909	74.6364	84.2727	79.0909	21.1727	29.9	27.1909	26.0727	18.3545	24	22.3909	21.5818
1984	7	20	31.4286	19.56	11.8686	23.4917	29.1	25.2545	25.8091	19.8333	25.1667	22.6333	22.5417	75	73.5	80.5833	76.4167	20.9583	29.5333	25.9667	25.475	17.9583	23.8167	21.6417	21.1333
1984	7	21	30.4333	19.6889	10.7444	22.8545	28.2	25.1333	25.2889	20.5455	24.96	22.98	22.8	82	76.3	84.2	80.7	22.7455	29.52	26.75	26.29	19.5545	23.79	22.19	21.82
1984	7	22	29.9333	19.875	10.0583	22.7	28.5556	25.2222	25.3778	19.92	24.96	22.77	22.54	78.4	74.6	80.8	78.1	21.57	29.29	26.16	25.66	18.65	23.65	21.75	21.35
1984	7	23	30.5333	19.2444	11.2889	22.5455	28.84	25.5	25.59	20.0364	24.74	22.9273	22.65	80.5455	70.6	81.5455	77.5	21.9	28.55	26.4818	25.73	18.8727	23.22	21.9818	21.42
1984	7	24	30.8571	19.6222	11.2349	22.45	28.76	25.66	25.61	19.9167	25.02	23.4182	22.65	80.0833	74.1	83.7273	79	21.75	29.36	27.5	25.97	18.725	23.69	22.6091	21.53
1984	7	25	30.3286	19.6444	10.6841	22.52	28.5	24.58	25.07	20.2	24.72	22.4	22.42	81.7	74.7	83.8	80.1	22.29	28.92	25.83	25.68	19.22	23.44	21.6	21.41
1984	7	26	29.5	18.5778	10.9222	21.72	28.06	25.14	25.1667	19.3	24.5636	22.9636	22.44	80.5	75.7273	83.2727	80	20.93	28.6636	26.7182	25.72	18.16	23.2818	22.1273	21.36
1984	7	27	30.3429	18.5556	11.7873	22.5	27.82	24.82	25.2556	19.94	24.58	22.5273	22.45	79.8	74.6	82	78.7	21.72	28.68	25.8636	25.55	18.77	23.24	21.6182	21.33
1984	7	28	31.0667	19.65	11.4167	21.8545	28.86	25.74	25.54	19.3636	24.8727	23.1455	22.4636	80	73.5455	81.6364	78.5455	20.9727	29.0091	26.8273	25.6091	18.2273	23.4818	22.2182	21.3
1984	7	29	30.08	19.25	10.83	22.8889	28.0444	25.075	25.3375	20.0222	24.9333	23.0667	22.75	78.3333	78.1111	84	81.125	21.6444	29.7222	26.9556	26.3375	18.7111	23.8333	22.2667	21.7625
1984	7	30	30.8333	18.4	12.4333	21.08	29.1111	26.1111	25.5667	18.84	25.3778	23.64	22.7111	81.9	71.8889	82.6	78.7778	20.39	29.8333	27.75	26.1	17.76	23.9667	22.77	21.5778
1984	7	31	29.9667	18.8667	11.1	22.81	28.8889	25.3556	25.5889	20.1	24.78	23.02	22.64	78.8	72.4	83.4	78.1	21.88	28.78	26.78	25.81	18.92	23.36	22.2	21.49
1984	8	1	30.4	19.2667	11.1333	22.2182	28.27	24.96	25.06	19.8364	24.8	22.5818	22.4091	81	75.2727	82.3636	79.6364	21.6545	29.1455	26.0545	25.6091	18.7636	23.5545	21.6818	21.3455
1984	8	2	29.9333	19.5429	10.3905	21.94	27.58	24.82	24.8	19.64	24.59	22.3	22.16	81.6	79.5	81.2	80.8	21.55	29.18	25.44	25.39	18.61	23.6	21.34	21.17
1984	8	3	30.9143	18.975	11.9393	22.02	28.66	26.06	25.7	20.14	24.5778	23.22	22.5889	84.8	74.1111	79.8	79.3333	22.49	28.5778	26.76	25.8	19.34	23.2333	22.2	21.5111
1984	8	4	30.28	19.0286	11.2514	22.3333	28.925	26.8	26.3	19.8444	24.8	23.3778	22.6375	80	72.625	80.7778	77.5	21.7333	28.7625	27.0222	25.7625	18.6889	23.3875	22.2444	21.375
1984	8	5	31.35	19.2556	12.0944	23.08	29.56	25.22	25.8889	20.62	25.6222	23.1273	23.1889	80.8	72.6667	82.8182	78.4444	22.77	30.3222	26.9	26.7444	19.59	24.2444	22.2545	22.0667
1984	8	6	30.8	20.2	10.6	23	28.9333	25	25.4111	20.32	25.68	23	22.99	79	76.3	83.2	79.6	22.26	30.91	26.72	26.63	19.14	24.52	22.15	21.93
1984	8	7	30.7429	19.975	10.7679	22.82	28.58	24.84	25.5222	20.16	25.0182	22.7091	22.93	79.2	74.6364	82.0909	78.9	22.03	29.6091	26.2	26.43	18.95	23.7091	21.7818	21.82
1984	8	8	30.4286	18.8667	11.5619	21.6545	28.4	25.5556	25.3556	19.6182	25.7455	23.38	23.03	83.5455	79.7273	82	81.6	21.5727	31.4455	27.21	26.9	18.6909	24.7727	22.46	22.07
1984	8	9	30.08	19.05	11.03	22.4667	27.5111	24.4333	24.8375	19.6	23.9111	22.22	22.05	77.6667	75	81.6	78	21.0444	27.5	25.29	24.8375	18.2333	22.6111	21.26	20.85
1984	8	10	29.68	19.2	10.48	22.06	27.6667	24.5778	24.6556	19.59	24.66	22.5	22.25	80	77.6	82.7	80.2	21.28	29.14	25.89	25.43	18.47	23.53	21.62	21.21
1984	8	11	29.5333	19.8667	9.66667	21.425	27.3429	24.1714	24.2714	19.425	24.325	22.475	22.0625	83.5	77	86.625	82.25	21.4	28.3875	26.1625	25.3	18.5125	23.15	21.8125	21.15
1984	8	12	31.0667	19.7	11.3667	22.0667	28.475	25.575	25.425	19.9778	24.95	23.3556	22.925	83.1111	74.5	81.4444	79.75	22.0444	29.3125	27.2111	26.425	19.0111	23.675	22.4	21.8625
1984	8	13	29.2857	19.425	9.86071	22.5545	27.92	24.94	25.08	20	24.9636	22.5273	22.4909	80.1818	77.8182	80.8182	79.6364	21.8455	29.6636	25.7364	25.7364	18.8182	23.8455	21.5273	21.3909
1984	8	14	30.1	19.3	10.8	22.42	28.4667	25.2	25.2667	19.78	24.425	22.58	22.45	79.3	73.375	80.1	78.125	21.45	28.225	25.84	25.4875	18.57	23.025	21.54	21.275
1984	8	15	31.0667	18.5	12.5667	21.7556	28.5111	25.2556	25.3625	19.2667	24.75	22.86	22.275	80.4444	73.125	82.3	78.5	20.8333	28.7375	26.5	25.325	18.0889	23.3625	21.97	21.1125
1984	8	16	29.5333	19	10.5333	23.04	27.5	25.1	25.05	20.04	24.025	22.7778	22.3125	76.8	76.125	81.7778	79.125	21.57	27.7125	26.1889	25.3	18.69	22.7875	21.8444	21.175
1984	8	17	30.1	18.825	11.275	21.4444	28.0889	25.275	25.075	19.6	24.5625	23.125	22.4	85	77.625	84.375	81.7143	21.7	28.925	27.05	25.7286	18.7889	23.45	22.3625	21.4571
1984	8	18	31	19.4286	11.5714	22.1333	28.075	25.45	25.2625	19.7556	25.15	22.8	22.6	80.8889	76.875	79.3333	79.375	21.5333	29.9	26.0222	25.875	18.6667	23.975	21.6889	21.5
1984	8	19	29.7	20.5429	9.15714	21.6889	27.8	24.875	24.825	19.4889	24.575	22.8889	22.3375	82.4444	77.125	85.7778	82	21.3	28.875	26.7556	25.6875	18.4444	23.4375	22.1667	21.3625
1984	8	20	30.36	19.9143	10.4457	22.8667	28.35	24.625	25.1125	19.9778	24.275	22.7333	22.375	77.8889	72.5	84.7778	78.75	21.5889	27.8375	26.4444	25.425	18.6222	22.8375	21.9667	21.225
1984	8	21	31.08	20.1667	10.9133	22.85	28.3429	24.9429	25.2286	20.35	25.0571	22.75	22.6857	80.375	76.7143	82.75	80.4286	22.3125	29.6857	26.2625	26.0714	19.25	23.8714	21.8625	21.6286
1984	8	22	29.7667	20.3714	9.39524	22.7556	28.2	25.225	25.3625	20	24.6	23.1333	22.5889	78.4444	72.1111	82.4444	77.7778	21.6667	28.4778	26.8444	25.6556	18.7556	23.1444	22.2444	21.3889
1984	8	23	31.08	20.5143	10.5657	22.5778	29.8	25.55	25.875	20.0444	25.625	23.0889	22.9875	80.2222	71.875	81.2222	77.75	21.8889	30.3	26.6778	26.4	18.9111	24.2125	22.1333	21.8125
1984	8	24	30.4	19.8857	10.5143	22.6889	28.15	25.025	25.2375	20.0444	24.625	22.6222	22.3	79.4444	74.625	82.3333	79.5	21.8667	28.675	26	25.3625	18.8778	23.3125	21.7111	21.2125
1984	8	25	29.7	19.9429	9.75714	22.1889	28.1	24.5	24.8125	19.9556	24.7	22.8	22.5125	81.8889	76.875	85.3333	81.5	21.9778	29.0875	26.5667	25.95	18.9556	23.525	22.0444	21.55
1984	8	26	31.1	19.5429	11.5571	22.3778	28.825	25.325	25.4625	19.9778	24.9556	23.2444	22.7333	80.7778	73.4444	84.7778	79.5556	21.9222	29.1778	27.2556	26.1222	18.9111	23.5556	22.5111	21.6667
1984	8	27	30.7	19.8857	10.8143	22.5556	28.975	25.0375	25.425	19.6667	25.525	22.6667	22.7125	78.3333	76	81.4444	78.5	21.1222	30.5625	26.0111	26.05	18.3111	24.3375	21.7222	21.5375
1984	8	28	29.48	19.0333	10.4467	22.05	27.6	25.0857	24.9714	19.3143	24.975	22.85	22.4429	77	78.25	82.625	78.8571	20.6286	29.725	26.375	25.6286	17.9429	23.9	21.95	21.2857
1984	8	29	30.2667	19.6	10.6667	22.8222	28.8	25.225	25.475	19.7333	25.05	22.4889	22.425	75.8889	74.75	80.6667	76.75	21.0667	29.4	25.6333	25.35	18.3	23.7	21.4778	21.15
1984	8	30	29.35	19.9714	9.37857	22.8	28.1	25.8286	25.8286	20.0889	23.8375	23.1111	22.3625	78.6667	72.25	83	76.8571	21.8222	26.9375	27.575	25.5	18.8889	22.3	22.6625	21.3143
1984	8	31	29.6	20.2333	9.36667	22.725	28.3143	25.3714	25.4571	19.95	25.3	22.925	22.7125	78.125	77.375	81.25	79	21.5875	30.3125	26.4375	26.125	18.7	24.175	21.975	21.625
1984	9	1	30.2667	19.3714	10.8952	22.1111	28.475	25.475	25.35	19.5111	24.4889	23.1778	22.3889	79.2222	72.5556	82.4444	78	21.0556	28.2667	26.9889	25.4556	18.3111	23.0667	22.3111	21.2222
1984	9	2	30.2286	19.8	10.4286	23.0222	28.9778	25.3333	25.6125	20.2	25.34	23.06	22.7889	78.2222	74.8	83.3	79.3333	22.0111	30.05	26.82	26.1889	18.9444	24.1	22.21	21.7111
1984	9	3	30.3714	20.225	10.1464	21.88	28.6667	25.5556	25.4444	19.74	24.88	23.04	22.56	82.7	73.7	82.1	79.5	21.72	29.07	26.65	25.84	18.78	23.55	22.11	21.49
1984	9	4	29.6571	20.05	9.60714	22.32	28.3111	25.6889	25.5	19.88	25.4667	23.04	22.8778	80.7	77.5556	80.7	79.5556	21.7	30.6111	26.55	26.3667	18.8	24.3556	22.05	21.8
1984	9	5	29.8571	19.8286	10.0286	22.5111	27.575	25.075	25.05	20.0222	24.8889	22.525	22.5	80.3333	78.6667	83	80.625	21.8778	29.5889	25.95	25.825	18.9111	23.8556	21.6375	21.475
1984	9	6	29.4571	19.9	9.55714	23.36	27.3333	25.4	25.3222	20.58	24.41	23.06	22.69	78.8	76.5	81.1	78.9	22.53	28.57	26.61	25.92	19.37	23.23	22.09	21.56
1984	9	7	29.3	19.45	9.85	22.3111	27.0222	24.6889	24.6889	20.0222	23.7778	22.8667	22.2333	82.1111	77.3333	86.1111	81.6667	22.0556	27.4889	26.7889	25.4667	19.0333	22.6444	22.2	21.2889
1984	9	8	29.4286	19.725	9.70357	22.28	27.5111	24.4667	24.7444	19.96	24.6	22.56	22.3222	81.4	78.4444	83.6	81	21.98	29	26.08	25.5667	18.9	23.5222	21.73	21.3111
1984	9	9	29.6286	20.225	9.40357	23.26	27.9556	24.8889	25.2444	20.28	24.5111	22.5	22.4222	77.2	75.6667	81.5	78.3333	21.97	28.5667	25.71	25.4333	18.96	23.2556	21.54	21.2556
1984	9	10	29.1667	20.1429	9.02381	22.8222	28.375	25.55	25.55	20.5556	25.2	22.9889	22.9111	82.2222	76.1111	79.3333	79.2222	22.8111	29.9333	26.3444	26.3667	19.5444	24.0222	21.9	21.8333
1984	9	11	30.7667	20.125	10.6417	22.3333	29.075	25.775	25.65	20.0222	25.1333	23.1111	22.7444	81.7778	71.8889	79	77.3333	21.9889	29.3556	26.4667	25.9333	18.9778	23.6667	22.0111	21.5667
1984	9	12	30.0571	20.4	9.65714	23.4	28.3111	25.1333	25.4889	20.42	24.7333	22.96	22.7333	78.1	73.6667	81.8	77.5556	22.17	28.8111	26.48	25.8444	19.1	23.3667	22.02	21.4889
1984	9	13	29.7143	20.2286	9.48571	22.24	28.2444	25.1556	25.1667	20.08	24.6444	22.94	22.6222	82.6	74.1111	82.9	79.7778	22.17	28.6444	26.57	25.9111	19.12	23.2889	22.07	21.5778
1984	9	14	29.5143	19.925	9.58929	22.23	27.9111	24.8	24.8889	19.76	24.9	23.36	22.7	80.4	77.9	84	80.9	21.5	29.51	27.47	26.16	18.61	23.78	22.56	21.66
1984	9	15	29.3714	19.85	9.52143	21.8667	27.4667	24.7556	24.7222	19.6889	24.3111	22.4222	22.1444	82.6667	78.2222	82.5556	81.2222	21.6444	28.5333	25.8	25.3333	18.7333	23.2444	21.5333	21.1667
1984	9	16	29.24	19.6125	9.6275	22.34	26.6	25.2889	24.7889	19.3	24.38	22.68	22.12	76.5	81.1	80.7	79.3	20.46	28.93	25.76	25.05	17.81	23.45	21.53	20.93
1984	9	17	29.4333	19.575	9.85833	22.16	27.9556	25.1	25.0667	19.92	24.9	23.18	22.68	82.1	76.2	83.4	80.6	21.92	29.41	27	26.11	18.91	23.71	22.33	21.65
1984	9	18	29	19.625	9.375	22.44	28	25.0889	25.1	20.04	24.325	22.8889	22.3143	80.9	76.625	84.4444	81	21.98	28.3125	26.6778	25.5286	18.98	23.0875	22.1	21.3143
1984	9	19	28.5667	19.4	9.16667	23.0222	27.5375	24.2625	24.7875	19.5444	24.9889	22.5778	22.3778	74.5556	77.7778	85.5556	79.2222	20.5889	29.7111	26.2667	25.5111	17.8667	23.8778	21.8556	21.2
1984	9	20	28.8	19.5	9.3	22.78	27.3556	24.5556	24.7667	19.94	24.3	22.88	22.37	78.7	74.8	84.6	79.5	21.59	28.23	26.6	25.46	18.65	22.97	22.08	21.25
1984	9	21	28.76	19.3	9.46	22.24	26.8889	24.2667	24.4111	19.82	24.1556	22.36	22.1333	80.6	77	84.7	80.3333	21.6	28.1111	25.84	25.2	18.72	22.9778	21.59	21.0889
1984	9	22	28.1333	19.0571	9.07619	21.9778	26.7	23.95	24.0375	19.4	24.1889	21.9333	21.8444	79.5556	79.4444	84.3333	81	20.9889	28.4111	25.1	24.8333	18.2222	23.1444	21.1	20.8333
1984	9	23	27.96	19.6857	8.27429	21.5333	26.475	24	24.025	19.3333	24.1111	22.2	21.8778	82	80.3333	84.2222	82.2222	21.0778	28.3778	25.4889	24.9778	18.3111	23.1222	21.3778	20.9333
1984	9	24	29.0333	19.325	9.70833	21.84	27.125	24.45	24.475	19.6	24.2667	22.4222	22	81.9	78	84.3333	81.2222	21.46	28.3667	25.8889	25.0889	18.56	23.1444	21.6222	21.0111
1984	9	25	28.96	19.3667	9.59333	22.45	27.6571	24.0571	24.5857	19.1	23.8	21.95	21.6	74	73.8571	83.875	76.8571	20.025	27.1	25.0375	24	17.5	22.4143	21.0875	20.2857
1984	9	26	28.4	19.2	9.2	22.125	27.4	24.5714	24.6143	20.175	24.5429	22.6	22.3714	84.375	79	84.625	82.1429	22.3875	28.9714	26.1875	25.7286	19.3125	23.4714	21.8125	21.4286
1984	9	27	28.5714	19.475	9.09643	22.32	26.8333	24.1556	24.3556	20	24.4889	22.7	22.3333	81.4	81.5556	87.3	83.5556	21.97	29.2111	26.55	25.8111	18.96	23.5889	22.07	21.4778
1984	9	28	29.2	18.825	10.375	21.94	27.4889	24.8889	24.7889	19.52	24.5333	22.82	22.3444	80.6	78.5556	82.7	80.8889	21.2	29.0333	26.39	25.6333	18.4	23.4778	21.96	21.3222
1984	9	29	28.5429	19.8	8.74286	22.3556	26.85	24.525	24.525	20.2667	24.175	22.6222	22.3375	83.3333	77.75	85	82	22.4556	28.35	26.2667	25.6625	19.3333	23.0625	21.8667	21.4125
1984	9	30	28.6571	19.325	9.33214	22.32	26.4444	24.0667	24.2778	20.1	23.94	22.02	22.02	82.3	80.1	82.8	81.8	22.19	28.07	25.11	25.13	19.13	22.96	21.13	21.05
1984	10	1	28.9143	19.7	9.21429	22.26	27.7556	24.9778	25.0111	19.54	24.28	22.74	22.19	78.5	74.2	82.3	78.4	21.08	28.03	26.2	25.09	18.26	22.94	21.85	21.02
1984	10	2	29.2333	19.5143	9.71905	21.4222	26.4	24.225	24.075	18.9778	23.6444	22.8444	21.8111	80.2222	77.7778	88.6667	82.4444	20.4444	27.1778	26.9222	24.8333	17.8111	22.4444	22.3	20.8556
1984	10	3	27.9429	19.675	8.26786	22.58	26.2667	24.3778	24.4111	20.06	23.78	22.62	22.16	80.1	80.5	86.7	82.5	21.92	27.74	26.47	25.36	18.93	22.77	21.96	21.23
1984	10	4	28.6333	19.475	9.15833	22.02	27.2	24.625	24.5625	19.68	24.36	22.6889	22.2889	81.5	78.5	84.7778	81.6667	21.48	28.61	26.3333	25.5444	18.62	23.29	21.9111	21.3333
1984	10	5	28.72	19.4	9.32	22.48	26.9778	24.2222	24.4889	19.86	24.36	22.48	22.23	79.4	80.3	86.8	82	21.53	28.8	26.18	25.51	18.67	23.35	21.82	21.28
1984	10	6	28.72	19.4	9.32	21.76	27.3111	24.5556	24.5667	19.2	24.14	22.86	22.07	79.5	76	86.5	80.7	20.68	28.01	26.77	25.15	18.01	22.92	22.2	21.05
1984	10	7	29.28	19.6286	9.65143	21.9556	27.775	24.35	24.65	19.6889	24.7778	22.5333	22.3333	81.8889	78.3333	86.2222	82	21.5556	29.3444	26.2556	25.7111	18.6556	23.6889	21.8556	21.3889
1984	10	8	29.1143	19.725	9.38929	22.18	27.4	24.7778	24.8222	19.86	24.18	22.53	22.19	81.4	76.2	83.7	80.3	21.78	28.04	25.96	25.27	18.79	22.95	21.71	21.13
1984	10	9	29.3	19.75	9.55	21.64	27.3444	24.1556	24.3889	19.36	24.28	22.42	22.01	81.4	77.1	85.7	81.5	21.1	28.3	26.04	25.15	18.29	23.11	21.7	21.03
1984	10	10	29.7143	19.825	9.88929	21.92	26.4222	24.4444	24.3889	19.16	23.84	22.48	21.83	77.8	80	85.2	81	20.51	27.82	26.04	24.79	17.86	22.81	21.75	20.81
1984	10	11	28.2	19.15	9.05	21.42	26.9333	24.3333	24.3	19.1	24.38	22.24	21.9	81.1	82.4	84.2	82.6	20.73	29.05	25.61	25.13	18	23.52	21.41	20.99
1984	10	12	28.1429	19.0571	9.08571	21.6	26.9	24.275	24.2875	19.7	24.325	22.65	22.2	84.75	81.75	87.5	84.375	21.7875	28.8875	26.5375	25.75	18.875	23.4625	22.0375	21.4625
1984	10	13	28.8857	19.625	9.26071	22.46	27.4556	24.2889	24.6	19.92	24.4	22.48	22.26	80	77.6	85.9	80.9	21.71	28.59	26.05	25.44	18.77	23.27	21.75	21.26
1984	10	14	29.0857	19.575	9.51071	21.99	27.8556	24.9333	24.9	19.42	24.48	22.88	22.25	79.5	75.1	83.2	79.3	20.98	28.52	26.51	25.33	18.23	23.23	22.02	21.15
1984	10	15	29.32	19.4	9.92	21.925	27.5571	24.3714	24.5286	19.5	25.05	22.6	22.3875	80.5	80.625	86.75	82.75	21.2125	30.0625	26.35	25.875	18.325	24.075	21.95	21.45
1984	10	16	29.4	19.45	9.95	22.22	27.6889	25.1778	25.1778	19.74	24.76	23.2	22.56	80.4	78.8	85.3	81.5	21.57	29.39	27.26	26.08	18.59	23.68	22.49	21.6
1984	10	17	28.7429	19.6	9.14286	22.26	27.0444	24.7556	24.7	19.62	24.6	22.88	22.5444	79	77.3333	85.9	80.3333	21.29	28.9	26.78	25.8444	18.4	23.4444	22.2	21.4889
1984	10	18	29.3	19.2	10.1	21.88	27.8222	24.2889	24.5778	19.3	24.82	22.4	22.18	79.3	78.5	84.9	80.9	20.81	29.45	25.88	25.37	18.07	23.76	21.63	21.15
1984	10	19	29.0286	19.375	9.65357	22.26	27.5333	25.0667	24.9111	19.72	24.68	22.6	22.33	79.9	78.4	82.4	80.1	21.43	29.29	25.99	25.55	18.56	23.61	21.72	21.3
1984	10	20	29.1	18.825	10.275	21.98	27.6889	24.475	24.5875	19.12	24.74	22.6444	22.1222	77.6	78.6	86.4444	80.6667	20.4	29.26	26.4333	25.2667	17.73	23.66	21.9556	21.0333
1984	10	21	28.1714	18.975	9.19643	22.31	26.6444	24.2	24.3556	19.1	24.1	22.38	21.86	75.8	80.8	86.1	80.9	20.22	28.38	25.96	24.84	17.4	23.13	21.7	20.75
1984	10	22	28.4571	19.15	9.30714	22.16	26.7333	24.2667	24.3556	19.22	24.29	22.48	21.99	77.2	80.5	85.6	80.9	20.47	28.69	26.13	25.09	17.84	23.34	21.77	20.97
1984	10	23	28.9714	19.4	9.57143	22	26.7111	24.4222	24.4222	19.58	24.32	22.36	22.1	80.8	82.3	84.6	82.5	21.3	29	25.81	25.38	18.45	23.46	21.54	21.18
1984	10	24	28.8	19.675	9.125	22.84	27.65	24.775	25.0125	20.36	24.2444	22.6556	22.4222	80.4	75.1111	83.8889	79.5556	22.45	28.0333	26.1778	25.5444	19.28	22.9444	21.8333	21.3667
1984	10	25	28.9286	19.95	8.97857	22.16	27.3556	24.5778	24.6444	19.84	24.97	22.54	22.45	81.3	81.3	84.4	82.4	21.74	29.95	26.01	25.91	18.77	24.06	21.73	21.52
1984	10	26	29.0333	19.0286	10.0048	22.1333	27.4	24.925	24.7875	20.1333	25.0222	22.8889	22.6889	83.8889	80.4444	83.3333	82.5556	22.4	30.0333	26.5444	26.3111	19.2667	24.0667	22.0667	21.7778
1984	10	27	29	19.5714	9.42857	21.9111	28.075	25.15	25.1	20.2222	24.4667	23.0222	22.5778	86	75.2222	84.8889	81.8889	22.7667	28.4778	26.9111	26.0556	19.4444	23.1889	22.3	21.6333
1984	10	28	28.5	19.3714	9.12857	22.2	27.375	25.15	24.9875	19.8222	24.3333	22.6	22.2556	80.8889	77.4444	80.3333	79.4444	21.6889	28.4778	25.8	25.3111	18.7333	23.1889	21.5889	21.1667
1984	10	29	29	18.8667	10.1333	21.4	27.5714	24.6	24.5143	19.425	24.8	23.125	22.4571	83.75	79.7143	86.5	83.4286	21.3375	29.5571	27.1875	26.0571	18.5125	23.8	22.4625	21.6
1984	10	30	28.9143	19.425	9.48929	22.4	27.0222	24.5111	24.6556	19.62	24.48	22.54	22.21	78.8	79.7	83.4	80.7	21.18	28.94	26	25.38	18.26	23.45	21.69	21.14
1984	10	31	28.6571	19.575	9.08214	22.38	26.9889	24.4667	24.5667	19.4	24.1778	22.6	22.0111	76.7	80.4444	85.5	80.6667	20.71	28.4333	26.25	25.0667	17.97	23.1667	21.86	20.9667
1984	11	1	29.12	19.3556	9.76444	22.2273	27.52	24.14	24.48	19.9364	24.6182	22.2909	22.2818	81.7273	78.3636	85.8182	81.7273	21.9636	29.1636	25.8273	25.6455	18.9273	23.5455	21.5818	21.3364
1984	11	2	29.45	18.775	10.675	21.66	27.425	24.45	24.525	19.7	24	22.4667	22.0889	84.2	74.4444	83.4444	80.4444	21.78	27.5889	25.9556	25.1222	18.84	22.6556	21.6	21.0333
1984	11	3	29.5	19.3714	10.1286	21.9111	27.425	24.625	24.5625	18.4333	24.9222	22.2889	21.8889	72.7778	80	81.6667	78.2222	19.0444	29.8667	25.5333	24.8222	16.7	23.9444	21.3222	20.6778
1984	11	4	28.4	19.125	9.275	21.86	25.8889	23.7778	23.7556	19.23	24.07	21.98	21.76	79.3	83.1	83	81.7	20.68	28.61	25.04	24.78	17.99	23.25	21.09	20.78
1984	11	5	28.75	18.4857	10.2643	21.8667	27.4875	24.7	24.6375	19.0333	24.5333	22.6222	22.0556	77.7778	77.3333	84.3333	79.5556	20.3	28.8556	26.2	25.1333	17.6667	23.3556	21.8556	20.9667
1984	11	6	29.5667	19.6857	9.88095	21.49	27.2444	24.2111	24.2778	18.98	24.7	22.52	22.05	79.8	80.1	85.5	81.6	20.4	29.4	26.19	25.32	17.78	23.71	21.81	21.11
1984	11	7	30.0667	18.875	11.1917	21.92	27.5556	25.1556	24.9444	19.6	24.68	23	22.41	81.4	78.4	84	81.2	21.38	29.29	26.76	25.81	18.54	23.62	22.2	21.45
1984	11	8	28.6	18.575	10.025	21.42	27.6778	24.725	24.7	18.62	24.26	22.6667	21.9556	77.6	75.5	84.6667	79.1111	19.81	28.19	26.3	24.9667	17.2	22.98	21.9	20.8333
1984	11	9	28.4571	19.1111	9.34603	21.6727	27.49	24.3	24.47	18.8182	24.4182	22.2	21.8273	77.0909	78.1818	84.1818	79.9091	20	28.7091	25.5091	24.7455	17.4182	23.3091	21.3818	20.7182
1984	11	10	29.2286	18.7333	10.4952	21.7818	28.2	24.76	24.87	19.3455	24.6	22.4455	22.1273	80.4545	76.5455	83.0909	80	20.9818	28.9	25.8091	25.2182	18.2	23.4091	21.5545	21.0545
1984	11	11	29.9	19.5	10.4	21.84	27.5	24.61	25.1222	18.7111	24.2364	22.3273	21.9444	75.5556	76.1818	82	76.6667	19.7222	28.1364	25.5545	24.6556	17.1778	23.0182	21.3818	20.6444
1984	11	12	29.2	19.175	10.025	21.7556	27.6889	24.2	24.85	19.5	24.53	22.03	22.02	79.3333	76.5	83.4	79.8889	20.6667	28.87	25.22	25.3778	17.9556	23.34	21.17	21.1333
1984	11	13	29.0571	18.85	10.2071	21.42	27.7778	24.18	24.6667	19.4727	24.98	22.6909	22.43	81.8	79	87.3636	82.5	20.85	29.79	26.6182	25.96	18.1	23.96	22.0909	21.49
1984	11	14	29.4	19.325	10.075	21.86	27.54	24.88	25.3	19.6364	24.2455	22.5455	22.1364	79.2	74.4545	81.9091	78	20.75	28.0273	25.9636	25.32	18.05	22.9273	21.6	21.14
1984	11	15	29.6	19.2	10.4	22.09	28.8222	24.58	25.3111	19.8727	25.24	22.6364	22.64	80.3	75.9	84.3636	79.9	21.26	30.06	26.3455	26.08	18.4	24.03	21.8455	21.56
1984	11	16	29.2286	18.925	10.3036	21.63	27.18	24.4	24.5	19.1727	24.2182	22.46	21.89	77.2	76.9091	83.9	79.1	19.93	28.3364	25.91	24.86	17.37	23.0455	21.64	20.75
1984	11	17	29.3333	18.6778	10.6556	21.3091	28	24.6	24.66	19.0727	24.6182	22.4182	22.0364	81.9091	75.5455	82.4545	80	20.7182	28.8455	25.7364	25.0727	18.0364	23.3818	21.5182	20.9455
1984	11	18	28.0667	18.7375	9.32917	22.09	27.0333	24.1222	24.3889	18.79	24.64	22.65	22.01	74.5	81.6	86.5	80.8	19.68	29.45	26.48	25.21	17.12	23.73	22	20.95
1984	11	19	28.7333	18.975	9.75833	21.88	27.6667	24.1333	24.5111	18.82	24.28	22.55	21.9	76.2	75.9	87.1	79.6	19.85	28.21	26.31	24.78	17.34	23.04	21.91	20.76
1984	11	20	28.3667	18.6222	9.74444	21.2182	27.62	24.89	24.58	19.4	23.56	22.4	21.64	85	72.5	81.7	79.6	21.5364	26.71	25.63	24.36	18.5364	22.05	21.46	20.51
1984	11	21	28.7143	18.15	10.5643	21.19	27.5222	24.1778	24.2111	18.78	24.33	22.14	21.75	80.7	76.9	84.2	80.6	20.17	28.43	25.44	24.69	17.62	23.16	21.36	20.69
1984	11	22	28.4571	18.8875	9.56964	21.2273	27.08	24.1333	24.2111	18.7727	23.5455	22.28	21.61	80.1818	74	85.8	80.1	20.1818	26.7818	25.76	24.36	17.5545	22.1727	21.56	20.55
1984	11	23	29.0571	18.6889	10.3683	21.9818	26.86	23.89	24.11	19.2727	24.2727	22	21.8364	78.6364	79.7273	84.1818	80.8182	20.6545	28.6	25.2545	24.8182	18.0091	23.2727	21.1636	20.7909
1984	11	24	28.9143	18.8667	10.0476	21.4455	27.34	24.25	24.3375	19	24.0182	22.2	21.8111	80.1818	77.7273	84.4444	80.4444	20.6	27.9182	25.5111	24.7444	17.8182	22.8818	21.4111	20.7778
1984	11	25	28.9667	18.3714	10.5952	21.0667	26.6444	23.5778	23.6	18.3778	23.43	22.18	21.3111	78.3333	76.1	87.1	80.8889	19.5	26.77	25.73	24.0111	17.0778	22.19	21.52	20.2778
1984	11	26	28	18.6125	9.3875	20.92	25.8889	23.3778	23.4111	18.82	23.26	21.8	21.3	82.8	78	86.4	82.4	20.46	26.72	25.1	24.08	17.83	22.14	21.09	20.36
1984	11	27	27.8333	18.5778	9.25556	21.1273	26.73	24.13	24.01	18.7727	23.9636	22.1727	21.6364	80.7273	77.7273	83.7273	80.7273	20.2273	27.9455	25.4273	24.5364	17.6364	22.8364	21.3273	20.6182
1984	11	28	28.7667	18.9667	9.8	22.175	26.325	24.3625	24.1571	19.7625	23.6222	22.3111	21.825	80.875	78.1111	83.7778	81	21.65	27.2444	25.6667	24.775	18.6625	22.4778	21.4667	20.8125
1984	11	29	28.6667	19.2	9.46667	21.6909	27.42	24.51	24.57	19.1273	24.1091	22.5091	21.9182	79.5455	74.7273	83.9091	79.3636	20.6727	27.8455	26.0273	24.8545	17.9091	22.8273	21.6636	20.7909
1984	11	30	28.76	19.2222	9.53778	22.0818	27.54	23.75	24.27	19.1727	23.82	22.2545	21.74	77.5455	74	86.7273	79.3	20.4455	27.2	25.8727	24.5	17.7545	22.44	21.6	20.59
1984	12	1	28.6	18.55	10.05	21.6667	27.3333	23.975	24.2	19	24.1111	22.1556	21.7556	79	77.4444	84.75	80.625	20.4444	28.0889	25.2875	24.5125	17.7444	22.9889	21.225	20.6
1984	12	2	28.35	17.7556	10.5944	20.62	26.66	24.3818	23.95	18.16	23.92	22.0909	21.43	80.1	80.8	82.8182	81.8	19.37	28.09	25.2455	24.36	16.93	22.98	21.2091	20.46
1984	12	3	28.6	17.175	11.425	20.2222	27.26	24.8667	24.3556	18.0889	24.1	22.6444	21.7222	82.5556	77.8	83.5556	81.8889	19.4778	28.33	26.2444	24.9	17.0444	22.99	21.8444	20.7556
1984	12	4	28.5667	17.5556	11.0111	20.78	27.26	24.48	24.24	18.36	24.4	22.4	21.72	80.5	80.2	84.4	81.8	19.69	29	25.88	24.86	17.22	23.44	21.61	20.75
1984	12	5	28.4	18.55	9.85	21.58	26.32	24.1636	24.03	18.58	23.64	21.6727	21.33	76.8	80.7	81.0909	79.9	19.65	27.69	24.4636	24.02	17.1	22.69	20.6818	20.22
1984	12	6	28.6	18.68	9.92	20.9818	26.8545	23.8364	23.8909	18.7818	23.7636	22.0545	21.5364	82.0909	78.0909	86.0909	82.0909	20.4273	27.6273	25.5636	24.5364	17.7727	22.6818	21.3727	20.6
1984	12	7	27.5714	18.34	9.23143	20.72	26.3636	23.6364	23.7	18.62	23.8545	21.4727	21.32	82.8	81.9091	83.2727	81.9	20.28	28.2909	24.4182	24.3	17.61	22.9818	20.6	20.37
1984	12	8	28.4857	18.5111	9.9746	21.6	27.28	24.46	24.4667	19.06	24.32	22.5	21.8556	80.1	79.3	85.4	81.2222	20.64	28.71	26.09	25.0111	17.89	23.29	21.78	20.8889
1984	12	9	28.3429	17.8667	10.4762	19.8182	27.0182	24.4364	23.9273	17.5	24.0909	21.9818	21.34	81	79.3636	81.8182	81.9	18.67	28.3273	25.0273	24.36	16.35	23.0636	20.9909	20.39
1984	12	10	28.7333	17.56	11.1733	20.5909	27.6182	24.3	24.23	17.4727	24.5818	21.98	21.5	74.9091	79	82.6	79.8	18.2182	29.1364	25.15	24.48	15.8182	23.5636	21.06	20.41
1984	12	11	29.36	17.1222	12.2378	20.38	28.0778	24.9111	24.6556	16.66	24.6444	22.8444	21.4222	71.7	76.5556	84.3333	77	16.9	28.9444	26.6333	24.1778	14.27	23.4889	22.0778	19.9222
1984	12	12	28.9143	17.4375	11.4768	21.4667	27.9333	24.7556	24.7556	17.9778	24.2444	22.6	21.6111	73.3333	75.1111	83.8889	77.4444	18.5889	28.1111	26.1778	24.2889	16.1667	22.9556	21.8111	20.3222
1984	12	13	29.3	18.05	11.25	20.9111	28.3111	24.6667	24.6333	18.5556	25.2	22.4	22.1625	78.875	78.6667	83.1111	80.8889	20.0556	30.4111	25.8222	25.4333	17.4556	24.1333	21.5444	21.0667
1984	12	14	28.85	17.0667	11.7833	20.34	27.78	23.9	23.98	17.52	23.74	21.66	20.97	77.3	72.7	83	77.7	18.4	27.04	24.69	23.38	16.09	22.22	20.79	19.7
1984	12	15	28.5143	17.575	10.9393	19.8222	27.0556	23.2667	23.3556	17.5556	23.4667	21.1111	20.7	81.1111	75.2222	83.3333	80	18.8333	26.8667	23.8222	23.1556	16.4333	22.0889	20.2222	19.5778
1984	12	16	28.3714	17.7333	10.6381	19.34	26.84	23.8889	23.5	16.94	23.42	21.9333	20.9333	79.7	76.3	84.8889	81.6667	18	26.91	25.2111	23.7556	15.68	22.11	21.1778	19.9333
1984	12	17	28.2857	16.675	11.6107	19.9556	27.0222	23.7778	23.6444	17.3111	23.8444	21.4444	20.8556	78	77.8889	82	79.1111	18.3444	27.8556	24.2778	23.5	15.9444	22.6556	20.4556	19.7
1984	12	18	29.4	17.2	12.2	20.2182	27.6364	24.6182	24.2909	17.4182	23.9636	22.0727	21.1545	76.8182	74.7273	80.8182	77.5455	18.2818	27.6545	25.1455	23.6909	15.9727	22.6545	21.0636	19.9
1984	12	19	29.7	17.2667	12.4333	20.2	27.36	24.5	24.15	17.84	24	22.24	21.36	80.3	76.6	83	79.8	19.18	27.83	25.52	24.18	16.65	22.82	21.37	20.27
1984	12	20	29.5125	17.8444	11.6681	21.18	27.48	24.54	24.45	17.84	24.62	22.52	21.65	73.5	80	84.8	79.5	18.47	29.38	26.1	24.64	16.17	23.61	21.74	20.52
1984	12	21	29.45	17.2222	12.2278	21.52	27.06	23.96	24.13	18.76	23.78	22.06	21.54	78.1	76.9	85.5	80.1	20.13	27.66	25.66	24.47	17.46	22.6	21.36	20.48
1984	12	22	29.5333	17.7778	11.7556	21.4182	26.7091	24.3636	24.2091	18.5636	24.0182	21.5636	21.3818	77.8182	81	79.5455	79.4545	19.8455	28.6818	24.3545	24.3	17.1909	23.0545	20.2	20.1455
1984	12	23	29.4	17.3333	12.0667	21.42	26.84	24.3818	24.29	18.64	24.1	22.1455	21.7	78	80.3	83.0909	80.8	20	28.62	25.3909	24.82	17.33	23.12	21.2818	20.68
1984	12	24	29.8333	18.2	11.6333	20.84	26.84	24.4	23.9125	18.44	23.84	22.35	21.35	80.6	78.8	84.375	81.625	19.98	27.87	25.8	24.3125	17.31	22.78	21.575	20.3625
1984	12	25	30.32	16.56	13.76	21.3429	27.1714	23.7429	23.9857	17.6857	24.3143	21.6	21.2	72.7143	79.7143	83.5714	78.5714	18.0714	28.6857	24.6286	23.8	15.7286	23.3429	20.7286	19.9429
1984	12	26	29.35	18	11.35	20.2667	27.2889	24.22	24.0222	18.0222	23.9778	21.98	21.3556	81.5556	76.8889	83	80.8889	19.3111	27.8444	25.07	24.1667	16.9222	22.7889	21.1	20.3222
1984	12	27	30.0571	17.5333	12.5238	20.46	27.14	24.23	24.03	18.2	23.68	21.76	21.22	81.2	76	81.4	79.6	19.67	27.19	24.58	23.82	17.12	22.43	20.77	20.11
1984	12	28	29.9714	16.62	13.3514	19.6182	26.32	23.3818	23.28	17.0545	23.2	21.3636	20.5364	78.6364	79.1	84.1818	80.9	17.9727	27.03	24.3455	23.27	15.7273	22.3	20.5273	19.61
1984	12	29	30.175	17.8444	12.3306	20.42	27.1	24.44	24.1	17.34	23.22	22.14	20.91	75.1	73.4	82.7	77	18.07	26.14	25.31	23.17	15.67	21.78	21.24	19.56
1984	12	30	30.2	17.3111	12.8889	19.56	27.4	24.46	23.97	17.58	24.2444	21.92	21.2444	83.2	79	81	81.5556	18.96	28.4778	24.84	24.1667	16.59	23.2111	20.9	20.2778
1984	12	31	29.9714	17.6	12.3714	20.5818	27.6182	24.42	24.23	17.5455	23.78	21.72	20.8667	75.9091	75.1	79.7	77.3333	18.2545	27.31	24.49	23.1889	15.9909	22.49	20.64	19.5667

## Sheet: 1985
						Temperature				Temperature				Relative Humidity				Pressure				Dew temperature
Year	Month	Day	Maximum	Minimum	Max-Min	1899-12-31 07:00:00	1899-12-31 13:00:00	1899-12-31 19:00:00	Average	1899-12-31 01:00:00	1899-12-31 13:00:00	1899-12-31 19:00:00	Average	1899-12-31 01:00:00	1899-12-31 13:00:00	1899-12-31 19:00:00	Average	1899-12-31 07:00:00	1899-12-31 13:00:00	1899-12-31 19:00:00	Average	1899-12-31 07:00:00	1899-12-31 13:00:00	1899-12-31 19:00:00	Average		Month	Taverage	Hraverage
1985	1	1	29.35	18.0667	11.2833	20.7667	27.7333	25.1667	24.7167	18.7333	23.9	22.9	21.8333	83	73.5	82.8333	80	20.5833	27.3333	26.5667	24.8167	17.7667	22.5333	22.0667	20.7833		January	24.5136	79.0744
1985	1	2	29.95	18.02	11.93	20.6182	27.5455	24.0727	24.1	17.78	24.1778	21.9818	21.6625	73.7	76.6667	83.9091	78.25	18.41	28.1778	25.2091	24.45	16.13	23.0111	21.1636	20.475		February	25.025	78.9129
1985	1	3	30.45	18.8	11.65	21.5273	27.9667	24.5167	25.0364	18.7818	24.25	22.0333	21.6455	78.2	74.75	81.25	77.7	19.88	28.15	25.175	24.61	17.38	22.9167	21.075	20.62		March	25.2862	77.8637
1985	1	4	29.8286	18.275	11.5536	19.9333	27.9091	24.8909	24.6889	17.875	24.4364	22.54	21.4875	82.375	76.5455	82	78.25	19.2375	28.5818	25.91	24.1625	16.85	23.2182	21.61	20.3		April	25.1517	78.8701
1985	1	5	30.05	18.84	11.21	20.6364	27.9273	24.4833	24.5727	18.5333	24.1833	22	21.575	81.8182	74.1818	81.5	79	19.8909	27.9364	25.0167	24.4182	17.3818	22.8364	21.0583	20.5091		May	24.828	79.6579
1985	1	6	28.7333	17.56	11.1733	20.15	27.3833	23.9667	23.9	17.5667	24.4727	22.0333	21.5545	78.5833	79.6364	85.0833	81.6364	18.6417	29.0182	25.4667	24.6909	16.2083	23.4818	21.2833	20.5818		June	25.3748	79.7037
1985	1	7	28.4667	17.04	11.4267	20.1333	27.3167	24.2333	23.9917	17.6545	23.8909	21.8	21.15	79.2727	76.9091	81.75	80.5	18.7455	27.7	24.725	23.83	16.3818	22.7273	20.8417	20.13		July	25.4317	78.884
1985	1	8	29.5143	18.26	11.2543	20.3833	28.54	25.08	25.1111	18.0333	24.9556	22.84	22.05	80.5	77.5556	83.2	80.875	19.425	29.6667	26.63	25.4125	16.8667	23.8556	22.01	21.05		August	25.2709	79.3457
1985	1	9	29.8333	18.25	11.5833	19.7818	27.7727	24.5273	24.1545	17.1091	24.12	22.0364	21.17	77.6364	75.4	81.0909	78.4	18.0909	28.03	25.1455	23.92	15.7273	22.89	21.0455	19.99		September	24.901	80.1523
1985	1	10	29.9714	17.7778	12.1937	19.9818	28.4167	25	24.6182	17.5091	23.725	22.5333	21.4857	79.3636	72.75	81.5833	79.5714	18.7182	27	25.9	24.3286	16.2364	22.2625	21.6	20.4429		October	24.6238	81.3186
1985	1	11	29.5429	17.2	12.3429	20.3	27.9636	24.8	24.6556	17.6	23.52	22.3636	21.2778	78.1	70	82.1	77.625	18.62	26.61	25.76	24.2875	16.2	21.78	21.51	20.2625		November	23.4033	80.257
1985	1	12	30	17.05	12.95	20.3273	28.45	24.4182	24.51	17.4182	24.5833	22.35	21.5091	76.0909	74	84.2727	77.7	18.3455	28.7333	25.7455	24.35	15.8818	23.2333	21.5273	20.21		December	22.6362	75.4467
1985	1	13	30.0889	17.5556	12.5333	20.1833	28.3455	25.0167	24.7818	17.7667	24.46	22.4	21.73	80.0833	74.4	80.6667	78.1	19	28.41	25.6	24.62	16.5333	23.16	21.4167	20.58
1985	1	14	29.825	17.98	11.845	20.6333	27.45	23.9167	23.9917	18.3833	24.0727	22	21.4182	81.6667	77.3636	85	81.5455	19.7917	28.0727	25.4667	24.3273	17.3	22.9545	21.25	20.4364
1985	1	15	29.675	18.6	11.075	19.9091	27.4545	24.1545	23.9273	17.5818	23.96	22.1273	21.08	80.6364	76.7	84.4545	80.2	18.8455	28	25.5909	23.89	16.4091	22.79	21.3364	20
1985	1	16	30.3	17.5	12.8	20.7667	28.0727	25.0182	24.7091	18.1333	24.1333	22.4909	21.3778	78.9167	76.4444	81.2727	79.4444	19.3083	28.0444	25.8091	24.1667	16.8417	22.9333	21.5182	20.2667
1985	1	17	30.175	17.64	12.535	20.4833	28.65	24.7333	24.675	17.7833	24.6909	22.3167	21.5273	78	74.2727	82.0833	78	18.875	28.9	25.575	24.3455	16.4417	23.3727	21.375	20.3091
1985	1	18	29.675	18.0667	11.6083	20.2	28.3917	25	24.6583	17.2833	24.5455	22.5167	21.4818	76.8333	74.8182	81.75	77.6364	18.15	28.8091	25.8833	24.2818	15.6417	23.2545	21.575	20.1727
1985	1	19	30.1143	17.4	12.7143	19.8889	28.2444	25.34	24.6125	16.8667	24.6667	22.22	21.2111	76.1111	75.5556	77.5	76.2222	17.4333	29.0556	24.99	23.7778	15.2556	23.4444	21	19.8667
1985	1	20	29.5333	18.9	10.6333	20.5167	27.6	24.4	24.2417	17.8	24.0182	22.1	21.2545	77.6667	76.7273	82.6667	79.4545	18.9	27.8636	25.275	24	16.5	22.8545	21.2	20.1545
1985	1	21	29.825	17.34	12.485	20.8333	27.5833	24.5333	24.4	19	24.2545	22.3167	21.8727	84.8333	77.2727	83.25	82.1818	21.0417	28.3364	25.65	25.0727	18.1167	23.1091	21.4583	20.9364
1985	1	22	29.7143	17.975	11.7393	21.1	27.6083	24.8167	24.575	18.2	23.9667	22.1083	21.425	77.5833	74.9167	80.1667	77.5833	19.325	27.6167	25.0417	23.9917	16.7417	22.675	21.025	20.1583
1985	1	23	30.35	17.4889	12.8611	19.65	27.6	24.8182	24.2818	17.2667	24.0667	22.2364	21.3	79.8333	75.4167	80.7273	79.0909	18.3833	27.975	25.3364	24.0818	16.05	22.8083	21.2273	20.1636
1985	1	24	30.1333	17.7429	12.3905	20.86	28.1091	24.6	24.5333	18.26	24.18	22.62	21.7625	79.3	72.5	84.9	79.25	19.49	27.77	26.29	24.75	16.97	22.75	21.88	20.6625
1985	1	25	30.3125	17.3778	12.9347	19.25	27.65	24.9	24.1833	16.8667	24.2222	21.9333	21.2556	79.6667	77	78.5	80.1111	17.875	28.3556	24.6333	24.1667	15.6167	23.0667	20.725	20.2
1985	1	26	30.4571	18.275	12.1821	20.7455	28.1636	25.0818	24.7909	17.8545	24	21.9455	21.1778	76.9091	73.1111	77.0909	76.1111	18.8545	27.4556	24.5727	23.5333	16.4273	22.5778	20.6636	19.8556
1985	1	27	30.3	18.3333	11.9667	20.3333	28.1	25.0909	24.6273	17.75	24.68	22.7273	21.5	78.9167	78.2	82.6364	80.6	18.8667	29.32	26.2455	24.56	16.4667	23.59	21.8545	20.44
1985	1	28	30.075	17.375	12.7	19.2	27.8455	24.3333	24.0364	17.1667	23.92	22.1833	20.92	82.6667	75.1	84.0833	80.1	18.4583	27.52	25.475	23.56	16.1	22.62	21.3417	19.83
1985	1	29	30.7143	18.2	12.5143	20.9273	28.64	25.14	25.3222	18.9636	24.5	22.48	22.2778	84.1818	72.4	80.3	78.3333	20.8909	28.31	25.66	25.3333	18.0545	23.06	21.46	21.1333
1985	1	30	30.6	17.9111	12.6889	20.4	27.4167	25.42	24.94	17.9333	24.4833	22.7	21.98	80.0833	79.4167	80.2	79.5	19.2167	29.15	26.06	25.15	16.7333	23.4667	21.68	20.89
1985	1	31	30.7143	17.6	13.1143	20.36	27.65	25.1111	24.5778	17.68	24.0667	22.7111	21.4667	78.6	75.6667	82.2222	78.3333	18.66	27.9556	26.1778	24.2111	16.26	22.8222	21.8	20.2556
1985	2	1	29.9714	18.6	11.3714	24.4	25.2	28	26.4	20.2	24.4	26.6	23.7	69	94	90	84	21.1	30.1	34	28.4	18.4	24.1	26.2	22.9
1985	2	2	30.45	18.2	12.25	22.4	28.2	24.8333	24.6167	20	26.4	22.6833	21.7667	81	87	84	79.3333	21.9	33.3	26.2833	24.8417	19	25.9	21.875	20.6417
1985	2	3	29.9	18.4	11.5	24	28.4	24.75	24.1917	20	26.2	22.05	21.0818	70	84	80.0833	79.0909	20.9	32.7	24.95	23.6727	18.2	25.5	20.9667	19.9455
1985	2	4	30.2857	18.4	11.8857	25	28	25.0545	24.67	20.2	25.4	22.6364	21.71	66	82	82	78.5	20.8	30.8	26.0455	24.61	18.1	24.6	21.7182	20.54
1985	2	5	30.475	17.4	13.075	24.4	28.2	30.2	28.3	22.4	25.9	22.51	21.49	85	84	80.1	77	25.9	32	25.76	24.18	21.6	25.2	21.47	20.21
1985	2	6	29.75	18.2444	11.5056	22	28.4	25	24.6091	19	26	22.5818	21.42	76	83	82.0909	78.9	20.1	32.1	25.9727	24.2	17.6	25.3	21.6727	20.26
1985	2	7	29.8	18.425	11.375	17.6	24.4	28.4	24.7	16.4	20.2	26	20.9	89	69	83	80	17.9	21.1	32.1	23.7	15.8	18.4	25.3	19.8
1985	2	8	30	18.7571	11.2429	22.4	26.2	25.575	24.75	19.2	22	23.1429	21.5429	75	70	83.1429	79.2857	20.3	23.9	26.9857	24.4286	17.7	20.4	22.3	20.4571
1985	2	9	29.9429	18.05	11.8929	19.2	27.2	25.1818	24.7182	17.8	23	22.5818	21.6636	88	71	80.8182	78.8182	19.5	25.5	25.8909	24.5273	17.1	21.4	21.6091	20.5182
1985	2	10	30.6	18.2	12.4	22.4	24.4	26.2	24.8	19.8	20.2	24.8	21.6	79	69	90	79	21.5	21.1	30.4	24.4	18.7	18.4	24.3	20.5
1985	2	11	31.2	18.05	13.15	21.2	28.4	25.1167	24.7833	19	26	22.85	21.85	82	83	83.3333	79.25	20.6	32.1	26.6417	24.95	18	25.3	21.9667	20.7333
1985	2	12	30.6	22.4	8.2	24	26.4	24.6667	24.5333	20	24	22.4333	21.2818	70	82	83.1667	78.8182	20.9	28.4	25.875	23.9	18.2	23.2	21.5833	20.1364
1985	2	13	30.6857	16.2	14.4857	21.4	26.4	24.7182	24.4364	19.6	24	22.4364	21.3455	85	82	83	77.6364	21.7	28.4	25.8636	23.9909	18.8	23.2	21.5636	20.0818
1985	2	14	30.9143	17.4	13.5143	19.4	28	25.4	24.8364	16.4	24.6	23.0364	21.9818	75	76	82.0909	80.4545	16.8	28.9	26.7727	25.3909	14.8	23.5	22.1273	20.9636
1985	2	15	30.4857	18.4	12.0857	20.2	28.2	25.1455	24.7	18.4	26.2	22.8091	21.6	85	86	82.8182	80.6	20.1	32.8	26.4364	24.56	17.6	25.6	21.9727	20.56
1985	2	16	30.2667	23.4	6.86667	23.4	28	24.6667	24.2778	20	26	22.8667	21.7111	74	86	86.3333	81.6667	21.3	32.4	26.8222	25.0222	18.5	25.4	22.2	20.7444
1985	2	17	29.9	16.4	13.5	22.2	28.4	24.6727	24.4545	21	26.4	22.98	21.6	90	86	84.7	80.1111	24.1	33.2	26.89	24.6778	20.5	25.8	22.24	20.4889
1985	2	18	30.325	20	10.325	21	28.4	25.4	24.9091	19	26.2	22.8	21.52	83	84	80.7273	77.3	20.8	32.7	26.2909	24.39	18.1	25.5	21.8273	20.28
1985	2	19	30.3714	19	11.3714	22	26.8	28.8	26.6	18.4	20	26.4	21.6	72	55	83	70	19	19.3	32.9	23.7	16.7	16.9	25.7	19.8
1985	2	20	30.6625	18.2	12.4625	24.2	29	24.6	24.5545	20	23	22.3917	21.4333	69	61	83.3333	77.6667	20.8	24.4	25.875	24.1889	18.2	20.7	21.525	20.2
1985	2	21	30.65	17.8111	12.8389	19.4	28.2	24.7333	24.5583	18	26	22.3	21.5455	88	84	83	80	19.8	32.3	25.6909	24.5	17.3	25.3	21.4364	20.4727
1985	2	22	31.15	18.4667	12.6833	19.6	27	24.8	24.8167	18.4	23.4	22.5636	21.8182	90	75	85.2727	78.8182	20.4	26.6	26.3091	24.7818	17.8	22.1	21.8182	20.6818
1985	2	23	31.975	17	14.975	17.6	28	25.9091	25.2818	15.4	25	23.5455	22.12	80	79	82.6364	80.5	16.2	29.8	27.8182	25.55	14.2	24	22.6909	21.08
1985	2	24	31.55	18.2	13.35	19.4	28.6	25.88	25.83	15	26.4	23.54	22.55	64	85	82.7	76.8	14.4	33.1	27.82	25.79	12.4	25.7	22.72	21.34
1985	2	25	30.9625	16.6	14.3625	18.4	30	25.5545	25.0818	16	28	22.7273	22.0818	79	86	79.5455	79.4545	16.7	36.6	26.0273	25.2091	14.7	27.4	21.6455	21
1985	2	26	31.72	15	16.72	20.4	26.4	25.16	24.96	18.6	24	22.54	21.8222	85	82	80.7	80	20.3	28.4	25.85	24.7889	17.8	23.2	21.55	20.7556
1985	2	27	31.225	17.4	13.825	20	28.6	25.0333	24.5917	19.4	26.4	22.2	21.625	95	85	79	79.3333	22.2	33.1	25.4167	24.7083	19.1	25.7	21.0333	20.5
1985	2	28	31.3	12	19.3	19.4	28.6	25.9	25.74	17.2	26.4	22.92	22.4889	81	85	78.9	77.2222	18.3	33.1	26.25	25.5889	16.1	25.7	21.82	21.2778
1985	3	1	30.95	22	8.95	24.4	28	25.5	25.25	22	26	23	22.2	82	86	81	78.2	25	32.4	26.56	25.36	21.1	25.4	22.02	21.05
1985	3	2	31.8	18	13.8	24.4	29.1917	25.9833	25.75	20	25.95	23.3	22.85	68	75.25	81.4	78.75	20.7	31.45	27.15	26.55	18.1	24.75	22.37	21.7375
1985	3	3	30.8286	22	8.82857	22.4	28	24.5909	25.0636	19.4	24.9714	22.4	21.9286	76	74.2857	81.6667	76	20.7	29.3571	25.7556	24.7857	18.1	23.7	21.4444	20.5
1985	3	4	31.075	17	14.075	18.6	30	25.9154	25.5	15.4	28	23.35	22.4182	73	86	80.75	79.9091	15.6	36.6	27.2417	26.0727	13.6	27.4	22.375	21.3455
1985	3	5	31.0625	20	11.0625	20.2	28.4	25.2167	24.9818	19	24.6	22.6091	21.85	90	74	81.0909	79	21.2	28.6	26.0091	25.1	18.5	23.3	21.6545	20.7125
1985	3	6	30.7	19	11.7	24.4	28.4	24.9385	24.7846	20	26.6	22.95	21.8545	68	87	85.3333	79.6364	20.7	33.7	26.8833	25.0364	18.1	26.1	22.2417	20.7818
1985	3	7	30.7667	17.2	13.5667	22.2	29	25.4273	25.3455	19.6	26.4	22.34	21.73	79	82	76.9	73.5	21.2	32.8	25.19	24.06	18.5	25.6	21.09	20.25
1985	3	8	30.8571	16	14.8571	24	28.4	25.7273	25.7091	20.2	26.8	23.28	23.0222	72	89	81.2	79.3333	21.4	34.2	27.07	26.7667	18.6	26.3	22.34	21.9556
1985	3	9	30.725	19	11.725	20	28.6	25.4769	25.3615	18.4	24.8	23.3091	22.6273	86	74	80.6364	77.5455	20.2	29	27.1818	25.9545	17.7	23.5	22.3273	21.4273
1985	3	10	30.65	17	13.65	24.4	30	25.7	25.4583	20.2	28.4	23.0636	22.33	69	89	79.6364	76	21.1	37.7	26.7	25.26	18.4	28	22	21.04
1985	3	11	30.3143	19.3	11.0143	19.4	29.2	25.38	25.42	18	28	22.7667	22.0889	88	91	80.8889	75.3333	19.8	37.1	26.3222	24.8778	17.3	27.7	21.7889	20.7444
1985	3	12	30.9143	15.4	15.5143	26	28.6	25.2	25.3909	22	26.4	22.88	22.3667	71	85	82.6	77.7778	24	33.1	26.74	25.6778	20.4	25.7	22.01	21.2111
1985	3	13	31.675	20.2	11.475	24.4	28	25.9091	25.6091	20	26	23.0182	21.9545	68	86	79.0909	74.6364	20.7	32.4	26.6909	24.6	18.1	25.4	21.9364	20.5182
1985	3	14	31	18.4625	12.5375	21	30	25.2615	25.2769	19	25.2727	23.0333	22.4818	83	76.1818	84	80.4545	20.8	30.1545	27.05	25.9636	18.1	24.0909	22.2417	21.4727
1985	3	15	30.6444	18.6778	11.9667	22.4308	28.1077	24.8154	25.0462	19.7667	24.0364	22.05	21.8909	80	73.1818	79.5	77.2727	21.675	27.5364	25.05	24.6545	18.625	22.6636	20.9417	20.6636
1985	3	16	30.925	17	13.925	22	28.4	25.3167	25.4545	19.4	26.8	23.2	22.39	79	89	82.5455	77.3	20.9	34.2	27.1091	25.55	18.2	26.3	22.3455	21.22
1985	3	17	30.8	18.4	12.4	21.5077	28.2615	25.6182	25.2636	18.85	24.6545	23.18	22.1889	79.8333	73.4545	81.7	78.8889	20.2917	28.7455	26.92	25.3222	17.7	23.3091	22.29	21.0778
1985	3	18	30.5143	18.8444	11.6698	24	28.6	25.4154	25.3077	20	26.4	22.7833	22.03	70	85	80.1667	76.8	20.9	33.1	26.1917	24.91	18.2	25.7	21.7667	20.79
1985	3	19	31.2	19.2222	11.9778	20	28.6	25.6462	25.5923	18.4	26.4	23.125	22.5545	86	85	81.1667	78.0909	20.2	33.1	26.8583	25.8091	17.7	25.7	22.175	21.4091
1985	3	20	31.3429	17	14.3429	20	28.6	25.3692	25.7462	18	26	22.9	22.59	83	82	81.75	77.6	19.4	32	26.5333	25.81	17	25.2	21.9833	21.44
1985	3	21	30.6286	16.4	14.2286	24.4	30	25.1583	24.9545	20	28.4	22.5167	21.89	68	89	80.5	78.3	20.7	37.7	25.8083	24.82	18.1	28	21.5167	20.72
1985	3	22	30.225	16.2	14.025	24	30	25.1	24.6	20	28	22.475	22.0818	70	86	80.75	80.5	20.9	36.6	25.8083	24.99	18.2	27.4	21.4583	20.88
1985	3	23	30.175	18	12.175	24.4	28	25.02	24.82	20	24	22.5444	21.8	68	73	83.2222	79.75	20.7	27.4	25.9889	24.7625	18.1	22.6	21.7111	20.75
1985	3	24	30.25	16	14.25	24.2	26.2	24.4364	24.75	20	20.4	22.56	22	69	60	85.3	80	20.8	20.4	26.18	24.9556	18.2	17.9	21.84	20.9444
1985	3	25	31.15	23	8.15	23	30	25.6077	25.2	20	28	22.9333	21.9364	77	86	80	77.3636	21.6	36.6	26.4167	24.9	18.7	27.4	21.9167	20.7182
1985	3	26	31.425	16	15.425	22	26.4	25.1083	25.05	19	24.2	23.0182	22.36	76	84	83.0909	80.3	20.1	28.9	26.8	25.79	17.6	23.4	22.1909	21.32
1985	3	27	30.3	17	13.3	22	26.2	24.9833	25.0167	19.2	24	22.3636	21.5667	78	84	81	77.2222	20.5	28.5	25.5182	24.1889	17.9	23.2	21.3818	20.3222
1985	3	28	31.0625	19	12.0625	19.4	28.6	26.0167	25.5083	17.4	20.4	23.3364	22.41	83	49	79.4545	77.9	18.7	19	26.9545	25.71	16.4	16.7	22.3	21.27
1985	3	29	31.2	19	12.2	19.2	30	25.6167	25.425	17	28	23.2364	22.1667	81	86	81.4545	77.1111	18	36.6	27.0273	25.2333	15.9	27.4	22.3091	20.9333
1985	3	30	31.1857	15	16.1857	22.2	29	25.0308	25.2692	20	24.7167	22.8167	22.1167	82	71.5833	83.9167	77	22	28.6667	26.625	25.05	19.1	23.2333	22.025	20.8417
1985	3	31	31.375	18.6444	12.7306	22.7	28.9538	26.0333	25.9667	19.5167	25.1273	23.6	22.67	75.4167	72.6364	81.4545	76.3	20.8333	29.4909	27.6182	25.86	18.075	23.7545	22.7	21.45
1985	4	1	30.275	17.4	12.875	20.4	26.2	24.7583	24.775	19.6	24	22.4	21.875	93	84	81.5	77.4167	22.3	28.5	25.7167	24.6417	19.3	23.2	21.4417	20.6583
1985	4	2	30.3143	15	15.3143	22	25	24.9636	25.6556	19	24	22.5091	22.6	76	92	81.0909	78.6	20.1	29.2	25.8182	25.82	17.6	23.7	21.5182	21.48
1985	4	3	30.55	15.4	15.15	20.4	24.2	25.1	25.1	19.4	20.2	22.5	22.4636	91	70	81	79.6364	21.9	21.2	25.725	25.8727	19	18.5	21.4917	21.4091
1985	4	4	30.4286	20	10.4286	24	28.2	25.86	25.39	20	24.2	23.38	22.5222	70	73	80.3	79.1111	20.9	27.8	27.07	25.8444	18.2	22.8	22.37	21.4333
1985	4	5	31.075	18	13.075	22.4	27.825	25.1833	24.925	20	24.6909	23.125	22.3455	81	73.6364	82.0833	78.2727	21.9	28.7	26.8833	25.4727	19	23.3545	22.2167	21.1909
1985	4	6	30.325	15.2	15.125	20.2	29	25.0583	25.0083	19	26	22.5833	22.5	90	79	80.6667	79.2727	21.2	31.8	25.9667	25.8636	18.5	25.1	21.5667	21.4
1985	4	7	30.925	20	10.925	24.2	27.775	25.0667	25.2545	20	24.5818	22.7167	22.65	69	75.5455	81.75	78.7	20.8	28.7364	26.1333	25.91	18.2	23.3545	21.775	21.52
1985	4	8	29.48	20	9.48	20.2	28.2	24.78	24.85	18.4	26.4	23.06	22.27	85	87	85.6	79.8	20.1	33.3	27.11	25.38	17.6	25.9	22.35	21.21
1985	4	9	30.8571	17.2	13.6571	22.1083	30	25.8	25.4364	19.8364	28	23.4182	22.6545	80.4545	86	80.6364	78.3636	21.7091	36.6	27.3	25.9727	18.7182	27.4	22.4455	21.4909
1985	4	10	31.1875	18	13.1875	20	24.2	25.2583	25.25	18	22	23.0167	22.3818	83	83	82.4167	78.8182	19.4	25.1	26.8167	25.6273	17	21.2	22.1417	21.2545
1985	4	11	31.125	16	15.125	20	29	25.975	25.6727	18	25	23.2167	22.77	83	73	80.5	78.9	19.4	29.2	26.9667	26.36	17	23.7	22.2333	21.65
1985	4	12	30.8667	17	13.8667	22	30.2	25.2167	25.4083	20	28	23	22.6333	84	85	80.9167	77.25	22.2	36.4	26.5667	25.75	19.1	27.4	21.9667	21.3833
1985	4	13	30.8	19	11.8	22	24	25.15	25.5818	19	20	22.65	22.6667	76	70	79.75	77.3333	20.1	20.9	25.9167	25.8333	17.6	18.2	21.5917	21.45
1985	4	14	30.8286	15	15.8286	22	28.2545	25.8455	25.5636	19.4	24.9	22.8727	22.47	79	75.9	78.6364	76.8	20.9	29.4	26.1727	25.56	18.2	23.72	21.7727	21.22
1985	4	15	30.5333	18	12.5333	20	26.2	25.3667	25.1917	18	24	22.7917	22.2545	83	84	82	79.6364	19.4	28.5	26.325	25.4636	17	23.2	21.8667	21.2091
1985	4	16	30.9333	16	14.9333	20	28.2	25.2	25.25	18	24	23.075	22.75	83	71	82.375	79.5	19.4	27.3	26.8125	26.2167	17	22.5	22.1875	21.6667
1985	4	17	31.2444	17	14.2444	22	30	25.3333	25.3583	18	28	22.7167	22.3091	69	86	81.0833	78.0909	18.2	36.6	26.225	25.3727	16	27.4	21.725	21.1364
1985	4	18	30.9	16	14.9	22	28.2	24.7833	24.8	19	24	22.4667	21.95	76	71	81	77.3333	20.1	27.3	25.7583	24.775	17.6	22.5	21.5	20.7167
1985	4	19	30.575	16.4	14.175	22	30	24.6167	24.5917	19	26.4	22.55	21.9182	76	76	82.6667	80.0909	20.1	32.2	26.0583	24.9727	17.6	25.3	21.6583	20.8636
1985	4	20	30.4333	15	15.4333	20	26.4	24.4167	24.7917	18.4	24	22.3167	21.97	86	82	83.25	80.1	20.2	28.4	25.7083	25.01	17.7	23.2	21.4667	20.9
1985	4	21	30.8333	19.225	11.6083	22.5333	28.55	25.0909	25.3818	19.9167	25.3	22.7833	22.6583	79.25	75.25	82.1667	78.9167	21.7	30.0917	26.3333	26.0333	18.7333	24.075	21.8667	21.55
1985	4	22	30.2	14	16.2	20.2	26.2	24.37	24.78	19	24	22.2364	22.0182	90	84	84.0909	78.9091	21.2	28.5	25.6182	24.9273	18.5	23.2	21.4364	20.8727
1985	4	23	30.2286	15	15.2286	19.4	29	25.4182	25.68	18	26.4	22.6182	22.7182	88	82	80.1818	78.8182	19.8	32.8	25.7909	26.0545	17.3	25.6	21.5818	21.5909
1985	4	24	30.4444	16	14.4444	20.4	28.2	24.6667	25.0917	19	24	22.2583	22.4917	88	71	80.8333	78.5833	21.1	27.3	25.35	25.65	18.4	22.5	21.2417	21.35
1985	4	25	30.2	14.2	16	19.2	27.9	25.3455	25.3091	17.4	25	23.1455	22.5545	84	80	82.5455	78.3636	18.8	29.9	26.8636	25.7091	16.5	24	22.2636	21.3909
1985	4	26	29.7333	18	11.7333	19.4	28	24.8917	24.9667	18	24.2	22.8333	22.2833	88	74	83.9167	79.25	19.8	27.9	26.5667	25.4167	17.3	22.9	22.0417	21.15
1985	4	27	29.1143	14.4	14.7143	22	28.2	24.4167	24.7167	18	26.4	22.3167	22.0636	69	87	82.8333	79.4545	18.2	33.3	25.6417	25.0636	16	25.9	21.4583	20.9545
1985	4	28	29.4	15	14.4	22.4	28.4	25.1333	25.1727	19.4	26	22.35	22.5273	76	83	78.4167	79	20.7	32.1	25.25	25.7182	18.1	25.3	21.1833	21.4455
1985	4	29	28.95	15	13.95	20.2	28.2	24.3	24.6636	19.4	26.4	22.5	22.3917	93	87	84.75	80.4167	22	33.3	26.0417	25.6583	19.1	25.9	21.7	21.35
1985	4	30	29.9556	19.1	10.8556	20.2	24.4	24.7833	24.9333	18.4	20.4	22.6917	22.4545	85	70	83.8333	81.3636	20.1	21.5	26.2833	25.7727	17.6	18.7	21.8833	21.4909
1985	5	1	29.1143	16	13.1143	19	28.2	24.32	24.51	17.4	24.4	22.3455	22.0182	86	74	84.4545	80	18.9	28.2	25.7636	25.0455	16.6	23.1	21.5636	20.9091
1985	5	2	29.1	12	17.1	18.4	22.4	24.1556	24.5222	16	19.4	22.5	22.23	79	76	85.2	80.6	16.7	20.7	26.07	25.35	14.7	18.1	21.74	21.18
1985	5	3	28.4857	18.7429	9.74286	20.2	28.2	24.05	24.33	19.4	24.4	21.9818	21.8818	93	74	82.7273	79.4545	22	28.2	24.9273	24.6727	19.1	23.1	21.0091	20.7545
1985	5	4	29.2	16	13.2	20.4	22.2	24.22	24.44	18	20.4	22.4	22.18	80	85	83.5455	80.7	19.2	22.9	25.7818	25.34	16.8	19.6	21.5636	21.11
1985	5	5	29.4	18	11.4	20.2	28	24.0889	24.2111	18	24.4	22.3	21.84	82	75	84.8	81.2	19.3	28.4	25.74	24.82	16.9	23.2	21.53	20.83
1985	5	6	28.525	15	13.525	19.4	28.2	24.4667	24.975	18	24.6	22.38	22.3889	88	75	83.8	80.2222	19.8	28.7	25.84	25.5333	17.3	23.4	21.56	21.3222
1985	5	7	29.4571	20	9.45714	22.6	26	25.025	25.0875	20.4	24	23	22.3667	83	85	83	79.4444	22.6	28.6	26.7444	25.5	19.5	23.3	22.1444	21.2333
1985	5	8	29.4	15	14.4	19.2	27.44	24.8667	24.9778	16.4	24.34	22.56	22.4222	76	78.9	82	81.4444	16.9	28.6	25.86	25.7222	14.9	23.28	21.63	21.4444
1985	5	9	30.05	16.2	13.85	19	22.4	24.7	25.03	16.4	20.2	22.4	22.07	78	82	82.5455	78.1	17.1	22.3	25.7091	24.9	15	19.3	21.4727	20.88
1985	5	10	29.9714	14	15.9714	19	24.4	24.8889	25	16.4	20	22.36	22.4	78	68	81.1	79.5	17.1	20.7	25.6	25.5625	15	18.1	21.36	21.2875
1985	5	11	30.2571	19.3	10.9571	19	28.2444	25.0222	25.0778	10	24.6	22.64	22.44	31	74.1	82.1	80.2	6.8	28.58	26.01	25.67	1.5	23.25	21.72	21.41
1985	5	12	30.6	14	16.6	20	24.2	24.6	25.02	18	20.4	22.2364	22.22	83	72	81.2727	78.2	19.4	21.7	25.3636	25.12	17	18.8	21.2545	21.04
1985	5	13	29.3571	14	15.3571	18	27.8667	24.8667	25.0556	14.4	24.26	22.5	22.19	69	74.9	82.2	79	14.2	28.08	25.86	25.17	12.2	22.96	21.55	21.04
1985	5	14	29.9714	19.1429	10.8286	22.24	27.8889	24.38	24.9333	20.08	24.88	22.3091	22.58	82.7	75.9	81.4545	80.3	22.19	29.29	25.5	25.89	19.07	23.65	21.3182	21.52
1985	5	15	29.9429	15	14.9429	19.4	26.2	24.4667	24.7889	18	24	22.26	22.6556	88	84	81.3	80.1111	19.8	28.5	25.39	25.9889	17.3	23.2	21.3	21.6111
1985	5	16	30.3333	19.7333	10.6	22.6545	27.58	25.0889	25.2111	19.9091	23.7778	22.51	21.9778	78.8182	74.1111	80.4	76.7778	21.6091	27.0889	25.69	24.6	18.6	22.4	21.5	20.6889
1985	5	17	29.0667	18	11.0667	18.4	24.2	24.02	24.32	16	20.4	21.7818	21.8909	79	72	81.5455	80.0909	16.7	21.7	24.6	24.7727	14.7	18.8	20.7909	20.8273
1985	5	18	30.2667	16	14.2667	24.4	26	24.84	25.12	20	24	22.5273	22.3727	68	85	81.8182	78.6364	20.7	28.6	25.8091	25.3818	18.1	23.3	21.6	21.2273
1985	5	19	29.4333	19	10.4333	23.08	27.7667	24.8444	25.1556	20.58	24.74	22.66	22.67	80.4	76.4	80.8	79.1	22.72	29.13	25.99	25.95	19.49	23.53	21.64	21.55
1985	5	20	29.8333	14	15.8333	19.6	26.4	24.8667	24.95	17.4	24.4	22.58	22.4	81	85	81.6	78.8889	18.5	29.3	25.9	25.4889	16.3	23.7	21.6	21.2778
1985	5	21	30.1	19.56	10.54	22.725	28	24.3143	24.8714	19.925	24.8429	22.15	22.5714	77.75	75	81.875	78.4286	21.65	29.1143	25.275	25.7286	18.525	23.5857	21.2	21.3857
1985	5	22	29.6	20	9.6	20.2	24.4	24.7	24.875	18.4	20.6	22.8	22.4333	85	72	84.6667	80.2222	20.1	22	26.4889	25.5778	17.6	19	22.0111	21.3778
1985	5	23	29.6	16.2	13.4	24	28.4	25.025	25.2	20	26	22.9444	22.5444	70	83	84.3333	80	20.9	32.1	26.7444	25.7889	18.2	25.3	22.1667	21.4556
1985	5	24	28.9667	14	14.9667	20	28.4	24.6	24.7375	18	24.6	22.3556	22.2444	83	74	82	80.1111	19.4	28.6	25.5667	25.2667	17	23.3	21.4111	21.1667
1985	5	25	28.8	16	12.8	20	24	24.76	24.95	18	19.6	22.5273	22.3727	83	68	82.2727	79.5455	19.4	20.1	25.9364	25.5182	17	17.6	21.6273	21.2636
1985	5	26	28.8	19.7667	9.03333	22.46	27.6111	24.1111	24.5778	20.12	24.09	21.84	22.02	81.4	73.3	81.7	78.9	22.12	27.56	24.74	24.81	19.09	22.69	20.82	20.86
1985	5	27	29.2	16	13.2	22	26.6	24.1444	24.6375	19	24.4	22.08	22.2333	76	84	82.8	80.5556	20.1	29.2	25.17	25.3333	17.6	23.7	21.19	21.1889
1985	5	28	29.1333	14.2	14.9333	24.4	26.4	24.61	24.74	19.6	20.4	22.2545	22.0727	65	59	81.9091	79.6364	19.9	20.3	25.4182	25.0455	17.4	17.8	21.2818	20.9545
1985	5	29	28.8667	16.4	12.4667	20	26.8	24.9556	25.2333	18	24.4	23	22.6222	83	83	84.4	80.4444	19.4	29.1	26.84	26.0222	17	23.6	22.22	21.5556
1985	5	30	28.9143	14	14.9143	24	28.6	24.55	24.7	20	26.4	22.3778	22.075	70	85	83.7778	80.125	20.9	33.1	25.7778	25.1125	18.2	25.7	21.5222	20.975
1985	5	31	29.1429	14	15.1429	19.6	26	24.2273	24.43	17.4	24.2	22.2364	21.8727	81	87	83.2727	79.4545	18.5	29.1	25.4818	24.6818	16.3	23.6	21.4	20.7636
1985	6	1	29.5714	19.275	10.2964	22.3333	27.9091	24.9	25.0091	19.6333	24.3333	22.575	22.175	78.5833	74.1667	83	78.6667	21.2417	28.1417	26.0833	25.1417	18.35	23	21.7167	21.0333
1985	6	2	29.7143	19.9	9.81429	22.85	28.3455	25.5273	25.5727	20.5417	25.0667	22.8417	22.8083	81.75	77.4167	80.9167	79.8333	22.8417	29.7917	26.275	26.3167	19.4417	23.9417	21.8583	21.7417
1985	6	3	29.4	20.2286	9.17143	22.3091	27.59	25.14	25.06	19.3091	24.5364	22.7455	22.1909	76.5455	77.4545	82.4545	78.8182	20.5818	28.9091	26.3273	25.2727	17.8909	23.4	21.8545	21.0545
1985	6	4	30.1714	19.8571	10.3143	23.0364	28.1636	24.7545	25.47	20.4833	24.3909	22.6727	22.58	78.0909	74.5455	80.8182	78.7	22.1	28.4273	25.9455	25.85	18.9273	23	21.6727	21.44
1985	6	5	29.8333	19.5333	10.3	22.6444	27.6	25.6	25.6	20.5444	24.975	22.8571	23.0286	83.5556	81.375	79.8571	81.4286	23	30.1375	26.2714	26.8143	19.6556	24.125	21.8429	22.1
1985	6	6	30.0857	19.925	10.1607	23.2182	27.64	24.8111	25.1556	20.7818	24.9636	22.86	22.9	81.0909	79	84.3	81.1	23.0727	29.7545	26.59	26.51	19.7182	23.9273	22.09	21.95
1985	6	7	30.4857	20.3429	10.1429	22.8	28.42	25.4	25.7333	20.2364	24.32	23.4636	22.7778	79.8182	73.7	85.7273	79.6667	22.1818	28.12	27.7636	26.1889	19.1	22.94	22.7727	21.7111
1985	6	8	30.1429	19.675	10.4679	22.6545	28.0667	25.1333	25.1667	20.2364	24.4	22.74	22.4222	81	75.2222	83	80.5556	22.3	28.5	26.26	25.7	19.1818	23.1	21.89	21.4111
1985	6	9	30.88	19.8	11.08	23.1091	29.0455	25.1818	25.74	20.6	25.3273	22.9167	22.98	80.2727	76.2727	82.4167	80.1	22.7636	30.3273	26.4917	26.63	19.5091	24.1545	22.025	21.96
1985	6	10	29.2	20.2857	8.91429	23.0545	27.98	24.5333	25.1556	20.2455	24.9091	22.54	22.7	78.0909	77.6364	85.3	80.3	22.1364	29.5909	26.14	26.17	18.9545	23.7818	21.79	21.67
1985	6	11	29.6	20.6286	8.97143	23.4364	27.3182	25.3091	25.44	21.0364	24.3583	23	22.7818	81.7273	78.4167	83.5	80.5455	23.5455	28.6167	26.7333	26.2091	20.0091	23.2833	22.15	21.7636
1985	6	12	28.32	20.7714	7.54857	23.2909	28	25	25.47	20.8455	24.9333	22.9167	23.0091	80.8182	77.6667	83.5833	80.9091	23.1818	29.7167	26.675	26.7182	19.8	23.8167	22.1	22.0273
1985	6	13	29.7143	20.7333	8.98095	23.5	27.8222	25	25.3778	20.7	24.5	22.8	22.67	79.1	75.6	82	78.8	22.82	28.58	26.27	25.9	19.5	23.26	21.88	21.55
1985	6	14	30.0857	20.2571	9.82857	22.5818	28.1273	25.22	25.36	20.4	24.6273	23.0182	22.67	82.7273	76.3636	84.2727	80.8	22.6545	28.8909	26.8818	26.1	19.4545	23.4273	22.2273	21.7
1985	6	15	29.9333	20.5429	9.39048	23.2167	28.0182	24.7	25.1545	20.675	24.7273	22.3333	22.6909	80	75.5455	82.9167	80	22.8417	28.9636	25.6083	26.0182	19.5833	23.4909	21.4417	21.6545
1985	6	16	29.9	19.5	10.4	22.1545	28.17	25.8222	25.4778	19.7636	24.6	23.58	22.73	81.0909	73.1818	82.1	78.9	21.5545	28.6273	27.58	26.07	18.6727	23.2364	22.67	21.63
1985	6	17	29.16	20.2	8.96	23.8222	28.3444	25.1111	25.625	21.0889	24.68	22.35	22.7889	79.4444	72.6	78.8	77.3333	23.5	28.64	25.26	25.9444	19.8667	23.28	21.25	21.5778
1985	6	18	29.52	20.3667	9.15333	23.1333	28.1	25.25	25.5	21.0889	25.3111	23.0889	23.1667	83.8889	76.8889	84	81.5556	23.7778	30.2222	26.9111	26.9444	20.2556	24.1667	22.2778	22.2444
1985	6	19	30.2857	20.4	9.88571	22.7333	28.3455	25.6	25.5636	20.425	25.1273	22.875	22.9182	81.6667	75	80.5	78.5455	22.6833	29.7364	26.2917	26.3455	19.425	23.8727	21.8583	21.8
1985	6	20	29.8571	20.7143	9.14286	23.2	28.2091	25.35	25.59	20.3091	24.675	22.7636	22.6091	77.5455	74.75	80.6364	77.6364	22.1455	28.9417	26.0727	25.7545	18.9909	23.3833	21.7727	21.4
1985	6	21	29.9429	20.7143	9.22857	22.86	29.22	25.9	25.98	20.6	25.1778	23.12	22.9222	82.2	73.5556	79.8	78.4444	23.01	29.7	26.66	26.4222	19.62	23.8667	22.11	21.8444
1985	6	22	30.1143	20.6667	9.44762	23.2182	27.93	25.4	25.5556	20.7364	25.3111	23.14	23.0222	80.8182	79.3333	81.6	80.8889	22.9727	30.5444	26.8	26.7	19.6818	24.2778	22.21	22.0222
1985	6	23	30.7	20.6667	10.0333	22.5455	28.33	26.0222	25.8111	20.4636	24.9778	23.4	22.975	83.6364	75.4444	80.4	79.75	22.8455	29.5444	27.14	26.4625	19.5545	23.7333	22.41	21.9
1985	6	24	29.7143	20.7	9.01429	22.4222	28.1	25.175	25.3125	19.8667	24.4	22.6444	22.1125	79.6667	77.625	82	79.75	21.7222	28.5625	26.0667	25.1625	18.6444	23.25	21.7222	21
1985	6	25	30	19.8857	10.1143	22.9	28.2	25.39	25.48	20.6	24.52	22.82	22.7	82	75.2	81.1	79.5	22.9636	28.63	26.27	26.03	19.5818	23.27	21.87	21.65
1985	6	26	30	20	10	22.6364	27.38	24.64	24.86	20.2909	24.5636	22.7091	22.5182	81.2727	79	83.3636	81.0909	22.4	29.0455	26.2273	25.9	19.2545	23.5273	21.8545	21.5455
1985	6	27	30.2167	19.5714	10.6452	22.3	28.04	25.42	25.28	20.1273	23.9818	23.0364	22.3818	82.7273	71.5455	81.2727	78.6364	22.2909	27.2273	26.6182	25.3727	19.1364	22.3	22.0818	21.1727
1985	6	28	29.5333	19.6	9.93333	22.26	27.7556	24.3556	24.6333	19.8	24.5778	22.62	22.2778	80.6	76	83.6	79.5556	21.58	28.8333	26.11	25.4	18.67	23.3556	21.78	21.1889
1985	6	29	29.5143	19.8857	9.62857	22.5917	27.42	24.78	24.99	20.2833	24.14	22.5818	22.33	81.75	75.3	82	79.4	22.4667	27.84	25.8818	25.37	19.2667	22.87	21.6364	21.23
1985	6	30	29.9	19.8857	10.0143	22.9455	27.8818	24.88	25.12	20.4364	24.5273	22.6909	22.45	80.4545	76.7273	81.8182	79.9	22.5182	28.7636	26.0545	25.65	19.3364	23.3727	21.7636	21.38
1985	7	1	29.8667	20.28	9.58667	22.34	27.69	23.96	24.48	20.16	24.17	22.04	22.11	82.8	75.7	85.5	81.3	22.33	28.08	25.44	25.27	19.2	22.94	21.32	21.16
1985	7	2	30.5	19.8	10.7	22.35	27.6909	24.3273	24.6818	20.2167	24.4833	22.7545	22.6091	83	76	86.0909	81.3636	22.4	28.6833	26.5727	26.0545	19.2833	23.275	22.0818	21.6636
1985	7	3	29.7714	19.4429	10.3286	23.08	27.4	24.83	25.3444	20.34	23.88	22.6	22.275	78.7	74.9	83	79.375	22.19	27.58	26.0667	25.3125	19.1	22.56	21.7222	21.1625
1985	7	4	30.2286	19.5714	10.6571	22.88	28.6091	25.8273	26.1556	19.98	25.08	22.9667	22.825	77.4	75.1	78	76.625	21.66	29.65	26.2833	26.1125	18.64	23.84	21.8083	21.575
1985	7	5	30.2286	19.3857	10.8429	22.04	27.84	25.78	25.6778	19.84	24.4818	23.3273	22.73	82.2	75.7273	81.8182	79.8	21.82	28.5818	27.1909	26.13	18.86	23.2455	22.4091	21.67
1985	7	6	30.1714	19.4	10.7714	22.08	27.3556	24.7778	24.7556	19.74	23.9333	22.88	22.1889	81.2	76.2222	85.5	81.1111	21.58	27.6667	26.78	25.3778	18.66	22.6889	22.15	21.1889
1985	7	7	30.7429	19.1625	11.5804	22.7455	28.15	25.64	25.56	20.2636	24.5273	23.3	22.67	80.6364	74.3636	82.6	77.9	22.3455	28.4909	27.14	25.87	19.0909	23.2182	22.43	21.5
1985	7	8	30.9	19.2889	11.6111	22.2364	29.4889	25.6	26.1333	19.5818	25.12	23.5333	22.8	79.1818	69.8	81.3333	76.7778	21.1455	29.24	27.4333	26.0111	18.3636	23.51	22.5778	21.5333
1985	7	9	30.4	19.28	11.12	22.3583	28.8545	25.9	25.8	20.3333	25.35	23.0333	22.88	83.6667	75	79.8333	78.6	22.7083	30.1	26.45	26.32	19.4167	24.1	21.9833	21.79
1985	7	10	31.0857	19.8	11.2857	22.5417	28.8	25.9556	25.9222	20.0333	25.11	23.32	22.7444	80.3333	75.2	81.9	78.8889	21.8833	29.65	27.21	26.0444	18.9167	23.85	22.43	21.6333
1985	7	11	30.24	19.625	10.615	22.37	27.8	24.1375	24.6125	20.02	24.1222	22.1	22.0111	81.2	73.8889	84.3333	79.7778	22.02	27.7444	25.3778	24.9333	18.94	22.7556	21.3	20.9222
1985	7	12	31.2667	19.19	12.0767	22.7455	29.1111	26.0556	26.175	20.4273	25.25	23.2	22.9375	81.8182	73.875	80.7	79.5	22.6182	29.8375	26.98	26.475	19.4091	23.925	22.19	21.8625
1985	7	13	31.2333	18.98	12.2533	22.3636	28.92	25.34	25.7333	19.7455	24.98	22.9273	22.7889	79.5455	73.2	80.8182	77.3333	21.4	29.28	26.5091	26.0667	18.5273	23.6	21.9545	21.5667
1985	7	14	29.76	18.6444	11.1156	22.0667	29.2444	26.15	25.9	19.6222	25.35	23.525	22.6286	81.1111	75	81.25	78	21.4	30.1375	27.4875	25.9429	18.5	24.0875	22.6	21.4714
1985	7	15	30.6571	19.1556	11.5016	22.25	28.56	25.52	25.41	19.9417	24.48	22.88	22.34	81.6667	72.1	80.1	77.7	21.9083	28.17	26.25	25.28	18.875	22.96	21.83	21.12
1985	7	16	30.6333	18.9333	11.7	21.9455	27.6222	25.3	24.9625	19.8727	24.75	23.2	22.675	83.3636	72.75	84	79.75	22	28.7375	27.1375	26.0125	18.9545	23.3375	22.4	21.6125
1985	7	17	29.75	18.7714	10.9786	22.06	28.1111	25.0111	25	20.3111	24.54	22.44	22.4444	81	73.7	81	77.8889	22.3778	28.54	25.65	25.5	19.2333	23.19	21.45	21.2667
1985	7	18	30.48	19.5714	10.9086	22.4222	28.525	25.225	25.3875	19.4222	25.3333	22.7111	22.5	76.5556	75.6667	80.3333	77.5556	20.7444	30.2444	25.9778	25.6667	18	24.1444	21.7111	21.2889
1985	7	19	30.6	19.2	11.4	22.4727	28.92	25.3	25.49	19.6545	25.2909	23.1636	22.7	78.0909	74.6364	84.2727	79.0909	21.1727	29.9	27.1909	26.0727	18.3545	24	22.3909	21.5818
1985	7	20	31.4286	19.56	11.8686	23.4917	29.1	25.2545	25.8091	19.8333	25.1667	22.6333	22.5417	75	73.5	80.5833	76.4167	20.9583	29.5333	25.9667	25.475	17.9583	23.8167	21.6417	21.1333
1985	7	21	30.4333	19.6889	10.7444	22.8545	28.2	25.1333	25.2889	20.5455	24.96	22.98	22.8	82	76.3	84.2	80.7	22.7455	29.52	26.75	26.29	19.5545	23.79	22.19	21.82
1985	7	22	29.9333	19.875	10.0583	22.7	28.5556	25.2222	25.3778	19.92	24.96	22.77	22.54	78.4	74.6	80.8	78.1	21.57	29.29	26.16	25.66	18.65	23.65	21.75	21.35
1985	7	23	30.5333	19.2444	11.2889	22.5455	28.84	25.5	25.59	20.0364	24.74	22.9273	22.65	80.5455	70.6	81.5455	77.5	21.9	28.55	26.4818	25.73	18.8727	23.22	21.9818	21.42
1985	7	24	30.8571	19.6222	11.2349	22.45	28.76	25.66	25.61	19.9167	25.02	23.4182	22.65	80.0833	74.1	83.7273	79	21.75	29.36	27.5	25.97	18.725	23.69	22.6091	21.53
1985	7	25	30.3286	19.6444	10.6841	22.52	28.5	24.58	25.07	20.2	24.72	22.4	22.42	81.7	74.7	83.8	80.1	22.29	28.92	25.83	25.68	19.22	23.44	21.6	21.41
1985	7	26	29.5	18.5778	10.9222	21.72	28.06	25.14	25.1667	19.3	24.5636	22.9636	22.44	80.5	75.7273	83.2727	80	20.93	28.6636	26.7182	25.72	18.16	23.2818	22.1273	21.36
1985	7	27	30.3429	18.5556	11.7873	22.5	27.82	24.82	25.2556	19.94	24.58	22.5273	22.45	79.8	74.6	82	78.7	21.72	28.68	25.8636	25.55	18.77	23.24	21.6182	21.33
1985	7	28	31.0667	19.65	11.4167	21.8545	28.86	25.74	25.54	19.3636	24.8727	23.1455	22.4636	80	73.5455	81.6364	78.5455	20.9727	29.0091	26.8273	25.6091	18.2273	23.4818	22.2182	21.3
1985	7	29	30.08	19.25	10.83	22.8889	28.0444	25.075	25.3375	20.0222	24.9333	23.0667	22.75	78.3333	78.1111	84	81.125	21.6444	29.7222	26.9556	26.3375	18.7111	23.8333	22.2667	21.7625
1985	7	30	30.8333	18.4	12.4333	21.08	29.1111	26.1111	25.5667	18.84	25.3778	23.64	22.7111	81.9	71.8889	82.6	78.7778	20.39	29.8333	27.75	26.1	17.76	23.9667	22.77	21.5778
1985	7	31	29.9667	18.8667	11.1	22.81	28.8889	25.3556	25.5889	20.1	24.78	23.02	22.64	78.8	72.4	83.4	78.1	21.88	28.78	26.78	25.81	18.92	23.36	22.2	21.49
1985	8	1	30.4	19.2667	11.1333	22.2182	28.27	24.96	25.06	19.8364	24.8	22.5818	22.4091	81	75.2727	82.3636	79.6364	21.6545	29.1455	26.0545	25.6091	18.7636	23.5545	21.6818	21.3455
1985	8	2	29.9333	19.5429	10.3905	21.94	27.58	24.82	24.8	19.64	24.59	22.3	22.16	81.6	79.5	81.2	80.8	21.55	29.18	25.44	25.39	18.61	23.6	21.34	21.17
1985	8	3	30.9143	18.975	11.9393	22.02	28.66	26.06	25.7	20.14	24.5778	23.22	22.5889	84.8	74.1111	79.8	79.3333	22.49	28.5778	26.76	25.8	19.34	23.2333	22.2	21.5111
1985	8	4	30.28	19.0286	11.2514	22.3333	28.925	26.8	26.3	19.8444	24.8	23.3778	22.6375	80	72.625	80.7778	77.5	21.7333	28.7625	27.0222	25.7625	18.6889	23.3875	22.2444	21.375
1985	8	5	31.35	19.2556	12.0944	23.08	29.56	25.22	25.8889	20.62	25.6222	23.1273	23.1889	80.8	72.6667	82.8182	78.4444	22.77	30.3222	26.9	26.7444	19.59	24.2444	22.2545	22.0667
1985	8	6	30.8	20.2	10.6	23	28.9333	25	25.4111	20.32	25.68	23	22.99	79	76.3	83.2	79.6	22.26	30.91	26.72	26.63	19.14	24.52	22.15	21.93
1985	8	7	30.7429	19.975	10.7679	22.82	28.58	24.84	25.5222	20.16	25.0182	22.7091	22.93	79.2	74.6364	82.0909	78.9	22.03	29.6091	26.2	26.43	18.95	23.7091	21.7818	21.82
1985	8	8	30.4286	18.8667	11.5619	21.6545	28.4	25.5556	25.3556	19.6182	25.7455	23.38	23.03	83.5455	79.7273	82	81.6	21.5727	31.4455	27.21	26.9	18.6909	24.7727	22.46	22.07
1985	8	9	30.08	19.05	11.03	22.4667	27.5111	24.4333	24.8375	19.6	23.9111	22.22	22.05	77.6667	75	81.6	78	21.0444	27.5	25.29	24.8375	18.2333	22.6111	21.26	20.85
1985	8	10	29.68	19.2	10.48	22.06	27.6667	24.5778	24.6556	19.59	24.66	22.5	22.25	80	77.6	82.7	80.2	21.28	29.14	25.89	25.43	18.47	23.53	21.62	21.21
1985	8	11	29.5333	19.8667	9.66667	21.425	27.3429	24.1714	24.2714	19.425	24.325	22.475	22.0625	83.5	77	86.625	82.25	21.4	28.3875	26.1625	25.3	18.5125	23.15	21.8125	21.15
1985	8	12	31.0667	19.7	11.3667	22.0667	28.475	25.575	25.425	19.9778	24.95	23.3556	22.925	83.1111	74.5	81.4444	79.75	22.0444	29.3125	27.2111	26.425	19.0111	23.675	22.4	21.8625
1985	8	13	29.2857	19.425	9.86071	22.5545	27.92	24.94	25.08	20	24.9636	22.5273	22.4909	80.1818	77.8182	80.8182	79.6364	21.8455	29.6636	25.7364	25.7364	18.8182	23.8455	21.5273	21.3909
1985	8	14	30.1	19.3	10.8	22.42	28.4667	25.2	25.2667	19.78	24.425	22.58	22.45	79.3	73.375	80.1	78.125	21.45	28.225	25.84	25.4875	18.57	23.025	21.54	21.275
1985	8	15	31.0667	18.5	12.5667	21.7556	28.5111	25.2556	25.3625	19.2667	24.75	22.86	22.275	80.4444	73.125	82.3	78.5	20.8333	28.7375	26.5	25.325	18.0889	23.3625	21.97	21.1125
1985	8	16	29.5333	19	10.5333	23.04	27.5	25.1	25.05	20.04	24.025	22.7778	22.3125	76.8	76.125	81.7778	79.125	21.57	27.7125	26.1889	25.3	18.69	22.7875	21.8444	21.175
1985	8	17	30.1	18.825	11.275	21.4444	28.0889	25.275	25.075	19.6	24.5625	23.125	22.4	85	77.625	84.375	81.7143	21.7	28.925	27.05	25.7286	18.7889	23.45	22.3625	21.4571
1985	8	18	31	19.4286	11.5714	22.1333	28.075	25.45	25.2625	19.7556	25.15	22.8	22.6	80.8889	76.875	79.3333	79.375	21.5333	29.9	26.0222	25.875	18.6667	23.975	21.6889	21.5
1985	8	19	29.7	20.5429	9.15714	21.6889	27.8	24.875	24.825	19.4889	24.575	22.8889	22.3375	82.4444	77.125	85.7778	82	21.3	28.875	26.7556	25.6875	18.4444	23.4375	22.1667	21.3625
1985	8	20	30.36	19.9143	10.4457	22.8667	28.35	24.625	25.1125	19.9778	24.275	22.7333	22.375	77.8889	72.5	84.7778	78.75	21.5889	27.8375	26.4444	25.425	18.6222	22.8375	21.9667	21.225
1985	8	21	31.08	20.1667	10.9133	22.85	28.3429	24.9429	25.2286	20.35	25.0571	22.75	22.6857	80.375	76.7143	82.75	80.4286	22.3125	29.6857	26.2625	26.0714	19.25	23.8714	21.8625	21.6286
1985	8	22	29.7667	20.3714	9.39524	22.7556	28.2	25.225	25.3625	20	24.6	23.1333	22.5889	78.4444	72.1111	82.4444	77.7778	21.6667	28.4778	26.8444	25.6556	18.7556	23.1444	22.2444	21.3889
1985	8	23	31.08	20.5143	10.5657	22.5778	29.8	25.55	25.875	20.0444	25.625	23.0889	22.9875	80.2222	71.875	81.2222	77.75	21.8889	30.3	26.6778	26.4	18.9111	24.2125	22.1333	21.8125
1985	8	24	30.4	19.8857	10.5143	22.6889	28.15	25.025	25.2375	20.0444	24.625	22.6222	22.3	79.4444	74.625	82.3333	79.5	21.8667	28.675	26	25.3625	18.8778	23.3125	21.7111	21.2125
1985	8	25	29.7	19.9429	9.75714	22.1889	28.1	24.5	24.8125	19.9556	24.7	22.8	22.5125	81.8889	76.875	85.3333	81.5	21.9778	29.0875	26.5667	25.95	18.9556	23.525	22.0444	21.55
1985	8	26	31.1	19.5429	11.5571	22.3778	28.825	25.325	25.4625	19.9778	24.9556	23.2444	22.7333	80.7778	73.4444	84.7778	79.5556	21.9222	29.1778	27.2556	26.1222	18.9111	23.5556	22.5111	21.6667
1985	8	27	30.7	19.8857	10.8143	22.5556	28.975	25.0375	25.425	19.6667	25.525	22.6667	22.7125	78.3333	76	81.4444	78.5	21.1222	30.5625	26.0111	26.05	18.3111	24.3375	21.7222	21.5375
1985	8	28	29.48	19.0333	10.4467	22.05	27.6	25.0857	24.9714	19.3143	24.975	22.85	22.4429	77	78.25	82.625	78.8571	20.6286	29.725	26.375	25.6286	17.9429	23.9	21.95	21.2857
1985	8	29	30.2667	19.6	10.6667	22.8222	28.8	25.225	25.475	19.7333	25.05	22.4889	22.425	75.8889	74.75	80.6667	76.75	21.0667	29.4	25.6333	25.35	18.3	23.7	21.4778	21.15
1985	8	30	29.35	19.9714	9.37857	22.8	28.1	25.8286	25.8286	20.0889	23.8375	23.1111	22.3625	78.6667	72.25	83	76.8571	21.8222	26.9375	27.575	25.5	18.8889	22.3	22.6625	21.3143
1985	8	31	29.6	20.2333	9.36667	22.725	28.3143	25.3714	25.4571	19.95	25.3	22.925	22.7125	78.125	77.375	81.25	79	21.5875	30.3125	26.4375	26.125	18.7	24.175	21.975	21.625
1985	9	1	30.2667	19.3714	10.8952	22.1111	28.475	25.475	25.35	19.5111	24.4889	23.1778	22.3889	79.2222	72.5556	82.4444	78	21.0556	28.2667	26.9889	25.4556	18.3111	23.0667	22.3111	21.2222
1985	9	2	30.2286	19.8	10.4286	23.0222	28.9778	25.3333	25.6125	20.2	25.34	23.06	22.7889	78.2222	74.8	83.3	79.3333	22.0111	30.05	26.82	26.1889	18.9444	24.1	22.21	21.7111
1985	9	3	30.3714	20.225	10.1464	21.88	28.6667	25.5556	25.4444	19.74	24.88	23.04	22.56	82.7	73.7	82.1	79.5	21.72	29.07	26.65	25.84	18.78	23.55	22.11	21.49
1985	9	4	29.6571	20.05	9.60714	22.32	28.3111	25.6889	25.5	19.88	25.4667	23.04	22.8778	80.7	77.5556	80.7	79.5556	21.7	30.6111	26.55	26.3667	18.8	24.3556	22.05	21.8
1985	9	5	29.8571	19.8286	10.0286	22.5111	27.575	25.075	25.05	20.0222	24.8889	22.525	22.5	80.3333	78.6667	83	80.625	21.8778	29.5889	25.95	25.825	18.9111	23.8556	21.6375	21.475
1985	9	6	29.4571	19.9	9.55714	23.36	27.3333	25.4	25.3222	20.58	24.41	23.06	22.69	78.8	76.5	81.1	78.9	22.53	28.57	26.61	25.92	19.37	23.23	22.09	21.56
1985	9	7	29.3	19.45	9.85	22.3111	27.0222	24.6889	24.6889	20.0222	23.7778	22.8667	22.2333	82.1111	77.3333	86.1111	81.6667	22.0556	27.4889	26.7889	25.4667	19.0333	22.6444	22.2	21.2889
1985	9	8	29.4286	19.725	9.70357	22.28	27.5111	24.4667	24.7444	19.96	24.6	22.56	22.3222	81.4	78.4444	83.6	81	21.98	29	26.08	25.5667	18.9	23.5222	21.73	21.3111
1985	9	9	29.6286	20.225	9.40357	23.26	27.9556	24.8889	25.2444	20.28	24.5111	22.5	22.4222	77.2	75.6667	81.5	78.3333	21.97	28.5667	25.71	25.4333	18.96	23.2556	21.54	21.2556
1985	9	10	29.1667	20.1429	9.02381	22.8222	28.375	25.55	25.55	20.5556	25.2	22.9889	22.9111	82.2222	76.1111	79.3333	79.2222	22.8111	29.9333	26.3444	26.3667	19.5444	24.0222	21.9	21.8333
1985	9	11	30.7667	20.125	10.6417	22.3333	29.075	25.775	25.65	20.0222	25.1333	23.1111	22.7444	81.7778	71.8889	79	77.3333	21.9889	29.3556	26.4667	25.9333	18.9778	23.6667	22.0111	21.5667
1985	9	12	30.0571	20.4	9.65714	23.4	28.3111	25.1333	25.4889	20.42	24.7333	22.96	22.7333	78.1	73.6667	81.8	77.5556	22.17	28.8111	26.48	25.8444	19.1	23.3667	22.02	21.4889
1985	9	13	29.7143	20.2286	9.48571	22.24	28.2444	25.1556	25.1667	20.08	24.6444	22.94	22.6222	82.6	74.1111	82.9	79.7778	22.17	28.6444	26.57	25.9111	19.12	23.2889	22.07	21.5778
1985	9	14	29.5143	19.925	9.58929	22.23	27.9111	24.8	24.8889	19.76	24.9	23.36	22.7	80.4	77.9	84	80.9	21.5	29.51	27.47	26.16	18.61	23.78	22.56	21.66
1985	9	15	29.3714	19.85	9.52143	21.8667	27.4667	24.7556	24.7222	19.6889	24.3111	22.4222	22.1444	82.6667	78.2222	82.5556	81.2222	21.6444	28.5333	25.8	25.3333	18.7333	23.2444	21.5333	21.1667
1985	9	16	29.24	19.6125	9.6275	22.34	26.6	25.2889	24.7889	19.3	24.38	22.68	22.12	76.5	81.1	80.7	79.3	20.46	28.93	25.76	25.05	17.81	23.45	21.53	20.93
1985	9	17	29.4333	19.575	9.85833	22.16	27.9556	25.1	25.0667	19.92	24.9	23.18	22.68	82.1	76.2	83.4	80.6	21.92	29.41	27	26.11	18.91	23.71	22.33	21.65
1985	9	18	29	19.625	9.375	22.44	28	25.0889	25.1	20.04	24.325	22.8889	22.3143	80.9	76.625	84.4444	81	21.98	28.3125	26.6778	25.5286	18.98	23.0875	22.1	21.3143
1985	9	19	28.5667	19.4	9.16667	23.0222	27.5375	24.2625	24.7875	19.5444	24.9889	22.5778	22.3778	74.5556	77.7778	85.5556	79.2222	20.5889	29.7111	26.2667	25.5111	17.8667	23.8778	21.8556	21.2
1985	9	20	28.8	19.5	9.3	22.78	27.3556	24.5556	24.7667	19.94	24.3	22.88	22.37	78.7	74.8	84.6	79.5	21.59	28.23	26.6	25.46	18.65	22.97	22.08	21.25
1985	9	21	28.76	19.3	9.46	22.24	26.8889	24.2667	24.4111	19.82	24.1556	22.36	22.1333	80.6	77	84.7	80.3333	21.6	28.1111	25.84	25.2	18.72	22.9778	21.59	21.0889
1985	9	22	28.1333	19.0571	9.07619	21.9778	26.7	23.95	24.0375	19.4	24.1889	21.9333	21.8444	79.5556	79.4444	84.3333	81	20.9889	28.4111	25.1	24.8333	18.2222	23.1444	21.1	20.8333
1985	9	23	27.96	19.6857	8.27429	21.5333	26.475	24	24.025	19.3333	24.1111	22.2	21.8778	82	80.3333	84.2222	82.2222	21.0778	28.3778	25.4889	24.9778	18.3111	23.1222	21.3778	20.9333
1985	9	24	29.0333	19.325	9.70833	21.84	27.125	24.45	24.475	19.6	24.2667	22.4222	22	81.9	78	84.3333	81.2222	21.46	28.3667	25.8889	25.0889	18.56	23.1444	21.6222	21.0111
1985	9	25	28.96	19.3667	9.59333	22.45	27.6571	24.0571	24.5857	19.1	23.8	21.95	21.6	74	73.8571	83.875	76.8571	20.025	27.1	25.0375	24	17.5	22.4143	21.0875	20.2857
1985	9	26	28.4	19.2	9.2	22.125	27.4	24.5714	24.6143	20.175	24.5429	22.6	22.3714	84.375	79	84.625	82.1429	22.3875	28.9714	26.1875	25.7286	19.3125	23.4714	21.8125	21.4286
1985	9	27	28.5714	19.475	9.09643	22.32	26.8333	24.1556	24.3556	20	24.4889	22.7	22.3333	81.4	81.5556	87.3	83.5556	21.97	29.2111	26.55	25.8111	18.96	23.5889	22.07	21.4778
1985	9	28	29.2	18.825	10.375	21.94	27.4889	24.8889	24.7889	19.52	24.5333	22.82	22.3444	80.6	78.5556	82.7	80.8889	21.2	29.0333	26.39	25.6333	18.4	23.4778	21.96	21.3222
1985	9	29	28.5429	19.8	8.74286	22.3556	26.85	24.525	24.525	20.2667	24.175	22.6222	22.3375	83.3333	77.75	85	82	22.4556	28.35	26.2667	25.6625	19.3333	23.0625	21.8667	21.4125
1985	9	30	28.6571	19.325	9.33214	22.32	26.4444	24.0667	24.2778	20.1	23.94	22.02	22.02	82.3	80.1	82.8	81.8	22.19	28.07	25.11	25.13	19.13	22.96	21.13	21.05
1985	10	1	28.9143	19.7	9.21429	22.26	27.7556	24.9778	25.0111	19.54	24.28	22.74	22.19	78.5	74.2	82.3	78.4	21.08	28.03	26.2	25.09	18.26	22.94	21.85	21.02
1985	10	2	29.2333	19.5143	9.71905	21.4222	26.4	24.225	24.075	18.9778	23.6444	22.8444	21.8111	80.2222	77.7778	88.6667	82.4444	20.4444	27.1778	26.9222	24.8333	17.8111	22.4444	22.3	20.8556
1985	10	3	27.9429	19.675	8.26786	22.58	26.2667	24.3778	24.4111	20.06	23.78	22.62	22.16	80.1	80.5	86.7	82.5	21.92	27.74	26.47	25.36	18.93	22.77	21.96	21.23
1985	10	4	28.6333	19.475	9.15833	22.02	27.2	24.625	24.5625	19.68	24.36	22.6889	22.2889	81.5	78.5	84.7778	81.6667	21.48	28.61	26.3333	25.5444	18.62	23.29	21.9111	21.3333
1985	10	5	28.72	19.4	9.32	22.48	26.9778	24.2222	24.4889	19.86	24.36	22.48	22.23	79.4	80.3	86.8	82	21.53	28.8	26.18	25.51	18.67	23.35	21.82	21.28
1985	10	6	28.72	19.4	9.32	21.76	27.3111	24.5556	24.5667	19.2	24.14	22.86	22.07	79.5	76	86.5	80.7	20.68	28.01	26.77	25.15	18.01	22.92	22.2	21.05
1985	10	7	29.28	19.6286	9.65143	21.9556	27.775	24.35	24.65	19.6889	24.7778	22.5333	22.3333	81.8889	78.3333	86.2222	82	21.5556	29.3444	26.2556	25.7111	18.6556	23.6889	21.8556	21.3889
1985	10	8	29.1143	19.725	9.38929	22.18	27.4	24.7778	24.8222	19.86	24.18	22.53	22.19	81.4	76.2	83.7	80.3	21.78	28.04	25.96	25.27	18.79	22.95	21.71	21.13
1985	10	9	29.3	19.75	9.55	21.64	27.3444	24.1556	24.3889	19.36	24.28	22.42	22.01	81.4	77.1	85.7	81.5	21.1	28.3	26.04	25.15	18.29	23.11	21.7	21.03
1985	10	10	29.7143	19.825	9.88929	21.92	26.4222	24.4444	24.3889	19.16	23.84	22.48	21.83	77.8	80	85.2	81	20.51	27.82	26.04	24.79	17.86	22.81	21.75	20.81
1985	10	11	28.2	19.15	9.05	21.42	26.9333	24.3333	24.3	19.1	24.38	22.24	21.9	81.1	82.4	84.2	82.6	20.73	29.05	25.61	25.13	18	23.52	21.41	20.99
1985	10	12	28.1429	19.0571	9.08571	21.6	26.9	24.275	24.2875	19.7	24.325	22.65	22.2	84.75	81.75	87.5	84.375	21.7875	28.8875	26.5375	25.75	18.875	23.4625	22.0375	21.4625
1985	10	13	28.8857	19.625	9.26071	22.46	27.4556	24.2889	24.6	19.92	24.4	22.48	22.26	80	77.6	85.9	80.9	21.71	28.59	26.05	25.44	18.77	23.27	21.75	21.26
1985	10	14	29.0857	19.575	9.51071	21.99	27.8556	24.9333	24.9	19.42	24.48	22.88	22.25	79.5	75.1	83.2	79.3	20.98	28.52	26.51	25.33	18.23	23.23	22.02	21.15
1985	10	15	29.32	19.4	9.92	21.925	27.5571	24.3714	24.5286	19.5	25.05	22.6	22.3875	80.5	80.625	86.75	82.75	21.2125	30.0625	26.35	25.875	18.325	24.075	21.95	21.45
1985	10	16	29.4	19.45	9.95	22.22	27.6889	25.1778	25.1778	19.74	24.76	23.2	22.56	80.4	78.8	85.3	81.5	21.57	29.39	27.26	26.08	18.59	23.68	22.49	21.6
1985	10	17	28.7429	19.6	9.14286	22.26	27.0444	24.7556	24.7	19.62	24.6	22.88	22.5444	79	77.3333	85.9	80.3333	21.29	28.9	26.78	25.8444	18.4	23.4444	22.2	21.4889
1985	10	18	29.3	19.2	10.1	21.88	27.8222	24.2889	24.5778	19.3	24.82	22.4	22.18	79.3	78.5	84.9	80.9	20.81	29.45	25.88	25.37	18.07	23.76	21.63	21.15
1985	10	19	29.0286	19.375	9.65357	22.26	27.5333	25.0667	24.9111	19.72	24.68	22.6	22.33	79.9	78.4	82.4	80.1	21.43	29.29	25.99	25.55	18.56	23.61	21.72	21.3
1985	10	20	29.1	18.825	10.275	21.98	27.6889	24.475	24.5875	19.12	24.74	22.6444	22.1222	77.6	78.6	86.4444	80.6667	20.4	29.26	26.4333	25.2667	17.73	23.66	21.9556	21.0333
1985	10	21	28.1714	18.975	9.19643	22.31	26.6444	24.2	24.3556	19.1	24.1	22.38	21.86	75.8	80.8	86.1	80.9	20.22	28.38	25.96	24.84	17.4	23.13	21.7	20.75
1985	10	22	28.4571	19.15	9.30714	22.16	26.7333	24.2667	24.3556	19.22	24.29	22.48	21.99	77.2	80.5	85.6	80.9	20.47	28.69	26.13	25.09	17.84	23.34	21.77	20.97
1985	10	23	28.9714	19.4	9.57143	22	26.7111	24.4222	24.4222	19.58	24.32	22.36	22.1	80.8	82.3	84.6	82.5	21.3	29	25.81	25.38	18.45	23.46	21.54	21.18
1985	10	24	28.8	19.675	9.125	22.84	27.65	24.775	25.0125	20.36	24.2444	22.6556	22.4222	80.4	75.1111	83.8889	79.5556	22.45	28.0333	26.1778	25.5444	19.28	22.9444	21.8333	21.3667
1985	10	25	28.9286	19.95	8.97857	22.16	27.3556	24.5778	24.6444	19.84	24.97	22.54	22.45	81.3	81.3	84.4	82.4	21.74	29.95	26.01	25.91	18.77	24.06	21.73	21.52
1985	10	26	29.0333	19.0286	10.0048	22.1333	27.4	24.925	24.7875	20.1333	25.0222	22.8889	22.6889	83.8889	80.4444	83.3333	82.5556	22.4	30.0333	26.5444	26.3111	19.2667	24.0667	22.0667	21.7778
1985	10	27	29	19.5714	9.42857	21.9111	28.075	25.15	25.1	20.2222	24.4667	23.0222	22.5778	86	75.2222	84.8889	81.8889	22.7667	28.4778	26.9111	26.0556	19.4444	23.1889	22.3	21.6333
1985	10	28	28.5	19.3714	9.12857	22.2	27.375	25.15	24.9875	19.8222	24.3333	22.6	22.2556	80.8889	77.4444	80.3333	79.4444	21.6889	28.4778	25.8	25.3111	18.7333	23.1889	21.5889	21.1667
1985	10	29	29	18.8667	10.1333	21.4	27.5714	24.6	24.5143	19.425	24.8	23.125	22.4571	83.75	79.7143	86.5	83.4286	21.3375	29.5571	27.1875	26.0571	18.5125	23.8	22.4625	21.6
1985	10	30	28.9143	19.425	9.48929	22.4	27.0222	24.5111	24.6556	19.62	24.48	22.54	22.21	78.8	79.7	83.4	80.7	21.18	28.94	26	25.38	18.26	23.45	21.69	21.14
1985	10	31	28.6571	19.575	9.08214	22.38	26.9889	24.4667	24.5667	19.4	24.1778	22.6	22.0111	76.7	80.4444	85.5	80.6667	20.71	28.4333	26.25	25.0667	17.97	23.1667	21.86	20.9667
1985	11	1	29.12	14.4	14.72	19.4	25.2	21.8	22	17.3	21.4	19.2	19.3	82	72	79	78	18.5	23.2	20.7	20.8	16.3	19.9	18	18
1985	11	2	29.45	16.2	13.25	19.6	26.8	22.4	22.8	17.8	21.4	18.6	19.3	85	63	71	73	19.3	22.2	19.1	20.2	16.9	19.2	16.8	17.6
1985	11	3	29.5	17.2	12.3	19.8	25.6	21.4	22	16.8	22.3	18.4	19.2	75	76	76	76	17.3	24.9	19.3	20.5	15.2	21	17	17.8
1985	11	4	28.4	16.4	12	22.3	23.2	22	22.4	19.6	22.3	21.2	21	79	93	93	88	21.2	26.4	24.7	24.1	18.4	22	20.9	20.4
1985	11	5	28.75	16.4	12.35	21.8	24.3	22.6	22.8	19.2	22.4	21.8	21.1	79	85	93	86	20.7	25.9	25.6	24.1	18	21.7	21.5	20.4
1985	11	6	29.5667	19.6857	9.88095	19.4	26.2	22.3	22.5	17.6	22.4	20.6	20.2	85	73	86	81	19	24.8	23.2	22.3	16.7	20.9	19.9	19.2
1985	11	7	30.0667	15.6	14.4667	20.6	26.2	23	23.2	18.8	23	22.6	21.5	85	77	97	86	20.6	26.1	27.2	24.6	18	21.8	22.5	20.8
1985	11	8	28.6	11.4	17.2	19.4	26.9	24.725	24.7	18.2	21.6	22.6667	21.9556	90	64	84.6667	79.1111	20.2	22.6	26.3	24.9667	17.6	19.4	21.9	20.8333
1985	11	9	28.4571	16.4	12.0571	19.4	28.6	22	23	18.2	23.6	20.2	20.7	90	67	85	81	20.2	26.1	22.6	22.9	17.6	21.8	19.4	19.6
1985	11	10	29.2286	12.2	17.0286	20.4	26.8	22.4	23	19.6	23.2	20	20.9	93	75	81	83	22.3	26.2	21.9	23.5	19.3	21.9	19	20
1985	11	11	29.9	19.5	10.4	21.84	22.4	19.3	25.1222	18.7111	21.6	17.6	21.9444	75.5556	93	85	76.6667	19.7222	25.3	19.1	24.6556	17.1778	21.3	16.8	20.6444
1985	11	12	29.2	14.6	14.6	21.7556	24.2	20.2	24.85	22.4	20.3	18.3	20.3	79.3333	71	84	79.8889	20.6667	21.4	19.9	25.3778	17.9556	18.6	17.4	21.1333
1985	11	13	29.0571	18.85	10.2071	21.42	27.7778	19.8	24.6667	22.4	24.98	18.6	22.43	81.8	79	90	82.5	20.85	29.79	20.7	25.96	18.1	23.96	18	21.49
1985	11	14	29.4	19.325	10.075	21.86	22	19.4	25.3	23.4	20.3	17.6	20.4	79.2	86	85	78	20.75	22.8	19	25.32	18.05	19.6	16.7	21.14
1985	11	15	29.6	19.2	10.4	22.09	28.8222	19.6	25.3111	22.8	25.24	18.4	22.64	80.3	75.9	90	79.9	21.26	30.06	20.4	26.08	18.4	24.03	17.8	21.56
1985	11	16	29.2286	18.925	10.3036	21.63	23.8	24.4	24.5	23.2	21.6	22.46	21.89	77.2	83	83.9	79.1	19.93	24.5	25.91	24.86	17.37	20.7	21.64	20.75
1985	11	17	29.3333	14.3	15.0333	20.2	27.4	23.2	23.5	18.6	23	20.4	20.7	86	70	78	78	20.5	25.4	22.3	22.7	17.9	21.4	19.2	19.5
1985	11	18	28.0667	12.2	15.8667	21.8	26.6	22.6	23.4	19.3	25.4	21.3	22	80	91	90	87	20.9	31.7	24.5	25.7	18.2	25	20.8	21.3
1985	11	19	28.7333	16	12.7333	20.8	26.2	22.4	23	19.6	24.4	21.3	21.8	90	87	91	89	22.1	29.5	24.7	25.4	19.1	23.8	20.9	21.2
1985	11	20	28.3667	17.2	11.1667	19.6	26.2	22.3	22.6	18.4	22.8	20.6	20.6	90	76	86	84	20.4	25.7	23.2	23.1	17.8	21.5	19.9	19.8
1985	11	21	28.7143	10.4	18.3143	19.4	26.4	22.2	22.5	18.2	22.3	20.4	20.3	90	71	85	82	20.2	24.4	22.9	22.5	17.6	20.7	19.6	19.3
1985	11	22	28.4571	16.3	12.1571	19.6	27.6	24.1333	24.2111	17.2	22.8	22.28	21.61	80	67	85.8	80.1	18.2	24.8	25.76	24.36	16	21	21.56	20.55
1985	11	23	29.0571	12.6	16.4571	21.4	24.4	21.3	22.1	18.2	23.2	19.2	20.2	74	91	83	83	19	27.7	21	22.5	16.7	22.8	18.3	19.2
1985	11	24	28.9143	15.4	13.5143	20.3	26.4	24.25	24.3375	16.6	24.2	22.2	21.8111	70	84	84.4444	80.4444	16.6	28.9	25.5111	24.7444	14.6	23.4	21.4111	20.7778
1985	11	25	28.9667	12.4	16.5667	18.6	25.8	21.4	21.8	16.4	21.8	20	19.4	81	71	88	80	17.3	23.7	22.5	21.2	15.2	20.2	19.4	18.3
1985	11	26	28	14.3	13.7	19.6	25.4	22	22.3	18.4	20.8	18.6	19.3	90	67	73	77	20.4	21.8	19.4	20.5	17.8	18.9	17	17.9
1985	11	27	27.8333	16.4	11.4333	21.6	27.2	22.4	23.4	17.8	24.4	20.3	20.8	70	80	83	78	18.1	28.9	22.5	23.2	15.9	23.4	19.4	19.6
1985	11	28	28.7667	16.2	12.5667	21.6	26.6	24.3	24.2	19.3	24.4	20.2	21.3	81	84	70	78	21	29.2	21.2	23.8	18.3	23.7	18.4	20.1
1985	11	29	28.6667	17.2	11.4667	22.4	26.4	24.3	24.3	17.6	22.8	19.2	19.9	64	74	63	67	17.2	25.6	19.2	20.6	15.2	21.5	16.8	17.8
1985	11	30	28.76	16.4	12.36	21.6	26.8	20.3	22.3	18.4	21.4	19.6	19.8	75	63	94	77	19.2	22.2	22.4	21.3	16.9	19.2	19.3	18.5
1985	12	1	28.6	15.4	13.2	21.8	26.2	22.4	23.2	19	24.4	19.6	21	78	87	78	81	20.3	29.5	21.1	23.6	17.7	23.8	18.4	20
1985	12	2	28.35	12.6	15.75	19.6	22.2	21.8	21.4	17.8	21.4	20	19.7	85	93	85	88	19.3	25	22.3	22.2	16.9	21.1	19.2	19.1
1985	12	3	28.6	10.4	18.2	20.4	24.2	20	21.1	19.6	22	19.2	20.3	93	83	93	90	22.3	25.1	21.8	23.1	19.3	21.2	18.8	19.8
1985	12	4	28.5667	12.4	16.1667	20.4	21.6	21.2	21.1	18.4	20.4	20	19.6	83	90	90	88	19.9	23.2	22.6	21.9	17.5	19.9	19.5	19
1985	12	5	28.4	18.55	9.85	23.2	21.6	20.4	21.4	21.4	19.2	18.4	19.7	86	81	83	83	24.4	20.8	19.9	21.7	20.7	18.1	17.5	18.8
1985	12	6	28.6	19.6	9	25.8	22.4	19.8	21.9	22.4	20.2	17.4	20	75	82	80	79	25	22.3	18.4	21.9	21.1	19.3	16.2	18.9
1985	12	7	27.5714	18.2	9.37143	25.4	22.2	20.6	22.2	22.6	19.4	17.2	19.7	79	78	72	77	25.7	20.8	17.6	21.4	21.6	18.1	15.5	18.4
1985	12	8	28.4857	18.5111	9.9746	26.2	27.28	24.46	24.4667	22.4	24.32	22.5	21.8556	73	79.3	85.4	81.2222	24.8	28.71	26.09	25.0111	20.9	23.29	21.78	20.8889
1985	12	9	28.3429	17.4	10.9429	20.4	27.2	22.4	23.1	17.8	22.4	20	20.1	78	67	81	75	18.8	24.2	21.9	21.6	16.5	20.5	19	18.7
1985	12	10	28.7333	19.6	9.13333	20.6	26.2	19.6	21.5	17.8	24.4	16.2	19.5	77	87	72	78	18.7	29.5	16.3	21.5	16.4	23.8	14.4	18.2
1985	12	11	29.36	12.1	17.26	17.4	28.0778	24.9111	24.6556	15.6	24.6444	22.8444	21.4222	84	76.5556	84.3333	77	16.6	28.9444	26.6333	24.1778	14.6	23.4889	22.0778	19.9222
1985	12	12	28.9143	17.4375	11.4768	21.4667	27.9333	24.7556	24.7556	17.9778	24.2444	22.6	21.6111	73.3333	75.1111	83.8889	77.4444	18.5889	28.1111	26.1778	24.2889	16.1667	22.9556	21.8111	20.3222
1985	12	13	29.3	18.05	11.25	20.9111	28.3111	24.6667	24.6333	18.5556	25.2	22.4	22.1625	78.875	78.6667	83.1111	80.8889	20.0556	30.4111	25.8222	25.4333	17.4556	24.1333	21.5444	21.0667
1985	12	14	30.4	12.4	18	19.4	28	19.4	21.5	15.6	20.2	17.2	17.7	68	50	81	67	15.4	18.9	18.3	17.5	13.4	16.6	16.1	15.4
1985	12	15	30.6	14.4	16.2	17.8	27.6	21.2	22	16.4	20.4	17.6	18.1	87	53	71	71	17.8	19.6	17.9	18.4	15.7	17.2	15.8	16.2
1985	12	16	28.3714	17.4	10.9714	18.4	28.2	23.8889	23.5	14.2	21.4	21.9333	20.9333	65	56	84.8889	81.6667	13.6	21.4	25.2111	23.7556	11.6	18.6	21.1778	19.9333
1985	12	17	31.4	10.2	21.2	16.8	26.4	21.2	21.4	13.4	19.2	16.4	16.3	70	52	63	61	13.3	17.9	15.7	15.6	11.2	15.7	13.8	13.6
1985	12	18	33.2	12.4	20.8	19.2	28.6	21.6	22.8	15.4	22.6	17.4	18.5	68	61	67	65	15.2	23.8	17.3	18.8	13.2	20.3	15.3	16.3
1985	12	19	34.4	12.6	21.8	18.2	26.6	22.4	22.4	15.2	22.4	19.6	19.1	74	70	78	74	15.4	24.5	21.1	20.4	13.5	20.8	18.4	17.5
1985	12	20	33.4	16.2	17.2	21.4	27.6	23.4	24	16.8	21.6	20.2	19.5	64	60	76	67	16.3	22.2	21.7	20.1	14.3	19.1	18.8	17.4
1985	12	21	32.6	10.6	22	19.6	22.2	15.6	18.3	15.4	18.4	14.4	16.1	66	70	88	75	14.9	18.9	15.7	16.5	13	16.6	13.7	14.4
1985	12	22	30.6	17.7778	12.8222	26.4	20	21.6	22.4	20	18.6	12.8	17.1	57	88	37	60	19.5	20.6	9.4	16.5	17.1	18	6.2	13.7
1985	12	23	32.2	12.4	19.8	28.2	23.6	22	24	22.4	20.2	19.6	20.7	62	74	81	72	23.6	21.6	21.3	22.2	20.1	18.7	18.5	19.1
1985	12	24	35.2	16.4	18.8	27.4	24.4	24.4	23.9125	24.2	21.2	22.35	21.35	77	76	84.375	81.625	28.2	23.2	25.8	24.3125	23.1	19.9	21.575	20.3625
1985	12	25	34.6	16.4	18.2	21.4	28	24.6	24.6	15.6	24.4	20.2	20.1	56	75	68	66	14.2	28.4	21	21.2	12.2	23.2	18.3	17.9
1985	12	26	30.2	17.4	12.8	19.2	27.2	24.4	23.8	16.4	21.6	20.2	19.4	76	62	69	69	16.9	22.4	21.1	20.2	14.9	19.3	18.4	17.5
1985	12	27	36	14.4	21.6	16.8	28.2	24.3	23.4	15.2	22.4	20.6	19.4	85	62	72	73	16.3	23.6	22	20.6	14.3	20.1	19	17.8
1985	12	28	33.2	12.6	20.6	17.2	26.2	21.4	21.5	14.4	20.4	18	17.6	75	60	73	69	14.7	20.4	18.6	17.9	12.7	17.9	16.3	15.6
1985	12	29	34.4	16.6	17.8	20.4	27.2	22.6	23.2	14.6	22.4	21.2	19.4	55	67	89	70	13.1	24.2	24.3	20.5	11	20.5	20.6	17.4
1985	12	30	32.6	10.4	22.2	17.4	26.2	22.4	22.1	15.2	24.6	19.4	19.7	80	88	76	82	15.9	29.9	20.7	22.2	14	24.1	18.1	18.7
1985	12	31	31.2	12.4	18.8	19.8	27.2	19.6	21.5	18.6	22.4	17.4	19.5	90	67	81	79	20.7	24.2	18.5	21.1	18	20.5	16.3	18.3
1988	12	31	27.2	17.6	9.6	19.2	26.4	25.2	24	17	23.2	23	21.1	81	77	83	81	18	26.5	26.7	23.8	15.9	22	22.2	20

## Sheet: 1986
						Temperature				Temperature				Relative Humidity				Pressure				Dew temperature
Year	Month	Day	Maximum	Minimum	Max-Min	1899-12-31 07:00:00	1899-12-31 13:00:00	1899-12-31 19:00:00	Average	1899-12-31 01:00:00	1899-12-31 13:00:00	1899-12-31 19:00:00	Average	1899-12-31 01:00:00	1899-12-31 13:00:00	1899-12-31 19:00:00	Average	1899-12-31 07:00:00	1899-12-31 13:00:00	1899-12-31 19:00:00	Average	1899-12-31 07:00:00	1899-12-31 13:00:00	1899-12-31 19:00:00	Average		Month	Taverage	Hraverage
1986	1	1	29.35	16.2	13.15	18.4	28.4	24.6	24	15.4	24.6	22.4	20.8	74	74	83	77	15.7	28.6	25.7	23.3	13.7	23.3	21.6	19.5		January	24.1016	77.2768
1986	1	2	29.95	14.6	15.35	18.6	26.4	22.2	22.4	16.2	24.1778	20.4	21.6625	79	76.6667	85	78.25	17	28.1778	22.9	24.45	14.9	23.0111	19.6	20.475		February	23.8379	72.1336
1986	1	3	30.45	18.8	11.65	21.5273	24.6	17.4	25.0364	19.8	24.2	15.2	19.7	78.2	97	80	77.7	19.88	29.9	15.9	24.61	17.38	24.1	14	20.62		March	23.6443	74.7506
1986	1	4	29.8286	17.4	12.4286	19.9333	25.2	24.2	24.6889	17.875	23.2	22.54	21.4875	82.375	85	82	78.25	19.2375	27.2	25.91	24.1625	16.85	22.5	21.61	20.3		April	23.2969	76.5201
1986	1	5	30.05	18.2	11.85	20.6364	27.9273	20.2	24.5727	19.8	24.4	18.6	20.9	81.8182	74.1818	86	79	19.8909	27.9364	20.5	24.4182	17.3818	22.8364	17.9	20.5091		May	23.9309	77.5627
1986	1	6	28.6	16.4	12.2	19.2	27.4	20.6	22	15.4	24.4727	17.8	21.5545	68	79.6364	77	81.6364	15.2	29.0182	18.7	24.6909	13.2	23.4818	16.4	20.5818		June	24.9795	80.1264
1986	1	7	31.6	10.8	20.8	19.4	28.2	22.2	23	15.2	23.8909	18.4	21.15	65	76.9091	70	80.5	14.7	27.7	18.9	23.83	12.7	22.7273	16.6	20.13		July	24.5601	79.4866
1986	1	8	29.5143	14.4	15.1143	19.4	26.2	25.08	25.1111	17.2	24.4	22.84	22.05	81	87	83.2	80.875	18.3	29.5	26.63	25.4125	16.1	23.8	22.01	21.05		August	24.7753	79.5681
1986	1	9	29.8333	18.25	11.5833	18.4	28.2	24.4	23.9	16.2	24.12	20.2	21.17	81	75.4	69	78.4	17.1	28.03	21.1	23.92	15	22.89	18.4	19.99		September	24.901	80.1523
1986	1	10	30.4	17.7778	12.6222	17.4	29.6	24.8	24.1	14.6	23.725	20.2	21.4857	75	72.75	67	79.5714	14.9	27	20.9	24.3286	12.9	22.2625	18.2	20.4429		October	24.6238	81.3186
1986	1	11	29.5429	16.4	13.1429	22	28.2	24.4	24.8	18.6	23.52	20.6	21.2778	73	70	72	77.625	19.4	26.61	22	24.2875	17	21.78	19	20.2625		November	24.4667	80.1723
1986	1	12	30	16.6	13.4	20.3273	26.8	23.2	24.51	17.4182	24.2	21.4	21.5091	76.0909	81	86	77.7	18.3455	28.6	24.4	24.35	15.8818	23.3	20.7	20.21		December	23.6749	78.2489
1986	1	13	30.8	17.5556	13.2444	18.6	29.4	22.6	23.3	17.4	24.46	19.8	21.73	89	74.4	78	78.1	19.1	28.41	21.4	24.62	16.8	23.16	18.6	20.58
1986	1	14	29.825	16.8	13.025	20.8	27.4	22.2	23.1	18.4	22.6	19.6	20.2	80	67	79	76	19.7	24.5	21.2	21.8	17.3	20.8	18.5	18.8
1986	1	15	29.675	18.6	11.075	19.9091	27.4545	24.1545	23.9273	17.5818	23.96	22.1273	21.08	80.6364	76.7	84.4545	80.2	18.8455	28	25.5909	23.89	16.4091	22.79	21.3364	20
1986	1	16	30.3	17.5	12.8	22.4	28.0727	25.0182	24.7091	21.2	24.1333	22.4909	21.3778	90	76.4444	81.2727	79.4444	24.4	28.0444	25.8091	24.1667	20.7	22.9333	21.5182	20.2667
1986	1	17	30.175	16.2	13.975	21.2	28.2	24.6	24.7	16.8	24.6	20.4	20.6	65	75	69	70	16.5	28.7	21.4	22.2	14.5	23.4	18.6	18.8
1986	1	18	29.675	18.0667	11.6083	21.8	26.4	22.6	23.4	12.6	24.2	19.8	18.9	35	84	78	65	9	28.9	21.4	19.8	5.5	23.4	18.6	15.8
1986	1	19	30.1143	16.4	13.7143	24.4	27.6	24.2	24.6125	17.6	24.2	18.6	20.1	52	76	60	63	16	28.1	18	20.7	14	23	15.9	17.6
1986	1	20	30.6	17.2	13.4	22.4	28.2	22	23.6	19.4	24.6	19.8	21.3	76	75	82	78	20.7	28.7	21.8	23.7	18.1	23.4	18.8	20.1
1986	1	21	29.825	12.6	17.225	21.4	27.6	24.4	24.5	20.4	23.2	20.6	21.4	92	70	72	78	23.3	25.8	22	23.7	20	21.6	19	20.2
1986	1	22	29.7143	17.975	11.7393	17.4	26.6	22.8	22.4	15.2	22.4	18.8	18.8	80	70	69	73	15.9	24.5	19.3	19.9	14	20.8	16.9	17.2
1986	1	23	30.35	17.4	12.95	18.4	26.4	24.8182	24.2818	15.2	22.6	22.2364	21.3	72	73	80.7273	79.0909	15.3	25.1	25.3364	24.0818	13.4	21.2	21.2273	20.1636
1986	1	24	30.2	16.8	13.4	20.4	26.8	24.6	24.5333	19.6	21.6	22.62	21.7625	93	64	84.9	79.25	22.3	22.6	26.29	24.75	19.3	19.5	21.88	20.6625
1986	1	25	30.3125	17.4	12.9125	19.6	28.4	23.2	23.6	16.4	24.2222	19.6	21.2556	73	77	73	80.1111	16.7	28.3556	20.6	24.1667	14.7	23.0667	18	20.2
1986	1	26	30.4571	18.4	12.0571	23.4	27.2	24.3	24.8	18.6	24	18.2	21.1778	64	73.1111	57	76.1111	18.5	27.4556	17.2	23.5333	16.3	22.5778	15.1	19.8556
1986	1	27	30.3	19.6	10.7	23	27.4	25.0909	24.6273	20.2	24.68	22.7273	21.5	78	78.2	82.6364	80.6	22	29.32	26.2455	24.56	19	23.59	21.8545	20.44
1986	1	28	30.075	17.375	12.7	20.6	26.8	24.6	24.1	18.4	24.4	20.2	21	82	83	68	77	19.8	29.1	21	23.3	17.4	23.6	18.3	19.7
1986	1	29	30.7143	18.4	12.3143	20.2	26.4	25.14	25.3222	19.6	22.4	22.48	22.2778	95	72	80.3	78.3333	22.4	24.7	25.66	25.3333	19.3	20.9	21.46	21.1333
1986	1	30	30.6	17.2	13.4	21.4	24.8	25.42	24.94	18.8	22.6	22.7	21.98	79	83	80.2	79.5	20.1	26.1	26.06	25.15	17.6	21.8	21.68	20.89
1986	1	31	30.7143	18.6	12.1143	19.4	28.2	25.1111	24.5778	18.2	24.0667	22.7111	21.4667	90	75.6667	82.2222	78.3333	20.2	27.9556	26.1778	24.2111	17.6	22.8222	21.8	20.2556
1986	2	1	29.9714	10.6	19.3714	22.6	28.4	22.2	23.9	17.8	24.4	20.4	20.9	64	73	85	74	17.5	28.1	22.9	22.8	15.4	23	19.6	19.4
1986	2	2	30.45	14.2	16.25	19.4	26.8	23.4	23.3	17.2	24.6	20.2	20.7	81	84	76	80	18.3	29.6	21.7	23.2	16.1	23.9	18.8	19.6
1986	2	3	29.9	16.4	13.5	19.4	26.6	25.2	24.1	16.6	21.2	18.4	18.7	76	63	53	64	17.2	21.9	17	18.7	15.1	19	15	16.4
1986	2	4	30.2857	12.8	17.4857	22.2	27.2	24.4	24.5	17.6	22.6	20.2	20.1	65	68	69	67	17.3	24.6	21.1	21	15.3	20.8	18.4	18.2
1986	2	5	30.475	16.2	14.275	22.4	28.2	24.2	25.2727	17.8	21.8	19.3	19.6	65	58	64	62	17.6	22.2	19.4	19.7	15.5	19.2	17	17.2
1986	2	6	29.75	17	12.75	22.6	27.4	23.4	24.2	17.4	24.6	20.2	20.7	61	80	76	72	16.7	29.2	21.7	22.6	14.7	23.7	18.8	19.1
1986	2	7	29.8	12.4	17.4	22.4	28.2	24.3	24.8	16.6	23.2	20.4	20.1	57	66	71	65	15.4	25.4	21.6	20.8	13.4	21.3	18.7	17.8
1986	2	8	30	14.3	15.7	21.8	29.4	25.575	24.75	16.2	24.2	23.1429	21.5429	58	66	83.1429	79.2857	15	27	26.9857	24.4286	13	22.4	22.3	20.4571
1986	2	9	29.9429	16.4	13.5429	23.2	28.2	24	24.9	17.6	21.6	20.2	19.8	59	57	72	62	16.7	21.8	21.4	20	14.7	18.9	18.6	17.4
1986	2	10	30.6	14.2	16.4	20.6	26.6	23.2	23.4	16.4	23.2	19.8	19.8	66	76	74	72	16.1	26.4	21	21.2	14.1	22	18.3	18.1
1986	2	11	31.2	12.6	18.6	21.3	26.8	23.2	23.6	17.2	22.4	17.6	19.1	68	69	59	65	17.1	24.4	16.7	19.4	15.1	20.7	14.7	16.8
1986	2	12	30.6	19.6667	10.9333	20.6	28.4	24.4	24.5	16.4	24.6	20.2	20.4	66	74	69	70	16.1	28.6	21.1	21.9	14.1	23.3	18.4	18.6
1986	2	13	30.6857	15.4	15.2857	21.9	26.4	24.3	24.2	17.2	22.4	19.8	19.8	64	72	67	68	16.8	24.7	20.4	20.6	14.7	20.9	17.8	17.8
1986	2	14	30.9143	14.2	16.7143	19.95	27.2	24.2	24.8364	17.8167	24.9	23.0364	21.9818	82	76.9167	82.0909	80.4545	19.2583	29.8167	26.7727	25.3909	16.75	23.7583	22.1273	20.9636
1986	2	15	30.4857	10.6	19.8857	18.8	29.6	20.4	22.3	15.2	20.4	18.6	18.1	70	44	85	66	15.1	18.4	20.3	17.9	13.1	16.2	17.8	15.7
1986	2	16	30.2667	14.6	15.6667	22.3	28.4	24.6667	24.2778	19.2	22.4	22.8667	21.7111	76	61	86.3333	81.6667	20.4	23.4	26.8222	25.0222	17.8	20.1	22.2	20.7444
1986	2	17	29.9	14.6	15.3	22.3	26.4	21.2	22.8	19.2	24.72	22.98	21.6	76	76.9	84.7	80.1111	20.4	29.18	26.89	24.6778	17.8	23.58	22.24	20.4889
1986	2	18	30.325	18	12.325	20.6	28.2	21.4	22.9	18.4	21.8	19.2	19.8	82	58	82	74	19.8	22.2	20.9	21	17.4	19.2	18.2	18.3
1986	2	19	30.3714	12.2	18.1714	20.5818	27.7818	20.2	25.1545	17.8545	23.94	18.2	21.59	77.9091	75.6	83	77.2	18.9091	27.76	19.7	24.3	16.4818	22.61	17.3	20.28
1986	2	20	30.6625	11.2	19.4625	23.2	26.8	21.4	23.2	19.2	21.6	17.3	19.4	70	64	68	67	19.8	22.6	17.3	19.9	17.4	19.5	15.2	17.3
1986	2	21	30.65	16.2	14.45	20.6	24.4	19.4	21	18.4	20.6	17.3	18.8	82	72	82	79	19.8	22	18.5	20.1	17.4	19	16.3	17.5
1986	2	22	31.15	12.6	18.55	24.3	27.4	21.4	23.6	19.4	21.2	18.2	19.6	64	59	74	66	19.6	21.4	19	20	17.1	18.6	16.7	17.5
1986	2	23	31.975	15.2	16.775	20.6	27.2	21.8	22.9	17.4	21.6	18.4	19.1	74	62	73	70	17.9	22.4	19.1	19.8	15.8	19.3	16.8	17.3
1986	2	24	31.55	18.55	13	24.6	26.6	25.88	25.83	20.4	23.2	23.54	22.55	69	76	82.7	76.8	21.4	26.4	27.82	25.79	18.6	22	22.72	21.34
1986	2	25	30.9625	18.7	12.2625	20.4	24.6	23.3	22.9	18.2	22	19.2	19.8	82	80	69	77	19.6	24.9	19.8	21.4	17.2	21	17.3	18.5
1986	2	26	31.72	8.4	23.32	19.6	23.2	21.8	21.6	18.2	19.3	18.2	18.6	88	70	72	77	20	20	18.7	19.6	17.5	17.5	16.5	17.2
1986	2	27	31.225	18.0222	13.2028	18.6	26.6	23.4	23	15.4	22.3	19.2	19	73	70	68	70	15.6	24.3	19.7	19.9	13.6	20.6	17.3	17.2
1986	2	28	31.3	17	14.3	21.4	25.8	25.9	25.74	18.2	21.6	22.92	22.4889	74	70	78.9	77.2222	19	23.2	26.25	25.5889	16.7	19.9	21.82	21.2778
1986	3	1	30.95	10.6	20.35	21.2	26.8	22.6	23.3	18.6	22.4	20.2	20.4	79	69	81	76	19.8	24.4	22.2	22.2	17.4	20.7	19.2	19.1
1986	3	2	31.8	18.7111	13.0889	20.4	25.3	23.2	23	19.2	25.95	20.2	22.85	90	75.25	77	78.75	21.5	31.45	21.8	26.55	18.7	24.75	18.9	21.7375
1986	3	3	30.8286	19.4286	11.4	19.4	26.4	21.3	22.1	17.3	24.9714	22.4	21.9286	82	74.2857	81.6667	76	18.5	29.3571	25.7556	24.7857	16.3	23.7	21.4444	20.5
1986	3	4	31.075	15.2	15.875	19.4	27.6	22.3	22.9	17.2	22.6	19.6	19.8	81	66	79	75	18.3	24.4	21.2	21.3	16.1	20.7	18.4	18.4
1986	3	5	31.0625	16.2	14.8625	23.4	26.8	22.4	23.8	18.4	25.1	19.3	21.85	63	74.7	76	79	18.1	29.66	20.5	25.1	16	23.83	17.9	20.7125
1986	3	6	30.7	14.3	16.4	20.6	26.2	21.2	22.3	18.2	22.3	19.8	20.1	80	72	88	80	19.4	24.6	22.2	22.1	17.1	20.8	19.2	19
1986	3	7	30.7667	16.4	14.3667	21.6	28.2	22.3	23.6	18.4	22.4	19.2	20	75	62	76	71	19.2	23.6	20.4	21	16.9	20.1	17.8	18.3
1986	3	8	30.8571	14.4	16.4571	21.4	29.2667	25.7273	25.7091	17.3	26.02	23.28	23.0222	68	76.4	81.2	79.3333	17.3	31.69	27.07	26.7667	15.2	24.87	22.34	21.9556
1986	3	9	30.725	12	18.725	16.4	28.2	21.8	22	14.3	25.25	23.3091	22.6273	81	74.4167	80.6364	77.5455	15	29.9333	27.1818	25.9545	13.1	23.9583	22.3273	21.4273
1986	3	10	30.65	19.4	11.25	17.4	28.8	24.2	23.6	15.2	24.8545	18.9	22.33	80	71.1818	62	76	15.9	28.8909	18.6	25.26	14	23.3455	16.4	21.04
1986	3	11	30.3143	14.3	16.0143	21.4	27.6	19.4	22	17.2	22.3	17.3	18.9	67	64	82	71	17.1	23.7	18.5	19.7	15	20.2	16.3	17.2
1986	3	12	30.9143	18.6	12.3143	23.2	26.3	19.8	22.3	19.2	22.4	17.6	19.7	70	72	81	74	19.8	24.7	18.8	21.1	17.4	20.9	16.5	18.3
1986	3	13	31.2	12.4	18.8	23.2	28.6	19.6	22.8	20.3	22.4	16.4	19.7	78	60	73	70	22.1	23.3	16.7	20.7	19.1	20	14.7	17.9
1986	3	14	35.4	10.3	25.1	23.4	26.8	19.8	22.4	19.8	23.2	17.4	20.1	73	75	80	76	20.9	26.2	18.4	21.9	18.2	21.9	16.2	18.8
1986	3	15	33.2	12.3	20.9	23.4	28.6	21.6	23.8	18.4	24.4	16.6	19.8	63	72	61	65	18.1	28	15.9	20.7	16	23	13.9	17.6
1986	3	16	30.925	18.7222	12.2028	21.9692	28.7167	25.3167	25.4545	19.0833	25.0273	23.2	22.39	77.1667	75.1818	82.5455	77.3	20.4	29.5727	27.1091	25.55	17.725	23.7909	22.3455	21.22
1986	3	17	30.8	16.2	14.6	21.6	28.6	25.6182	25.2636	18.8	22.4	23.18	22.1889	78	60	81.7	78.8889	20	23.3	26.92	25.3222	17.5	20	22.29	21.0778
1986	3	18	30.5143	15.2	15.3143	19.6	26.6	23.2	23.2	16.2	20.6	19.2	18.7	72	59	70	67	16.3	20.6	19.8	18.9	14.4	18	17.4	16.6
1986	3	19	31.2	16.8	14.4	21.2	29.2	22.6	23.9	18.4	24.6	20.3	21.1	77	69	82	76	19.5	28.1	22.4	23.3	17.1	23	19.3	19.8
1986	3	20	31.3429	14.2	17.1429	20.2	29.6	22.4	23.6	17.8	23.2	19.4	20.1	80	59	76	72	18.9	24.5	20.7	21.4	16.6	20.8	18.1	18.5
1986	3	21	30.6286	16.4	14.2286	20.2	28.2	22.3	23.3	18.6	22.8	18.8	20.1	86	64	73	74	20.5	24.5	19.6	21.5	17.9	20.7	17.2	18.6
1986	3	22	30.225	12.2	18.025	21.2	29.3	24.4	24.8	15.4	24.6	20.3	22.0818	56	80.4545	70	80.5	14	29.6727	21.3	24.99	12	23.8273	18.5	20.88
1986	3	23	30.175	16.3	13.875	21.8	27.2	25.02	24.82	17.6	21.3	22.5444	21.8	67	60	83.2222	79.75	17.6	21.7	25.9889	24.7625	15.5	18.8	21.7111	20.75
1986	3	24	30.25	19.0222	11.2278	20.6	28.4	24.4364	24.75	19.6	28.2	22.56	22	92	99	85.3	80	22.2	38.1	26.18	24.9556	19.2	28.1	21.84	20.9444
1986	3	25	31.15	19.4667	11.6833	16.4	27.3	22.3	22.1	13.6	24.2	18.8	18.9	74	78	73	75	13.9	28.3	19.6	20.6	11.8	23.1	17.2	17.4
1986	3	26	31.425	12.4	19.025	19.6	27.6	22.3	23	14.6	23.4	20.4	19.5	60	71	85	72	13.6	26.2	22.8	20.9	11.5	21.9	19.6	17.7
1986	3	27	30.3	18.775	11.525	20.6	30.2	23.2	24.3	16.2	22.6	19.4	19.4	65	53	71	63	15.7	22.8	20.2	19.6	13.8	19.6	17.7	17
1986	3	28	31.0625	15.4	15.6625	21.6	27.6	26.0167	25.5083	17.2	22.4	23.3364	22.41	66	65	79.4545	77.9	17	23.9	26.9545	25.71	14.9	20.4	22.3	21.27
1986	3	29	31.2	17.4	13.8	23.3	27.2	23.4	24.3	18.2	22.3	20.6	20.4	62	66	78	69	17.8	23.9	22.6	21.4	15.7	20.4	19.4	18.5
1986	3	30	31.1857	14.6	16.5857	22.3	28.4	20.8	23.1	19.2	23.2	18.6	20.3	76	65	82	74	20.4	25.3	20.1	21.9	17.8	21.3	17.6	18.9
1986	3	31	31.375	12.6	18.775	24.3	26.4	26.0333	25.9667	19.2	23.2	23.6	22.67	63	77	81.4545	76.3	19.2	26.5	27.6182	25.86	16.8	22	22.7	21.45
1986	4	1	30.275	10.8	19.475	21.4	24.4	20.3	21.6	18.3	21.6	17.8	19.2	75	79	79	78	19.1	24.1	18.9	20.7	16.8	20.5	16.6	18
1986	4	2	30.3143	19	11.3143	19.8	28.1182	22	25.6556	16.6	24.8364	18.6	22.6	73	75.2727	73	78.6	16.9	29.1636	19.4	25.82	14.9	23.5636	17	21.48
1986	4	3	30.55	14.3	16.25	20.6	26.2	24.4	23.9	17.4	24.65	19.2	22.4636	74	75.1667	62	79.6364	17.9	29.1083	19.1	25.8727	15.8	23.3917	16.8	21.4091
1986	4	4	30.4286	15.4	15.0286	22.3	26.6	25.86	25.39	18.6	22.3	23.38	22.5222	71	70	80.3	79.1111	19.2	24.3	27.07	25.8444	16.8	20.6	22.37	21.4333
1986	4	5	31.075	12.6	18.475	21.3	26.2	21.4	22.6	18.2	24.6909	19.3	22.3455	75	73.6364	83	78.2727	19	28.7	21.1	25.4727	16.7	23.3545	18.4	21.1909
1986	4	6	30.325	12.8	17.525	20.8	26.4	19.3	21.4	17.4	21.6	16.4	18.5	73	67	75	72	17.8	22.9	16.9	19.2	15.7	19.7	14.9	16.7
1986	4	7	30.925	15.6	15.325	20.2	24.3	21.6	21.9	20.2833	22.4	19.2	22.65	77.75	85	81	78.7	22.1167	25.9	20.8	25.91	18.9833	21.7	18.1	21.52
1986	4	8	29.48	19.875	9.605	20.8	26.4	24.78	24.85	18.3	24.2	23.06	22.27	79	84	85.6	79.8	19.5	28.9	27.11	25.38	17.1	23.4	22.35	21.21
1986	4	9	30.8571	12.2	18.6571	22.3	24.2	20.6	21.9	18.2	20.3	18.6	19	68	71	83	74	18.4	21.4	20.2	20	16.2	18.6	17.7	17.5
1986	4	10	31.1875	18.4444	12.7431	21.2	26.2	21.3	22.5	17.4	22.3	19.2	19.6	70	72	83	75	17.6	24.6	21	21	15.5	20.8	18.3	18.2
1986	4	11	31.125	15.4	15.725	20.6	25.6	22.3	22.7	18.8	21.3	19.2	19.8	85	69	76	77	20.6	22.7	20.4	21.2	18	19.5	17.8	18.4
1986	4	12	29.4	14.3	15.1	20.6	28.6	24.4	24.5	17.4	23.2	19.8	20.1	74	64	66	68	17.9	25.2	20.3	21.1	15.8	21.2	17.7	18.2
1986	4	13	30.8	15.8	15	22.6	24.8	20.2	22	19.4	22.2	17.8	19.8	75	80	80	79	20.6	25.2	18.9	21.6	18	21.2	16.6	18.6
1986	4	14	30.8286	19.2	11.6286	21.3	26.4	22.3	23.1	18.2	24.9	19.2	22.47	75	75.9	76	76.8	19	29.4	20.4	25.56	16.7	23.72	17.8	21.22
1986	4	15	29.8	12.6	17.2	20.4	24.3	22.2	22.3	18.2	21.4	19.3	19.6	82	78	77	79	19.6	23.7	20.6	21.3	17.2	20.2	18	18.5
1986	4	16	30.9333	16.4	14.5333	20.4	27.2	25.2	25.25	18.6	20.8	23.075	22.75	85	57	82.375	79.5	20.3	20.7	26.8125	26.2167	17.8	18	22.1875	21.6667
1986	4	17	30.6	16.2	14.4	20.8	25.6	21.2	22.2	18.3	22.9	17.4	19.5	79	80	70	76	19.5	26.3	17.6	21.1	17.1	21.9	15.5	18.2
1986	4	18	30.9	12.3	18.6	20.8	26.3	21.6	22.6	18.4	22.3	18.2	19.6	80	72	73	75	19.7	24.5	18.8	21	17.3	20.8	16.6	18.2
1986	4	19	30.575	10.6	19.975	20.4	25.6	20.6	21.8	17.8	22.3	17.6	19.2	78	76	75	77	18.8	24.9	18.3	20.7	16.5	21	16.1	17.9
1986	4	20	30.4333	14.3	16.1333	22.6	24.8	20.6	22.1	19.4	21.6	18.2	19.7	75	76	80	77	20.6	23.9	19.4	21.3	18	20.3	17.1	18.4
1986	4	21	30.8333	16.2	14.6333	21.2	26.4	20.2	22	18.4	23.2	17.6	19.7	77	77	78	78	19.5	26.5	18.5	21.5	17.1	22	16.3	18.5
1986	4	22	30.2	12.8	17.4	22.2	27.2	20.3	22.5	18.4	24.3	19.2	20.6	70	79	91	80	18.9	28.6	21.6	23	16.6	23.3	18.7	19.5
1986	4	23	30.2286	12.6	17.6286	22.4	26.8	25.4182	25.68	18.2	23.2	22.6182	22.7182	68	75	80.1818	78.8182	18.3	26.2	25.7909	26.0545	16.1	21.9	21.5818	21.5909
1986	4	24	31.2	14.3	16.9	23.2	28.3	21.6	23.7	18.6	23.4	18.3	20.1	66	67	74	69	18.6	25.8	19	21.2	16.4	21.6	16.7	18.2
1986	4	25	29.4	16.4	13	23.4	28.4	25.3455	25.3091	19.2	26	23.1455	22.5545	68	83	82.5455	78.3636	19.7	32.1	26.8636	25.7091	17.3	25.3	22.2636	21.3909
1986	4	26	28.8	19.2	9.6	19.8	27.8	24.3	24	18.2	21.4	20.6	20.1	86	58	72	72	19.9	21.6	22	21.2	17.4	18.7	19	18.4
1986	4	27	30.6	10.6	20	21.6	28.6	20.4	22.8	18.4	22.4	18.8	19.9	75	60	87	74	19.2	23.3	20.7	21.1	16.9	20	18.1	18.3
1986	4	28	29.4	16.4	13	22.3538	28.6	25.2	25.1727	20.2	24.8333	19.8	22.5273	81.9167	75.4167	62	79	22.3083	29.2083	19.8	25.7182	19.1917	23.6	17.4	21.4455
1986	4	29	28.95	10.8	18.15	21.4	27.6	23.2	23.9	18.2	22.4	19.6	20.1	74	65	73	71	19	23.9	20.6	21.2	16.7	20.4	18	18.3
1986	4	30	30.6	14.2	16.4	20.8	28.6	22.6	23.6	17.6	24.2	21.4	21.1	74	70	90	78	18.2	27.5	24.7	23.5	16	22.7	20.9	19.9
1986	5	1	29.1143	15.2	13.9143	22	27.2	24.2	24.4	19.2	23.4	21.6	21.4	78	73	80	77	20.5	26.5	24.2	23.7	17.9	22	20.6	20.2
1986	5	2	29.1	16.3	12.8	20.6	27.8	23.4	23.8	18.9	24.2	21.2	21.4	86	75	83	81	20.8	28	23.8	24.2	18.1	23	20.3	20.5
1986	5	3	28.4857	14.6	13.8857	21.4	26.6	24.3	24.1	17.4	23.2	22.4	21	68	76	85	77	17.4	26.4	25.9	23.2	15.4	22	21.7	19.7
1986	5	4	29.4	18.5429	10.8571	22.4	24.6	23.2	23.4	17.6	22.8	20.6	20.3	64	86	80	77	17.2	26.7	22.7	22.2	15.2	22.1	19.5	18.9
1986	5	5	29.4	18.7667	10.6333	19.4	24.3	20.6	21.2	16.8	21.6	18.8	19.1	78	80	85	81	17.5	24.2	20.6	20.8	15.5	20.5	18	18
1986	5	6	27.8	15.2	12.6	21.2	27.82	22	24.975	17.4	24.2	19.6	22.3889	70	73.8182	81	80.2222	17.6	27.8455	21.3	25.5333	15.5	22.8455	18.5	21.3222
1986	5	7	30.2	16.3	13.9	20.8	27.4	23.4	23.8	18.4	24.4	20.8	21.2	80	79	80	80	19.7	28.7	23	23.8	17.3	23.4	19.7	20.1
1986	5	8	29.4	14.6	14.8	21.2	27.4	24.8667	24.9778	17.4	24.2	22.56	22.4222	70	77	82	81.4444	17.6	28.2	25.86	25.7222	15.5	23.1	21.63	21.4444
1986	5	9	32.4	12.6	19.8	20.8	28.2	23.4	24	17.6	24.4	20.2	20.7	74	74	76	74	18.2	28.2	21.7	22.7	16	23.1	18.8	19.3
1986	5	10	29.9714	17.2	12.7714	21.6	24.6	20.8	22	18.8	24.1333	17.6	22.4	78	74.8889	74	79.5	20	27.9778	18.2	25.5625	17.5	22.8333	16	21.2875
1986	5	11	30.2571	19.3	10.9571	21.7273	28.2444	25.0222	25.0778	19.1727	24.6	22.64	22.44	79.5455	74.1	82.1	80.2	21	28.58	26.01	25.67	17.6182	23.25	21.72	21.41
1986	5	12	30.6	18.6857	11.9143	21.2	26.8	19.6	21.8	18	22.4	17.8	19.4	74	69	85	76	18.7	24.4	19.3	20.8	16.4	20.7	16.9	18
1986	5	13	29.3571	12.8	16.5571	20.6	27.4	22.6	23.3	16.8	22.6	18.4	19.3	69	67	68	68	16.8	24.5	18.6	20	14.8	20.8	16.4	17.3
1986	5	14	29.9714	14.4	15.5714	22.24	27.8889	20.6	24.9333	20.08	24.88	17.8	22.58	82.7	75.9	77	80.3	22.19	29.29	18.7	25.89	19.07	23.65	16.4	21.52
1986	5	15	30.6	16.2	14.4	21.4	28.2	20.4	22.6	19.2	24.84	18.6	22.6556	82	76.9	85	80.1111	20.9	29.27	20.3	25.9889	18.2	23.65	17.8	21.6111
1986	5	16	30.3333	19.7333	10.6	21.2	26.4	25.0889	25.2111	19.2	23.7778	22.51	21.9778	84	74.1111	80.4	76.7778	21	27.0889	25.69	24.6	18.3	22.4	21.5	20.6889
1986	5	17	29.0667	14.6	14.4667	21.6	27.4	24.2	24.4	18.8	22.4	19.2	20.1	78	66	64	69	20	24	19.2	21.1	17.5	20.5	16.9	18.3
1986	5	18	30.2667	16.2	14.0667	21.6	28.2	22.8	23.9	18.4	23.4	20.6	20.8	75	68	83	75	19.2	25.9	22.9	22.7	16.9	21.6	19.7	19.4
1986	5	19	29.4333	12.6	16.8333	21.6	28.3	24.4	24.7	18.2	22.6	19.8	20.2	73	62	66	67	18.8	24	20.3	21	16.6	20.4	17.7	18.2
1986	5	20	29.8333	12.2	17.6333	21.2	27.6	24.2	24.3	18.4	22.8	19.2	20.1	77	67	64	69	19.5	24.8	19.2	21.2	17.1	21	16.9	18.3
1986	5	21	30.1	16.4	13.7	20.4	26.4	20.8	22.1	17.4	24.8429	18.8	22.5714	75	75	83	78.4286	18	29.1143	20.5	25.7286	15.9	23.5857	17.9	21.3857
1986	5	22	29.6	16.2	13.4	21.6	26.9333	24.7	24.875	19.6	23.72	22.8	22.4333	84	75.1	84.6667	80.2222	21.6	27.16	26.4889	25.5778	18.7	22.4	22.0111	21.3778
1986	5	23	29.6	19.5333	10.0667	22.78	28.0667	25.025	25.2	20.08	24.72	22.9444	22.5444	78.7	76.4	84.3333	80	21.84	28.99	26.7444	25.7889	18.84	23.52	22.1667	21.4556
1986	5	24	28.9667	19.2667	9.7	22.2	27.1889	24.6	24.7375	19.4	24.04	22.3556	22.2444	78	76.5	82	80.1111	20.8	27.78	25.5667	25.2667	18.1	22.82	21.4111	21.1667
1986	5	25	28.8	19.4286	9.37143	21.4	29	22.2	23.7	18	23	20.4	20.5	73	61	85	73	18.6	24.4	22.9	22	16.3	20.7	19.6	18.9
1986	5	26	28.8	19.7667	9.03333	22	29.3	20.6	23.1	19.6	24.3	18.6	20.8	81	67	83	77	21.3	27.3	20.2	23	18.5	22.6	17.7	19.6
1986	5	27	29.2	18.9667	10.2333	21.2	27.2778	20.3	24.6375	19.4	24.38	19.2	22.2333	85	77.4	91	80.5556	21.4	28.53	21.6	25.3333	18.6	23.23	18.7	21.1889
1986	5	28	29.1333	19.1714	9.9619	18.2	27.2	23.1	22.9	17.2	23.4	20.6	20.4	91	73	80	82	19	26.5	22.7	22.7	16.7	22	19.6	19.4
1986	5	29	28.8667	19.5143	9.35238	22.6364	27.98	24.9556	25.2333	20.1455	24.9	23	22.6222	80.3636	78.2	84.4	80.4444	22.1455	29.57	26.84	26.0222	18.9545	23.81	22.22	21.5556
1986	5	30	28.9143	19.2	9.71429	20.2	29.2	24.55	24.7	18.3	24.3	22.3778	22.075	84	68	83.7778	80.125	19.9	27.4	25.7778	25.1125	17.4	22.6	21.5222	20.975
1986	5	31	29.1429	19.2	9.94286	21.2	25.2	24.3	23.8	18.4	23.4	22.4	21.4	77	86	85	83	19.5	27.7	25.9	24.4	17.1	22.8	21.7	20.5
1986	6	1	29.5714	15.2	14.3714	19.2	27.2	19.1	21.2	17.2	24.4	18.3	20	83	80	93	85	18.4	28.9	20.5	22.6	16.2	23.4	17.9	19.2
1986	6	2	29.7143	14.2	15.5143	21.2	26.3	24.6	24.2	19.3	24.2	21.3	21.6	84	85	75	81	21.2	28.9	23.3	24.5	18.5	23.5	20	20.6
1986	6	3	29.4	20.2286	9.17143	19.2	26.3	22.4	22.6	18	24.3	19.6	20.6	89	85	78	84	19.9	29.2	21.1	23.4	17.4	23.6	18.4	19.8
1986	6	4	30.1714	19.8571	10.3143	23.0364	26.4	20.6	25.47	23.2	19.3	22.6727	22.58	78.0909	53	80.8182	78.7	22.1	18.1	25.9455	25.85	18.9273	15.9	21.6727	21.44
1986	6	5	29.8333	16.4	13.4333	21.4	25.2	25.6	25.6	19.3	23.4	22.8571	23.0286	83	86	79.8571	81.4286	21.1	27.7	26.2714	26.8143	18.4	22.8	21.8429	22.1
1986	6	6	30.0857	15.4	14.6857	23.2182	25.6	24.8111	25.1556	20.7818	24.4	22.86	22.9	81.0909	91	84.3	81.1	23.0727	29.8	26.59	26.51	19.7182	24	22.09	21.95
1986	6	7	30.4857	20.3429	10.1429	22.8	25.4	23.6	25.7333	20.2364	22.4	22.3	22.7778	79.8182	78	90	79.6667	22.1818	25.3	26.1	26.1889	19.1	21.3	21.8	21.7111
1986	6	8	30.1429	15.2	14.9429	22.6545	28.0667	25.1333	25.1667	20.2364	24.4	22.74	22.4222	81	75.2222	83	80.5556	22.3	28.5	26.26	25.7	19.1818	23.1	21.89	21.4111
1986	6	9	30.88	14.8	16.08	23.1091	26.5	24.6	25.74	20.6	23.2	22.2	22.98	80.2727	76	82	80.1	22.7636	26.4	25.3	26.63	19.5091	22	21.3	21.96
1986	6	10	29.2	20.2857	8.91429	21.4	25.4	24.5333	25.1556	17.3	23.6	22.54	22.7	68	86	85.3	80.3	17.3	28	26.14	26.17	15.2	23	21.79	21.67
1986	6	11	29.6	20.6286	8.97143	23.4364	25.6	24.2	25.44	21.0364	24.3	23.6	22.7818	81.7273	90	95	80.5455	23.5455	29.6	28.8	26.2091	20.0091	23.9	23.4	21.7636
1986	6	12	28.32	20.7714	7.54857	23.2909	25.6	23.6	25.47	20.8455	22.2	21.8	23.0091	80.8182	75	86	80.9091	23.1818	24.7	25	26.7182	19.8	20.9	21.1	22.0273
1986	6	13	29.7143	20.7333	8.98095	23.5	27.8222	25	25.3778	20.7	24.5	22.8	22.67	79.1	75.6	82	78.8	22.82	28.58	26.27	25.9	19.5	23.26	21.88	21.55
1986	6	14	30.0857	20.2571	9.82857	22.5818	25.2	25.22	25.36	20.4	23.3	23.0182	22.67	82.7273	86	84.2727	80.8	22.6545	27.4	26.8818	26.1	19.4545	22.6	22.2273	21.7
1986	6	15	29.9333	20.5429	9.39048	21.2	25.6	24.3	23.9	18.3	24.7273	20.8	22.6909	77	75.5455	74	80	19.3	28.9636	22.4	26.0182	16.9	23.4909	19.3	21.6545
1986	6	16	29.9	19.5	10.4	21.3	27.3	25.8222	25.4778	19.2	22.4	23.58	22.73	83	66	82.1	78.9	21	24.1	27.58	26.07	18.3	20.5	22.67	21.63
1986	6	17	29.16	20.2	8.96	23.8222	29.2	23.6	25.625	21.0889	24.6	20.3	22.7889	79.4444	69	75	77.3333	23.5	28.1	21.8	25.9444	19.8667	23	18.9	21.5778
1986	6	18	29.52	20.3667	9.15333	23.1333	25.3	25.25	25.5	21.0889	25.3111	23.0889	23.1667	83.8889	76.8889	84	81.5556	23.7778	30.2222	26.9111	26.9444	20.2556	24.1667	22.2778	22.2444
1986	6	19	30.2857	20.4	9.88571	19.2	26.4	22.4	22.6	17.3	25.1273	22.3	22.9182	84	75	99	78.5455	18.6	29.7364	26.9	26.3455	16.4	23.8727	22.3	21.8
1986	6	20	29.8571	20.7143	9.14286	23.2	26.5	25.35	25.59	20.3091	23.7	22.7636	22.6091	77.5455	80	80.6364	77.6364	22.1455	27.6	26.0727	25.7545	18.9909	22.7	21.7727	21.4
1986	6	21	29.9429	20.7143	9.22857	22.86	29.22	25.9	25.98	20.6	25.1778	23.12	22.9222	82.2	73.5556	79.8	78.4444	23.01	29.7	26.66	26.4222	19.62	23.8667	22.11	21.8444
1986	6	22	30.1143	20.6667	9.44762	21.4	27.3	25.4	25.5556	19.3	25.3111	23.14	23.0222	83	79.3333	81.6	80.8889	21.1	30.5444	26.8	26.7	18.4	24.2778	22.21	22.0222
1986	6	23	30.7	20.6667	10.0333	19.4	26.3	26.0222	25.8111	18.3	24.2	23.4	22.975	90	85	80.4	79.75	20.4	28.9	27.14	26.4625	17.8	23.5	22.41	21.9
1986	6	24	29.7143	20.7	9.01429	22.4222	28.1	25.175	25.3125	19.8667	24.4	22.6444	22.1125	79.6667	77.625	82	79.75	21.7222	28.5625	26.0667	25.1625	18.6444	23.25	21.7222	21
1986	6	25	30	19.8857	10.1143	22.3	28.2	25.39	25.48	19.4	24.52	22.82	22.7	77	75.2	81.1	79.5	20.8	28.63	26.27	26.03	18.1	23.27	21.87	21.65
1986	6	26	30	20	10	22.6364	27.38	24.64	24.86	20.2909	24.5636	22.7091	22.5182	81.2727	79	83.3636	81.0909	22.4	29.0455	26.2273	25.9	19.2545	23.5273	21.8545	21.5455
1986	6	27	30.2167	19.5714	10.6452	22.3	28.04	25.42	25.28	20.1273	23.9818	23.0364	22.3818	82.7273	71.5455	81.2727	78.6364	22.2909	27.2273	26.6182	25.3727	19.1364	22.3	22.0818	21.1727
1986	6	28	29.5333	19.6	9.93333	22.26	27.7556	24.3556	24.6333	19.8	24.5778	22.62	22.2778	80.6	76	83.6	79.5556	21.58	28.8333	26.11	25.4	18.67	23.3556	21.78	21.1889
1986	6	29	29.5143	19.8857	9.62857	19.3	27.42	24.78	24.99	18.4	24.14	22.5818	22.33	92	75.3	82	79.4	20.6	27.84	25.8818	25.37	18	22.87	21.6364	21.23
1986	6	30	29.9	19.8857	10.0143	22.9455	27.3	24.88	25.12	20.4364	24.2	22.6909	22.45	80.4545	78	81.8182	79.9	22.5182	28.3	26.0545	25.65	19.3364	23.1	21.7636	21.38
1986	7	1	29.8667	20.28	9.58667	20.2	27.3	18.2	21	17.6	24.5	17.4	19.8	78	80	93	84	18.5	29	19.4	22.3	16.3	23.6	17	19
1986	7	2	30.5	19.8	10.7	21.2	23.6	22.2	22.3	19.4	21.2	22.7545	22.6091	85	81	86.0909	81.3636	21.4	23.7	26.5727	26.0545	18.6	20.2	22.0818	21.6636
1986	7	3	29.7714	16.3	13.4714	23.08	23.4	21.1	25.3444	20.34	21.2	22.6	22.275	78.7	83	83	79.375	22.19	23.8	26.0667	25.3125	19.1	20.3	21.7222	21.1625
1986	7	4	30.2286	19.5714	10.6571	22.88	27.1	21.3	26.1556	19.98	23.2	17.6	22.825	77.4	73	71	76.625	21.66	26.1	17.9	26.1125	18.64	21.8	15.7	21.575
1986	7	5	30.2286	15.1	15.1286	22.04	25.4	21.4	25.6778	19.84	23.3	19.2	22.73	82.2	84	82	79.8	21.82	27.3	20.9	26.13	18.86	22.5	18.2	21.67
1986	7	6	30.1714	19.4	10.7714	22.08	27.3556	24.7778	24.7556	19.74	23.9333	22.88	22.1889	81.2	76.2222	85.5	81.1111	21.58	27.6667	26.78	25.3778	18.66	22.6889	22.15	21.1889
1986	7	7	30.7429	17.3	13.4429	21.4	27.1	22.2	23.2	19.3	24.2	21.4	21.6	83	79	93	85	21.1	28.4	25	24.8	18.4	23.2	21.1	20.9
1986	7	8	30.9	19.2889	11.6111	22.2364	29.4889	25.6	26.1333	19.5818	25.12	23.5333	22.8	79.1818	69.8	81.3333	76.7778	21.1455	29.24	27.4333	26.0111	18.3636	23.51	22.5778	21.5333
1986	7	9	30.4	17.2	13.2	21.3	25.2	22.7	23	19.4	24.3	21.2	21.6	84	93	88	88	21.4	29.8	24.3	25.1	18.6	24	20.6	21.1
1986	7	10	31.0857	19.8	11.2857	21.3	27.2	25.9556	25.9222	19.4	24.3	23.32	22.7444	84	79	81.9	78.8889	21.4	28.6	27.21	26.0444	18.6	23.3	22.43	21.6333
1986	7	11	30.24	17.4	12.84	22.1	26.4	21.3	22.8	21.2	23.5	19.5	21.4	93	79	85	86	24.6	27.2	21.6	24.5	20.8	22.5	18.7	20.7
1986	7	12	31.2667	14.9	16.3667	22.7455	27.4	23.3	26.175	20.4273	25.25	18.4	22.9375	81.8182	73.875	64	79.5	22.6182	29.8375	18.2	26.475	19.4091	23.925	16	21.8625
1986	7	13	31.2333	12.6	18.6333	22.3636	24.8	22.4	25.7333	19.7455	22.6	19.4	22.7889	79.5455	83	76	77.3333	21.4	26.1	20.7	26.0667	18.5273	21.8	18.1	21.5667
1986	7	14	29.76	14.6	15.16	22.0667	28.4	26.15	25.9	19.6222	24.8	23.525	22.6286	81.1111	75	81.25	78	21.4	29.1	27.4875	25.9429	18.5	23.6	22.6	21.4714
1986	7	15	30.6571	19.1556	11.5016	21.8	26.6	24.4	24.3	17.3	23.4	19.6	20.1	65	77	65	69	17	26.8	19.9	21.2	15	22.2	17.4	18.2
1986	7	16	30.6333	16.4	14.2333	22.4	28.4	25.3	24.9625	20.8	24.75	23.2	22.675	87	72.75	84	79.75	23.6	28.7375	27.1375	26.0125	20.1	23.3375	22.4	21.6125
1986	7	17	29.75	12.2	17.55	21.6	24.4	21.3	22.1	18.4	20.6	18.8	19.3	75	72	80	75	19.2	22	20.2	20.4	16.9	19	17.6	17.8
1986	7	18	30.48	19.5714	10.9086	22.4222	28.525	25.225	25.3875	19.4222	25.3333	22.7111	22.5	76.5556	75.6667	80.3333	77.5556	20.7444	30.2444	25.9778	25.6667	18	24.1444	21.7111	21.2889
1986	7	19	30.6	19.2	11.4	20	28.4	22.6	23.4	17.8	24.6	20.2	20.9	81	74	81	79	19	28.6	22.2	23.3	16.7	23.3	19.2	19.7
1986	7	20	31.4286	14.6	16.8286	21	29.3	22.4	23.8	18.4	24.2	19.3	20.6	79	67	76	74	19.6	27.1	20.5	22.4	17.2	22.4	17.9	19.2
1986	7	21	30.4333	16.2	14.2333	23.2	28.2	25.1333	25.2889	21.4	24.96	22.98	22.8	86	76.3	84.2	80.7	24.4	29.52	26.75	26.29	20.7	23.79	22.19	21.82
1986	7	22	29.9333	19.875	10.0583	22.7	28.5556	25.2222	25.3778	19.92	24.96	22.77	22.54	78.4	74.6	80.8	78.1	21.57	29.29	26.16	25.66	18.65	23.65	21.75	21.35
1986	7	23	30.5333	19.2444	11.2889	22.5455	28.84	25.5	25.59	20.0364	24.74	22.9273	22.65	80.5455	70.6	81.5455	77.5	21.9	28.55	26.4818	25.73	18.8727	23.22	21.9818	21.42
1986	7	24	30.8571	19.6222	11.2349	22.4	28.76	25.66	25.61	21.2	25.02	23.4182	22.65	90	74.1	83.7273	79	24.4	29.36	27.5	25.97	20.7	23.69	22.6091	21.53
1986	7	25	30.3286	16.2	14.1286	20.2	28.4	20.6	22.5	18.6	24.8	19.4	20.9	86	75	90	84	20.5	29.1	21.8	23.8	17.9	23.6	18.9	20.1
1986	7	26	29.5	14.2	15.3	21.72	26.8	22.6	25.1667	19.3	22.6	20.4	22.44	80.5	71	83	80	20.93	24.9	22.6	25.72	18.16	21	19.5	21.36
1986	7	27	30.3429	12.6	17.7429	22.5	24.2	20.8	25.2556	19.94	24.58	19.4	22.45	79.8	74.6	88	78.7	21.72	28.68	21.7	25.55	18.77	23.24	18.8	21.33
1986	7	28	31.0667	19.65	11.4167	21.6	28.4	22.6	23.8	20.4	24.6	20.4	21.8	90	74	83	82	23.2	28.6	22.6	24.8	19.9	23.3	19.5	20.9
1986	7	29	30.08	14.4	15.68	22.8889	26.4	25.075	25.3375	20.0222	24.6	23.0667	22.75	78.3333	87	84	81.125	21.6444	29.8	26.9556	26.3375	18.7111	24	22.2667	21.7625
1986	7	30	30.8333	10.6	20.2333	19.6	26.8	24.4	23.8	17.8	25.3778	22.2	22.7111	85	71.8889	83	78.7778	19.3	29.8333	25.4	26.1	16.9	23.9667	21.4	21.5778
1986	7	31	29.9667	12.8	17.1667	22.81	28.8889	25.3556	25.5889	20.1	24.78	23.02	22.64	78.8	72.4	83.4	78.1	21.88	28.78	26.78	25.81	18.92	23.36	22.2	21.49
1986	8	1	30.4	12.6	17.8	21.4	26.8	22.6	23.4	19.8	22.4	20.2	20.8	87	69	81	79	22.1	24.4	22.2	22.9	19.1	20.7	19.2	19.7
1986	8	2	29.9333	19.5429	10.3905	21.4	26.2	22.4	23.1	19.8	24.4	19.8	21.3	87	87	79	84	22.1	29.5	21.5	24.4	19.1	23.8	18.7	20.5
1986	8	3	30.9143	12.4	18.5143	19.8	27.4	24.2	23.9	17.6	24.6	22.2	21.5	81	80	85	82	18.8	29.2	25.5	24.5	16.5	23.7	21.4	20.5
1986	8	4	30.28	14.6	15.68	19.8	28.4	22.4	23.3	17.6	24.8	19.8	20.7	81	75	79	79	18.8	29.1	21.5	23.1	16.5	23.6	18.7	19.6
1986	8	5	31.35	14.6	16.75	23.08	29.4	22.2	25.8889	20.62	25.6222	20	23.1889	80.8	72.6667	82	78.4444	22.77	30.3222	22	26.7444	19.59	24.2444	19.1	22.0667
1986	8	6	30.8	20.2	10.6	23	28.9333	25	25.4111	20.32	25.68	23	22.99	79	76.3	83.2	79.6	22.26	30.91	26.72	26.63	19.14	24.52	22.15	21.93
1986	8	7	30.7429	19.975	10.7679	22.82	24.4	21.6	25.5222	20.16	20.6	18.4	22.93	79.2	72	75	78.9	22.03	22	19.2	26.43	18.95	19	16.9	21.82
1986	8	8	30.4286	14.2	16.2286	19.2	26.6	25.5556	25.3556	17.2	24.8	23.38	23.03	83	87	82	81.6	18.4	30.2	27.21	26.9	16.2	24.2	22.46	22.07
1986	8	9	30.08	12.6	17.48	22.4667	26.4	22.3	24.8375	19.6	22	19.8	22.05	77.6667	69	80	78	21.0444	23.8	21.6	24.8375	18.2333	20.3	18.7	20.85
1986	8	10	29.68	14.4	15.28	19.6	24.6	22.4	22.3	17.3	21.2	20.4	19.6	80	75	84	80	18.3	23.1	22.7	21.4	16.1	19.8	19.6	18.5
1986	8	11	29.5333	19.8667	9.66667	21.425	27.3429	24.1714	24.2714	19.425	24.325	22.475	22.0625	83.5	77	86.625	82.25	21.4	28.3875	26.1625	25.3	18.5125	23.15	21.8125	21.15
1986	8	12	31.0667	19.7	11.3667	22.0667	28.475	25.575	25.425	19.9778	24.95	23.3556	22.925	83.1111	74.5	81.4444	79.75	22.0444	29.3125	27.2111	26.425	19.0111	23.675	22.4	21.8625
1986	8	13	29.2857	19.425	9.86071	20.4	26.8	22.2	22.9	17.6	24.4	19.8	20.6	77	83	81	80	18.4	29.1	21.6	23	16.2	23.6	18.8	19.5
1986	8	14	30.1	14.8	15.3	19.6	28.2	21.4	22.6	17.6	24.425	18.4	22.45	83	73.375	76	78.125	18.9	28.225	19.3	25.4875	16.6	23.025	17	21.275
1986	8	15	31.0667	10.8	20.2667	21.7556	28.2	22.1	25.3625	19.2667	24.75	19.8	22.275	80.4444	73.125	82	78.5	20.8333	28.7375	21.7	25.325	18.0889	23.3625	18.8	21.1125
1986	8	16	29.5333	12.6	16.9333	24.8	28.8	25.1	25.05	20.2	24.025	22.7778	22.3125	67	76.125	81.7778	79.125	20.9	27.7125	26.1889	25.3	18.2	22.7875	21.8444	21.175
1986	8	17	30.1	14.2	15.9	19.2	28.4	25.275	25.075	17.8	26.1	23.125	22.4	88	84	84.375	81.7143	19.5	32.4	27.05	25.7286	17.1	25.4	22.3625	21.4571
1986	8	18	31	19.4286	11.5714	22.1333	28.075	25.45	25.2625	19.7556	25.15	22.8	22.6	80.8889	76.875	79.3333	79.375	21.5333	29.9	26.0222	25.875	18.6667	23.975	21.6889	21.5
1986	8	19	29.7	20.5429	9.15714	21.6889	27.8	24.875	24.825	19.4889	24.575	22.8889	22.3375	82.4444	77.125	85.7778	82	21.3	28.875	26.7556	25.6875	18.4444	23.4375	22.1667	21.3625
1986	8	20	30.36	19.9143	10.4457	22.8667	28.35	24.625	25.1125	19.9778	24.275	22.7333	22.375	77.8889	72.5	84.7778	78.75	21.5889	27.8375	26.4444	25.425	18.6222	22.8375	21.9667	21.225
1986	8	21	31.08	20.1667	10.9133	22.85	28.3429	24.9429	25.2286	20.35	25.0571	22.75	22.6857	80.375	76.7143	82.75	80.4286	22.3125	29.6857	26.2625	26.0714	19.25	23.8714	21.8625	21.6286
1986	8	22	29.7667	20.3714	9.39524	22.7556	28.2	25.225	25.3625	20	24.6	23.1333	22.5889	78.4444	72.1111	82.4444	77.7778	21.6667	28.4778	26.8444	25.6556	18.7556	23.1444	22.2444	21.3889
1986	8	23	31.08	20.5143	10.5657	22.5778	29.8	25.55	25.875	20.0444	25.625	23.0889	22.9875	80.2222	71.875	81.2222	77.75	21.8889	30.3	26.6778	26.4	18.9111	24.2125	22.1333	21.8125
1986	8	24	30.4	19.8857	10.5143	22.6889	28.15	25.025	25.2375	20.0444	24.625	22.6222	22.3	79.4444	74.625	82.3333	79.5	21.8667	28.675	26	25.3625	18.8778	23.3125	21.7111	21.2125
1986	8	25	29.7	19.9429	9.75714	22.1889	28.1	24.5	24.8125	19.9556	24.7	22.8	22.5125	81.8889	76.875	85.3333	81.5	21.9778	29.0875	26.5667	25.95	18.9556	23.525	22.0444	21.55
1986	8	26	31.1	19.5429	11.5571	22.3778	28.825	25.325	25.4625	19.9778	24.9556	23.2444	22.7333	80.7778	73.4444	84.7778	79.5556	21.9222	29.1778	27.2556	26.1222	18.9111	23.5556	22.5111	21.6667
1986	8	27	30.7	19.8857	10.8143	22.5556	28.975	25.0375	25.425	19.6667	25.525	22.6667	22.7125	78.3333	76	81.4444	78.5	21.1222	30.5625	26.0111	26.05	18.3111	24.3375	21.7222	21.5375
1986	8	28	29.48	19.0333	10.4467	22.05	27.6	25.0857	24.9714	19.3143	24.975	22.85	22.4429	77	78.25	82.625	78.8571	20.6286	29.725	26.375	25.6286	17.9429	23.9	21.95	21.2857
1986	8	29	30.2667	19.6	10.6667	22.8222	28.8	25.225	25.475	19.7333	25.05	22.4889	22.425	75.8889	74.75	80.6667	76.75	21.0667	29.4	25.6333	25.35	18.3	23.7	21.4778	21.15
1986	8	30	29.35	19.9714	9.37857	22.8	28.1	25.8286	25.8286	20.0889	23.8375	23.1111	22.3625	78.6667	72.25	83	76.8571	21.8222	26.9375	27.575	25.5	18.8889	22.3	22.6625	21.3143
1986	8	31	29.6	20.2333	9.36667	22.725	28.3143	25.3714	25.4571	19.95	25.3	22.925	22.7125	78.125	77.375	81.25	79	21.5875	30.3125	26.4375	26.125	18.7	24.175	21.975	21.625
1986	9	1	30.2667	19.3714	10.8952	22.1111	28.475	25.475	25.35	19.5111	24.4889	23.1778	22.3889	79.2222	72.5556	82.4444	78	21.0556	28.2667	26.9889	25.4556	18.3111	23.0667	22.3111	21.2222
1986	9	2	30.2286	19.8	10.4286	23.0222	28.9778	25.3333	25.6125	20.2	25.34	23.06	22.7889	78.2222	74.8	83.3	79.3333	22.0111	30.05	26.82	26.1889	18.9444	24.1	22.21	21.7111
1986	9	3	30.3714	20.225	10.1464	21.88	28.6667	25.5556	25.4444	19.74	24.88	23.04	22.56	82.7	73.7	82.1	79.5	21.72	29.07	26.65	25.84	18.78	23.55	22.11	21.49
1986	9	4	29.6571	20.05	9.60714	22.32	28.3111	25.6889	25.5	19.88	25.4667	23.04	22.8778	80.7	77.5556	80.7	79.5556	21.7	30.6111	26.55	26.3667	18.8	24.3556	22.05	21.8
1986	9	5	29.8571	19.8286	10.0286	22.5111	27.575	25.075	25.05	20.0222	24.8889	22.525	22.5	80.3333	78.6667	83	80.625	21.8778	29.5889	25.95	25.825	18.9111	23.8556	21.6375	21.475
1986	9	6	29.4571	19.9	9.55714	23.36	27.3333	25.4	25.3222	20.58	24.41	23.06	22.69	78.8	76.5	81.1	78.9	22.53	28.57	26.61	25.92	19.37	23.23	22.09	21.56
1986	9	7	29.3	19.45	9.85	22.3111	27.0222	24.6889	24.6889	20.0222	23.7778	22.8667	22.2333	82.1111	77.3333	86.1111	81.6667	22.0556	27.4889	26.7889	25.4667	19.0333	22.6444	22.2	21.2889
1986	9	8	29.4286	19.725	9.70357	22.28	27.5111	24.4667	24.7444	19.96	24.6	22.56	22.3222	81.4	78.4444	83.6	81	21.98	29	26.08	25.5667	18.9	23.5222	21.73	21.3111
1986	9	9	29.6286	20.225	9.40357	23.26	27.9556	24.8889	25.2444	20.28	24.5111	22.5	22.4222	77.2	75.6667	81.5	78.3333	21.97	28.5667	25.71	25.4333	18.96	23.2556	21.54	21.2556
1986	9	10	29.1667	20.1429	9.02381	22.8222	28.375	25.55	25.55	20.5556	25.2	22.9889	22.9111	82.2222	76.1111	79.3333	79.2222	22.8111	29.9333	26.3444	26.3667	19.5444	24.0222	21.9	21.8333
1986	9	11	30.7667	20.125	10.6417	22.3333	29.075	25.775	25.65	20.0222	25.1333	23.1111	22.7444	81.7778	71.8889	79	77.3333	21.9889	29.3556	26.4667	25.9333	18.9778	23.6667	22.0111	21.5667
1986	9	12	30.0571	20.4	9.65714	23.4	28.3111	25.1333	25.4889	20.42	24.7333	22.96	22.7333	78.1	73.6667	81.8	77.5556	22.17	28.8111	26.48	25.8444	19.1	23.3667	22.02	21.4889
1986	9	13	29.7143	20.2286	9.48571	22.24	28.2444	25.1556	25.1667	20.08	24.6444	22.94	22.6222	82.6	74.1111	82.9	79.7778	22.17	28.6444	26.57	25.9111	19.12	23.2889	22.07	21.5778
1986	9	14	29.5143	19.925	9.58929	22.23	27.9111	24.8	24.8889	19.76	24.9	23.36	22.7	80.4	77.9	84	80.9	21.5	29.51	27.47	26.16	18.61	23.78	22.56	21.66
1986	9	15	29.3714	19.85	9.52143	21.8667	27.4667	24.7556	24.7222	19.6889	24.3111	22.4222	22.1444	82.6667	78.2222	82.5556	81.2222	21.6444	28.5333	25.8	25.3333	18.7333	23.2444	21.5333	21.1667
1986	9	16	29.24	19.6125	9.6275	22.34	26.6	25.2889	24.7889	19.3	24.38	22.68	22.12	76.5	81.1	80.7	79.3	20.46	28.93	25.76	25.05	17.81	23.45	21.53	20.93
1986	9	17	29.4333	19.575	9.85833	22.16	27.9556	25.1	25.0667	19.92	24.9	23.18	22.68	82.1	76.2	83.4	80.6	21.92	29.41	27	26.11	18.91	23.71	22.33	21.65
1986	9	18	29	19.625	9.375	22.44	28	25.0889	25.1	20.04	24.325	22.8889	22.3143	80.9	76.625	84.4444	81	21.98	28.3125	26.6778	25.5286	18.98	23.0875	22.1	21.3143
1986	9	19	28.5667	19.4	9.16667	23.0222	27.5375	24.2625	24.7875	19.5444	24.9889	22.5778	22.3778	74.5556	77.7778	85.5556	79.2222	20.5889	29.7111	26.2667	25.5111	17.8667	23.8778	21.8556	21.2
1986	9	20	28.8	19.5	9.3	22.78	27.3556	24.5556	24.7667	19.94	24.3	22.88	22.37	78.7	74.8	84.6	79.5	21.59	28.23	26.6	25.46	18.65	22.97	22.08	21.25
1986	9	21	28.76	19.3	9.46	22.24	26.8889	24.2667	24.4111	19.82	24.1556	22.36	22.1333	80.6	77	84.7	80.3333	21.6	28.1111	25.84	25.2	18.72	22.9778	21.59	21.0889
1986	9	22	28.1333	19.0571	9.07619	21.9778	26.7	23.95	24.0375	19.4	24.1889	21.9333	21.8444	79.5556	79.4444	84.3333	81	20.9889	28.4111	25.1	24.8333	18.2222	23.1444	21.1	20.8333
1986	9	23	27.96	19.6857	8.27429	21.5333	26.475	24	24.025	19.3333	24.1111	22.2	21.8778	82	80.3333	84.2222	82.2222	21.0778	28.3778	25.4889	24.9778	18.3111	23.1222	21.3778	20.9333
1986	9	24	29.0333	19.325	9.70833	21.84	27.125	24.45	24.475	19.6	24.2667	22.4222	22	81.9	78	84.3333	81.2222	21.46	28.3667	25.8889	25.0889	18.56	23.1444	21.6222	21.0111
1986	9	25	28.96	19.3667	9.59333	22.45	27.6571	24.0571	24.5857	19.1	23.8	21.95	21.6	74	73.8571	83.875	76.8571	20.025	27.1	25.0375	24	17.5	22.4143	21.0875	20.2857
1986	9	26	28.4	19.2	9.2	22.125	27.4	24.5714	24.6143	20.175	24.5429	22.6	22.3714	84.375	79	84.625	82.1429	22.3875	28.9714	26.1875	25.7286	19.3125	23.4714	21.8125	21.4286
1986	9	27	28.5714	19.475	9.09643	22.32	26.8333	24.1556	24.3556	20	24.4889	22.7	22.3333	81.4	81.5556	87.3	83.5556	21.97	29.2111	26.55	25.8111	18.96	23.5889	22.07	21.4778
1986	9	28	29.2	18.825	10.375	21.94	27.4889	24.8889	24.7889	19.52	24.5333	22.82	22.3444	80.6	78.5556	82.7	80.8889	21.2	29.0333	26.39	25.6333	18.4	23.4778	21.96	21.3222
1986	9	29	28.5429	19.8	8.74286	22.3556	26.85	24.525	24.525	20.2667	24.175	22.6222	22.3375	83.3333	77.75	85	82	22.4556	28.35	26.2667	25.6625	19.3333	23.0625	21.8667	21.4125
1986	9	30	28.6571	19.325	9.33214	22.32	26.4444	24.0667	24.2778	20.1	23.94	22.02	22.02	82.3	80.1	82.8	81.8	22.19	28.07	25.11	25.13	19.13	22.96	21.13	21.05
1986	10	1	28.9143	19.7	9.21429	22.26	27.7556	24.9778	25.0111	19.54	24.28	22.74	22.19	78.5	74.2	82.3	78.4	21.08	28.03	26.2	25.09	18.26	22.94	21.85	21.02
1986	10	2	29.2333	19.5143	9.71905	21.4222	26.4	24.225	24.075	18.9778	23.6444	22.8444	21.8111	80.2222	77.7778	88.6667	82.4444	20.4444	27.1778	26.9222	24.8333	17.8111	22.4444	22.3	20.8556
1986	10	3	27.9429	19.675	8.26786	22.58	26.2667	24.3778	24.4111	20.06	23.78	22.62	22.16	80.1	80.5	86.7	82.5	21.92	27.74	26.47	25.36	18.93	22.77	21.96	21.23
1986	10	4	28.6333	19.475	9.15833	22.02	27.2	24.625	24.5625	19.68	24.36	22.6889	22.2889	81.5	78.5	84.7778	81.6667	21.48	28.61	26.3333	25.5444	18.62	23.29	21.9111	21.3333
1986	10	5	28.72	19.4	9.32	22.48	26.9778	24.2222	24.4889	19.86	24.36	22.48	22.23	79.4	80.3	86.8	82	21.53	28.8	26.18	25.51	18.67	23.35	21.82	21.28
1986	10	6	28.72	19.4	9.32	21.76	27.3111	24.5556	24.5667	19.2	24.14	22.86	22.07	79.5	76	86.5	80.7	20.68	28.01	26.77	25.15	18.01	22.92	22.2	21.05
1986	10	7	29.28	19.6286	9.65143	21.9556	27.775	24.35	24.65	19.6889	24.7778	22.5333	22.3333	81.8889	78.3333	86.2222	82	21.5556	29.3444	26.2556	25.7111	18.6556	23.6889	21.8556	21.3889
1986	10	8	29.1143	19.725	9.38929	22.18	27.4	24.7778	24.8222	19.86	24.18	22.53	22.19	81.4	76.2	83.7	80.3	21.78	28.04	25.96	25.27	18.79	22.95	21.71	21.13
1986	10	9	29.3	19.75	9.55	21.64	27.3444	24.1556	24.3889	19.36	24.28	22.42	22.01	81.4	77.1	85.7	81.5	21.1	28.3	26.04	25.15	18.29	23.11	21.7	21.03
1986	10	10	29.7143	19.825	9.88929	21.92	26.4222	24.4444	24.3889	19.16	23.84	22.48	21.83	77.8	80	85.2	81	20.51	27.82	26.04	24.79	17.86	22.81	21.75	20.81
1986	10	11	28.2	19.15	9.05	21.42	26.9333	24.3333	24.3	19.1	24.38	22.24	21.9	81.1	82.4	84.2	82.6	20.73	29.05	25.61	25.13	18	23.52	21.41	20.99
1986	10	12	28.1429	19.0571	9.08571	21.6	26.9	24.275	24.2875	19.7	24.325	22.65	22.2	84.75	81.75	87.5	84.375	21.7875	28.8875	26.5375	25.75	18.875	23.4625	22.0375	21.4625
1986	10	13	28.8857	19.625	9.26071	22.46	27.4556	24.2889	24.6	19.92	24.4	22.48	22.26	80	77.6	85.9	80.9	21.71	28.59	26.05	25.44	18.77	23.27	21.75	21.26
1986	10	14	29.0857	19.575	9.51071	21.99	27.8556	24.9333	24.9	19.42	24.48	22.88	22.25	79.5	75.1	83.2	79.3	20.98	28.52	26.51	25.33	18.23	23.23	22.02	21.15
1986	10	15	29.32	19.4	9.92	21.925	27.5571	24.3714	24.5286	19.5	25.05	22.6	22.3875	80.5	80.625	86.75	82.75	21.2125	30.0625	26.35	25.875	18.325	24.075	21.95	21.45
1986	10	16	29.4	19.45	9.95	22.22	27.6889	25.1778	25.1778	19.74	24.76	23.2	22.56	80.4	78.8	85.3	81.5	21.57	29.39	27.26	26.08	18.59	23.68	22.49	21.6
1986	10	17	28.7429	19.6	9.14286	22.26	27.0444	24.7556	24.7	19.62	24.6	22.88	22.5444	79	77.3333	85.9	80.3333	21.29	28.9	26.78	25.8444	18.4	23.4444	22.2	21.4889
1986	10	18	29.3	19.2	10.1	21.88	27.8222	24.2889	24.5778	19.3	24.82	22.4	22.18	79.3	78.5	84.9	80.9	20.81	29.45	25.88	25.37	18.07	23.76	21.63	21.15
1986	10	19	29.0286	19.375	9.65357	22.26	27.5333	25.0667	24.9111	19.72	24.68	22.6	22.33	79.9	78.4	82.4	80.1	21.43	29.29	25.99	25.55	18.56	23.61	21.72	21.3
1986	10	20	29.1	18.825	10.275	21.98	27.6889	24.475	24.5875	19.12	24.74	22.6444	22.1222	77.6	78.6	86.4444	80.6667	20.4	29.26	26.4333	25.2667	17.73	23.66	21.9556	21.0333
1986	10	21	28.1714	18.975	9.19643	22.31	26.6444	24.2	24.3556	19.1	24.1	22.38	21.86	75.8	80.8	86.1	80.9	20.22	28.38	25.96	24.84	17.4	23.13	21.7	20.75
1986	10	22	28.4571	19.15	9.30714	22.16	26.7333	24.2667	24.3556	19.22	24.29	22.48	21.99	77.2	80.5	85.6	80.9	20.47	28.69	26.13	25.09	17.84	23.34	21.77	20.97
1986	10	23	28.9714	19.4	9.57143	22	26.7111	24.4222	24.4222	19.58	24.32	22.36	22.1	80.8	82.3	84.6	82.5	21.3	29	25.81	25.38	18.45	23.46	21.54	21.18
1986	10	24	28.8	19.675	9.125	22.84	27.65	24.775	25.0125	20.36	24.2444	22.6556	22.4222	80.4	75.1111	83.8889	79.5556	22.45	28.0333	26.1778	25.5444	19.28	22.9444	21.8333	21.3667
1986	10	25	28.9286	19.95	8.97857	22.16	27.3556	24.5778	24.6444	19.84	24.97	22.54	22.45	81.3	81.3	84.4	82.4	21.74	29.95	26.01	25.91	18.77	24.06	21.73	21.52
1986	10	26	29.0333	19.0286	10.0048	22.1333	27.4	24.925	24.7875	20.1333	25.0222	22.8889	22.6889	83.8889	80.4444	83.3333	82.5556	22.4	30.0333	26.5444	26.3111	19.2667	24.0667	22.0667	21.7778
1986	10	27	29	19.5714	9.42857	21.9111	28.075	25.15	25.1	20.2222	24.4667	23.0222	22.5778	86	75.2222	84.8889	81.8889	22.7667	28.4778	26.9111	26.0556	19.4444	23.1889	22.3	21.6333
1986	10	28	28.5	19.3714	9.12857	22.2	27.375	25.15	24.9875	19.8222	24.3333	22.6	22.2556	80.8889	77.4444	80.3333	79.4444	21.6889	28.4778	25.8	25.3111	18.7333	23.1889	21.5889	21.1667
1986	10	29	29	18.8667	10.1333	21.4	27.5714	24.6	24.5143	19.425	24.8	23.125	22.4571	83.75	79.7143	86.5	83.4286	21.3375	29.5571	27.1875	26.0571	18.5125	23.8	22.4625	21.6
1986	10	30	28.9143	19.425	9.48929	22.4	27.0222	24.5111	24.6556	19.62	24.48	22.54	22.21	78.8	79.7	83.4	80.7	21.18	28.94	26	25.38	18.26	23.45	21.69	21.14
1986	10	31	28.6571	19.575	9.08214	22.38	26.9889	24.4667	24.5667	19.4	24.1778	22.6	22.0111	76.7	80.4444	85.5	80.6667	20.71	28.4333	26.25	25.0667	17.97	23.1667	21.86	20.9667
1986	11	1	29.12	19.3556	9.76444	22.2273	27.52	24.14	24.48	19.9364	24.6182	22.2909	22.2818	81.7273	78.3636	85.8182	81.7273	21.9636	29.1636	25.8273	25.6455	18.9273	23.5455	21.5818	21.3364
1986	11	2	29.45	18.775	10.675	21.66	27.425	24.45	24.525	19.7	24	22.4667	22.0889	84.2	74.4444	83.4444	80.4444	21.78	27.5889	25.9556	25.1222	18.84	22.6556	21.6	21.0333
1986	11	3	29.5	19.3714	10.1286	21.9111	27.425	24.625	24.5625	18.4333	24.9222	22.2889	21.8889	72.7778	80	81.6667	78.2222	19.0444	29.8667	25.5333	24.8222	16.7	23.9444	21.3222	20.6778
1986	11	4	28.4	19.125	9.275	21.86	25.8889	23.7778	23.7556	19.23	24.07	21.98	21.76	79.3	83.1	83	81.7	20.68	28.61	25.04	24.78	17.99	23.25	21.09	20.78
1986	11	5	28.75	18.4857	10.2643	21.8667	27.4875	24.7	24.6375	19.0333	24.5333	22.6222	22.0556	77.7778	77.3333	84.3333	79.5556	20.3	28.8556	26.2	25.1333	17.6667	23.3556	21.8556	20.9667
1986	11	6	29.5667	19.6857	9.88095	21.49	27.2444	24.2111	24.2778	18.98	24.7	22.52	22.05	79.8	80.1	85.5	81.6	20.4	29.4	26.19	25.32	17.78	23.71	21.81	21.11
1986	11	7	30.0667	18.875	11.1917	21.92	27.5556	25.1556	24.9444	19.6	24.68	23	22.41	81.4	78.4	84	81.2	21.38	29.29	26.76	25.81	18.54	23.62	22.2	21.45
1986	11	8	28.6	18.575	10.025	21.42	27.6778	24.725	24.7	18.62	24.26	22.6667	21.9556	77.6	75.5	84.6667	79.1111	19.81	28.19	26.3	24.9667	17.2	22.98	21.9	20.8333
1986	11	9	28.4571	19.1111	9.34603	21.6727	27.49	24.3	24.47	18.8182	24.4182	22.2	21.8273	77.0909	78.1818	84.1818	79.9091	20	28.7091	25.5091	24.7455	17.4182	23.3091	21.3818	20.7182
1986	11	10	29.2286	18.7333	10.4952	21.7818	28.2	24.76	24.87	19.3455	24.6	22.4455	22.1273	80.4545	76.5455	83.0909	80	20.9818	28.9	25.8091	25.2182	18.2	23.4091	21.5545	21.0545
1986	11	11	29.9	19.5	10.4	21.84	27.5	24.61	25.1222	18.7111	24.2364	22.3273	21.9444	75.5556	76.1818	82	76.6667	19.7222	28.1364	25.5545	24.6556	17.1778	23.0182	21.3818	20.6444
1986	11	12	29.2	19.175	10.025	21.7556	27.6889	24.2	24.85	19.5	24.53	22.03	22.02	79.3333	76.5	83.4	79.8889	20.6667	28.87	25.22	25.3778	17.9556	23.34	21.17	21.1333
1986	11	13	29.0571	18.85	10.2071	21.42	27.7778	24.18	24.6667	19.4727	24.98	22.6909	22.43	81.8	79	87.3636	82.5	20.85	29.79	26.6182	25.96	18.1	23.96	22.0909	21.49
1986	11	14	29.4	19.325	10.075	21.86	27.54	24.88	25.3	19.6364	24.2455	22.5455	22.1364	79.2	74.4545	81.9091	78	20.75	28.0273	25.9636	25.32	18.05	22.9273	21.6	21.14
1986	11	15	29.6	19.2	10.4	22.09	28.8222	24.58	25.3111	19.8727	25.24	22.6364	22.64	80.3	75.9	84.3636	79.9	21.26	30.06	26.3455	26.08	18.4	24.03	21.8455	21.56
1986	11	16	29.2286	18.925	10.3036	21.63	27.18	24.4	24.5	19.1727	24.2182	22.46	21.89	77.2	76.9091	83.9	79.1	19.93	28.3364	25.91	24.86	17.37	23.0455	21.64	20.75
1986	11	17	29.3333	18.6778	10.6556	21.3091	28	24.6	24.66	19.0727	24.6182	22.4182	22.0364	81.9091	75.5455	82.4545	80	20.7182	28.8455	25.7364	25.0727	18.0364	23.3818	21.5182	20.9455
1986	11	18	28.0667	18.7375	9.32917	22.09	27.0333	24.1222	24.3889	18.79	24.64	22.65	22.01	74.5	81.6	86.5	80.8	19.68	29.45	26.48	25.21	17.12	23.73	22	20.95
1986	11	19	28.7333	18.975	9.75833	21.88	27.6667	24.1333	24.5111	18.82	24.28	22.55	21.9	76.2	75.9	87.1	79.6	19.85	28.21	26.31	24.78	17.34	23.04	21.91	20.76
1986	11	20	28.3667	18.6222	9.74444	21.2182	27.62	24.89	24.58	19.4	23.56	22.4	21.64	85	72.5	81.7	79.6	21.5364	26.71	25.63	24.36	18.5364	22.05	21.46	20.51
1986	11	21	28.7143	18.15	10.5643	21.19	27.5222	24.1778	24.2111	18.78	24.33	22.14	21.75	80.7	76.9	84.2	80.6	20.17	28.43	25.44	24.69	17.62	23.16	21.36	20.69
1986	11	22	28.4571	18.8875	9.56964	21.2273	27.08	24.1333	24.2111	18.7727	23.5455	22.28	21.61	80.1818	74	85.8	80.1	20.1818	26.7818	25.76	24.36	17.5545	22.1727	21.56	20.55
1986	11	23	29.0571	18.6889	10.3683	21.9818	26.86	23.89	24.11	19.2727	24.2727	22	21.8364	78.6364	79.7273	84.1818	80.8182	20.6545	28.6	25.2545	24.8182	18.0091	23.2727	21.1636	20.7909
1986	11	24	28.9143	18.8667	10.0476	21.4455	27.34	24.25	24.3375	19	24.0182	22.2	21.8111	80.1818	77.7273	84.4444	80.4444	20.6	27.9182	25.5111	24.7444	17.8182	22.8818	21.4111	20.7778
1986	11	25	28.9667	18.3714	10.5952	21.0667	26.6444	23.5778	23.6	18.3778	23.43	22.18	21.3111	78.3333	76.1	87.1	80.8889	19.5	26.77	25.73	24.0111	17.0778	22.19	21.52	20.2778
1986	11	26	28	18.6125	9.3875	20.92	25.8889	23.3778	23.4111	18.82	23.26	21.8	21.3	82.8	78	86.4	82.4	20.46	26.72	25.1	24.08	17.83	22.14	21.09	20.36
1986	11	27	27.8333	18.5778	9.25556	21.1273	26.73	24.13	24.01	18.7727	23.9636	22.1727	21.6364	80.7273	77.7273	83.7273	80.7273	20.2273	27.9455	25.4273	24.5364	17.6364	22.8364	21.3273	20.6182
1986	11	28	28.7667	18.9667	9.8	22.175	26.325	24.3625	24.1571	19.7625	23.6222	22.3111	21.825	80.875	78.1111	83.7778	81	21.65	27.2444	25.6667	24.775	18.6625	22.4778	21.4667	20.8125
1986	11	29	28.6667	19.2	9.46667	21.6909	27.42	24.51	24.57	19.1273	24.1091	22.5091	21.9182	79.5455	74.7273	83.9091	79.3636	20.6727	27.8455	26.0273	24.8545	17.9091	22.8273	21.6636	20.7909
1986	11	30	28.76	19.2222	9.53778	22.0818	27.54	23.75	24.27	19.1727	23.82	22.2545	21.74	77.5455	74	86.7273	79.3	20.4455	27.2	25.8727	24.5	17.7545	22.44	21.6	20.59
1986	12	1	28.6	18.55	10.05	21.6667	27.3333	23.975	24.2	19	24.1111	22.1556	21.7556	79	77.4444	84.75	80.625	20.4444	28.0889	25.2875	24.5125	17.7444	22.9889	21.225	20.6
1986	12	2	26.2	17.7556	8.44444	20.62	26.66	25.8	23.95	18.16	23.92	20.8	21.43	80.1	80.8	65	81.8	19.37	28.09	21.5	24.36	16.93	22.98	18.7	20.46
1986	12	3	28.6	17.175	11.425	20.2222	25.6	24.8667	24.3556	18.0889	21	22.6444	21.7222	82.5556	67	83.5556	81.8889	19.4778	22.1	26.2444	24.9	17.0444	19.1	21.8444	20.7556
1986	12	4	28.5667	17.5556	11.0111	20.78	27.26	24.48	24.24	18.36	24.4	22.4	21.72	80.5	80.2	84.4	81.8	19.69	29	25.88	24.86	17.22	23.44	21.61	20.75
1986	12	5	28.4	18.55	9.85	21.58	26.32	25	24.03	18.58	23.64	20.6	21.33	76.8	80.7	68	79.9	19.65	27.69	21.6	24.02	17.1	22.69	18.7	20.22
1986	12	6	28.6	21	7.6	22.4	27.2	21.2	23	20	25	19.8	21.6	81	84	88	84	21.9	30.3	22.2	24.8	19	24.3	19.2	20.8
1986	12	7	28.4	20.2	8.2	20.72	25.2	22	23.7	18.62	23.6	21.6	21.32	82.8	88	97	81.9	20.28	28.1	25.5	24.3	17.61	23	21.4	20.37
1986	12	8	28.8	19.2	9.6	21.6	26.8	22.6	24.4667	19.06	24.2	22	21.8556	80.1	81	95	81.2222	20.64	28.6	26.1	25.0111	17.89	23.3	21.8	20.8889
1986	12	9	29.8	17.8667	11.9333	20.4	28.8	23.8	24.2	17.5	23.4	18.2	21.34	81	64	59	81.9	18.67	25.5	17.5	24.36	16.35	21.4	15.4	20.39
1986	12	10	28.7333	14.4	14.3333	18.8	29	24.3	24.23	13	24	21.98	21.5	53	67	82.6	79.8	11.5	26.8	25.15	24.48	9	22.2	21.06	20.41
1986	12	11	29.8	17.8	12	21.8	29.1	24	24.7	11	24.2	21	18.7	25	68	77	57	6.6	27.2	23	18.9	1	22.5	19.8	14.4
1986	12	12	28.8	16.3	12.5	18.2	28.2	20.4	21.8	17	22.4	19.6	19.7	89	62	93	81	18.6	23.6	22.3	21.5	16.4	20.1	19.3	18.6
1986	12	13	28	14.6	13.4	15.4	27.2	19.8	20.5	14.4	21.2	18.4	18	90	60	88	79	15.8	21.5	20.3	19.2	13.8	18.7	17.7	16.8
1986	12	14	28.2	15	13.2	16.8	27.4	20.2	21.1	15.2	21.8	19	18.7	85	62	90	79	16.3	22.7	21.2	20.1	14.3	19.5	18.5	17.4
1986	12	15	28.4	15.4	13	16.8	27.8	20	21.1	16	21.4	19	18.8	93	58	91	81	17.7	21.6	21.4	20.2	15.6	18.7	18.6	17.6
1986	12	16	29	14.2	14.8	16.6	26.6	20.2	20.9	14.8	20.2	19	18	83	57	90	77	15.7	19.8	21.2	18.9	13.8	17.3	18.5	16.5
1986	12	17	28.2857	16.675	11.6107	19.9556	27.0222	23.7778	23.6444	17.3111	23.8444	21.4444	20.8556	78	77.8889	82	79.1111	18.3444	27.8556	24.2778	23.5	15.9444	22.6556	20.4556	19.7
1986	12	18	30.6	14.2	16.4	20.8	28.6	25.2	25	18	23	20	20.3	77	63	63	68	18.9	24.7	20.2	21.3	16.6	20.9	17.7	18.4
1986	12	19	30.6	18.6	12	21.8	29.4	25	25.3	20.2	25	24	23.1	87	71	92	83	22.7	29	29.2	27	19.5	23.5	23.7	22.2
1986	12	20	30.1	19	11.1	23.2	29.4	24	25.1	18.8	24.2	23	22	67	66	92	75	19	27	27.5	24.5	16.7	22.4	22.6	20.6
1986	12	21	30	15.6	14.4	25.8	28	24.4	25.6	20.4	23.6	22	22	62	70	82	71	20.7	26.5	25	24	18	22	21.1	20.4
1986	12	22	31.2	16	15.2	21.6	22.6	26	24	19.4	19.8	21	20.1	82	78	65	75	21.2	21.4	21.8	21.5	18.4	18.6	18.9	18.6
1986	12	23	30.2	17.3333	12.8667	21.42	26.84	24.2	24.29	18.64	24.1	20	21.7	78	80.3	69	80.8	20	28.62	20.8	24.82	17.33	23.12	18.2	20.68
1986	12	24	29.8333	17.8	12.0333	20.6	29.6	24.4	23.9125	18.8	25	22.35	21.35	85	70	84.375	81.625	20.6	28.9	25.8	24.3125	18	23.5	21.575	20.3625
1986	12	25	30.32	16.56	13.76	22.2	26.4	20	22.1	18.6	24.2	18.2	20.3	72	84	85	80	19.2	28.9	19.8	22.6	16.9	23.4	17.3	19.2
1986	12	26	29.2	18.2	11	20.2667	27.2889	24.4	24.0222	18.0222	23.9778	21.2	21.3556	81.5556	76.8889	76	80.8889	19.3111	27.8444	23.2	24.1667	16.9222	22.7889	19.9	20.3222
1986	12	27	30.4	21.6	8.8	23	29.4	23	24.6	20.6	24.4	19.4	21.5	81	67	72	74	22.8	27.5	20.3	23.6	19.6	22.7	17.8	20
1986	12	28	29.9714	19.2	10.7714	21.8	26.32	20.2	23.28	18	21.4	18.2	19.2	70	79.1	83	80.9	18.3	27.03	19.7	23.27	16.1	22.3	17.3	19.61
1986	12	29	30.6	19.4	11.2	22.2	29.2	23.4	24.5	18.4	22.4	20.6	20.5	70	57	78	69	18.9	23	22.6	21.5	16.6	19.7	19.4	18.6
1986	12	30	30.2	18.8	11.4	20.8	29	25.4	25.1	20.2	24.2444	19.4	21.2444	95	79	58	81.5556	23.3	28.4778	18.9	24.1667	19.9	23.2111	16.6	20.2778
1986	12	31	29.9714	20.2	9.77143	21.6	24.8	22.8	23	18.2	22	20.2	20.1	73	79	80	77	18.8	24.7	22.1	21.9	16.6	20.9	19.1	18.9

## Sheet: 1987
						Temperature				Temperature				Relative Humidity				Pressure				Dew temperature
Year	Month	Day	Maximum	Minimum	Max-Min	1899-12-31 07:00:00	1899-12-31 13:00:00	1899-12-31 19:00:00	Average	1899-12-31 01:00:00	1899-12-31 13:00:00	1899-12-31 19:00:00	Average	1899-12-31 01:00:00	1899-12-31 13:00:00	1899-12-31 19:00:00	Average	1899-12-31 07:00:00	1899-12-31 13:00:00	1899-12-31 19:00:00	Average	1899-12-31 07:00:00	1899-12-31 13:00:00	1899-12-31 19:00:00	Average		Month	Taverage	Hraverage
1987	1	1	29.35	18.0667	11.2833	20.7667	27.7333	25.1667	24.7167	18.7333	23.9	22.9	21.8333	83	73.5	82.8333	80	20.5833	27.3333	26.5667	24.8167	17.7667	22.5333	22.0667	20.7833		January	23.3362	77.5369
1987	1	2	31.2	19	12.2	22.4	28.8	23	24.3	16.4	24.1778	19.8	21.6625	55	76.6667	75	78.25	15	28.1778	21.1	24.45	13	23.0111	18.4	20.475		February	24.3846	81.5601
1987	1	3	31.8	20	11.8	24	26.4	26	25.6	18	20	22.4	20.1	57	57	74	63	17	19.5	24.9	20.5	15	17.1	21	17.7		March	25.274	78.3975
1987	1	4	31.4	19.4	12	21.4	27.2	25.4	24.9	18.2	25	20.2	21.1	74	84	63	74	19	30.3	20.5	23.3	16.7	24.3	17.9	19.6		April	25.0067	82.2309
1987	1	5	30.2	20.2	10	22	26.4	24.6	24.4	18.2	22	21.6	20.6	70	69	78	72	18.6	23.8	24	22.1	16.4	20.3	20.4	19		May	24.2355	84.0087
1987	1	6	25.8	17.2	8.6	20.4	23.4	21.6	21.8	18.6	21.2	19.6	19.8	85	83	84	84	20.3	23.8	21.6	21.9	17.8	20.3	18.7	18.9		June	25.7133	81.1017
1987	1	7	22.4	17	5.4	19	21.2	20.2	20.2	17.8	20.2	19	19	89	92	90	90	19.6	23.1	21.2	21.3	17.2	19.8	18.5	18.5		July	25.1828	81.1197
1987	1	8	29	16.6	12.4	18.4	28.54	21.2	25.1111	14.8	24.9556	18.8	22.05	69	77.5556	80	80.875	14.6	29.6667	20.2	25.4125	12.7	23.8556	17.7	21.05		August	25.1129	81.6151
1987	1	9	29.8333	16.6	13.2333	18.4	20.2	20	19.6	16.2	18.8	16.6	17.2	81	88	72	80	17.1	20.8	16.8	18.2	15	18.2	14.8	16		September	24.3067	82.5333
1987	1	10	29.9714	18	11.9714	21.4	24.6	22.4	22.7	18.2	20.2	19.8	19.4	74	68	79	74	19	21	21.5	20.5	16.7	18.3	18.7	17.9		October	23.8581	86.8065
1987	1	11	29.5429	16.2	13.3429	21.2	24.6	24.8	24.6556	20.8	16.6	21.8	19.7	97	45	82.1	77.625	24.3	14	25.76	24.2875	20.6	12	21.51	20.2625		November	24.5033	78.5
1987	1	12	28.4	17.2	11.2	20.4	25.2	18.8	20.8	15.8	21	18	18.3	63	70	93	75	15.2	22.3	20.1	19.2	13.2	19.3	17.6	16.7		December	24.6355	78.3548
1987	1	13	30	17.4	12.6	20	28.3455	22.2	24.7818	16.8	24.46	20.2	21.73	74	74.4	84	78.1	17.2	28.41	22.5	24.62	15.1	23.16	19.4	20.58
1987	1	14	31.2	17.4	13.8	19.8	24.8	18.8	20.5	16.2	22.2	16.4	18.3	70	80	79	77	16.2	25.2	17.2	19.5	14.2	21.2	15.1	16.9
1987	1	15	30	16.4	13.6	17.4	20	18.8	18.8	14.8	18	16.8	16.5	77	83	83	81	15.3	19.4	17.9	17.5	13.3	17	15.8	15.4
1987	1	16	32.4	17.5	14.9	21.8	26.2	21.2	22.6	19.2	22.8	18.8	20.3	79	76	80	78	20.7	25.7	20.2	22.2	18	21.5	17.7	19.1
1987	1	17	32.4	16.6	15.8	24.6	26.4	21.2	23.4	20.4	21.6	19.6	20.5	69	67	87	74	21.4	22.9	21.8	22	18.6	19.7	18.9	19.1
1987	1	18	28	18.4	9.6	21.6	24.8	20.2	21.7	17.4	20.2	19.8	19.1	67	67	97	77	17.3	20.9	22.8	20.3	15.3	18.2	19.6	17.7
1987	1	19	32.4	18.2	14.2	20.8	27.2	25.6	24.8	15.2	22.4	21.6	19.7	57	67	71	65	13.9	24.2	23.4	20.5	11.8	20.5	20	17.5
1987	1	20	30	21.2	8.8	23.4	29.8	23.2	24.9	19.6	24.2	22.4	22.1	71	64	94	76	20.5	26.8	26.6	24.6	17.9	22.2	22.1	20.7
1987	1	21	31.6	16.8	14.8	21.2	28	24.8	24.7	19.4	26	23.4	22.9	85	86	89	87	21.4	32.4	27.9	27.2	18.6	25.4	22.9	22.3
1987	1	22	29.7143	20.8	8.91429	21.4	25.8	26	24.8	19.4	22.8	20.2	20.8	84	78	60	74	21.3	25.9	20.2	22.5	18.5	21.7	17.6	19.3
1987	1	23	28.8	18.6	10.2	21.6	24.8	22.2	22.7	17.6	20	20	19.2	69	65	82	72	17.7	20.5	22	20.1	15.6	17.9	19.1	17.5
1987	1	24	29	19.4	9.6	24.2	26.8	22.2	23.9	18.4	24.18	20.8	21.7625	58	72.5	89	79.25	17.6	27.77	23.7	24.75	15.5	22.75	20.2	20.6625
1987	1	25	31.2	16.8	14.4	19.4	25.2	25.4	23.9	16.2	24.2222	18.6	21.2556	73	77	53	80.1111	16.5	28.3556	17.3	24.1667	14.5	23.0667	15.2	20.2
1987	1	26	30.2	17.6	12.6	22.2	29.2	25.2	25.5	18.4	23.4	21.8	21.2	70	62	75	69	18.9	25.3	24	22.7	16.6	21.3	20.5	19.4
1987	1	27	29.4	19.2	10.2	21.8	27.4	23.2	23.9	18.8	23.2	21.8	21.3	76	71	89	79	19.9	25.9	25.3	23.7	17.4	21.7	21.3	20.1
1987	1	28	29.4	17.4	12	18.4	27.8455	22.4	24.0364	17.2	23.92	22.2	20.92	89	75.1	98	80.1	18.9	27.52	26.6	23.56	16.6	22.62	22.1	19.83
1987	1	29	29.4	16.2	13.2	16.8	28.64	22.2	25.3222	16	24.5	19.2	22.2778	93	72.4	76	78.3333	17.7	28.31	20.4	25.3333	15.6	23.06	17.8	21.1333
1987	1	30	28.8	16	12.8	18.2	24.6	21.2	21.3	16.8	24	19.8	20.2	87	95	88	90	18.3	29.5	22.2	23.3	16.1	23.8	19.2	19.7
1987	1	31	32	17.2	14.8	18.6	25.2	24.2	23.1	16.4	22.8	21	20.1	81	82	76	80	17.3	26.3	22.9	22.2	15.2	21.9	19.7	18.9
1987	2	1	30.2	19.2	11	24.6	26	24.4	24.9	21.2	24.2	20.8	22.1	75	87	73	78	23.1	29.1	22.4	24.9	19.8	23.6	19.3	20.9
1987	2	2	32.8	16.2	16.6	23.8	26.4	26	25.5	20	24.8	22.4	22.4	72	88	74	78	21.1	30.3	24.9	25.4	18.3	24.3	21	21.2
1987	2	3	30.4	20	10.4	23.2	21.2	22.2	22.2	19.2	18.6	20.2	19.3	70	79	84	78	19.8	19.8	22.5	20.7	17.4	17.4	19.4	18
1987	2	4	32.8	19	13.8	25	28.4909	26.8	24.67	20.6	24.8727	24	21.71	68	75.4545	80	78.5	21.6	29.2909	28.1	24.61	18.7	23.6636	23	20.54
1987	2	5	32	18.1556	13.8444	24.2	28.4	26.4	26.4	21.6	24.8	22.51	21.49	80	75	80.1	77	24.2	29.1	25.76	24.18	20.6	23.6	21.47	20.21
1987	2	6	28	17.6	10.4	24.4	26.2	24.6	25	20.6	24	22.8	22.5	72	84	86	81	22	28.5	26.7	25.7	19	23.2	22.1	21.5
1987	2	7	28.8	19.2	9.6	20.8	26.8	24.2	24	19.2	24.2	22.8	22.1	87	81	89	86	21.3	28.6	26.9	25.6	18.5	23.3	22.3	21.4
1987	2	8	28	20	8	24.6	24.8	26.2	25.5	20.8	23.6	23.1429	21.5429	72	91	83.1429	79.2857	22.3	28.4	26.9857	24.4286	19.2	23.2	22.3	20.4571
1987	2	9	26.8	19	7.8	23	24	22.6	23	22	22.8	20.2	21.7	92	91	81	88	25.8	27	22.2	25	21.6	22.4	19.2	21.1
1987	2	10	28.8	18.2	10.6	19.8	24.6	24.6	23.4	18.2	24	22.2	21.5	86	95	82	88	19.9	29.5	25.3	24.9	17.4	23.8	21.3	20.8
1987	2	11	31.4	18.05	13.35	18.8	22.4	21.2	20.9	18.2	20.4	20.8	19.8	95	84	97	92	20.5	22.7	24.3	22.5	17.9	19.6	20.6	19.4
1987	2	12	32	18.2	13.8	23	22.4	22.2	22.5	18.4	20	19.6	19.3	65	81	79	75	18.4	21.9	21.2	20.5	16.2	19	18.5	17.9
1987	2	13	31	18	13	22.4	24.2	21.2	22.3	20	22	19.4	20.5	81	83	85	83	21.9	25.1	21.4	22.8	19	21.2	18.6	19.6
1987	2	14	30.9143	17.8	13.1143	20.2	21.2	20.6	20.7	18.4	17.6	18.8	18.3	85	71	85	80	20.1	17.9	20.6	19.5	17.6	15.8	18	17.1
1987	2	15	29.4	20	9.4	22	26	23.8	23.9	21.4	24.2	22.4	22.7	95	87	89	90	25.1	29.1	26.2	26.8	21.2	23.6	21.9	22.2
1987	2	16	31.8	18.2	13.6	22.2	24.8	26.2	24.9	20.8	24.2	23.8	22.9	89	95	82	89	23.7	29.8	28	27.2	20.2	24	23	22.4
1987	2	17	28	20.8	7.2	27.4	26	25	25.9	24.2	24.72	23	21.6	77	76.9	85	80.1111	28.2	29.18	26.9	24.6778	23.1	23.58	22.3	20.4889
1987	2	18	28	18.2	9.8	24.2	26.8	27.2	26.4	22.8	25.1455	24	21.52	89	74.3636	77	77.3	26.9	29.7636	27.9	24.39	22.3	23.8545	22.9	20.28
1987	2	19	28.8	15.8	13	22.2	26	27.8	26	20.2	25.2	24.2	23.2	84	94	75	84	22.5	31.6	28	27.3	19.4	24.9	23	22.4
1987	2	20	32	16	16	22.8	28	22.8	24.1	18	24.2909	21.6	21.4333	64	72	90	77.6667	17.7	27.9636	25.1	24.1889	15.6	22.8273	21.1	20.2
1987	2	21	32	16.3	15.7	27.2	27.8	26.6	27	19.8	25.8	22.3	21.5455	52	86	83	80	18.6	32	25.6909	24.5	16.4	25.2	21.4364	20.4727
1987	2	22	32.8	20.8	12	23.6	28	28.2	27	18.2	24.3333	22.5636	21.8182	61	74.3333	85.2727	78.8182	17.6	28.275	26.3091	24.7818	15.5	22.9917	21.8182	20.6818
1987	2	23	30.8	17.4	13.4	20.2	24.8	26.4	24.5	19.8	24	24.8	22.9	97	94	88	93	22.8	29.3	30.3	27.5	19.6	23.7	24.3	22.5
1987	2	24	31.2	17.2	14	26.2	27.6	28.4	27.6	19.8	25.4	26	23.7	57	84	83	75	19.2	31.1	32.1	27.5	16.9	24.7	25.3	22.3
1987	2	25	31.2	18.2	13	20.2	26.8	24.6	24	19.6	25.4	20.4	21.8	95	90	69	85	22.4	31.6	21.4	25.1	19.3	25	18.6	21
1987	2	26	33.2	17.2	16	21.6	25.4	22	22.8	20.4	23.6	21.8	21.9	90	86	98	92	23.2	28	26	25.7	19.9	23	21.7	21.5
1987	2	27	33.2	17	16.2	18.6	24.6	19	20.3	17.4	24.4	14	18.6	89	98	59	82	19.1	30.4	13	20.8	16.8	24.3	10.8	17.3
1987	2	28	30.2	17.4	12.8	28.6	28.4	26.2	27.4	22	21.6	20.4	21.3	57	56	60	58	22.4	21.7	20.4	21.5	19.3	18.8	17.9	18.7
1987	3	1	30.2	18.6	11.6	24.4	29.2	25.8	26.3	20.8	25.4	21.6	22.6	73	74	70	73	22.4	30.1	23.2	25.2	19.3	24.2	19.9	21.1
1987	3	2	32.8	19.4	13.4	25	30	26.2	26.9	21.4	25.95	22.2	22.85	74	75.25	72	78.75	23.3	31.45	24.3	26.55	19.9	24.75	20.7	21.7375
1987	3	3	30.6	17.6	13	26.4	29.2	20.6	24.2	22.4	24.9714	20	21.9286	72	74.2857	95	76	24.7	29.3571	23	24.7857	20.9	23.7	19.7	20.5
1987	3	4	30.4	17.8	12.6	24.4	29.8	27.2	27.1	22.8	26	21.8	22.4182	88	77.9167	63	79.9091	26.8	31.7833	22.8	26.0727	22.2	24.925	19.6	21.3455
1987	3	5	32.2	20	12.2	23.8	28.8231	26	24.9818	23.6	25.1	22	21.85	98	74.7	71	79	29	29.66	24	25.1	23.5	23.83	20.4	20.7125
1987	3	6	30	20.2	9.8	22.2	28	25.8	25.5	18.8	25.2083	24.2	21.8545	73	76.5	88	79.6364	19.6	30.0583	29.2	25.0364	17.2	24.05	23.7	20.7818
1987	3	7	30	18	12	21.2	26.8	22.6	23.3	19.6	22	21	20.9	87	67	87	80	21.8	23.5	23.9	23.1	18.9	20.1	20.4	19.8
1987	3	8	30.6	18.8	11.8	22.4	28.8	22.6	24.1	20.2	26.02	21.6	23.0222	82	76.4	92	79.3333	22.3	31.69	25.2	26.7667	19.3	24.87	21.2	21.9556
1987	3	9	27.4	18.2	9.2	21	26	24.4	24	18.8	23	21.6	21.1	82	78	79	80	20.4	26.3	24.1	23.6	17.8	21.9	20.5	20.1
1987	3	10	28	18.2	9.8	22	26.4	25	24.6	17.6	20.8	22.2	20.2	66	62	79	69	17.5	21.2	25.1	21.2	15.4	18.4	21.1	18.3
1987	3	11	30.2	19.3	10.9	21.7091	28.9091	25.38	25.42	18.68	25.11	22.7667	22.0889	75.1	73.5	80.8889	75.3333	19.68	29.55	26.3222	24.8778	17.15	23.71	21.7889	20.7444
1987	3	12	30	17	13	22.15	29.3083	25.2	25.3909	19.1636	25.58	22.88	22.3667	77.9091	74.4	82.6	77.7778	20.5818	30.63	26.74	25.6778	17.9	24.3	22.01	21.2111
1987	3	13	30.4	17.2	13.2	21.6	24.8	22.6	22.9	18.4	19.6	21.2	19.7	75	63	89	75	19.2	19.7	24.3	21.1	16.9	17.2	20.6	18.2
1987	3	14	30.2	17	13.2	20.8	29	27.2	26	19.2	25.2727	26.2	22.4818	87	76.1818	93	80.4545	21.3	30.1545	33.4	25.9636	18.5	24.0909	25.9	21.4727
1987	3	15	30.2	17	13.2	22.2	24.6	22.4	22.9	20.2	22.6	20.4	21.1	84	85	84	84	22.5	26.2	22.7	23.8	19.4	21.9	19.6	20.3
1987	3	16	30.6	17.9	12.7	20.8	28.6	24.2	24.5	18.6	25.0273	22.6	22.39	82	75.1818	88	77.3	20.1	29.5727	26.4	25.55	17.6	23.7909	22	21.22
1987	3	17	30.8	18.2	12.6	25.4	28	24.8	25.8	22.2	24.6545	22.6	22.1889	77	73.4545	83	78.8889	24.8	28.7455	26.1	25.3222	21	23.3091	21.8	21.0778
1987	3	18	30.8	20.4	10.4	22.4	28	24	24.6	20	24.6	22.6	22.03	81	74	89	76.8	21.9	28.7545	26.6	24.91	19	23.2455	22.1	20.79
1987	3	19	31	20.4	10.6	23.8	29.2	28	27.3	20.8	25.45	26.2	22.5545	77	73.5833	87	78.0909	22.7	30.1583	32.9	25.8091	19.6	24.1333	25.6	21.4091
1987	3	20	32.2	19.6	12.6	25.8	27.6	25	25.9	23.6	25.2727	24	22.59	84	72.4545	92	77.6	27.8	29.7636	29.2	25.81	22.8	23.8909	23.7	21.44
1987	3	21	33.6	20.8	12.8	22.8	28.6	24.2	25	21.8	25.8	21	22.9	92	81	76	83	25.5	31.5	22.9	26.6	21.4	24.9	19.7	22
1987	3	22	32	20.6	11.4	22	27.75	29.8	24.6	20.4	22.6	28	23.7	87	80.4545	88	80.5	23	29.6727	36.7	24.99	19.7	23.8273	27.5	20.88
1987	3	23	30	21.2	8.8	22	27.6	24	24.4	20	24.0636	22	21.8	84	72.4545	85	79.75	22.2	27.5273	25.2	24.7625	19.1	22.6182	21.2	20.75
1987	3	24	31	21	10	24	28.8	24.8	25.6	20.6	24.0727	22.8	22	74	76.2727	85	80	22.2	28.0273	26.5	24.9556	19.2	22.8091	22.1	20.9444
1987	3	25	31.2	21.6	9.6	25	28.8	25.4	26.1	21	24.9667	23.2	21.9364	71	74.5833	84	77.3636	22.4	29.4083	27.1	24.9	19.3	23.6833	22.4	20.7182
1987	3	26	32.2	20.8	11.4	23.6	29.6	25.8	26.2	21.2	25.1636	24	22.36	81	76.1818	87	80.3	23.7	29.9727	28.7	25.79	20.2	24.0091	23.4	21.32
1987	3	27	30.8	19.4	11.4	22.6	28.8	25	25.4	19.8	24.22	22	21.5667	78	72.2	78	77.2222	21.4	27.7	24.6	24.1889	18.6	22.72	20.8	20.3222
1987	3	28	31.2	20.8	10.4	24.6	28.2	25.2	25.8	20.4	24.8	23.6	22.41	69	72.1667	88	77.9	21.4	28.9583	28.1	25.71	18.6	23.2917	23	21.27
1987	3	29	30	19	11	21.6	29	26	25.6	18.2	25.41	24.2	22.1667	73	75.3	87	77.1111	18.8	30.41	29.1	25.2333	16.6	24.19	23.6	20.9333
1987	3	30	30.1	18.8	11.3	23	28	26.2	25.9	20	26.2	25	23.7	77	87	91	85	21.6	32.9	30.9	28.5	18.7	25.6	24.6	23
1987	3	31	30	18.2	11.8	23.6	29.2	28	27.2	21.4	25.1273	26	22.67	83	72.6364	86	76.3	24.1	29.4909	32.4	25.86	20.5	23.7545	25.4	21.45
1987	4	1	31.8	16	15.8	24	24	23.2	23.6	20.2	21.1	21.6	21	72	78	87	79	21.4	23.3	24.8	23.1	18.6	19.9	21	19.8
1987	4	2	28	20	8	23.2	26	24.2	24.4	20.8	24	24	22.9	81	85	98	88	23.1	28.6	29.7	27.1	19.8	23.3	23.9	22.4
1987	4	3	28	16	12	20.2	24	22.8	22.5	20	20.2	22	20.7	98	72	94	88	23.2	21.4	25.9	23.5	19.9	18.6	21.7	20.1
1987	4	4	28	19.2	8.8	20	26.2	26.2	24.7	19	23.2	24.8	22.3	91	78	90	86	21.4	26.6	30.4	26.1	18.6	22.1	24.3	21.7
1987	4	5	29	18.4	10.6	21.8	26.8	25	24.6	19.6	24	23	22.2	82	80	85	82	21.5	28.1	26.9	25.5	18.6	23	22.3	21.3
1987	4	6	27.8	20	7.8	24.8	26.2	22.8	24.1	22.6	24.2	21.6	22.8	83	85	90	86	26.1	29	25.1	26.7	21.8	23.5	21.1	22.1
1987	4	7	32.2	19	13.2	26	28	26.8	26.9	22.2	24.5818	23.2	22.65	73	75.5455	75	78.7	24.4	28.7364	26.2	25.91	20.7	23.3545	21.9	21.52
1987	4	8	27.8	20	7.8	26.2	26.8	23	24.8	22	24	21	22.3	70	80	84	78	23.9	28.1	23.6	25.2	20.4	23	20.2	21.2
1987	4	9	28.8	20.6	8.2	25.2	27.2	26.8	26.5	22.6	24.6	26	24.4	81	81	94	85	25.8	29.3	33.1	29.4	21.6	23.7	25.8	23.7
1987	4	10	28.6	19	9.6	24.2	26	21.2	23.2	21	24.8	20.8	22.2	76	91	97	88	22.9	30.6	24.3	25.9	19.7	24.4	20.6	21.6
1987	4	11	29	18.6	10.4	23	28.8	23	24.5	21	25.5417	21	22.77	84	73.75	84	78.9	23.6	30.4583	23.6	26.36	20.2	24.2417	20.2	21.65
1987	4	12	31.6	17.6	14	25	31	26	27	23	25	23	23.7	85	62	78	75	26.9	28	26.3	27.1	22.3	23	21.9	22.4
1987	4	13	32	18.8	13.2	25.8	30.2	27	27.5	23.6	25.8	23.6	24.3	84	71	76	77	27.8	30.5	27.1	28.5	22.8	24.4	22.4	23.2
1987	4	14	32	21.2	10.8	23.6	26.8	27	26.1	19.6	24.8	23	22.5	70	85	72	76	20.4	30.1	25.7	25.4	17.8	24.1	21.5	21.2
1987	4	15	31.6	20	11.6	24	28.6	26.6	26.5	21.2	24.6	21	22.2545	79	75.1667	62	79.6364	23.5	28.7417	21.5	25.4636	20.1	23.3333	18.6	21.2091
1987	4	16	30	20.2	9.8	25	28.8	26	26.5	23.2	24.6	23	22.75	86	70.875	78	79.5	27.3	28.475	26.3	26.2167	22.6	23.0375	21.9	21.6667
1987	4	17	31	20.2	10.8	24.6	26.8	26.4	26	21.2	24	22.2	22.5	75	80	70	75	23.1	28.1	24.2	25.1	19.8	23	20.6	21.1
1987	4	18	30	20	10	23.6	26	25.8	25.3	21	24	23	22.7	80	85	79	82	23.3	28.6	26.4	26.1	19.9	23.3	22	21.7
1987	4	19	33.8	21.8	12	25	27.4	28	27.1	23	24.5917	26	21.9182	85	79.1667	86	80.0909	26.9	29.1583	32.4	24.9727	22.3	23.55	25.4	20.8636
1987	4	20	30.4333	21.6	8.83333	26.8	28	25	26.2	21	24.3818	23	21.97	61	77.6364	85	80.1	21.3	28.6727	26.9	25.01	18.5	23.2545	22.3	20.9
1987	4	21	29	19.8	9.2	22.6	27.2	25	25	22	24.6	23	23.2	95	81	85	87	26.1	29.3	26.9	27.4	21.8	23.7	22.3	22.6
1987	4	22	31	20.2	10.8	24.2	26	23.2	24.2	21	24.2	22	22.4	76	87	90	84	22.9	29.1	25.7	25.9	19.7	23.6	21.5	21.6
1987	4	23	30.2286	20	10.2286	24.2	26.2	25.2	25.2	21	24.6	21	22.2	76	88	70	78	22.9	29.9	22.3	25.1	19.7	24.1	19.3	21
1987	4	24	28	20	8	23.2	26	25	24.8	23	24	22	23	98	85	78	87	28	28.6	24.6	27.1	22.9	23.3	20.8	22.4
1987	4	25	28.4	19.8	8.6	22.6	26	23.6	24	21.8	24	22.6	22.8	93	85	92	90	25.6	28.6	26.8	27	21.5	23.3	22.2	22.3
1987	4	26	28.8	20	8.8	23	25	23.4	23.7	21	24	21.8	22.3	84	92	87	88	23.6	29.2	25.1	26	20.2	23.7	21.2	21.7
1987	4	27	29.4	19	10.4	22	26	24.2	24.1	19.6	24	22	21.9	81	85	83	83	21.3	28.6	25.1	25	18.5	23.3	21.2	21
1987	4	28	27.8	18.95	8.85	22.8	26	24	24.2	21.6	24	20	21.9	90	85	70	82	25.1	28.6	20.9	24.9	21.1	23.3	18.2	20.9
1987	4	29	26.2	19.4	6.8	24	26.2	22	23.5	21	24	20.6	21.9	77	84	89	83	23	28.5	23.4	25	19.8	23.2	20	21
1987	4	30	28	19	9	21.8	24	24	23.5	19.6	22	21.8	21.1	82	85	83	83	21.5	25.2	24.8	23.8	18.6	21.2	20.9	20.3
1987	5	1	28	19	9	22	24	22	22.5	21	22	21	21.3	92	85	92	89	24.3	25.2	24.3	24.6	20.6	21.2	20.6	20.8
1987	5	2	28.4	19	9.4	22.8	25	21.4	22.6	21.2	23.2	19.8	21.4	87	86	87	87	24.2	27.3	22.1	24.5	20.6	22.6	19.1	20.7
1987	5	3	29	19.2	9.8	24.8	26.2	22.2	23.9	21	24	22	22.3	72	84	98	85	22.6	28.5	26.3	25.8	19.4	23.2	21.9	21.5
1987	5	4	29	19.4	9.6	23.4	26	24.2	24.5	21.2	24.2545	22	22.18	83	78.6364	83	80.7	23.8	28.4636	25.1	25.34	20.3	23.1455	21.2	21.11
1987	5	5	29.6	19.2	10.4	21.4	24	22.4	22.5	20	22.6	20.6	21.1	88	89	86	88	22.5	26.6	23.2	24.1	19.4	22.1	19.9	20.4
1987	5	6	26	19	7	23.2	25.2	22	23.1	22	23	21	22	90	83	92	89	25.7	26.7	24.3	25.6	21.5	22.2	20.6	21.4
1987	5	7	26.6	19	7.6	24	25	22	23.3	21	24	20.8	21.9	77	92	90	87	23	29.2	23.8	25.4	19.8	23.7	20.3	21.2
1987	5	8	27.2	20	7.2	24	26	25	25	22	24.2	23	23.1	85	87	85	85	25.2	29.1	26.9	27.1	21.2	23.6	22.3	22.4
1987	5	9	29.8	19.6	10.2	24.6	26.2	24	24.7	23.2	24.6	22	23.3	89	88	85	87	27.6	29.9	25.2	27.6	22.7	24.1	21.2	22.7
1987	5	10	30	19.4	10.6	24.4	26	24	24.6	22.6	24.2	23	23.3	86	87	92	88	26.3	29.1	27.5	27.6	21.9	23.6	22.6	22.7
1987	5	11	31.8	19.2	12.6	25	27	24	25	23.5	24.2	22.4	23.4	89	80	88	85	28	28.5	26.1	27.5	23	23.2	21.8	22.7
1987	5	12	31.2	20.2	11	26	28.2	24.6	25.9	23	24	22	23	78	71	80	77	26.3	27.3	24.9	26.1	21.9	22.5	21	21.8
1987	5	13	31	19.6	11.4	24.2	26.8	25	25.3	21	23.7	22.4	22.4	76	78	81	78	22.9	27.4	25.5	25.3	19.7	22.6	21.4	21.2
1987	5	14	30.4	20.2	10.2	23.6	26.2	24	24.5	21.8	24	22	22.6	86	84	85	85	25	28.5	25.2	26.2	21.1	23.2	21.2	21.9
1987	5	15	30.2	20	10.2	24	28	24.6	25.3	22.6	25	22.2	23.3	89	79	82	83	26.6	29.8	25.3	27.2	22.1	24	21.3	22.5
1987	5	16	29.8	19.6	10.2	22.8	24	24	23.7	20.2	22	21	21.1	80	85	77	80	22.1	25.2	23	23.4	19.1	21.2	19.8	20
1987	5	17	29	19.8	9.2	24.2	24.6	22.8	23.6	22.6	22.6	20.2	21.8	88	85	80	84	26.4	26.2	22.1	24.9	22	21.9	19.1	21
1987	5	18	30	19.6	10.4	25.8	26.8	24	25.1	23.2	24.8	22.2	23.4	81	85	86	84	26.8	30.1	25.7	27.5	22.3	24.1	21.5	22.6
1987	5	19	29	19.8	9.2	25.4	26.2	24	24.9	22.4	24.8	21.2	22.8	78	90	79	82	25.3	30.4	23.5	26.4	21.3	24.3	20.1	21.9
1987	5	20	27.4	20	7.4	25	25.8	24	24.7	23	24	22	23	85	87	85	85	26.9	28.7	25.2	26.9	22.3	23.4	21.2	22.3
1987	5	21	28	19	9	25.2	26.6	24.2	25.1	22	24.2	20.8	22.3	76	83	75	78	24.5	28.7	22.5	25.2	20.8	23.4	19.4	21.2
1987	5	22	28.2	19	9.2	22	24	24	23.5	20	22	22	21.3	84	85	85	84	22.2	25.2	25.2	24.2	19.1	21.2	21.2	20.5
1987	5	23	28.2	18.8	9.4	22	24.8	23.4	23.4	20	24	22	22	84	94	89	89	22.2	29.3	25.6	25.7	19.1	23.7	21.5	21.4
1987	5	24	27	18.8	8.2	23.2	24	22	22.8	21.8	22.8	19.8	21.5	89	91	82	87	25.3	27	21.8	24.7	21.3	22.4	18.8	20.8
1987	5	25	27	19	8	23	24	22	22.8	21	23.6	20	21.5	84	97	84	88	23.6	28.9	22.2	24.9	20.2	23.5	19.1	20.9
1987	5	26	27	18.8	8.2	22.8	24.2	23.2	23.4	20.6	22.8	20.2	21.2	83	89	77	83	22.9	26.9	21.8	23.9	19.7	22.3	18.9	20.3
1987	5	27	30	19	11	24.6	26.8	24.6	25.1	22.2	24.6	22	22.9	82	84	80	82	25.3	29.6	24.9	26.6	21.3	23.9	21	22
1987	5	28	29	20	9	24	26.6	24	24.6	21	24.8	22.8	22.9	77	87	91	85	23	30.2	27	26.8	19.8	24.2	22.4	22.1
1987	5	29	29	19	10	27	28.8	24.2	26	24	24.9	23.6	22.6222	79	78.2	95	80.4444	28	29.57	28.8	26.0222	23	23.81	23.4	21.5556
1987	5	30	30	19.6	10.4	24.2	26.8	24.8	25.1	22	24.51	22.2	22.075	83	75.7	80	80.125	25.1	28.59	25.2	25.1125	21.2	23.23	21.2	20.975
1987	5	31	30	20	10	23.8	26.8	24.2	24.8	20	24.2	22	22.1	72	81	83	79	21.1	28.6	25.1	24.9	18.3	23.3	21.2	20.9
1987	6	1	30	21	9	25.2	28	25.4	26	23	25	23.4	23.8	83	79	85	82	26.7	29.8	27.6	28	22.2	24	22.7	23
1987	6	2	29	20.8	8.2	24	26	23.8	24.4	22	24	22	22.7	85	85	86	85	25.2	28.6	25.3	26.4	21.2	23.3	21.3	22
1987	6	3	30	19.2	10.8	25.6	27	26	26.1	22	24.2	24	23.4	74	80	85	80	24.2	28.5	28.6	27.1	20.6	23.2	23.3	22.4
1987	6	4	29	19.6	9.4	24.6	26	22	23.6	22	24	21	22.3	80	85	92	86	24.9	28.6	24.3	25.9	21	23.3	20.6	21.6
1987	6	5	30	18.8	11.2	26	28	26.4	26.7	23	26	22.2	23.7	78	86	70	78	26.3	32.4	24.2	27.6	21.9	25.4	20.6	22.6
1987	6	6	31	20	11	26	28	27.3	27.1	23	26	24	24.3	78	86	77	80	26.3	32.4	27.8	28.8	21.9	25.4	22.9	23.4
1987	6	7	30.2	19	11.2	24.2	28	26.2	26.2	21.8	24	26	23.9	82	73	98	84	24.7	27.4	33.5	28.5	20.9	22.6	25.9	23.1
1987	6	8	30	19	11	24.8	26	26.2	25.8	22	22.2	24	22.7	79	73	84	79	24.7	24.4	28.5	25.9	20.9	20.7	23.2	21.6
1987	6	9	31	20.2	10.8	24.8	28.6	23	24.9	22.6	24.8	22	23.1	83	74	92	83	26.1	29	25.8	27	21.8	23.5	21.6	22.3
1987	6	10	31	20	11	27.2	29	24	26	24	26	22	24	77	79	85	80	27.9	31.8	25.2	28.3	22.9	25.1	21.2	23.1
1987	6	11	31.2	21	10.2	27	26	24	25.3	24	24.2	22	23.4	79	87	85	83	28	29.1	25.2	27.4	23	23.6	21.2	22.6
1987	6	12	30	19.6	10.4	26.2	28.4	24.8	26	23	26.2	22.2	23.8	77	84	80	81	26.1	32.7	25.2	28	21.8	25.5	21.2	22.9
1987	6	13	31	19	12	24	27.4	26.2	26	22.6	24.2	24.6	23.8	89	77	88	85	26.6	28.2	29.9	28.3	22.1	23.1	24.1	23.1
1987	6	14	30.2	19.2	11	24	28	22.8	24.4	22.4	24	20.8	22.4	88	73	84	81	26.1	27.4	23.3	25.6	21.8	22.6	20	21.5
1987	6	15	29.8	19.4	10.4	24.6	26.8	23	24.4	22	24.2	21	22.4	80	81	84	82	24.9	28.6	23.6	25.7	21	23.3	20.2	21.5
1987	6	16	30.2	19.8	10.4	24	28.6	26	26.1	21	25	24	23.3	77	75	85	79	23	29.5	28.6	27	19.8	23.8	23.3	22.3
1987	6	17	30	19.2	10.8	26.6	28.8	24.6	26.1	24.2	26	22	24.1	83	81	80	81	28.7	31.9	24.9	28.5	23.4	25.1	21	23.2
1987	6	18	31	19	12	24.8	28	26.4	26.4	22.6	26	23	23.9	83	86	76	82	26.1	32.4	26	28.2	21.8	25.4	21.7	23
1987	6	19	33.6	20	13.6	24	28.4	26.6	26.4	22.2	26.2	23.4	23.9	86	84	77	83	25.7	32.7	26.8	28.4	21.5	25.5	22.2	23.1
1987	6	20	33.8	21.6	12.2	24.6	28.2	25.4	25.9	22.4	24	22	22.8	83	71	75	77	25.7	27.3	24.4	25.8	21.6	22.5	20.7	21.6
1987	6	21	30	21	9	25	29.8	25	26.2	22.4	25.1778	22.2	22.9222	81	73.5556	79	78.4444	25.5	29.7	25.1	26.4222	21.4	23.8667	21.1	21.8444
1987	6	22	30	20.2	9.8	25.6	28.2	24.6	25.8	21.6	24.2	22.4	22.7	71	73	83	76	23.4	27.8	25.7	25.6	20	22.8	21.6	21.5
1987	6	23	30	19.8	10.2	22.8	26.8	25.4	25.1	20	24.9778	22.4	22.975	78	75.4444	78	79.75	21.7	29.5444	25.3	26.4625	18.8	23.7333	21.3	21.9
1987	6	24	27.8	20.6	7.2	22	25	23	23.3	20	24	20	21.3	84	92	77	84	22.2	29.2	21.6	24.3	19.1	23.7	18.7	20.5
1987	6	25	30	19.2	10.8	24.6	28.2	24	25.2	22.4	26	20.8	23.1	83	84	76	81	25.7	32.3	22.6	26.9	21.6	25.3	19.5	22.1
1987	6	26	30.2	20	10.2	25.2	28.6	24	25.5	23	26	22.4	23.8	83	82	88	84	26.7	32	26.1	28.3	22.2	25.2	21.8	23.1
1987	6	27	31.9	19.6	12.3	26.2	29.8	27.4	27.7	24.4	25.2	25	24.9	87	70	83	80	29.5	29.3	30.2	29.6	23.8	23.7	24.2	23.9
1987	6	28	32	19.8	12.2	24.2	30	23.6	25.4	22.2	24.5778	22	22.2778	85	76	87	79.5556	25.5	28.8333	25.5	25.4	21.4	23.3556	21.4	21.1889
1987	6	29	30.6	21	9.6	24.2	28.8	26.2	26.4	22	24.14	23	22.33	83	75.3	77	79.4	25.1	27.84	26.1	25.37	21.2	22.87	21.8	21.23
1987	6	30	30.8	20.6	10.2	27.8	30	25.2	27	23.6	24.5273	22.8	22.45	71	76.7273	82	79.9	26.6	28.7636	26.3	25.65	22.1	23.3727	21.9	21.38
1987	7	1	28.6	19.6	9	22.8	25.2	23.2	23.6	20	24	21.6	21.9	78	91	87	85	21.7	29.1	24.8	25.2	18.8	23.6	21	21.1
1987	7	2	31	19	12	26	28	25	26	22.2	26	23	23.7	73	86	85	81	24.4	32.4	26.9	27.9	20.7	25.4	22.3	22.8
1987	7	3	30	19.4	10.6	25	29	25	26	21	23.88	22.6	22.275	71	74.9	82	79.375	22.4	27.58	26	25.3125	19.3	22.56	21.7	21.1625
1987	7	4	30.4	19.2	11.2	26	29.6	28.2	28	24	25.08	24	22.825	85	75.1	71	76.625	28.6	29.65	27.3	26.1125	23.3	23.84	22.5	21.575
1987	7	5	30.4	19	11.4	22.4	28	26	25.6	20	26	24	23.3	81	86	85	84	21.9	32.4	28.6	27.6	19	25.4	23.3	22.6
1987	7	6	31	18	13	23	29.2	24	25	20	23.9333	22.2	22.1889	77	76.2222	86	81.1111	21.6	27.6667	25.7	25.3778	18.7	22.6889	21.5	21.1889
1987	7	7	31.4	19.2	12.2	24	30	25.6	26.3	20	25	23.4	22.8	70	68	84	74	20.9	28.6	27.4	25.7	18.2	23.3	22.6	21.4
1987	7	8	31.6	19	12.6	23.8	28	25	25.5	20	26.2	23	23.1	72	87	85	81	21.1	32.9	26.9	26.9	18.3	25.6	22.3	22.1
1987	7	9	31	20	11	23	28.2	26	25.8	22	25.35	24	22.88	92	75	85	78.6	25.8	30.1	28.6	26.32	21.6	24.1	23.3	21.79
1987	7	10	33	21	12	23.4	30.6	29.8	28.4	21	25.11	27	22.7444	81	75.2	81	78.8889	23.4	29.65	33.9	26.0444	20	23.85	26.2	21.6333
1987	7	11	32	22	10	23.6	28	25	25.4	22	26	23	23.7	87	86	85	86	25.5	32.4	26.9	28.2	21.4	25.4	22.3	23
1987	7	12	33.6	21	12.6	24.6	31	28.8	28.3	23.4	25.25	26.2	22.9375	91	73.875	82	79.5	28	29.8375	32.4	26.475	23	23.925	25.4	21.8625
1987	7	13	32	18.8	13.2	22	30.2	24	25	19	24.98	21	22.7889	76	73.2	77	77.3333	20.1	29.28	23	26.0667	17.6	23.6	19.8	21.5667
1987	7	14	31.4	19	12.4	20.2	30	28.6	26.9	19	25.35	26	22.6286	90	75	82	78	21.2	30.1375	32	25.9429	18.5	24.0875	25.2	21.4714
1987	7	15	31.8	18.2	13.6	22.2	28	26.6	25.9	19	26	23.4	22.8	75	86	77	79	20	32.4	26.8	26.4	17.5	25.4	22.2	21.7
1987	7	16	31	21	10	24.2	28	24	25	20	26	22	22.7	69	86	85	80	20.8	32.4	25.2	26.1	18.2	25.4	21.2	21.6
1987	7	17	28	20	8	22	25	23	23.3	20	23	21	21.3	84	85	84	84	22.2	26.9	23.6	24.2	19.1	22.3	20.2	20.5
1987	7	18	28	20.2	7.8	22	24	23	23	20	22	21	21	84	85	84	84	22.2	25.2	23.6	23.7	19.1	21.2	20.2	20.2
1987	7	19	30	19	11	24	28	24.6	25.3	21	26	22.8	23.3	77	86	86	83	23	32.4	26.7	27.4	19.8	25.4	22.1	22.4
1987	7	20	31.2	20	11.2	22	26.4	23.6	23.9	20	24	20.2	21.4	84	82	74	80	22.2	28.4	21.6	24	19.1	23.2	18.7	20.4
1987	7	21	30.6	20.4	10.2	23	25	23.2	23.6	21	24	21.2	22.1	84	92	84	87	23.6	29.2	24	25.6	20.2	23.7	20.4	21.4
1987	7	22	27	19	8	23	24.6	24	23.9	20	24	19	21	77	95	63	79	21.6	29.5	18.9	23.3	18.7	23.8	16.6	19.7
1987	7	23	29	20	9	22	26.8	23	23.7	20	24.74	21	22.65	84	70.6	84	77.5	22.2	28.55	23.6	25.73	19.1	23.22	20.2	21.42
1987	7	24	31.2	21	10.2	25	28	25.2	25.9	23	25.02	23	22.65	85	74.1	83	79	26.9	29.36	26.7	25.97	22.3	23.69	22.2	21.53
1987	7	25	29	20.4	8.6	24	28	24.2	25.1	20.8	26	22	22.9	76	86	83	82	22.6	32.4	25.1	26.7	19.5	25.4	21.2	22
1987	7	26	28	19	9	22	26	24	24	20	24	22	22	84	85	85	85	22.2	28.6	25.2	25.3	19.1	23.3	21.2	21.2
1987	7	27	31	20	11	22	28	24.2	24.6	20	24	22	22	84	73	83	80	22.2	27.4	25.1	24.9	19.1	22.6	21.2	21
1987	7	28	28	18.8	9.2	22.4	26	24	24.1	20.2	24	23	22.4	82	85	92	87	22.3	28.6	27.5	26.1	19.3	23.3	22.6	21.7
1987	7	29	28	20	8	21.8	26	24	24	19.8	24	22	21.9	84	85	85	85	21.9	28.6	25.2	25.2	18.9	23.3	21.2	21.2
1987	7	30	30.8333	18.4	12.4333	21.08	29.1111	26.1111	25.5667	18.84	25.3778	23.64	22.7111	81.9	71.8889	82.6	78.7778	20.39	29.8333	27.75	26.1	17.76	23.9667	22.77	21.5778
1987	7	31	27	18.8	8.2	24	26	23	24	21	24	21.8	22.3	77	85	90	84	23	28.6	25.4	25.7	19.8	23.3	21.3	21.5
1987	8	1	29	18.6	10.4	22.2	26.4	22	23.1	20	24	20	21.3	82	82	84	83	22	28.4	22.2	24.2	19.1	23.2	19.1	20.5
1987	8	2	30	20	10	24	26	24	24.5	22.6	24	21.8	22.8	89	85	83	86	26.6	28.6	24.8	26.6	22.1	23.3	20.9	22.1
1987	8	3	28	18	10	22	24	24	23.5	20.2	22	22	21.4	85	85	85	85	22.6	25.2	25.2	24.3	19.4	21.2	21.2	20.6
1987	8	4	30	19.2	10.8	25	28	24	25.3	22	26	23	23.7	78	86	92	85	24.6	32.4	27.5	28.2	20.8	25.4	22.6	23
1987	8	5	31	19.3	11.7	25.2	30	24	25.8	22	25.6222	23	23.1889	76	72.6667	92	78.4444	24.5	30.3222	27.5	26.7444	20.8	24.2444	22.6	22.0667
1987	8	6	30	20	10	24.8	28	24.2	25.3	22.6	26	22	23.5	83	86	83	84	26.1	32.4	25.1	27.9	21.8	25.4	21.2	22.8
1987	8	7	29	20	9	24	27	22.2	23.9	22	25	21	22.7	85	85	90	87	25.2	30.4	24.1	26.6	21.2	24.3	20.5	22
1987	8	8	29.8	19	10.8	22.6	28	24.6	25	21	26	22.6	23.2	87	86	85	86	23.9	32.4	26.2	27.5	20.4	25.4	21.9	22.5
1987	8	9	30	20	10	22.8	29.6	24.6	25.4	20.4	23.9111	22.4	22.05	81	75	83	78	22.5	27.5	25.7	24.8375	19.4	22.6111	21.6	20.85
1987	8	10	29.8	19.8	10	21.8	28	24.6	24.8	20	26	22.4	22.8	85	86	83	85	22.3	32.4	25.7	26.8	19.2	25.4	21.6	22.1
1987	8	11	30	19.8	10.2	24.6	28	22	24.1	22.4	26	21	23.1	83	86	92	87	25.7	32.4	24.3	27.5	21.6	25.4	20.6	22.5
1987	8	12	30.6	18.6	12	21	28.6	23.4	24.1	19.2	24.95	20.6	22.925	85	74.5	78	79.75	21.1	29.3125	22.6	26.425	18.4	23.675	19.4	21.8625
1987	8	13	27	19.6	7.4	22.2	26	24	24	20	25.6	22	22.5	82	97	85	88	22	32.6	25.2	26.6	19.1	25.5	21.2	21.9
1987	8	14	32	19	13	23.8	30	28	27.5	20.2	24.425	24	22.45	73	73.375	73	78.125	21.5	28.225	27.4	25.4875	18.6	23.025	22.6	21.275
1987	8	15	31.8	18.8	13	24	28	26	26	21.6	24.75	24	22.275	82	73.125	85	78.5	24.3	28.7375	28.6	25.325	20.7	23.3625	23.3	21.1125
1987	8	16	32	19.2	12.8	23.2	30	26.2	26.4	20	24.025	22	22.3125	75	76.125	70	79.125	21.4	27.7125	23.9	25.3	18.6	22.7875	20.4	21.175
1987	8	17	30.6	19	11.6	23	30	24.6	25.5	21	24.5625	23	22.4	84	77.625	88	81.7143	23.6	28.925	27.1	25.7286	20.2	23.45	22.4	21.4571
1987	8	18	30	18.8	11.2	23.2	28.6	25	25.5	21	25.15	21	22.6	83	76.875	71	79.375	23.5	29.9	22.4	25.875	20.1	23.975	19.3	21.5
1987	8	19	28.4	21	7.4	22.8	28.4	24.8	25.2	20	24.575	22.2	22.3375	78	77.125	80	82	21.7	28.875	25.2	25.6875	18.8	23.4375	21.2	21.3625
1987	8	20	31.6	20	11.6	26	29.8	21.6	24.8	21.4	24.275	19.8	22.375	68	72.5	85	78.75	22.7	27.8375	22	25.425	19.5	22.8375	19	21.225
1987	8	21	31.6	21	10.6	23.6	30	26.8	26.8	21	25.0571	23	22.6857	80	76.7143	73	80.4286	23.3	29.6857	25.8	26.0714	19.9	23.8714	21.6	21.6286
1987	8	22	30	21	9	24.6	28.8	24	25.4	21.2	25.4	22	22.9	75	77	85	79	23.1	30.4	25.2	26.2	19.8	24.3	21.2	21.8
1987	8	23	30.2	19.4	10.8	22.4	30	24	25.1	19.6	25.625	22	22.9875	78	71.875	85	77.75	21.1	30.3	25.2	26.4	18.4	24.2125	21.2	21.8125
1987	8	24	31.8	19.8	12	27	28.6	26.8	27.3	23	24.625	23	22.3	72	74.625	73	79.5	25.7	28.675	25.8	25.3625	21.5	23.3125	21.6	21.2125
1987	8	25	31	21.4	9.6	24	30	23.2	25.1	21	24.7	21	22.5125	77	76.875	83	81.5	23	29.0875	23.5	25.95	19.8	23.525	20.1	21.55
1987	8	26	32	20	12	25.2	28.8	24	25.5	22.2	26.8	22.4	23.8	78	86	88	84	24.9	34	26.1	28.3	21.1	26.2	21.8	23
1987	8	27	32	19.2	12.8	22.4	30	22.4	24.3	20	25.525	20	22.7125	81	76	81	78.5	21.9	30.5625	21.9	26.05	19	24.3375	19	21.5375
1987	8	28	28	17	11	21.4	25.8	24	23.8	19	24	22	21.7	81	87	85	84	20.5	28.7	25.2	24.8	17.9	23.4	21.2	20.8
1987	8	29	31.4	19	12.4	22.4	29.6	24.2	25.1	20.2	25.05	22	22.425	82	74.75	83	76.75	22.3	29.4	25.1	25.35	19.3	23.7	21.2	21.15
1987	8	30	29.35	18	11.35	24	30	24.2	25.6	21	23.8375	22	22.3625	77	72.25	83	76.8571	23	26.9375	25.1	25.5	19.8	22.3	21.2	21.3143
1987	8	31	31	20	11	23	28	24	24.8	21	26	21	22.7	84	86	77	82	23.6	32.4	23	26.4	20.2	25.4	19.8	21.8
1987	9	1	29	19	10	23	24.8	23	23.5	20	22	21	21	77	79	84	80	21.6	24.7	23.6	23.3	18.7	20.9	20.2	19.9
1987	9	2	29	20	9	25	28	24	25.3	22	26	22	23.3	78	86	85	83	24.6	32.4	25.2	27.4	20.8	25.4	21.2	22.5
1987	9	3	29	19.2	9.8	22	26	24	24	19	25	22	22	76	92	85	84	20.1	31.1	25.2	25.5	17.6	24.7	21.2	21.2
1987	9	4	29	19	10	21.4	26.2	24	23.9	19	25.4667	22	22.8778	81	77.5556	85	79.5556	20.5	30.6111	25.2	26.3667	17.9	24.3556	21.2	21.8
1987	9	5	28.4	18	10.4	21	25.4	23	23.1	19	24	21	21.3	83	89	84	86	20.8	29	23.6	24.5	18.1	23.5	20.2	20.6
1987	9	6	28.6	19	9.6	23	26.2	24.2	24.4	22.4	25	22	23.1	95	91	83	90	26.7	30.9	25.1	27.6	22.2	24.6	21.2	22.6
1987	9	7	30	19.6	10.4	22	26	25	24.5	19.2	24	23.6	22.3	78	85	89	84	20.5	28.6	28.3	25.8	17.9	23.3	23.1	21.5
1987	9	8	29.8	20	9.8	25	27	22.6	24.3	23	25.2	21	23.1	85	87	87	86	26.9	30.9	23.9	27.2	22.3	24.6	20.4	22.4
1987	9	9	30	19	11	25.2	29	24	25.5	22	24.5111	21	22.4222	76	75.6667	77	78.3333	24.5	28.5667	23	25.4333	20.8	23.2556	19.8	21.2556
1987	9	10	28	20	8	24	28	24.4	25.2	21	26	20	22.3	77	86	68	77	23	32.4	20.7	25.4	19.8	25.4	18.1	21.1
1987	9	11	29.8	21	8.8	22	28	25	25	21	26	23	23.3	92	86	85	87	24.3	32.4	26.9	27.8	20.6	25.4	22.3	22.8
1987	9	12	30	20.8	9.2	22.4	30	24	25.1	20.4	24.7333	22	22.7333	84	73.6667	85	77.5556	22.7	28.8111	25.2	25.8444	19.6	23.3667	21.2	21.4889
1987	9	13	30	20.2286	9.77143	22	29	23	24.3	20	24.6444	21	22.6222	84	74.1111	84	79.7778	22.2	28.6444	23.6	25.9111	19.1	23.2889	20.2	21.5778
1987	9	14	30	20	10	21	27	24	24	19	25	22	22	83	85	85	84	20.8	30.4	25.2	25.5	18.1	24.3	21.2	21.2
1987	9	15	30	19	11	24	25	22	23.3	22	24	19	21.7	85	92	76	84	25.2	29.2	20.1	24.9	21.2	23.7	17.6	20.8
1987	9	16	30.2	20.6	9.6	21.4	26.8	24	24	19	25	22	22	81	87	85	84	20.5	30.6	25.2	25.4	17.9	24.4	21.2	21.2
1987	9	17	30	20	10	20.8	28	24	24.2	18	25	22	21.7	77	79	85	80	18.9	29.8	25.2	24.7	16.6	24	21.2	20.6
1987	9	18	31	21	10	25	29.8	24	25.7	22.2	24.325	22	22.3143	79	76.625	85	81	25.1	28.3125	25.2	25.5286	21.1	23.0875	21.2	21.3143
1987	9	19	30	20	10	23.2	28.7	23.9	24.9	20.7	26.3	22.2	23.1	81	83	87	84	22.9	32.7	25.7	27.1	19.7	25.6	21.6	22.3
1987	9	20	30.2	20	10.2	25	26	24.2	24.9	23	20	22.6	21.9	85	59	88	77	26.9	19.7	26.4	24.3	22.3	17.3	22	20.5
1987	9	21	28.6	19	9.6	22	26.8	23.4	23.9	19.6	24.1556	22.2	22.1333	81	77	90	80.3333	21.3	28.1111	26	25.2	18.5	22.9778	21.7	21.0889
1987	9	22	28.6	18.2	10.4	20	23	22	21.8	18.8	22.1	20	20.3	90	93	84	89	21	26	22.2	23.1	18.3	21.8	19.1	19.7
1987	9	23	28.2	18.8	9.4	23.2	26	24	24.3	21	25	21	22.3	83	92	77	84	23.5	31.1	23	25.9	20.1	24.7	19.8	21.5
1987	9	24	28	18.2	9.8	20.8	26	22	22.7	19	24	20	21	85	85	84	85	20.9	28.6	22.2	23.9	18.2	23.3	19.1	20.2
1987	9	25	30	19	11	21	28.8	24	24.5	19	23.8	22.2	21.6	83	73.8571	86	76.8571	20.8	27.1	25.7	24	18.1	22.4143	21.5	20.2857
1987	9	26	30.2	20	10.2	23	28.6	24.2	25	21.6	24.5429	22.6	22.3714	89	79	88	82.1429	24.9	28.9714	26.4	25.7286	21.1	23.4714	22	21.4286
1987	9	27	30.6	19.2	11.4	24	30	24.6	25.8	21.6	24.4889	22.8	22.3333	82	81.5556	86	83.5556	24.3	29.2111	26.7	25.8111	20.7	23.5889	22.1	21.4778
1987	9	28	30.8	19.2	11.6	20.8	30	25.2	25.3	18.8	24.5333	22.2	22.3444	83	78.5556	78	80.8889	20.5	29.0333	24.9	25.6333	17.9	23.4778	21.1	21.3222
1987	9	29	30	21	9	23.6	26.2	24	24.5	21	24.175	22.2	22.3375	80	77.75	86	82	23.3	28.35	25.7	25.6625	19.9	23.0625	21.5	21.4125
1987	9	30	28	18	10	19.8	25	22.2	22.3	18.6	23	20	20.5	90	85	82	86	20.7	26.9	22	23.2	18	22.3	19.1	19.8
1987	10	1	28.8	18.8	10	20	26.6	24.2	23.8	18	24	22	21.3	83	81	83	82	19.4	28.2	25.1	24.3	17	23.1	21.2	20.4
1987	10	2	30.8	19.2	11.6	21	24	24.6	23.5	20	24	22.4	22.1	92	100	83	92	22.8	29.8	25.7	26.1	19.6	24	21.6	21.7
1987	10	3	28.4	18	10.4	24	26	22	23.5	22	25	20	22.3	85	92	84	87	25.2	31.1	22.2	26.1	21.2	24.7	19.1	21.7
1987	10	4	28	19.8	8.2	20.8	26	24	23.7	19.4	24	22	21.8	88	85	85	86	21.7	28.6	25.2	25.2	18.8	23.3	21.2	21.1
1987	10	5	28.72	19.6	9.12	23	25	22	23	20	25	20.6	21.9	77	100	89	88	21.6	31.7	23.4	25.5	18.7	25	20	21.2
1987	10	6	29	18	11	21	26.6	24.8	24.3	19	24	23	22	83	81	86	84	20.8	28.2	27	25.3	18.1	23.1	22.3	21.2
1987	10	7	29	21	8	24	28	22.8	24.4	22	26	20.8	22.9	85	86	84	85	25.2	32.4	23.3	27	21.2	25.4	20	22.2
1987	10	8	29	21	8	24	28	24	25	22.6	26	22	23.5	89	86	85	86	26.6	32.4	25.2	28.1	22.1	25.4	21.2	22.9
1987	10	9	29	22	7	22	26	24	24	19	25	22	22	76	92	85	84	20.1	31.1	25.2	25.5	17.6	24.7	21.2	21.2
1987	10	10	30	21	9	23	26.2	24	24.3	20	25	22.4	22.5	77	91	88	85	21.6	30.9	26.1	26.2	18.7	24.6	21.8	21.7
1987	10	11	29	19	10	23	27	22.4	23.7	21.4	25	20	22.1	87	85	81	85	24.5	30.4	21.9	25.6	20.8	24.3	19	21.4
1987	10	12	29	21	8	21	27	24	24	20	24	23	22.3	92	79	92	87	22.8	28	27.5	26.1	19.6	23	22.6	21.7
1987	10	13	29	21	8	25	27.5	23.2	24.7	20	26	22.4	22.8	64	89	94	82	20.3	32.7	26.6	26.5	17.8	25.5	22.1	21.8
1987	10	14	29	20	9	23	27	24	24.5	20	25	22	22.3	77	85	85	82	21.6	30.4	25.2	25.7	18.7	24.3	21.2	21.4
1987	10	15	30	20	10	24	26.6	24.2	24.8	23	25	22.8	23.6	92	88	89	90	27.5	30.7	26.9	28.4	22.6	24.5	22.3	23.1
1987	10	16	29	21	8	25	26	24	24.8	23	25.2	22	23.4	85	94	85	88	26.9	31.6	25.2	27.9	22.3	24.9	21.2	22.8
1987	10	17	29.6	20	9.6	22	25	22.2	22.9	20	24	21	21.7	84	92	90	89	22.2	29.2	24.1	25.2	19.1	23.7	20.5	21.1
1987	10	18	29	19	10	21.2	26	22	22.8	19.6	25	21	21.9	87	92	92	90	21.8	31.1	24.3	25.7	18.9	24.7	20.6	21.4
1987	10	19	28.8	18	10.8	22.2	27	23.2	23.9	20	25	22	22.3	82	85	90	86	22	30.4	25.7	26.1	19.1	24.3	21.5	21.6
1987	10	20	28	17.8	10.2	21.6	26.2	24	24	19	25	22.4	22.1	79	91	88	86	20.4	30.9	26.1	25.8	17.8	24.6	21.8	21.4
1987	10	21	28.6	18.6	10	23	25.2	23.2	23.7	20	25	21.6	22.2	77	98	87	88	21.6	31.5	24.8	26	18.7	24.9	21	21.5
1987	10	22	28.6	18.2	10.4	20	23	22	21.8	18.8	22.1	20	20.3	90	93	84	89	21	26	22.2	23.1	18.3	21.8	19.1	19.7
1987	10	23	30	20	10	24	26	23	24	22	25	22.8	23.3	85	92	98	92	25.2	31.1	27.6	28	21.2	24.7	22.7	22.9
1987	10	24	29	18	11	23.4	27.2	24.2	24.8	21.6	24.4	22.8	22.9	86	80	89	85	24.7	28.9	26.9	26.8	20.9	23.4	22.3	22.2
1987	10	25	29.5	18.8	10.7	23	25.8	23.8	24.1	21	25.1	22.8	23	84	95	92	90	23.6	31.4	27.1	27.4	20.2	24.9	22.4	22.5
1987	10	26	30	18	12	22.2	25.2	24	23.9	20.2	25	22.6	22.6	84	98	89	90	22.5	31.5	26.6	26.8	19.4	24.9	22.1	22.1
1987	10	27	29	19	10	22.2	25	24	23.8	20	24	22.8	22.3	82	92	91	88	22	29.2	27	26.1	19.1	23.7	22.4	21.7
1987	10	28	29	19	10	21	25	24	23.5	19	23	22.2	21.4	83	85	86	85	20.8	26.9	25.7	24.4	18.1	22.3	21.5	20.6
1987	10	29	29	18	11	20	24	24	23	18.2	23	22.8	21.3	85	92	91	89	19.8	27.5	27	24.8	17.3	22.6	22.4	20.8
1987	10	30	29.2	21	8.2	22.4	24	23	23.1	20	23	20	21	81	92	77	83	21.9	27.5	21.6	23.6	19	22.6	18.7	20.1
1987	10	31	30	19.6	10.4	23.6	25.5	24	24.3	21.2	25	22.3	22.8	81	96	87	88	23.7	31.4	25.9	27	20.2	24.8	21.7	22.2
1987	11	1	30.2	19	11.2	24	27	23.4	24.5	22	24	22.8	22.9	85	79	95	86	25.2	28	27.4	26.9	21.2	23	22.6	22.3
1987	11	2	29.4	20.2	9.2	22.2	28.2	23.2	24.2	19.8	26.2	20.6	22.2	81	86	80	82	21.6	32.8	22.7	25.7	18.8	25.6	19.5	21.3
1987	11	3	29	20.2	8.8	21.8	25	22.2	22.8	18	24	20	20.7	70	92	82	82	18.3	29.2	22	23.2	16.1	23.7	19.1	19.6
1987	11	4	28	20.2	7.8	21.8	25.8	22.8	23.3	18.6	24.8	20.6	21.3	75	92	83	83	19.5	30.7	22.9	24.4	17.1	24.5	19.7	20.4
1987	11	5	28.4	20.2	8.2	23	24.8	23.8	23.8	19.4	23.6	21.2	21.4	72	91	80	81	20.3	28.4	23.6	24.1	17.8	23.2	20.2	20.4
1987	11	6	30	21.2	8.8	22	25.2	23.6	23.6	19	24.6	21.2	21.6	76	95	81	84	20.1	30.6	23.7	24.8	17.6	24.4	20.2	20.8
1987	11	7	34.4	21	13.4	22.2	26.8	25.2	24.9	19.8	25	22.2	22.3	81	87	78	82	21.6	30.6	24.9	25.7	18.8	24.4	21.1	21.4
1987	11	8	29.8	21.2	8.6	23	27	25	25	19.4	24.8	23.2	22.5	72	84	86	81	20.3	30	27.3	25.9	17.8	24.1	22.6	21.5
1987	11	9	30	21	9	23	27.5	25.2	25.2	18	24.8	21	21.3	63	81	70	71	17.6	29.7	22.3	23.2	15.5	23.9	19.3	19.6
1987	11	10	32	22	10	25	31.6	26	27.1	22	25.6	22.1	23.2	78	63	72	71	24.6	29.2	24.2	26	20.8	23.6	20.6	21.7
1987	11	11	31.8	22	9.8	23	31.4	26.6	26.9	18	25	21.4	21.5	63	60	64	62	17.6	27.8	22.3	22.6	15.5	22.8	19.3	19.2
1987	11	12	30	23	7	24.2	29.2	24.2	25.5	21.6	25.2	21	22.6	80	73	76	76	24.2	29.6	22.9	25.6	20.6	23.9	19.7	21.4
1987	11	13	31	20	11	22	29.4	25.2	25.5	18.8	25.6	23	22.5	75	74	83	78	19.8	30.5	26.7	25.7	17.3	24.4	22.2	21.3
1987	11	14	30.2	20	10.2	23.6	29	24.8	25.5	20.4	25	20	21.8	76	73	65	71	22	29.2	20.5	23.9	19	23.7	17.9	20.2
1987	11	15	30.6	21	9.6	23.8	29	24	25.2	19.8	24	21	21.6	70	67	77	71	20.7	26.8	23	23.5	18	22.2	19.8	20
1987	11	16	30.6	21	9.6	23	29	25	25.5	18.4	24	22.6	21.7	65	67	82	71	18.4	26.8	26	23.7	16.2	22.2	21.7	20
1987	11	17	29.8	21	8.8	22.4	28.2	24.6	25	20	24.2	21	21.7	81	73	73	76	21.9	27.8	22.7	24.1	19	22.8	19.5	20.4
1987	11	18	29.4	20.7	8.7	22.1	28.3	24.3	24.8	19	25.4	22	22.1	76	80	82	79	20.1	30.7	25	25.3	17.6	24.5	21.1	21.1
1987	11	19	29	20	9	21.4	28	23.4	24	18.6	23.2	22.6	21.5	77	68	94	80	19.7	25.5	26.9	24.1	17.3	21.4	22.3	20.3
1987	11	20	28.3667	21	7.36667	21.6	28.2	24	24.5	19	24.6	22	21.9	79	75	85	80	20.4	28.7	25.2	24.8	17.8	23.4	21.2	20.8
1987	11	21	29	19.6	9.4	21	27.4	23	23.6	19.4	24.6	21.6	21.9	87	80	89	85	21.5	29.2	24.9	25.2	18.7	23.7	21.1	21.1
1987	11	22	29	18.8875	10.1125	18.8	25	24	23	18	22.8	22	20.9	93	83	85	87	20.1	26.4	25.2	23.9	17.6	22	21.2	20.3
1987	11	23	30.2	20.6	9.6	21	28	25.2	24.9	19.4	25.2	19.8	21.5	87	80	62	76	21.5	30.3	19.8	23.9	18.7	24.3	17.4	20.1
1987	11	24	31.4	21.2	10.2	22.8	29.8	25	25.6	19.2	24.2	22	21.8	72	64	78	71	20.1	26.8	24.6	23.8	17.6	22.2	20.8	20.2
1987	11	25	31.2	22.4	8.8	23.8	24.2	22.2	23.1	20	22.3	20.6	21	72	85	87	81	21.1	25.8	23.3	23.4	18.3	21.6	19.9	20
1987	11	26	28	21	7	21.8	25	24.2	23.8	19.6	23	22.4	21.7	82	85	86	84	21.5	26.9	26	24.8	18.6	22.3	21.7	20.9
1987	11	27	27.4	19.2	8.2	21	23	22.6	22.3	19.2	21	20.4	20.2	85	84	83	84	21.1	23.6	22.6	22.5	18.4	20.2	19.5	19.4
1987	11	28	29	19.6	9.4	22.4	24	24.2	23.7	19.2	22	22.4	21.2	75	85	86	82	20.3	25.2	26	23.8	17.7	21.2	21.7	20.2
1987	11	29	29	21	8	24	27	24	24.8	21.6	23	22	22.2	82	72	85	79	24.3	25.7	25.2	25.1	20.7	21.5	21.2	21.1
1987	11	30	29	22	7	23	27	22	23.5	19.8	24	20	21.3	75	79	84	79	21.1	28	22.2	23.8	18.4	23	19.1	20.2
1987	12	1	28.8	19.8	9	24	25.2	24.2	24.4	22.6	23	22.2	22.6	89	83	85	86	26.6	26.7	25.5	26.3	22.1	22.2	21.4	21.9
1987	12	2	30	20.4	9.6	21	28.2	24.2	24.4	19	25	22	22	83	78	83	81	20.8	29.7	25.1	25.2	18.1	23.9	21.2	21.1
1987	12	3	30	18.6	11.4	22	27	24	24.3	19.2	23.2	21.6	21.3	78	73	82	78	20.5	26.1	24.3	23.7	17.9	21.8	20.7	20.1
1987	12	4	29	20	9	22.8	27	23.2	24	19.8	22.8	21	21.2	77	71	83	77	21.3	25.2	23.5	23.3	18.5	21.2	20.1	19.9
1987	12	5	30	20	10	23	26	24	24.3	19	23	21	21	70	78	77	75	19.5	26.3	23	22.9	17.1	21.9	19.8	19.6
1987	12	6	29.8	19.4	10.4	22.8	26.2	24	24.3	20.6	23	21.6	21.7	83	77	82	80	22.9	26.1	24.3	24.5	19.7	21.8	20.7	20.7
1987	12	7	27	20.8	6.2	21.4	25.8	24.8	24.2	19	23.2	22	21.4	81	81	79	80	20.5	26.8	24.7	24	17.9	22.3	20.9	20.4
1987	12	8	27.4	21.4	6	22.8	26.2	24	24.3	19.2	22.8	22	21.3	72	76	85	77	20.1	25.7	25.2	23.7	17.6	21.5	21.2	20.1
1987	12	9	28	21	7	21.4	25.2	24	23.6	19	22.8	21.6	21.1	81	82	82	81	20.5	26.3	24.3	23.7	17.9	21.9	20.7	20.2
1987	12	10	30	20	10	24.5	28.2	24	25.2	21.6	24.4	21.6	22.5	78	74	82	78	24	28.2	24.3	25.5	20.5	23.1	20.7	21.4
1987	12	11	29.2	20.8	8.4	21.6	27.2	24	24.2	19	24.8	22	21.9	79	83	85	82	20.4	29.8	25.2	25.1	17.8	24	21.2	21
1987	12	12	30	19.2	10.8	23.2	26.2	25	24.9	21.6	24	22	22.5	87	84	78	83	24.8	28.5	24.6	26	21	23.2	20.8	21.7
1987	12	13	31	20.6	10.4	25	27.2	25	25.5	21	24.6	22	22.5	71	81	78	77	22.4	29.3	24.6	25.5	19.3	23.7	20.8	21.3
1987	12	14	31.8	21.2	10.6	23	30	27	26.8	21	25	23	23	84	68	72	75	23.6	28.6	25.7	26	20.2	23.3	21.5	21.7
1987	12	15	31	22	9	24	27	25.8	25.6	22	24.2	21.6	22.6	85	80	70	78	25.2	28.5	23.2	25.6	21.2	23.2	19.9	21.5
1987	12	16	30	21	9	23	25.8	24	24.2	21	23	22	22	84	79	85	83	23.6	26.4	25.2	25.1	20.2	22	21.2	21.1
1987	12	17	30	20	10	23	27	25	25	21	24	22.2	22.4	84	79	79	81	23.6	28	25.1	25.6	20.2	23	21.1	21.4
1987	12	18	30.2	20	10.2	23	26	23.8	24.1	21	22.8	22	21.9	84	77	86	82	23.6	25.8	25.3	24.9	20.2	21.6	21.3	21
1987	12	19	30	19	11	23	28	25	25.3	21	25	22	22.7	84	79	78	80	23.6	29.8	24.6	26	20.2	24	20.8	21.7
1987	12	20	30	19	11	23.4	27	25	25.1	20	25	22.2	22.4	74	85	79	80	21.3	30.4	25.1	25.6	18.5	24.3	21.1	21.3
1987	12	21	30	19.2	10.8	23	28.6	24	24.9	21	23.4	22.2	22.2	84	65	86	79	23.6	25.6	25.7	25	20.2	21.5	21.5	21.1
1987	12	22	30	21	9	25	30	24	25.8	22.8	23	22	22.6	83	56	85	75	26.4	23.8	25.2	25.2	22	20.3	21.2	21.2
1987	12	23	29	19	10	23	25	23.8	23.9	21	21	21	21	84	71	79	78	23.6	22.4	23.2	23.1	20.2	19.3	19.9	19.8
1987	12	24	30	21	9	22	26.8	24.2	24.3	17	22.4	22	20.5	62	69	83	71	16.3	24.4	25.1	21.9	14.3	20.7	21.2	18.7
1987	12	25	30	17	13	20	27.2	23	23.3	18	24	21	21	83	77	84	82	19.4	27.9	23.6	23.7	17	22.9	20.2	20
1987	12	26	30.8	19	11.8	23	26.8	24	24.5	19	24	21	21.3	70	80	77	76	19.5	28.1	23	23.6	17.1	23	19.8	20
1987	12	27	29.8	19	10.8	24	28	25	25.5	21	23	22	22	77	66	78	74	23	25.1	24.6	24.2	19.8	21.1	20.8	20.6
1987	12	28	30	19	11	21	25	24	23.5	18	22	20	20	76	78	70	75	18.8	24.6	20.9	21.5	16.5	20.8	18.2	18.5
1987	12	29	30.2	19	11.2	21	28.6	26	25.4	19	22.4	21	20.8	83	60	65	69	20.8	23.3	21.8	22	18.1	20	18.9	19
1987	12	30	29	20.8	8.2	22	28	24	24.5	19	25	22	22	76	79	85	80	20.1	29.8	25.2	25.1	17.6	24	21.2	21
1987	12	31	30	19	11	22	27.6	24	24.4	19.6	24.2	20	21.3	81	76	70	76	21.3	28.1	20.9	23.5	18.5	23	18.2	19.9
1988	12	31	33.05	21.6118	11.4382	24.35	31.15	25.8667	26.9727	23.2	25.6778	24.0588	24.4	90.5294	64.0588	85.7647	79.8125	27.6647	29.2059	28.7118	28.625	22.7059	23.5471	23.2765	23.2375

## Sheet: 1988
						Temperature				Temperature				Relative Humidity				Pressure				Dew temperature
Year	Month	Day	Maximum	Minimum	Max-Min	1899-12-31 07:00:00	1899-12-31 13:00:00	1899-12-31 19:00:00	Average	1899-12-31 01:00:00	1899-12-31 13:00:00	1899-12-31 19:00:00	Average	1899-12-31 01:00:00	1899-12-31 13:00:00	1899-12-31 19:00:00	Average	1899-12-31 07:00:00	1899-12-31 13:00:00	1899-12-31 19:00:00	Average	1899-12-31 07:00:00	1899-12-31 13:00:00	1899-12-31 19:00:00	Average		Month	Taverage	Hraverage
1988	1	1	29.35	18.0667	11.2833	20.7667	27.7333	25.1667	24.7167	18.7333	23.9	22.9	21.8333	83	73.5	82.8333	80	20.5833	27.3333	26.5667	24.8167	17.7667	22.5333	22.0667	20.7833		January	25.1941	74.7921
1988	1	2	30.2	19.2	11	23	28	24.2	24.9	20	24	21	21.7	77	73	76	75	21.6	27.4	22.9	24	18.7	22.6	19.7	20.3		February	24.6929	77.3095
1988	1	3	30.8	20	10.8	24	27.6	25.2	25.5	21	23.8	22	22.3	77	74	76	76	23	27.2	24.5	24.9	19.8	22.5	20.8	21		March	24.5745	76.7947
1988	1	4	30.2	18	12.2	19.8	29	25	24.7	17	23	22	20.7	77	61	78	72	17.7	24.4	24.6	22.2	15.6	20.7	20.8	19		April	24.5917	79.7924
1988	1	5	30.6	19	11.6	23	28.6	25.2	25.5	21	24	23.6	22.9	84	69	88	80	23.6	27	28.1	26.3	20.2	22.4	23	21.9		May	25.229	78.4516
1988	1	6	31	18	13	22	29	26	25.8	20	24	24	22.7	84	67	85	79	22.2	26.8	28.6	25.9	19.1	22.2	23.3	21.6		June	24.8133	79.9333
1988	1	7	30	19.4	10.6	22	28.8	25	25.2	19	24	22	21.7	76	68	78	74	20.1	26.9	24.6	23.9	17.6	22.3	20.8	20.3		July	24.7677	81.2589
1988	1	8	30	20	10	23	30	25	25.8	21	25	23	23	84	68	85	79	23.6	28.6	26.9	26.4	20.2	23.3	22.3	21.9		August	24.5662	81.7615
1988	1	9	31	19.4	11.6	24	30	25	26	21	25	22.2	22.7	77	68	79	75	23	28.6	25.1	25.6	19.8	23.3	21.1	21.4		September	24.015	83.7778
1988	1	10	32	19	13	23	30	27	26.8	20	25	24	23	77	68	79	74	21.6	28.6	28	26.1	18.7	23.3	23	21.7		October	24.0988	81.2581
1988	1	11	29	20	9	24	29	25	25.8	20	25	22	22.3	70	73	78	74	20.9	29.2	24.6	24.9	18.2	23.7	20.8	20.9		November	24.2433	80.8
1988	1	12	32	19.5	12.5	23	30	25	25.8	20	26	22	22.7	77	74	78	76	21.6	31.2	24.6	25.8	18.7	24.7	20.8	21.4		December	23.6161	82.7194
1988	1	13	30.4	18	12.4	23	30	25	25.8	20	25	22	22.3	77	68	78	74	21.6	28.6	24.6	24.9	18.7	23.3	20.8	21
1988	1	14	30	17	13	19	28	23	23.3	18	24	22	21.3	91	73	92	85	20	27.4	25.8	24.4	17.5	22.6	21.6	20.6
1988	1	15	31	19.6	11.4	21	29.8	26	25.7	17	25	23	21.7	68	69	78	72	16.9	28.8	26.3	24	14.9	23.4	21.9	20.1
1988	1	16	31	20	11	24.2	30.8	24	25.8	21	24.1333	20	21.3778	76	76.4444	70	79.4444	22.9	28.0444	20.9	24.1667	19.7	22.9333	18.2	20.2667
1988	1	17	30	19	11	21	30	24	24.8	18	23	20	20.3	76	56	70	67	18.8	23.8	20.9	21.2	16.5	20.3	18.2	18.4
1988	1	18	29	19	10	25	28.6	24	25.4	22.2	24	20	22.1	79	69	70	73	25.1	27	20.9	24.3	21.1	22.4	18.2	20.6
1988	1	19	30.2	19	11.2	21	29.2	25	25	18	24.6	22	21.5	76	69	78	74	18.8	28.1	24.6	23.9	16.5	23	20.8	20.1
1988	1	20	30	20	10	22.8	28.6	25	25.4	19.4	23.6	21	21.3	74	67	71	70	20.5	26.1	22.4	23	17.9	21.8	19.3	19.7
1988	1	21	30	19	11	23	28	25	25.3	21	25	21	22.3	84	79	71	78	23.6	29.8	22.4	25.3	20.2	24	19.3	21.2
1988	1	22	30.4	20	10.4	23	29.4	26.2	26.2	19	23.2	21.6	21.3	70	60	68	66	19.5	24.7	23	22.4	17.1	20.9	19.7	19.3
1988	1	23	31.2	18	13.2	18	29.6	25.2	24.5	16	24.2	22.2	20.8	82	65	78	75	17	26.9	24.9	22.9	14.9	22.3	21.1	19.4
1988	1	24	30.2	18	12.2	22	30	24.6	25.3	18	25	22	21.7	69	68	80	72	18.2	28.6	24.9	23.9	16	23.3	21	20.1
1988	1	25	31	18	13	20	30.2	25	25	18	24.2222	21	21.2556	83	77	71	80.1111	19.4	28.3556	22.4	24.1667	17	23.0667	19.3	20.2
1988	1	26	31	20	11	22	27	24	24.3	18	24.2	20	20.7	69	80	70	73	18.2	28.5	20.9	22.5	16	23.2	18.2	19.2
1988	1	27	30	17	13	20	28	23	23.5	16	25	21	20.7	67	79	84	77	15.8	29.8	23.6	23.1	13.8	24	20.2	19.3
1988	1	28	30	18	12	20.2	29.8	24	24.5	17	23.6	21	20.5	74	60	77	70	17.4	25.4	23	21.9	15.3	21.3	19.8	18.8
1988	1	29	31	18	13	23	29.8	25	25.7	20	22.8	21	21.3	77	56	71	68	21.6	23.5	22.4	22.5	18.7	20.1	19.3	19.4
1988	1	30	30	19	11	24.2	26	25	25	20	22	22	21.3	69	71	78	73	20.8	24	24.6	23.1	18.2	20.4	20.8	19.8
1988	1	31	32	19	13	20	26.2	25	24	18	22.4	22	20.8	83	73	78	78	19.4	24.8	24.6	22.9	17	20.9	20.8	19.6
1988	2	1	31.6	19.2	12.4	22	25.4	25.6	24.6	20	21.8	22.2	21.3	84	74	75	78	22.2	23.9	24.7	23.6	19.1	20.4	20.9	20.1
1988	2	2	30	18	12	19.8	29.2	24.2	24.4	17	25	21.8	21.3	77	72	82	77	17.7	29.1	24.7	23.8	15.6	23.6	20.9	20
1988	2	3	31	19.8	11.2	20	27.2	24.8	24.2	18	24	22.2	21.4	83	77	80	80	19.4	27.9	25.2	24.2	17	22.9	21.2	20.4
1988	2	4	30.2	20	10.2	22.2	28.8	24.6	25	19	24.2	21.2	21.5	75	69	75	73	20	27.4	23.1	23.5	17.5	22.6	19.8	20
1988	2	5	31	19.8	11.2	22	29.8	24	25	19.2	23.6	21	21.3	78	60	77	72	20.5	25.4	23	23	17.9	21.3	19.8	19.7
1988	2	6	30.8	20	10.8	23.2	28.6	25.6	25.8	20	24	22.2	22.1	75	69	75	73	21.4	27	24.7	24.4	18.6	22.4	20.9	20.6
1988	2	7	30.2	19	11.2	23	27.2	26	25.5	21.2	23.5	22	22.2	86	74	71	77	24.1	26.7	24	24.9	20.5	22.2	20.4	21
1988	2	8	30	21	9	23	27.2	24	24.5	20	22.6	21.8	21.5	77	68	83	76	21.6	24.6	24.8	23.7	18.7	20.8	20.9	20.2
1988	2	9	30	19.2	10.8	21	28	26	25.3	18	24	24.2	22.1	76	73	87	78	18.8	27.4	29.1	25.1	16.5	22.6	23.6	20.9
1988	2	10	31	19	12	21	28.9	27	26	19	24	24	22.3	83	67	79	77	20.8	26.9	28	25.2	18.1	22.3	23	21.1
1988	2	11	30	19.2	10.8	23.2	27	24	24.5	20	23.8	22.2	22	75	77	86	80	21.4	27.5	25.7	24.9	18.6	22.7	21.5	20.9
1988	2	12	30.6	19.6	11	23	27.6	24	24.6	20	23.2	22	21.7	77	70	85	77	21.6	25.8	25.2	24.2	18.7	21.6	21.2	20.5
1988	2	13	30	18.8	11.2	24	28.8	25	25.7	21	24.2	22.6	22.6	77	69	82	76	23	27.4	26	25.5	19.8	22.6	21.7	21.4
1988	2	14	30	20	10	24.2	29.2	25	25.9	23	24.4	21	22.8	91	68	71	77	27.4	27.6	22.4	25.8	22.6	22.7	19.3	21.6
1988	2	15	30.2	18.6	11.6	24	28.2	25	25.5	21.6	24.3	23	23	82	73	85	80	24.3	28	26.9	26.4	20.7	23	22.3	22
1988	2	16	30	19	11	25	28.2	24	25.3	23	24	22	23	85	71	85	80	26.9	27.3	25.2	26.5	22.3	22.5	21.2	22
1988	2	17	30	18	12	24	28	24	25	21	24	21	22	77	73	77	76	23	27.4	23	24.5	19.8	22.6	19.8	20.7
1988	2	18	29.8	18	11.8	19	27.2	24.2	23.7	17	23.4	21	20.5	83	73	76	77	18.2	26.5	22.9	22.5	16	22	19.7	19.2
1988	2	19	29	19.2	9.8	23	25	23	23.5	20	21	20	20.3	77	71	77	75	21.6	22.4	21.6	21.8	18.7	19.3	18.7	18.9
1988	2	20	30	20	10	24	28	24	25	21	24.2909	21.2	21.4333	77	72	79	77.6667	23	27.9636	23.5	24.1889	19.8	22.8273	20.1	20.2
1988	2	21	30	19	11	23	26	24	24.3	20	24	21	21.7	77	85	77	80	21.6	28.6	23	24.4	18.7	23.3	19.8	20.6
1988	2	22	30.2	18	12.2	24	27	24.6	25	22	25	22	23	85	85	80	83	25.2	30.4	24.9	26.8	21.2	24.3	21	22.2
1988	2	23	29.8	19	10.8	22	27	23	23.8	19	25	21	21.7	76	85	84	82	20.1	30.4	23.6	24.7	17.6	24.3	20.2	20.7
1988	2	24	30	18	12	23	27	24	24.5	20	23	21	21.3	77	72	77	75	21.6	25.7	23	23.4	18.7	21.5	19.8	20
1988	2	25	28.9	18.2	10.7	22.6	26.8	24	24.4	18	23	22	21	65	73	85	74	17.8	25.8	25.2	22.9	15.7	21.6	21.2	19.5
1988	2	26	30	19	11	23	28.8	24	25	20	24.2	21	21.7	77	69	77	74	21.6	27.4	23	24	18.7	22.6	19.8	20.4
1988	2	27	28	18.2	9.8	20	25	22	22.3	18	22.2	20	20.1	83	79	84	82	19.4	25.1	22.2	22.2	17	21.1	19.1	19.1
1988	2	28	31.3	18	13.3	22.4	26	22	23.1	19	22.8	20	20.6	74	77	84	78	19.9	25.8	22.2	22.6	17.4	21.6	19.1	19.4
1988	2	29	28	18	10	22	27	23	23.8	18	22	21	20.3	69	66	84	73	18.2	23.4	23.6	21.8	16	20	20.2	18.7
1988	3	1	29.8	18	11.8	21	28.6	24	24.4	18	24.2	22	21.4	76	70	85	77	18.8	27.5	25.2	23.8	16.5	22.7	21.2	20.1
1988	3	2	30.8	18	12.8	23	30	24	25.3	20	24.6	22.6	22.4	77	65	89	77	21.6	27.6	26.6	25.3	18.7	22.7	22.1	21.2
1988	3	3	30	18	12	23	26.8	23	24	20	24.2	20	21.4	77	81	77	78	21.6	28.6	21.6	23.9	18.7	23.3	18.7	20.2
1988	3	4	29.2	18.2	11	20	28.2	24	24	18	24.8	21	21.3	83	76	77	79	19.4	29.2	23	23.9	17	23.7	19.8	20.2
1988	3	5	29.9	20	9.9	22.2	27.1	24	24.3	20	25	21	22	82	85	77	81	22	30.4	23	25.2	19.1	24.3	19.8	21
1988	3	6	30.7	18.2	12.5	22	29.2	22.8	24.2	19	24	21	21.3	76	66	86	76	20.1	26.7	23.8	23.5	17.6	22.2	20.3	20
1988	3	7	30.7667	19	11.7667	23	29.2	23	24.5	18	24	21	21	63	66	84	71	17.6	26.7	23.6	22.6	15.5	22.2	20.2	19.3
1988	3	8	29	18.8	10.2	24	28	23.2	24.6	21	24	21	22	77	73	83	78	23	27.4	23.5	24.7	19.8	22.6	20.1	20.8
1988	3	9	29.8	18.2	11.6	23.4	29	24	25.1	20	25	21	22	74	73	77	75	21.3	29.2	23	24.5	18.5	23.7	19.8	20.7
1988	3	10	30	20	10	24	29	24	25.3	20	25	21	22	70	73	77	74	20.9	29.2	23	24.4	18.2	23.7	19.8	20.6
1988	3	11	29.8	20.6	9.2	23	28.2	24.2	24.9	20	23	22.2	21.7	77	65	85	76	21.6	24.9	25.5	24	18.7	21	21.4	20.4
1988	3	12	30	20	10	24	29.2	23	24.8	21	25	21	22.3	77	72	84	78	23	29.1	23.6	25.3	19.8	23.6	20.2	21.2
1988	3	13	31.675	18.6667	13.0083	21.9692	28.6	25.9091	25.6091	18.8083	24.2667	23.0182	21.9545	75.8333	69.6667	79.0909	74.6364	19.9583	27.6667	26.6909	24.6	17.3667	22.6417	21.9364	20.5182
1988	3	14	30	19	11	23.2	26	22.2	23.4	20	23	21	21.3	75	78	90	81	21.4	26.3	24.1	23.9	18.6	21.9	20.5	20.3
1988	3	15	29	20	9	24	27	24	24.8	21	23	21	21.7	77	72	77	76	23	25.7	23	23.9	19.8	21.5	19.8	20.4
1988	3	16	29.8	19	10.8	22	28	23	24	20	23	21	21.3	84	66	84	78	22.2	25.1	23.6	23.6	19.1	21.1	20.2	20.2
1988	3	17	29	19	10	20	26	23	23	18	23	21	20.7	83	78	84	82	19.4	26.3	23.6	23.1	17	21.9	20.2	19.7
1988	3	18	30	18	12	24	27	23.8	24.6	20	25	21	22	70	85	79	78	20.9	30.4	23.2	24.9	18.2	24.3	19.9	20.8
1988	3	19	31.2	18	13.2	21	30	24	24.8	18	25.6	21	21.5	76	71	77	75	18.8	30.1	23	24	16.5	24.2	19.8	20.2
1988	3	20	30	20	10	23	29	24	25	21	25	22	22.7	84	73	85	81	23.6	29.2	25.2	26	20.2	23.7	21.2	21.7
1988	3	21	30.6286	18.8	11.8286	21	30	23	24.3	19	25	21	21.7	83	68	84	78	20.8	28.6	23.6	24.3	18.1	23.3	20.2	20.5
1988	3	22	29.2	19	10.2	23	27	23.2	24.1	20	23	21.4	21.5	77	72	86	78	21.6	25.7	24.4	23.9	18.7	21.5	20.7	20.3
1988	3	23	29.8	18	11.8	22	28.6	24.4	24.9	18	24	22.3	21.4	69	69	84	74	18.2	27	25.6	23.6	16	22.4	21.5	20
1988	3	24	29	19	10	23.2	28	23	24.3	20.2	24	21	21.7	77	73	84	78	21.8	27.4	23.6	24.3	18.9	22.6	20.2	20.6
1988	3	25	29	19.2	9.8	22.6	26	24	24.1	19.2	23	21	21.1	74	78	77	76	20.2	26.3	23	23.2	17.7	21.9	19.8	19.8
1988	3	26	30	18.8	11.2	22.6	30	24	25.1	21	26	21	22.7	87	74	77	79	23.9	31.2	23	26	20.4	24.7	19.8	21.6
1988	3	27	30.3	21	9.3	23	32	23.2	25.4	19.8	24	21.6	21.8	75	53	87	72	21.1	25	24.8	23.6	18.4	21.1	21	20.2
1988	3	28	31.6	20	11.6	23	28	25.2	25.4	21	24	22.3	22.4	84	73	79	78	23.6	27.4	25.2	25.4	20.2	22.6	21.2	21.3
1988	3	29	30	19.6	10.4	21.4	29.8	24	24.8	19.2	25.2	22.2	22.2	82	70	86	79	20.9	29.3	25.7	25.3	18.2	23.7	21.5	21.1
1988	3	30	30	18	12	23	29	24	25	19.2	23	21	21.1	71	61	77	70	19.9	24.4	23	22.5	17.5	20.7	19.8	19.3
1988	3	31	31	18	13	22.2	30	23.8	25	19.2	25	22	22.1	76	68	86	77	20.4	28.6	25.3	24.8	17.8	23.3	21.3	20.8
1988	4	1	30	19	11	23.4	28.9	24	25.1	21	24.6	22	22.5	81	71	85	79	23.4	28.3	25.2	25.6	20	23.1	21.2	21.5
1988	4	2	29.6	20	9.6	23.2	29.6	24.2	25.3	21.6	25	21	22.5	87	70	76	78	24.8	28.9	22.9	25.5	21	23.5	19.7	21.4
1988	4	3	31	18.6	12.4	23	30	23	24.8	20	25	21	22	77	68	84	76	21.6	28.6	23.6	24.6	18.7	23.3	20.2	20.7
1988	4	4	30	21	9	24	26	24	24.5	21	23	22	22	77	78	85	80	23	26.3	25.2	24.8	19.8	21.9	21.2	21
1988	4	5	31	18.2	12.8	22.2	27.6	24	24.5	19.8	23.4	22	21.7	81	71	85	79	21.6	26.2	25.2	24.4	18.8	21.9	21.2	20.6
1988	4	6	29.8	20.4	9.4	22.4	26	24	24.1	19.8667	24.2	22	22.5	82.9167	87	85	79.2727	21.9833	29.1	25.2	25.8636	18.9167	23.6	21.2	21.4
1988	4	7	30	21	9	24	27.2	23	24.3	22	25	21	22.7	85	84	84	84	25.2	30.3	23.6	26.4	21.2	24.3	20.2	21.9
1988	4	8	29.48	18.8	10.68	22	26.6	24.8	24.5	20	23.2	24.2	22.5	84	76	95	85	22.2	26.4	29.8	26.1	19.1	22	24	21.7
1988	4	9	28	19	9	22	25.2	24	23.8	21	23	22.2	22.1	92	83	86	87	24.3	26.7	25.7	25.6	20.6	22.2	21.5	21.4
1988	4	10	28.9	18	10.9	23	25.2	24	24	21	22.8	21	21.6	84	82	77	81	23.6	26.3	23	24.3	20.2	21.9	19.8	20.6
1988	4	11	27.4	20	7.4	23	25.6	23.2	23.8	20	24.2	21	21.7	77	89	83	83	21.6	29.3	23.5	24.8	18.7	23.7	20.1	20.8
1988	4	12	29.2	20	9.2	22.6	27.2	24.2	24.6	20	24	21	21.7	80	77	76	78	21.8	27.9	22.9	24.2	18.9	22.9	19.7	20.5
1988	4	13	28.2	19.2	9	23	27	24.2	24.6	20	25	22	22.3	77	85	83	82	21.6	30.4	25.1	25.7	18.7	24.3	21.2	21.4
1988	4	14	29.2	21	8.2	23.2	26.2	22.6	23.7	21	23	21	21.7	83	77	87	82	23.5	26.1	23.9	24.5	20.1	21.8	20.4	20.8
1988	4	15	29.4	19.6	9.8	23	27	24.8	24.9	20	25	22.4	22.5	77	85	82	81	21.6	30.4	25.6	25.9	18.7	24.3	21.5	21.5
1988	4	16	30.9333	19.4	11.5333	23.2	28.3	25.2	25.25	21	24.6	23.075	22.75	83	70.875	82.375	79.5	23.5	28.475	26.8125	26.2167	20.1	23.0375	22.1875	21.6667
1988	4	17	31	18.6	12.4	23.8	28.6	24	25.1	20	24.2	22	22.1	72	70	85	75	21.1	27.5	25.2	24.6	18.3	22.7	21.2	20.7
1988	4	18	31	20	11	23.2	30	24	25.3	21	25	21	22.3	83	68	77	76	23.5	28.6	23	25.1	20.1	23.3	19.8	21.1
1988	4	19	30.6	19	11.6	23	26.2	24	24.3	21	23	21	21.7	84	77	77	79	23.6	26.1	23	24.3	20.2	21.8	19.8	20.6
1988	4	20	30.4333	18	12.4333	21	26	23	23.3	20	24	21	21.7	92	85	84	87	22.8	28.6	23.6	25	19.6	23.3	20.2	21
1988	4	21	31	19.2	11.8	24	27	24	24.8	21	23	22	22	77	72	85	78	23	25.7	25.2	24.6	19.8	21.5	21.2	20.8
1988	4	22	30	19.2	10.8	23.2	27	23	24	21.2	22	21.2	21.5	84	66	86	79	24	23.4	24.1	23.8	20.4	20	20.5	20.3
1988	4	23	31	19.6	11.4	21.3	28.8	24	24.5	18.9	24.2	22	21.7	80	69	85	78	20.4	27.4	25.2	24.3	17.8	22.6	21.2	20.5
1988	4	24	31	20	11	22	30	24	25	19	25	22.2	22.1	76	68	86	77	20.1	28.6	25.7	24.8	17.6	23.3	21.5	20.8
1988	4	25	31	18	13	20	30	24	24.5	18	24.8	22.6	21.8	83	66	89	80	19.4	28.1	26.6	24.7	17	23	22.1	20.7
1988	4	26	31	21	10	23	31	25	26	19	26	23	22.7	70	68	85	74	19.5	30.6	26.9	25.7	17.1	24.4	22.3	21.3
1988	4	27	28.8	21	7.8	23	27.4	23.2	24.2	21	23.2	21.4	21.9	84	71	86	80	23.6	25.9	24.4	24.6	20.2	21.7	20.7	20.8
1988	4	28	29.4	18.95	10.45	23.6	29.2	23.6	25	20.2	25.4	21.8	22.5	74	74	86	78	21.6	30.1	25	25.6	18.7	24.2	21.1	21.3
1988	4	29	30.2	18.0222	12.1778	22.4	29.8	24	25	21.2	25.2	22	22.8	90	70	85	82	24.4	29.3	25.2	26.3	20.7	23.7	21.2	21.9
1988	4	30	31	19.1	11.9	23.8	30	24.4	25.6	23.4	24.2	23.1	23.6	97	63	90	83	28.5	26.7	27.5	27.6	23.3	22.2	22.6	22.7
1988	5	1	29.4	18.6	10.8	23.4	27.2	24.2	24.8	21	23	22	22	81	71	83	78	23.4	25.5	25.1	24.7	20	21.4	21.2	20.9
1988	5	2	29.1	18.1286	10.9714	22	28.3	23.4	24.3	20.6	24.2	22.2	22.3	89	72	90	84	23.4	27.7	26	25.7	20	22.8	21.7	21.5
1988	5	3	28.4	18.7429	9.65714	22.2	27.6	23.2	24.1	20.8	23.2	21.6	21.9	89	70	87	82	23.7	25.8	24.8	24.8	20.2	21.6	21	20.9
1988	5	4	29	18.5429	10.4571	22	26.4	24	24.1	20.2	23.2	22	21.8	85	77	85	82	22.6	26.5	25.2	24.8	19.4	22	21.2	20.9
1988	5	5	29.6	18.7667	10.8333	23	29.2	24.2	25.2	20.8	24	23.4	22.7	83	66	94	81	23.2	26.7	28.3	26.1	19.9	22.2	23.1	21.7
1988	5	6	30	18.575	11.425	23.6	29.2	24.4	25.4	21.2	25.4	22	22.9	81	74	82	79	23.7	30.1	25	26.3	20.2	24.2	21.1	21.8
1988	5	7	31	18.8429	12.1571	22	30	26	26	20.4	23.6	23.8	22.6	87	60	84	77	23	25.2	28.1	25.5	19.7	21.3	23	21.3
1988	5	8	31.2	18.375	12.825	23.2	29.8	24.2	25.4	21.4	24.2	22.2	22.6	86	64	85	78	24.4	26.8	25.5	25.6	20.7	22.2	21.4	21.5
1988	5	9	30.8	18	12.8	24.2	30.1	23.6	25.4	20.2	25	21.2	22.1	70	67	81	73	21.2	28.6	23.7	24.5	18.5	23.3	20.2	20.7
1988	5	10	31.2	19	12.2	23.6	29.9	25.4	26.1	22.2	24.8	23.4	23.5	89	67	85	80	25.9	28.2	27.6	27.2	21.7	23.1	22.7	22.5
1988	5	11	30.4	19.3	11.1	23.2	30.2	25	25.9	21.2	23	22.4	22.2	84	55	81	73	24	23.7	25.5	24.4	20.4	20.2	21.4	20.7
1988	5	12	30.6	18.6857	11.9143	23.2	28.6	23.4	24.6	21.4	24	21.2	22.2	86	69	83	79	24.4	27	23.8	25.1	20.7	22.4	20.3	21.1
1988	5	13	30	18.625	11.375	21.4	29.6	24.2	24.9	19.6	24.7	23.6	22.6	85	68	95	83	21.7	28.1	28.8	26.2	18.8	23	23.4	21.7
1988	5	14	31.8	19.1429	12.6571	23	30.2	25.4	26	19.4	25	23	22.5	72	66	82	74	20.3	28.5	26.6	25.2	17.8	23.3	22.1	21.1
1988	5	15	30	18.8571	11.1429	22.6	29.8	24.6	25.4	21.2	25.6	22.2	23	89	72	82	81	24.3	30.3	25.3	26.6	20.6	24.2	21.3	22.1
1988	5	16	29	19.7333	9.26667	23.2	28.8	23.8	24.9	20.6	24	21.2	21.9	80	68	80	76	22.7	26.9	23.6	24.4	19.5	22.3	20.2	20.7
1988	5	17	29.2	19.2	10	22.6	28.4	24.2	24.9	19.2	24.4	21.6	21.7	74	73	80	76	20.2	28.1	24.2	24.2	17.7	23	20.6	20.4
1988	5	18	30	19.1	10.9	21.8	29.8	25.2	25.5	19	25.4	22.2	22.2	78	71	78	75	20.3	29.8	24.9	25	17.7	24	21.1	20.9
1988	5	19	31	19	12	23	29.8	24.2	25.3	21.2	25.2	22	22.8	86	70	83	80	24.1	29.3	25.1	26.1	20.5	23.7	21.2	21.8
1988	5	20	30	18.5714	11.4286	22.8	28.2	24.2	24.9	21	25	22.4	22.8	86	78	86	83	23.8	29.7	26	26.5	20.3	23.9	21.7	22
1988	5	21	30.4	19.56	10.84	21.8	28.8	25	25.1	20.2	24.6	23.2	22.7	87	72	86	82	22.7	28.4	27.3	26.1	19.5	23.2	22.6	21.8
1988	5	22	31.2	19.6286	11.5714	23.2	30	24.6	25.6	20.6	25.6	22.8	23	80	71	86	79	22.7	30.1	26.7	26.5	19.5	24.2	22.1	21.9
1988	5	23	31.2	19.5333	11.6667	22.4	30	23.8	25	20.2	25.2	21.6	22.3	82	69	83	78	22.3	29.1	24.5	25.3	19.3	23.6	20.7	21.2
1988	5	24	30.2	19.2667	10.9333	24.2	29.7	25	26	21.2	24.8	22.4	22.8	77	68	81	75	23.3	28.3	25.5	25.7	20	23.1	21.4	21.5
1988	5	25	30.2	19.4286	10.7714	23.4	29.6	24.4	25.5	21.2	24.2	21.8	22.4	83	65	80	76	23.8	26.9	24.5	25.1	20.3	22.3	20.8	21.1
1988	5	26	30	19.7667	10.2333	23.2	29.2	24.2	25.2	20	24.6	22.4	22.3	75	69	86	77	21.4	28.1	26	25.2	18.6	23	21.7	21.1
1988	5	27	30.2	18.9667	11.2333	22.6	29.8	25.4	25.8	20	24.2	22.6	22.3	80	64	79	74	21.8	26.8	25.7	24.8	18.9	22.2	21.6	20.9
1988	5	28	28.8	19.1714	9.62857	23	28.2	23.2	24.4	20.4	24.4	21.4	22.1	80	74	86	80	22.4	28.2	24.4	25	19.3	23.1	20.7	21
1988	5	29	28.8667	19.5143	9.35238	23.2	30.2	25	25.9	20	25.2	22.6	22.6	75	68	82	75	21.4	29	26	25.5	18.6	23.5	21.7	21.3
1988	5	30	31	19.2	11.8	20.2	30.2	24.6	24.9	18.2	25.4	22.8	22.1	83	69	86	79	19.7	29.5	26.7	25.3	17.3	23.8	22.1	21.1
1988	5	31	30	18.7	11.3	22.4	29.8	24.2	25.1	18.8	25.2	21.2	21.7	72	70	77	73	19.5	29.3	23.3	24	17.1	23.7	20	20.3
1988	6	1	29.2	19.275	9.925	22.2	27.8	24	24.5	20	23	22.2	21.7	82	67	86	79	22	25.2	25.7	24.3	19.1	21.2	21.5	20.6
1988	6	2	28.6	19.9	8.7	23	28.6	23.8	24.8	20.8	24.2	21.8	22.3	83	70	84	79	23.2	27.5	24.9	25.2	19.9	22.7	21	21.2
1988	6	3	30.2	20.2286	9.97143	21.2	29.6	24.6	25	18	25.4	22.8	22.1	74	72	86	78	18.7	29.9	26.7	25.1	16.4	24	22.1	20.9
1988	6	4	31.2	19.8571	11.3429	25	29.8	24.2	25.8	23.2	24.2	22.6	23.3	86	64	88	79	27.3	26.8	26.4	26.9	22.6	22.2	22	22.3
1988	6	5	30.2	19.5333	10.6667	23.2	28	24.4	25	21	25.2	22.2	22.8	83	80	83	82	23.5	30.3	25.4	26.4	20.1	24.3	21.4	21.9
1988	6	6	29.8	19.925	9.875	21.2	27.6	24.2	24.3	19.4	25	22	22.1	85	82	83	83	21.4	30.1	25.1	25.5	18.6	24.1	21.2	21.3
1988	6	7	31	20.3429	10.6571	22.2	30	24.2	25.2	20	23	22.8	21.9	82	56	89	76	22	23.8	26.9	24.3	19.1	20.3	22.3	20.6
1988	6	8	30.2	19.675	10.525	21	29.8	24.6	25	19	25.6	22.6	22.4	83	72	85	80	20.8	30.3	26.2	25.7	18.1	24.2	21.9	21.4
1988	6	9	30.88	19.8	11.08	23.2	29.8	24	25.3	20	24.6	22.2	22.3	75	66	86	76	21.4	27.8	25.7	25	18.6	22.8	21.5	21
1988	6	10	29.2	20.2857	8.91429	23.2	29.6	22.6	24.5	20.4	24.2	22	22.2	78	65	95	79	22.3	26.9	26.1	25.1	19.2	22.3	21.8	21.1
1988	6	11	29.6	20.6286	8.97143	21	28.8	24.2	24.5	18.4	24.2	22.8	21.8	79	69	89	79	19.6	27.4	26.9	24.6	17.2	22.6	22.3	20.7
1988	6	12	28.32	20.7714	7.54857	21.2	29	23.6	24.4	20.3	24.6	21.8	22.2	92	71	86	83	23.3	28.3	25	25.5	19.9	23.1	21.1	21.4
1988	6	13	28.4	20.7333	7.66667	21.4	27	23.8	24	19.8	23.2	21	21.3	87	73	79	80	22.1	26.1	23.2	23.8	19.1	21.8	19.9	20.3
1988	6	14	29.2	20.2571	8.94286	22.6	28.6	24.4	25	20.4	24.2	22	22.2	83	70	82	78	22.6	27.5	25	25	19.5	22.7	21.1	21.1
1988	6	15	30	20.5429	9.45714	23.2	29.4	24.6	25.5	21.6	25	22.8	23.1	87	71	86	81	24.8	29	26.7	26.8	21	23.5	22.1	22.2
1988	6	16	29.8	19.5	10.3	21.6	28.6	24.2	24.7	19.2	24.2	22.6	22	81	70	88	80	20.8	27.5	26.4	24.9	18.1	22.7	22	20.9
1988	6	17	29.16	20.2	8.96	21.2	29.6	24	24.7	20.8	24.4	22	22.4	97	66	85	82	24.3	27.4	25.2	25.6	20.6	22.6	21.2	21.5
1988	6	18	29.8	20.3667	9.43333	21.4	28.4	24.2	24.5	20	23.6	23.2	22.3	88	68	92	83	22.5	26.2	27.8	25.5	19.4	21.9	22.8	21.4
1988	6	19	30	20.4	9.6	22.6	29.2	24.8	25.4	20.8	25.4	23	23.1	86	74	86	82	23.5	30.1	27	26.9	20.1	24.2	22.3	22.2
1988	6	20	30.2	20.7143	9.48571	22.6	29.8	23	24.6	19.2	24	22	21.7	74	63	92	76	20.2	26.3	25.8	24.1	17.7	21.9	21.6	20.4
1988	6	21	29.2	20.7143	8.48571	23.4	28.6	24.6	25.3	20.8	24.2	22.8	22.6	80	70	86	79	23	27.5	26.7	25.7	19.7	22.7	22.1	21.5
1988	6	22	30	20.6667	9.33333	23.8	25.2	26.2	25.4	21.2	25	23.4	23.2	80	98	80	86	23.6	31.5	27.1	27.4	20.2	24.9	22.4	22.5
1988	6	23	30.7	20.6667	10.0333	25.2	29	24	25.5	22.2	24	22.2	22.8	78	67	86	77	24.9	26.8	25.7	25.8	21.1	22.2	21.5	21.6
1988	6	24	29.4	20.7	8.7	21	28.2	24.4	24.5	18	24.2	22.6	21.6	76	73	86	78	18.8	27.8	26.3	24.3	16.5	22.8	21.9	20.4
1988	6	25	28	19.8857	8.11429	21.2	26.2	24.4	24	20	23.4	22.2	21.9	90	80	83	84	22.6	27.1	25.4	25	19.5	22.4	21.4	21.1
1988	6	26	28.2	20	8.2	22.2	27.2	24.4	24.5	19.8	24.2	22.4	22.1	81	79	85	81	21.6	28.4	25.9	25.3	18.8	23.2	21.6	21.2
1988	6	27	30.2167	19.5714	10.6452	21	29.8	24	24.7	19.4	24.6	22.2	22.1	87	66	86	80	21.5	27.8	25.7	25	18.7	22.8	21.5	21
1988	6	28	28.8	19.6	9.2	21	28.2	23.6	24.1	19.2	24.4	22.8	22.1	85	74	94	84	21.1	28.2	27.3	25.6	18.4	23.1	22.5	21.3
1988	6	29	29.4	19.8857	9.51429	22.4	28.2	24	24.6	20	24.6	22.2	22.3	81	75	86	81	21.9	28.7	25.7	25.4	19	23.4	21.5	21.3
1988	6	30	29.9	19.8857	10.0143	21.8	28.4	22.8	23.9	20	24.2	21.8	22	85	71	92	83	22.3	27.6	25.5	25.1	19.2	22.7	21.4	21.1
1988	7	1	29	20.28	8.72	22	28.4	23.6	24.4	21	24.2	22.2	22.5	92	71	89	84	24.3	27.6	25.9	25.9	20.6	22.7	21.7	21.7
1988	7	2	30.5	19.8	10.7	23	29.4	24	25.1	21.4	24.8	22.6	22.9	87	70	89	82	24.5	28.5	26.6	26.5	20.8	23.2	22.1	22
1988	7	3	27.8	19.4429	8.35714	22.8	26.4	23.2	23.9	20.4	23	22	21.8	81	76	90	82	22.5	26	25.7	24.7	19.4	21.7	21.5	20.9
1988	7	4	27.4	19.5714	7.82857	20	26.6	24.8	24	18.2	24.2	24	22.1	85	83	94	87	19.8	28.7	29.3	26	17.3	23.4	23.7	21.5
1988	7	5	26.6	19.3857	7.21429	20.4	26	24	23.6	18.6	22.4	24	21.7	85	74	100	86	20.3	24.9	29.8	25	17.8	21	24	20.9
1988	7	6	27.2	19.4	7.8	22.4	20.8	26	23.8	20.2	20	25.2	21.8	82	93	94	90	22.3	22.9	31.6	25.6	19.3	19.7	24.9	21.3
1988	7	7	28.8	19.1625	9.6375	24.6	21.2	26.6	24.8	24	21.2	23.3	22.67	95	100	82.6	77.9	29.5	25.2	27.14	25.87	23.8	21.2	22.43	21.5
1988	7	8	28	19.2889	8.71111	22	26.4	24	24.1	20.4	20.6	22.2	21.1	87	60	86	78	23	20.7	25.7	23.1	19.7	18.1	21.5	19.8
1988	7	9	30.4	19.28	11.12	24	30	24	25.5	22.2	25.6	22.4	23.4	86	71	88	82	25.7	30.1	26.1	27.3	21.5	24.2	21.8	22.5
1988	7	10	29.2	19.8	9.4	23.2	28.4	23.6	24.7	19.6	24.2	22.2	22	73	71	89	78	20.6	27.6	25.9	24.7	18	22.7	21.7	20.8
1988	7	11	30.24	19.625	10.615	22.4	29.2	24.2	25	20	24	22.4	22.1	81	66	86	78	21.9	26.7	26	24.9	19	22.2	21.7	20.9
1988	7	12	31.2667	19.19	12.0767	21	29.4	24.2	24.7	19.5	24.6	23.2	22.4	87	68	92	83	21.7	28	27.8	25.9	18.8	23	22.8	21.5
1988	7	13	31.2333	18.98	12.2533	21.2	29	23	24	19.6	24.2	21.8	21.9	87	68	90	82	21.8	27.3	25.4	24.8	18.9	22.5	21.3	20.9
1988	7	14	29.76	18.6444	11.1156	21.8	30	24.2	25	19.2	25	23	22.4	79	68	91	79	20.7	28.6	27.4	25.6	18	23.3	22.6	21.3
1988	7	15	29.6	19.1556	10.4444	22.2	29.2	24.2	25	19.6	24.2	22.6	22.1	79	67	88	78	21.2	27.2	26.4	24.9	18.5	22.4	22	21
1988	7	16	30.4	18.9333	11.4667	21	30	24.6	25	19	25	23.2	22.4	83	68	89	80	20.8	28.6	27.6	25.7	18.1	23.3	22.7	21.4
1988	7	17	30	18.7714	11.2286	23	30	24.6	25.5	21.2	25	23	23.1	86	68	88	80	24.1	28.6	27.1	26.6	20.5	23.3	22.4	22.1
1988	7	18	30.48	19.5714	10.9086	22.2	31	23.2	24.9	20.4	26.2	21.4	22.7	85	69	86	80	22.9	31.1	24.4	26.1	19.6	24.7	20.7	21.7
1988	7	19	30.4	19.2	11.2	22.6	30	24.2	25.3	21.2	25.2	23	23.1	89	69	91	83	24.3	29.1	27.4	26.9	20.6	23.6	22.6	22.3
1988	7	20	30.2	19.56	10.64	23	29.8	24.2	25.3	21.2	25	23	23.1	86	69	91	82	24.1	28.8	27.4	26.7	20.5	23.4	22.6	22.1
1988	7	21	29.8	19.6889	10.1111	21	27.2	23.4	23.8	19.4	24	22.8	22.1	87	77	95	86	21.5	27.9	27.4	25.6	18.7	22.9	22.6	21.4
1988	7	22	29.9333	19.875	10.0583	21.8	29.8	23.4	24.6	20	24.2	21.8	22	85	64	87	79	22.3	26.8	25.1	24.7	19.2	22.2	21.2	20.9
1988	7	23	30.5333	19.2444	11.2889	22.6	30.6	25	25.8	21	25	23	23	87	64	85	79	23.9	28.3	26.9	26.3	20.4	23.1	22.3	21.9
1988	7	24	31	19.6222	11.3778	21.8	30	25.2	25.5	19.6	24.4	23.8	22.6	82	64	89	79	21.5	27.2	28.6	25.7	18.6	22.4	23.3	21.5
1988	7	25	30.2	19.6444	10.5556	23	28	24.2	24.9	21.2	23.4	22.2	22.3	86	69	85	80	24.1	26	25.5	25.2	20.5	21.7	21.4	21.2
1988	7	26	30.4	18.5778	11.8222	20	30	25.2	25.1	18	25	23	22	83	68	83	78	19.4	28.6	26.7	24.9	17	23.3	22.2	20.9
1988	7	27	29	18.5556	10.4444	22.4	28.2	24.2	24.8	20.2	24	22.4	22.2	82	71	86	80	22.3	27.3	26	25.2	19.3	22.5	21.7	21.2
1988	7	28	31.0667	19.65	11.4167	18.6	30.2	24.4	24.4	16.2	25	23.2	21.5	79	66	91	79	17	28.5	27.7	24.4	14.9	23.3	22.8	20.3
1988	7	29	30.08	19.25	10.83	27.2	29.8	24.6	26.5	19.2	24.9333	22.4	22.75	48	78.1111	83	81.125	17.4	29.7222	25.7	26.3375	15.3	23.8333	21.6	21.7625
1988	7	30	31	18.4	12.6	19.2	30	25.2	24.9	18	25.8	23.6	22.5	89	72	88	83	19.9	30.7	28.1	26.2	17.4	24.5	23	21.6
1988	7	31	30.2	18.8667	11.3333	23	29.6	24.4	25.4	20.8	24.8	23	22.9	83	68	89	80	23.2	28.4	27.2	26.3	19.9	23.2	22.5	21.9
1988	8	1	29.2	19.2667	9.93333	22.2	27.3	24.4	24.6	19.6	24.2	23	22.3	79	78	89	82	21.2	28.3	27.2	25.6	18.5	23.1	22.5	21.4
1988	8	2	29.8	19.5429	10.2571	21.8	28.2	25.2	25.1	20.2	24.4	23.2	22.6	87	74	85	82	22.7	28.2	27.2	26	19.5	23.1	22.5	21.7
1988	8	3	29.2	18.975	10.225	21.4	28.2	24.2	24.5	20.6	24.2	22.8	22.5	93	73	89	85	23.8	27.8	26.9	26.1	20.3	22.8	22.3	21.8
1988	8	4	29.2	19.0286	10.1714	21.8	27.8	24.2	24.5	19.6	24.2	22.8	22.2	82	75	89	82	21.5	28	26.9	25.5	18.6	23	22.3	21.3
1988	8	5	31.35	19.2556	12.0944	22	29.6	24.2	25	20	24.2	22.8	22.3	84	65	89	79	22.2	26.9	26.9	25.3	19.1	22.3	22.3	21.2
1988	8	6	30	20.2	9.8	22.8	27.8	24.2	24.8	20.4	24	23.2	22.5	81	74	92	82	22.5	27.5	27.8	25.9	19.4	22.7	22.8	21.6
1988	8	7	29.8	19.975	9.825	21.8	28.2	23.2	24.1	19	25	22.2	22.1	78	78	92	82	20.3	29.7	26.1	25.4	17.7	23.9	21.8	21.2
1988	8	8	28.6	18.8667	9.73333	21.4	27.8	24	24.3	20	24.2	23.2	22.5	88	75	94	86	22.5	28	27.9	26.2	19.4	23	22.9	21.8
1988	8	9	28.2	19.05	9.15	23.4	27.4	24.4	24.9	20.2	24.2	22.2	22.2	76	77	83	79	21.7	28.2	25.4	25.1	18.8	23.1	21.4	21.1
1988	8	10	29.68	19.2	10.48	22.4	28.2	23	24.1	20.2	24.2	21.4	21.9	82	73	87	81	22.3	27.8	24.5	24.9	19.3	22.8	20.8	20.9
1988	8	11	28.4	19.8667	8.53333	18.2	27.8	24.2	23.6	17	23.8	22.6	21.1	89	72	88	83	18.6	27	26.4	24	16.4	22.4	22	20.3
1988	8	12	31.0667	19.7	11.3667	22.0667	28.475	25.575	25.425	19.9778	24.95	23.3556	22.925	83.1111	74.5	81.4444	79.75	22.0444	29.3125	27.2111	26.425	19.0111	23.675	22.4	21.8625
1988	8	13	28.2	19.425	8.775	21.8	28.2	23.4	24.2	20	24	22.4	22.1	85	71	92	83	22.3	27.3	26.5	25.3	19.2	22.5	22	21.3
1988	8	14	29.4	19.3	10.1	22.8	29.2	24.4	25.2	20	24.6	23.2	22.6	78	69	91	79	21.7	28.1	27.7	25.8	18.8	23	22.8	21.5
1988	8	15	31	18.5	12.5	20	30	24.8	24.9	18.6	25	22.6	22.1	88	68	83	80	20.6	28.6	26.1	25.1	18	23.3	21.8	21
1988	8	16	28	19	9	23.8	26.4	24	24.5	21.6	23	22.8	22.5	83	76	91	83	24.5	26	27	25.8	20.7	21.7	22.4	21.6
1988	8	17	28.2	18.825	9.375	21.2	27	24	24	20	24.2	22.6	22.3	90	80	89	86	22.6	28.5	26.6	25.9	19.5	23.2	22.1	21.6
1988	8	18	31	19.4286	11.5714	22.2	28.4	23.2	24.3	20	24.2	22	22.1	82	71	90	81	22	27.6	25.7	25.1	19.1	22.7	21.5	21.1
1988	8	19	29	20.5429	8.45714	21.4	28.2	24	24.4	19	24	23.2	22.1	81	71	94	82	20.5	27.3	27.9	25.2	17.9	22.5	22.9	21.1
1988	8	20	28	19.9143	8.08571	22.2	27.6	24	24.5	20	23.2	22.8	22	82	70	91	81	22	25.8	27	24.9	19.1	21.6	22.4	21
1988	8	21	31.08	20.1667	10.9133	22.6	29.2	23	24.5	20.4	24.2	21.4	22	83	67	87	79	22.6	27.2	24.5	24.8	19.5	22.4	20.8	20.9
1988	8	22	28.2	20.3714	7.82857	20	27.8	23.6	23.8	19	23.2	22.4	21.5	91	69	91	84	21.4	25.6	26.3	24.4	18.6	21.5	22	20.7
1988	8	23	31.08	20.5143	10.5657	22	29.6	24	24.9	21	25	22.2	22.7	92	70	86	82	24.3	28.9	25.7	26.3	20.6	23.5	21.5	21.9
1988	8	24	30.4	19.8857	10.5143	23	29.2	24	25	20.4	25	22.8	22.7	80	72	91	81	22.4	29.1	27	26.2	19.3	23.6	22.4	21.8
1988	8	25	28	19.9429	8.05714	22.3	27.8	24.2	24.6	20	23.4	22.6	22	82	70	88	80	22	26.1	26.4	24.8	19	21.8	22	20.9
1988	8	26	31.1	19.5429	11.5571	20.2	28	23.4	23.8	18.6	24	23	21.9	86	73	97	85	20.5	27.4	27.8	25.2	17.9	22.6	22.9	21.1
1988	8	27	29.2	19.8857	9.31429	21.2	28.2	24.3	24.5	19.4	24	22.8	22.1	85	71	88	82	21.4	27.3	26.8	25.2	18.6	22.5	22.3	21.1
1988	8	28	29.8	19.0333	10.7667	22	29.4	24.4	25	19.2	25	22.6	22.3	78	71	86	78	20.5	29	26.3	25.3	17.9	23.5	21.9	21.1
1988	8	29	27.4	19.6	7.8	22	24.6	23.2	23.3	20	23.6	22	21.9	84	92	90	89	22.2	28.5	25.7	25.5	19.1	23.3	21.5	21.3
1988	8	30	28.2	19.9714	8.22857	22	24	25.8286	25.8286	20	22.6	20.2	20.9	84	89	83	76.8571	22.2	26.6	27.575	25.5	19.1	22.1	22.6625	21.3143
1988	8	31	27	20.2333	6.76667	20.4	25.2	23.2	23	19	23	21.4	21.1	88	83	86	86	21.1	26.7	24.4	24.1	18.4	22.2	20.7	20.4
1988	9	1	28.8	19.3714	9.42857	20.2	28.2	23.2	23.7	18.6	24	21	21.2	86	71	83	80	20.5	27.3	23.5	23.8	17.9	22.5	20.1	20.2
1988	9	2	29	19.8	9.2	22	27	24	24.3	20	25	23	22.7	84	85	92	87	22.2	30.4	27.5	26.7	19.1	24.3	22.6	22
1988	9	3	27.2	20.225	6.975	20.8	27.2	24	24	20	24.2	22	22.1	93	79	85	85	22.9	28.4	25.2	25.5	19.7	23.2	21.2	21.4
1988	9	4	27	20.05	6.95	24.4	26.7	24	24.8	20.8	24.6	22	22.5	73	85	85	81	22.4	29.6	25.2	25.7	19.3	23.9	21.2	21.5
1988	9	5	28.2	19.8286	8.37143	21.2	25.2	23.4	23.3	20	23.4	21.6	21.7	90	86	86	87	22.6	27.7	24.7	25	19.5	22.8	20.9	21
1988	9	6	28	19.9	8.1	21	25.2	23	23	19.6	22.3	21.8	21.2	88	79	90	86	22	25.2	25.4	24.2	19	21.2	21.3	20.5
1988	9	7	29.2	19.45	9.75	21.2	25.2	24	23.6	20	23.2	22.4	21.9	90	85	88	87	22.6	27.2	26.1	25.3	19.5	22.5	21.8	21.3
1988	9	8	26	19.725	6.275	21.2	26	23	23.3	19	24	21.2	21.4	82	85	86	84	20.6	28.6	24.1	24.4	18	23.3	20.5	20.6
1988	9	9	26.8	20.225	6.575	20	26.4	23.2	23.2	18.6	23.8	22.2	21.5	88	81	92	87	20.6	27.9	26.1	24.9	18	22.9	21.8	20.9
1988	9	10	27	20.1429	6.85714	20	26.2	23.4	23.3	18.4	23	22.2	21.2	86	77	90	85	20.2	26.1	26	24.1	17.7	21.8	21.7	20.4
1988	9	11	30.7667	20.125	10.6417	22.3333	29.075	25.775	25.65	20.0222	25.1333	23.1111	22.7444	81.7778	71.8889	79	77.3333	21.9889	29.3556	26.4667	25.9333	18.9778	23.6667	22.0111	21.5667
1988	9	12	27	20.4	6.6	20.6	25.2	24.2	23.6	19.2	22.6	22.4	21.4	88	81	86	85	21.4	25.8	26	24.4	18.6	21.6	21.7	20.6
1988	9	13	26.2	20.2286	5.97143	21.8	24.8	23	23.1	20.2	22.2	22	21.5	87	80	92	86	22.7	25.2	25.8	24.6	19.5	21.2	21.6	20.8
1988	9	14	26.8	19.925	6.875	20.8	25.2	23.4	23.2	19.2	23	22.2	21.5	87	83	90	87	21.3	26.7	26	24.7	18.5	22.2	21.7	20.8
1988	9	15	27	19.85	7.15	22.2	26.2	24	24.1	20	23	22.4	21.8	82	77	88	82	22	26.1	26.1	24.8	19.1	21.8	21.8	20.9
1988	9	16	27.8	19.6125	8.1875	22.4	25.2	24	23.9	20	23.4	23	22.1	81	86	92	86	21.9	27.7	27.5	25.7	19	22.8	22.6	21.5
1988	9	17	28	19.575	8.425	20.6	27	25	24.4	19.2	25	23	22.4	88	85	85	86	21.4	30.4	26.9	26.2	18.6	24.3	22.3	21.7
1988	9	18	27.2	19.625	7.575	21.8	26.4	24	24	20.8	23	23	22.3	92	76	92	87	23.9	26	27.5	25.8	20.4	21.7	22.6	21.6
1988	9	19	29	19.4	9.6	21.4	28	24	24.4	19.4	24.2	22.2	21.9	84	74	86	81	21.3	27.9	25.7	24.9	18.5	22.9	21.5	21
1988	9	20	28	19.5	8.5	21	27.2	24	24	19	25	22.4	22.1	83	84	88	85	20.8	30.3	26.1	25.7	18.1	24.3	21.8	21.4
1988	9	21	28.76	19.3	9.46	21.2	28.2	23	23.9	19	24	21.4	21.5	82	71	87	80	20.6	27.3	24.5	24.1	18	22.5	20.8	20.4
1988	9	22	28.4	19.0571	9.34286	20.6	28.2	24	24.2	18.4	24	22	21.5	82	71	85	79	19.8	27.3	25.2	24.1	17.4	22.5	21.2	20.4
1988	9	23	28	19.6857	8.31429	20.4	27.2	24	23.9	19	25.4	22	22.1	88	87	85	87	21.1	31.3	25.2	25.9	18.4	24.8	21.2	21.5
1988	9	24	29	19.325	9.675	21.6	28	24.2	24.5	20	25	22	22.3	87	79	83	83	22.4	29.8	25.1	25.8	19.3	24	21.2	21.5
1988	9	25	30	19.3667	10.6333	21.4	29.6	24.4	25	19.2	24	22	21.7	82	64	82	76	20.9	26.4	25	24.1	18.2	22	21.1	20.4
1988	9	26	30.2	19.2	11	22.2	30	25	25.5	20	25.2	23.4	22.9	82	69	88	80	22	29.1	27.8	26.3	19.1	23.6	22.8	21.8
1988	9	27	29.6	19.475	10.125	22	27	23.8	24.1	19.8	25	22.4	22.4	82	85	89	86	21.8	30.4	26.2	26.1	18.8	24.3	21.9	21.7
1988	9	28	30	18.825	11.175	21.6	28.4	25	25	20.2	24.2	23	22.5	88	71	85	82	22.8	27.6	26.9	25.8	19.6	22.7	22.3	21.5
1988	9	29	29.8	19.8	10	21.2	28.2	24.2	24.5	20	24	22.8	22.3	90	71	89	83	22.6	27.3	26.9	25.6	19.5	22.5	22.3	21.4
1988	9	30	28.2	19.325	8.875	22.2	27.2	24.4	24.5	20	23.6	22	21.9	82	75	82	80	22	26.9	25	24.6	19.1	22.3	21.1	20.8
1988	10	1	30	19.7	10.3	23.4	29.8	24.2	25.4	22.4	24.2	22	22.9	92	64	83	80	26.5	26.8	25.1	26.1	22	22.2	21.2	21.8
1988	10	2	28.2	19.5143	8.68571	20	27.2	24.2	23.9	19	23	22.8	21.6	91	71	89	84	21.4	25.5	26.9	24.6	18.6	21.4	22.3	20.8
1988	10	3	27.8	19.675	8.125	22.2	26.2	24.6	24.4	19.4	23.4	22.8	21.9	78	80	86	81	20.8	27.1	26.7	24.8	18.1	22.4	22.1	20.9
1988	10	4	28.6333	19.475	9.15833	21.4	27.8	24.625	24.5625	19	24	22.6889	22.2889	81	74	84.7778	81.6667	20.5	27.5	26.3333	25.5444	17.9	22.7	21.9111	21.3333
1988	10	5	28.72	19.4	9.32	23.6	28.2	24	25	20	24	22	22	73	71	85	76	21.2	27.3	25.2	24.6	18.4	22.5	21.2	20.7
1988	10	6	28.72	19.4	9.32	21	29.2	23.2	24.2	19.2	24	22.6	21.9	85	66	95	82	21.1	26.7	27	25	18.4	22.2	22.4	21
1988	10	7	29.28	19.6286	9.65143	22.2	28.2	23.2	24.2	19.6	25	21.4	22	79	78	86	81	21.2	29.7	24.4	25.1	18.5	23.9	20.7	21
1988	10	8	29.6	19.725	9.875	21.2	26.8	24.2	24.1	19.2	23.2	22.6	21.7	84	75	88	82	21	26.2	26.4	24.6	18.3	21.9	22	20.7
1988	10	9	29.3	19.75	9.55	21.2	29.2	24.2	24.7	20.2	25.2	23.2	22.9	92	73	92	86	23.1	29.6	27.8	26.8	19.8	23.9	22.8	22.2
1988	10	10	39.2	19.825	19.375	23	29.2	23.6	24.9	19.4	24.2	22.2	21.9	72	67	89	76	20.3	27.2	25.9	24.5	17.8	22.4	21.7	20.6
1988	10	11	28.2	19.15	9.05	21.4	29.8	24.2	24.9	18.8	24.6	23	22.1	79	66	91	79	20.1	27.8	27.4	25.1	17.6	22.8	22.6	21
1988	10	12	27.2	19.0571	8.14286	21.6	26.4	23.2	23.6	19	23	22.2	21.4	79	76	92	82	20.4	26	26.1	24.2	17.8	21.7	21.8	20.5
1988	10	13	28.4	19.625	8.775	20.4	28.2	24.4	24.4	18.8	24.2	22.4	21.8	87	73	85	81	20.7	27.8	25.9	24.8	18.1	22.8	21.6	20.8
1988	10	14	27	19.575	7.425	19.8	26	23.2	23	18	23	21	20.7	85	78	83	82	19.5	26.3	23.5	23.1	17.1	21.9	20.1	19.7
1988	10	15	27	19.4	7.6	20	26	23.2	23.1	18	24	22.2	21.4	83	85	92	87	19.4	28.6	26.1	24.7	17	23.3	21.8	20.7
1988	10	16	26.4	19.45	6.95	21.4	25.2	23.2	23.3	20	23.2	21.4	21.5	88	85	86	86	22.5	27.2	24.4	24.7	19.4	22.5	20.7	20.9
1988	10	17	24.8	19.6	5.2	18	22	22.2	21.1	16.2	24.6	21.8	22.5444	84	77.3333	97	80.3333	17.3	28.9	25.9	25.8444	15.2	23.4444	21.6	21.4889
1988	10	18	29.3	19.2	10.1	21	28.2	22	23.3	19.2	24	21	21.4	85	71	92	83	21.1	27.3	24.3	24.2	18.4	22.5	20.6	20.5
1988	10	19	28	19.375	8.625	21	26.2	24	23.8	18.2	22.4	22.8	21.1	77	73	91	80	19.2	24.8	27	23.7	16.9	20.9	22.4	20.1
1988	10	20	29.1	18.825	10.275	22	29	24	24.8	20	25	23	22.7	84	73	92	83	22.2	29.2	27.5	26.3	19.1	23.7	22.6	21.8
1988	10	21	29.6	18.975	10.625	23	29	24.2	25.1	20	24	22.8	22.3	77	67	89	78	21.6	26.8	26.9	25.1	18.7	22.2	22.3	21.1
1988	10	22	28.2	19.15	9.05	21	26.4	24	23.9	19.2	23	22.2	21.5	85	76	86	82	21.1	26	25.7	24.3	18.4	21.7	21.5	20.6
1988	10	23	27.6	19.4	8.2	20	26.2	24	23.5	18	24	22.6	21.5	83	84	89	85	19.4	28.5	26.6	24.8	17	23.2	22.1	20.8
1988	10	24	29.2	19.675	9.525	21.8	27.4	23.6	24.1	20	23	21.8	21.6	85	70	86	80	22.3	25.4	25	24.2	19.2	21.4	21.1	20.6
1988	10	25	30	19.95	10.05	20	28.4	24	24.1	18	24	22	21.3	83	70	85	79	19.4	27.2	25.2	23.9	17	22.5	21.2	20.2
1988	10	26	27.8	19.0286	8.77143	20	27.2	23.2	23.4	18.2	25	21.8	21.7	85	84	89	86	19.8	30.3	25.3	25.1	17.3	24.3	21.3	21
1988	10	27	28.2	19.5714	8.62857	21	27.6	24	24.1	19.2	23.2	22.8	21.7	85	70	91	82	21.1	25.8	27	24.6	18.4	21.6	22.4	20.8
1988	10	28	29	19.3714	9.62857	21.6	28.2	24.2	24.6	19	24	21.8	21.6	79	71	82	77	20.4	27.3	24.7	24.1	17.8	22.5	20.9	20.4
1988	10	29	29.8	18.8667	10.9333	21.2	29.2	23.2	24.2	18.8	24	21.6	21.5	80	66	87	78	20.2	26.7	24.8	23.9	17.7	22.2	21	20.3
1988	10	30	29.6	19.425	10.175	23	28.2	24.2	24.9	20.2	24	22.4	22.2	78	71	86	79	22	27.3	26	25.1	19	22.5	21.7	21.1
1988	10	31	28.4	19.575	8.825	23	26.2	24	24.3	20	23	22.2	21.7	77	77	86	80	21.6	26.1	25.7	24.5	18.7	21.8	21.5	20.7
1988	11	1	29.12	19.3556	9.76444	21.8	29	24	24.7	19	24	22.6	21.9	78	67	89	78	20.3	26.8	26.6	24.5	17.7	22.2	22.1	20.7
1988	11	2	29.45	18.775	10.675	21.2	29.2	24	24.6	19.4	24	22.8	22.1	85	66	91	81	21.4	26.7	27	25	18.6	22.2	22.4	21
1988	11	3	30	19.3714	10.6286	20	29.2	26.2	25.4	18.2	25.2	24	22.5	85	73	84	81	19.8	29.6	28.5	26	17.3	23.9	23.2	21.5
1988	11	4	28	19.125	8.875	19	27.2	25	24	18	25.2	23	22.1	91	86	85	87	20	30.8	26.9	25.9	17.5	24.6	22.3	21.5
1988	11	5	28.75	18.4857	10.2643	22.2	29.6	24	25	20	24.2	22	22.1	82	65	85	77	22	26.9	25.2	24.7	19.1	22.3	21.2	20.9
1988	11	6	29.5667	19.6857	9.88095	20.2	30	24	24.5	18	25	22.6	21.9	82	68	89	79	19.3	28.6	26.6	24.8	16.9	23.3	22.1	20.8
1988	11	7	28.8	18.875	9.925	21.2	28.2	25	24.9	18.2	24	22.4	21.5	76	71	81	76	19.1	27.3	25.5	24	16.8	22.5	21.4	20.2
1988	11	8	28.2	18.575	9.625	20.6	27.8	24	24.1	15.2	25	22	20.7	58	80	85	74	14	30	25.2	23.1	12	24.1	21.2	19.1
1988	11	9	28.4	19.1111	9.28889	20.6	28	23.2	23.8	18.2	24	22.8	21.7	80	73	97	83	19.4	27.4	27.5	24.8	17.1	22.6	22.7	20.8
1988	11	10	30	18.7333	11.2667	21.2	29.2	25	25.1	18.6	24.4	24.2	22.4	79	68	94	80	19.8	27.6	29.7	25.7	17.4	22.7	23.9	21.4
1988	11	11	29.6	19.5	10.1	20.8	29.2	24.2	24.6	18.2	24.4	23.4	22	79	68	94	80	19.3	27.6	28.3	25.1	17	22.7	23.1	20.9
1988	11	12	29.2	19.175	10.025	19.2	29.2	24	24.1	18	24	22.2	21.4	89	66	86	80	19.9	26.7	25.7	24.1	17.4	22.2	21.5	20.4
1988	11	13	28.2	18.85	9.35	20.4	26.8	24.6	24.1	19.6	23.2	22.4	21.7	93	75	83	84	22.3	26.2	25.7	24.8	19.3	21.9	21.6	20.9
1988	11	14	28.2	19.325	8.875	22.2	27.2	24.2	24.5	20.2	24.4	22.6	22.4	84	80	88	84	22.5	28.9	26.4	25.9	19.4	23.4	22	21.6
1988	11	15	29.6	19.2	10.4	21.5	27.4	23.2	23.8	18.2	25	21.8	21.7	74	83	89	82	18.9	30.2	25.3	24.8	16.6	24.2	21.3	20.7
1988	11	16	27.2	18.925	8.275	20.6	25.2	23.6	23.3	18.2	22.4	21.8	20.8	80	79	86	82	19.4	25.4	25	23.3	17.1	21.3	21.1	19.8
1988	11	17	29.3333	18.6778	10.6556	20.2	28	24	24	18	24.2	22.4	21.5	82	74	88	81	19.3	27.9	26.1	24.4	16.9	22.9	21.8	20.5
1988	11	18	26.8	18.7375	8.0625	21	26.2	23.2	23.4	19.2	24	21.4	21.5	85	84	86	85	21.1	28.5	24.4	24.7	18.4	23.2	20.7	20.8
1988	11	19	26.8	18.975	7.825	20.8	26.4	23.2	23.4	19	23	21	21	85	76	83	81	20.9	26	23.5	23.5	18.2	21.7	20.1	20
1988	11	20	27	18.6222	8.37778	21	25	24.2	23.6	19.2	22.2	22.2	21.2	85	79	85	83	21.1	25.1	25.5	23.9	18.4	21.1	21.4	20.3
1988	11	21	28.2	18.15	10.05	19.8	27.2	23.2	23.4	18.2	24	21.2	21.1	86	77	84	83	19.9	27.9	24	23.9	17.4	22.9	20.4	20.2
1988	11	22	27.2	18.8875	8.3125	19.4	26.2	24.2	23.5	18	21.8	21.8	20.5	88	69	82	79	19.8	23.4	24.7	22.6	17.3	20	20.9	19.4
1988	11	23	28.8	18.6889	10.1111	20	28.2	24.4	24.3	18	25	22.8	21.9	83	78	88	83	19.4	29.7	26.8	25.3	17	23.9	22.2	21.1
1988	11	24	28	18.8667	9.13333	20.4	28	23.6	23.9	18	24.2	22.4	21.5	80	74	91	81	19.2	27.9	26.3	24.5	16.8	22.9	22	20.6
1988	11	25	28.9667	18.3714	10.5952	20.8	29	24.4	24.6	19.2	24	23.2	22.1	87	67	91	81	21.3	26.8	27.7	25.3	18.5	22.2	22.8	21.2
1988	11	26	28.8	18.6125	10.1875	21	28.2	24	24.3	19	24	22.6	21.9	83	71	89	81	20.8	27.3	26.6	24.9	18.1	22.5	22.1	20.9
1988	11	27	27.8333	18.5778	9.25556	21.6	29.8	24	24.9	18.4	24.2	22.6	21.7	75	64	89	76	19.2	26.8	26.6	24.2	16.9	22.2	22.1	20.4
1988	11	28	28.7667	18.9667	9.8	22.2	28.8	24.2	24.9	20	25	22.8	22.6	82	74	89	82	22	29.4	26.9	26.1	19.1	23.7	22.3	21.7
1988	11	29	28.6667	19.2	9.46667	20	29.2	24	24.3	18	24	22.8	21.6	83	66	91	80	19.4	26.7	27	24.4	17	22.2	22.4	20.5
1988	11	30	28.76	19.2222	9.53778	21.2	29.4	24.2	24.8	18.6	23.82	22.6	21.74	79	74	88	79.3	19.8	27.2	26.4	24.5	17.4	22.44	22	20.59
1988	12	1	28.6	18.55	10.05	20.4	28.2	24	24.1	18.2	24.2	22.2	21.5	82	73	86	80	19.6	27.8	25.7	24.3	17.2	22.8	21.5	20.5
1988	12	2	29	17.7556	11.2444	19.8	28.2	24	24	17.6	25.2	22.6	21.8	81	79	89	83	18.8	30.2	26.6	25.2	16.5	24.2	22.1	20.9
1988	12	3	29.4	17.175	12.225	19.4	28.8	25.2	24.6	18	24.2	23	21.7	88	69	83	80	19.8	27.4	26.7	24.6	17.3	22.6	22.2	20.7
1988	12	4	28.5667	17.5556	11.0111	20	29.8	24.8	24.8	19	25.2	22.8	22.3	91	70	85	82	21.4	29.3	26.5	25.7	18.6	23.7	22.1	21.4
1988	12	5	28	18.55	9.45	19	26	24	23.3	17.2	24	22	21.1	84	85	85	85	18.5	28.6	25.2	24.1	16.3	23.3	21.2	20.3
1988	12	6	29	18.68	10.32	19.8	28	25	24.5	17.6	24	24	21.9	81	73	92	82	18.8	27.4	29.2	25.1	16.5	22.6	23.7	20.9
1988	12	7	27.5714	18.34	9.23143	20	29	23	23.8	18	24	21	21	83	67	84	78	19.4	26.8	23.6	23.3	17	22.2	20.2	19.8
1988	12	8	28.4857	18.5111	9.9746	19	27.2	22.2	22.7	17.8	24.4	21.2	21.1	89	80	92	87	19.6	28.9	24.6	24.4	17.2	23.4	20.8	20.5
1988	12	9	28.3429	17.8667	10.4762	19	26.2	23.2	22.9	17.2	24	21.4	20.9	84	84	86	85	18.5	28.5	24.4	23.8	16.3	23.2	20.7	20.1
1988	12	10	28.7333	17.56	11.1733	20	27.2	24.2	23.9	18.4	25.2	22.2	21.9	86	86	85	85	20.2	30.8	25.5	25.5	17.7	24.6	21.4	21.2
1988	12	11	29.36	17.1222	12.2378	18.2	28.2	24.2	23.7	17.4	24	22.2	21.2	93	71	85	83	19.4	27.3	25.5	24.1	17	22.5	21.4	20.3
1988	12	12	28.2	17.4375	10.7625	20.6	27.6	25	24.5	17.8	25.2	22.6	21.9	77	83	82	81	18.7	30.6	26	25.1	16.4	24.4	21.7	20.9
1988	12	13	29.3	18.05	11.25	21.4	29	24	24.6	19.2	25	22.4	22.2	82	73	88	81	20.9	29.2	26.1	25.4	18.2	23.7	21.8	21.2
1988	12	14	27	17.0667	9.93333	18.8	26.8	23	22.9	16.6	23	21.4	20.3	81	73	87	80	17.5	25.8	24.5	22.6	15.5	21.6	20.8	19.3
1988	12	15	25.2	17.575	7.625	18.4	25	23.2	22.5	15.8	22.4	21	19.7	77	81	83	80	16.4	25.5	23.5	21.8	14.4	21.4	20.1	18.6
1988	12	16	26	17.7333	8.26667	17	26	23.4	22.5	15.2	24.2	21.8	20.4	84	87	87	86	16.2	29.1	25.1	23.5	14.2	23.6	21.2	19.7
1988	12	17	25	16.675	8.325	18	25	22.4	22	15.2	23.2	21	19.8	75	86	89	83	15.6	27.3	24	22.3	13.6	22.6	20.4	18.9
1988	12	18	26	17.2	8.8	17.4	26	23.2	22.5	15	23	21.4	19.8	78	78	86	81	15.6	26.3	24.4	22.1	13.6	21.9	20.7	18.7
1988	12	19	27	17.2667	9.73333	17.2	25.4	25	23.1	15	23.4	22.6	20.3	80	85	82	82	15.7	27.6	26	23.1	13.7	22.7	21.7	19.4
1988	12	20	28	17.8444	10.1556	18	27	24	23.3	15.6	25.2	22.2	21	79	87	86	84	16.3	30.9	25.7	24.3	14.3	24.6	21.5	20.1
1988	12	21	29	17.2222	11.7778	20.2	26.2	25.2	24.2	17.4	23.2	23.2	21.3	77	78	85	80	18.2	26.6	27.2	24	16	22.1	22.5	20.2
1988	12	22	29	17.7778	11.2222	21	26.2	24	23.8	19.2	23.2	22.4	21.6	85	78	88	84	21.1	26.6	26.1	24.6	18.4	22.1	21.8	20.8
1988	12	23	29.4	17.3333	12.0667	18.8	27.2	23.6	23.3	16.2	24.4	21.8	20.8	78	80	86	81	16.8	28.9	25	23.6	14.8	23.4	21.1	19.8
1988	12	24	29.8333	18.2	11.6333	17	26.2	24	22.8	15	23.2	22.2	20.1	82	78	86	82	15.8	26.6	25.7	22.7	13.9	22.1	21.5	19.2
1988	12	25	30.32	16.56	13.76	21	27.2	24	24	19.6	25	22.6	22.4	88	84	89	87	22	30.3	26.6	26.3	19	24.3	22.1	21.8
1988	12	26	29.35	18	11.35	19.6	28.2	24	24	18.6	24	23	21.9	91	71	92	85	20.8	27.3	27.5	25.2	18.1	22.5	22.6	21.1
1988	12	27	30.0571	17.5333	12.5238	20.4	26.6	23.2	23.4	18.2	24.2	21.4	21.3	82	83	86	83	19.6	28.7	24.4	24.2	17.2	23.4	20.7	20.4
1988	12	28	29.9714	16.62	13.3514	19.4	27.4	23.2	23.3	18.2	25	21.8	21.7	90	83	89	87	20.2	30.2	25.3	25.2	17.6	24.2	21.3	21
1988	12	29	27.2	17.8444	9.35556	20.8	26.4	24.8	24.2	19.6	23	22.4	21.7	90	76	82	82	22.1	26	25.6	24.6	19.1	21.7	21.5	20.8
1988	12	30	30.2	17.3111	12.8889	20.2	27.6	24.2	24.1	19.4	24.2	22.8	22.1	93	76	89	86	22	28.1	26.9	25.7	19.1	23	22.3	21.5
1988	12	31	27.2	17.6	9.6	19.2	26.4	25.2	24	17	23.2	23	21.1	81	77	83	81	18	26.5	26.7	23.8	15.9	22	22.2	20

## Sheet: 1989
						Temperature				Temperature				Relative Humidity				Pressure				Dew temperature
Year	Month	Day	Maximum	Minimum	Max-Min	1899-12-31 07:00:00	1899-12-31 13:00:00	1899-12-31 19:00:00	Average	1899-12-31 01:00:00	1899-12-31 13:00:00	1899-12-31 19:00:00	Average	1899-12-31 01:00:00	1899-12-31 13:00:00	1899-12-31 19:00:00	Average	1899-12-31 07:00:00	1899-12-31 13:00:00	1899-12-31 19:00:00	Average	1899-12-31 07:00:00	1899-12-31 13:00:00	1899-12-31 19:00:00	Average		Month	Taverage	Hraverage
1989	1	1	29.35	18.0667	11.2833	20.7667	27.7333	25.1667	24.7167	18.7333	23.9	22.9	21.8333	83	73.5	82.8333	80	20.5833	27.3333	26.5667	24.8167	17.7667	22.5333	22.0667	20.7833		January	23.0767	81.5108
1989	1	2	27.4	18.02	9.38	19.2	26.4	23	22.9	16.2	23.2	21.2	20.2	75	77	86	79	16.6	26.5	24.1	22.4	14.6	22	20.5	19		February	23.425	82.0714
1989	1	3	29	18.8	10.2	20.6	28.2	23.2	23.8	18.2	24	21	21.1	80	71	83	78	19.4	27.3	23.5	23.4	17.1	22.5	20.1	19.9		March	23.6674	82.638
1989	1	4	26.2	18.275	7.925	18.6	25.6	23.2	22.7	17.8	23.2	21.4	20.8	93	82	86	87	19.9	27	24.4	23.7	17.4	22.3	20.7	20.1		April	24.6352	79.9533
1989	1	5	26.4	18.84	7.56	17	26.2	23	22.3	15	23.2	21.4	19.9	82	78	87	82	15.8	26.6	24.5	22.3	13.9	22.1	20.8	18.9		May	24.6448	78.8423
1989	1	6	28.4	17.56	10.84	17.8	27	23	22.7	15.4	25.2	21.6	20.7	79	87	89	85	16	30.9	24.9	24	14.1	24.6	21.1	19.9		June	23.85	81.0519
1989	1	7	26.8	17.04	9.76	17	26.2	23.2	22.4	15	23.4	21.4	19.9	82	80	86	82	15.8	27.1	24.4	22.4	13.9	22.4	20.7	19		July	24.2878	80.7377
1989	1	8	27.2	18.26	8.94	16.4	26.6	24	22.8	14.2	24	22.2	20.1	80	81	86	82	14.9	28.2	25.7	22.9	12.9	23.1	21.5	19.2		August	23.7226	83
1989	1	9	28	18.25	9.75	14.2	26.6	24	22.2	12	24.2	22.2	19.5	78	83	86	82	12.7	28.7	25.7	22.4	10.5	23.4	21.5	18.5		September	23.8979	83.136
1989	1	10	27	17.7778	9.22222	15	26.2	23.2	21.9	13	24	21	19.3	81	84	83	82	13.8	28.5	23.5	21.9	11.7	23.2	20.1	18.4		October	24.2649	83.2437
1989	1	11	28.6	17.2	11.4	18.2	28.2	24	23.6	16	23	22.2	20.4	81	65	86	77	16.8	24.9	25.7	22.5	14.8	21	21.5	19.1		November	24.3975	83.2778
1989	1	12	28.2	17.05	11.15	17.8	25	23.6	22.5	15.4	23.2	22.4	20.3	79	86	91	85	16	27.3	26.3	23.2	14.1	22.6	22	19.5		December	24.0404	81.8103
1989	1	13	28	17.5556	10.4444	19	26.8	24.2	23.5	17.2	23.2	22.4	20.9	84	75	86	82	18.5	26.2	26	23.6	16.3	21.9	21.7	20
1989	1	14	27.4	17.98	9.42	20	27	24.2	23.9	18	23	22.8	21.3	83	72	89	81	19.4	25.7	26.9	24	17	21.5	22.3	20.3
1989	1	15	26.2	18.6	7.6	16	26.2	23.1	22.1	14	23	21.4	19.5	81	77	87	82	14.8	26.1	24.4	21.8	12.8	21.8	20.7	18.4
1989	1	16	27	17.5	9.5	16	26.4	23.2	22.2	15.2	23.2	21.8	20.1	92	77	89	86	16.8	26.5	25.3	22.8	14.8	22	21.3	19.4
1989	1	17	27.4	17.64	9.76	16	27	23	22.3	14.2	24.2	21.2	19.9	83	80	86	83	15.1	28.5	24.1	22.6	13.1	23.2	20.5	18.9
1989	1	18	26	18.0667	7.93333	16	25	24	22.3	15.4	22.4	22.2	20	94	81	86	87	17.1	25.5	25.7	22.8	15.1	21.4	21.5	19.3
1989	1	19	27.4	17.4	10	17.2	26.2	23.2	22.5	16.2	23	22	20.4	91	77	90	86	17.8	26.1	25.7	23.2	15.7	21.8	21.5	19.7
1989	1	20	26.2	18.9	7.3	16.8	25.4	23.4	22.3	14.2	22.6	20.2	19	76	79	76	77	14.6	25.7	21.7	20.7	12.6	21.6	18.8	17.7
1989	1	21	27.8	17.34	10.46	21.6	26.2	24.2	24.1	19.2	23.4	22.4	21.7	81	80	86	82	20.8	27.1	26	24.6	18.1	22.4	21.7	20.7
1989	1	22	28.2	17.975	10.225	27.2	27.4	24	25.6	18	25	22.8	21.9	42	83	91	72	15.1	30.2	27	24.1	13.1	24.2	22.4	19.9
1989	1	23	28	17.4889	10.5111	20.2	26.4	24	23.6	19	23.2	20	20.7	90	77	70	79	21.2	26.5	20.9	22.9	18.5	22	18.2	19.6
1989	1	24	28	17.7429	10.2571	22	26.2	24.2	24.2	20	23	22.2	21.7	84	77	85	82	22.2	26.1	25.5	24.6	19.1	21.8	21.4	20.8
1989	1	25	28.4	17.3778	11.0222	15	28.2	24.2	22.9	13	24	21.2	19.4	81	71	77	76	13.8	27.3	23.3	21.5	11.7	22.5	20	18.1
1989	1	26	27	18.275	8.725	15.6	25.2	24	22.2	13.2	23	22.2	19.5	77	83	86	82	13.7	26.7	25.7	22	11.7	22.2	21.5	18.5
1989	1	27	26.2	18.3333	7.86667	15.2	24	23	21.3	14	22.2	21.2	19.1	88	86	86	87	15.3	25.7	24.1	21.7	13.3	21.5	20.5	18.4
1989	1	28	28.2	17.375	10.825	14.8	26.2	24	22.3	12.2	23.4	22	19.2	75	80	85	80	12.6	27.1	25.2	21.6	10.4	22.4	21.2	18
1989	1	29	30.7143	18.2	12.5143	20.9273	28.64	25.14	25.3222	18.9636	24.5	22.48	22.2778	84.1818	72.4	80.3	78.3333	20.8909	28.31	25.66	25.3333	18.0545	23.06	21.46	21.1333
1989	1	30	30.6	17.9111	12.6889	13.4	25.2	25.42	24.94	11.6	23.2	22.7	21.98	82	85	80.2	79.5	12.6	27.2	26.06	25.15	10.3	22.5	21.68	20.89
1989	1	31	27.4	17.6	9.8	18.2	26.4	24.2	23.3	17	23.2	22.4	20.9	89	77	86	84	18.6	26.5	26	23.7	16.4	22	21.7	20.1
1989	2	1	28.2	18.18	10.02	18.6	25.4	24	23	17.4	23.2	23.2	21.3	89	84	94	89	19.1	27.1	27.9	24.7	16.8	22.4	22.9	20.7
1989	2	2	27.8	17.5556	10.2444	15	27.2	24.2	22.7	13.2	24	22.8	20	83	77	89	83	14.1	27.9	26.9	23	12.1	22.9	22.3	19.1
1989	2	3	28	18.66	9.34	16.6	25.2	24	22.5	14.4	23.2	22	19.9	80	85	85	83	15.1	27.2	25.2	22.5	13.1	22.5	21.2	18.9
1989	2	4	28	18.3333	9.66667	17	26.2	24	22.8	15	23	23	20.3	82	77	92	84	15.8	26.1	27.5	23.1	13.9	21.8	22.6	19.4
1989	2	5	28.2	18.1556	10.0444	14.8	25.4	23.4	21.8	13.8	23.2	21	19.3	90	84	81	85	15.2	27.1	23.4	21.9	13.2	22.4	20	18.5
1989	2	6	27.4	18.2444	9.15556	16	26	24	22.5	14.2	23.2	22	19.8	83	80	85	82	15.1	26.7	25.2	22.3	13.1	22.2	21.2	18.8
1989	2	7	28	18.425	9.575	18	25.2	24.2	22.9	16	24	22.2	20.7	82	91	85	86	17	29.1	25.5	23.9	14.9	23.6	21.4	20
1989	2	8	28.6	18.7571	9.84286	15	24.8	23	21.5	12.8	21.8	21	18.5	79	78	84	80	13.4	24.3	23.6	20.5	11.4	20.6	20.2	17.4
1989	2	9	28.2	18.05	10.15	15	26.2	24.2	22.4	13.2	23.4	21.8	19.5	83	80	82	81	14.1	27.1	24.7	21.9	12.1	22.4	20.9	18.4
1989	2	10	28	17.84	10.16	16.6	25.2	24	22.5	14.6	22.4	22.4	19.8	82	79	88	83	15.4	25.4	26.1	22.3	13.4	21.3	21.8	18.9
1989	2	11	29	18.05	10.95	15.4	26.4	24.6	22.8	13.6	23.2	22.8	19.9	83	77	86	82	14.5	26.5	26.7	22.5	12.5	22	22.1	18.9
1989	2	12	28.8	19.6667	9.13333	14.2	25.8	24.2	22.1	13.6	23.2	23	19.9	94	81	91	88	15.2	26.8	27.4	23.1	13.2	22.3	22.6	19.4
1989	2	13	29	17.9333	11.0667	16	26	24	22.5	14.2	23.2	22.8	20.1	83	80	91	84	15.1	26.7	27	22.9	13.1	22.2	22.4	19.2
1989	2	14	29.2	17.32	11.88	17	27.2	24	23	15	25	22.8	20.9	82	84	91	85	15.8	30.3	27	24.4	13.9	24.3	22.4	20.2
1989	2	15	29	17.22	11.78	18	26.2	24.6	23.4	16.4	23.2	22.3	20.6	86	78	83	82	17.7	26.6	25.5	23.3	15.6	22.1	21.4	19.7
1989	2	16	29	17.9333	11.0667	17.4	27	24.2	23.2	15	24.6	22.6	20.7	78	83	88	83	15.6	29.5	26.4	23.8	13.6	23.8	22	19.8
1989	2	17	28.8	17.3556	11.4444	19	26.4	23.2	23	12.6	23.2	21.4	19.1	49	77	86	71	10.7	26.5	24.4	20.5	8	22	20.7	16.9
1989	2	18	29.2	18	11.2	21.2	28.2	24.4	24.5	17.2	24	22.8	21.3	68	71	88	76	17.2	27.3	26.8	23.7	15.1	22.5	22.2	20
1989	2	19	31	16.625	14.375	21.8	28.4	26.2	25.6	17.4	24.2	23.4	21.7	66	71	80	72	17.2	27.6	27.1	24	15.1	22.7	22.4	20.1
1989	2	20	30	17.2667	12.7333	21.2	27.6	24.2	24.3	19	23.6	23	21.9	82	72	91	82	20.6	26.7	27.4	24.9	18	22.2	22.6	20.9
1989	2	21	29.8	17.8111	11.9889	20	29.2	25.2	24.9	18.2	25	23.6	22.3	85	72	88	81	19.8	29.1	28.1	25.7	17.3	23.6	23	21.3
1989	2	22	30	18.4667	11.5333	20.2	26.6	24.2	23.8	18	23.2	22.8	21.3	82	76	89	82	19.3	26.4	26.9	24.2	16.9	22	22.3	20.4
1989	2	23	31	17.72	13.28	20	25.2	25	23.8	18.4	23	23.2	21.5	86	83	86	85	20.2	26.7	27.3	24.8	17.7	22.2	22.6	20.8
1989	2	24	30	18.55	11.45	21	26	24.2	23.9	18.6	23.2	22.4	21.4	80	80	86	82	20	26.7	26	24.2	17.5	22.2	21.7	20.5
1989	2	25	30	18.7	11.3	21.2	27.2	25.2	24.7	20	25.2	24	23.1	90	86	91	89	22.6	30.8	29.1	27.5	19.5	24.6	23.6	22.5
1989	2	26	31.2	16.55	14.65	21.4	28.9	26.8	26	19	25.2	24.2	22.8	81	75	81	79	20.5	29.8	28.6	26.3	17.9	24	23.3	21.7
1989	2	27	28.8	18.0222	10.7778	20	28.2	24.2	24.2	18.2	24	22.2	21.5	85	71	85	80	19.8	27.3	25.5	24.2	17.3	22.5	21.4	20.4
1989	2	28	31	17	14	20	30	26.2	25.6	18	25.2	24.2	22.5	83	69	85	79	19.4	29.1	29	25.8	17	23.6	23.5	21.4
1989	3	1	32	17.44	14.56	21.2	28.2	26	25.4	19	24	24.2	22.4	82	71	87	80	20.6	27.3	29.1	25.7	18	22.5	23.6	21.4
1989	3	2	31	18.7111	12.2889	18.8	29.2	26.2	25.1	16.4	25.2	24	21.9	79	73	84	79	17.2	29.6	28.5	25.1	15.1	23.9	23.2	20.8
1989	3	3	30	19.4286	10.5714	18.6	27.2	24.6	23.8	16	25	24	21.7	77	84	95	86	16.6	30.3	29.5	25.5	14.6	24.3	23.8	20.9
1989	3	4	29.2	18.0667	11.1333	21.8	28	25	25	20	24.2	23.2	22.5	85	74	86	82	22.3	27.9	27.3	25.8	19.2	22.9	22.6	21.6
1989	3	5	30	19.02	10.98	18.8	29	25	24.5	16.2	25	23	21.4	78	73	85	79	16.8	29.2	26.9	24.3	14.8	23.7	22.3	20.3
1989	3	6	31	17.9	13.1	20.2	27.2	24	23.9	18	25	22.8	21.9	82	84	91	85	19.3	30.3	27	25.5	16.9	24.3	22.4	21.2
1989	3	7	30	18.6222	11.3778	20	27.2	25	24.3	18	23	22	21	83	71	78	77	19.4	25.5	24.6	23.2	17	21.4	20.8	19.8
1989	3	8	30	18.2222	11.7778	21.4	29.2	25	25.1	19.8	24	23	22.3	87	66	85	79	22.1	26.7	26.9	25.2	19.1	22.2	22.3	21.2
1989	3	9	29	18.52	10.48	21.2	27.4	25	24.6	20	25	23	22.7	90	83	85	86	22.6	30.2	26.9	26.6	19.5	24.2	22.3	22
1989	3	10	28.4	19.4	9	20	26.4	24	23.6	17.4	23.2	22.4	21	78	77	88	81	18.3	26.5	26.1	23.6	16.1	22	21.8	20
1989	3	11	28.2	19.3	8.9	20.8	27	24	24	18.2	25	22.2	21.8	79	85	86	83	19.3	30.4	25.7	25.1	17	24.3	21.5	20.9
1989	3	12	30.9143	18.6	12.3143	22.15	29.3083	25.2	25.3909	19.1636	25.58	22.88	22.3667	77.9091	74.4	82.6	77.7778	20.5818	30.63	26.74	25.6778	17.9	24.3	22.01	21.2111
1989	3	13	28	18.6667	9.33333	19	25.2	24	23	17.2	23.2	22.2	20.9	84	85	86	85	18.5	27.2	25.7	23.8	16.3	22.5	21.5	20.1
1989	3	14	28	18.4625	9.5375	19.2	26	24	23.3	17	24	22	21	81	85	85	84	18	28.6	25.2	24	15.9	23.3	21.2	20.1
1989	3	15	28.8	18.6778	10.1222	18	26.2	24	23	16	23.2	23	20.7	82	78	92	84	17	26.6	27.5	23.7	14.9	22.1	22.6	19.9
1989	3	16	29	18.7222	10.2778	22	25.2	23	23.3	18.6	23.4	21	21	73	86	84	81	19.4	27.7	23.6	23.6	17	22.8	20.2	20
1989	3	17	28	18.4	9.6	20.4	26.2	23.2	23.3	17.2	23.4	21.8	20.8	74	80	89	81	17.7	27.1	25.3	23.3	15.6	22.4	21.3	19.7
1989	3	18	28.4	18.8444	9.55556	19	25.4	23	22.6	17.6	22.8	20.8	20.4	88	81	83	84	19.3	26.2	23.2	22.9	16.9	21.8	19.9	19.6
1989	3	19	29	19.2222	9.77778	20.4	26.4	22.6	23	18.8	23.6	21.4	21.3	87	80	90	86	20.7	27.4	24.7	24.3	18.1	22.6	20.9	20.5
1989	3	20	28.6	19	9.6	21	25.2	22.4	22.8	19.6	22.8	20.6	21	88	82	86	85	22	26.3	23.2	23.8	19	21.9	19.9	20.3
1989	3	21	29	18.8889	10.1111	18.4	26.2	23.8	23	17.2	23.4	22.4	21	89	80	89	86	18.9	27.1	26.2	24.1	16.6	22.4	21.9	20.3
1989	3	22	28	18.46	9.54	20	25.2	24	23.3	17	24	22	21	75	91	85	83	17.6	29.1	25.2	24	15.5	23.6	21.2	20.1
1989	3	23	28.4	19.0111	9.38889	18	26.2	23.8	23	17	23	21.8	20.6	91	77	84	84	18.8	26.1	24.9	23.3	16.5	21.8	21	19.8
1989	3	24	28.8	19.0222	9.77778	20	25	23	22.8	18	23	21.6	20.9	83	85	89	86	19.4	26.9	24.9	23.7	17	22.3	21.1	20.1
1989	3	25	30	19.4667	10.5333	17	27.2	24	23	15.6	25	22.4	21	87	84	88	86	16.9	30.3	26.1	24.4	14.8	24.3	21.8	20.3
1989	3	26	29	18.2889	10.7111	16.4	26.2	23.2	22.3	15	23	21.8	19.9	87	77	89	84	16.2	26.1	25.3	22.5	14.2	21.8	21.3	19.1
1989	3	27	30	18.775	11.225	19	27	24.8	23.9	17.2	25.2	22.4	21.6	84	87	82	84	18.5	30.9	25.6	25	16.3	24.6	21.5	20.8
1989	3	28	29	19	10	17	26.4	24.2	23	14.4	23.2	21.6	19.7	77	77	80	78	14.8	26.5	24.2	21.8	12.8	22	20.6	18.5
1989	3	29	28.8	18.6444	10.1556	19.2	25.2	24	23.1	16.8	23	22	20.6	79	83	85	82	17.7	26.7	25.2	23.2	15.6	22.2	21.2	19.7
1989	3	30	28.6	17.8222	10.7778	20	26.4	23.4	23.3	18	23.2	21.2	20.8	83	77	83	81	19.4	26.5	23.8	23.2	17	22	20.3	19.8
1989	3	31	30	18.6444	11.3556	20.2	27.2	24.2	24	17.4	25	22.8	21.7	77	84	89	83	18.2	30.3	26.9	25.1	16	24.3	22.3	20.9
1989	4	1	28.8	18.12	10.68	20	26.2	24.2	23.7	17.2	23	22.4	20.9	77	77	86	80	17.9	26.1	26	23.3	15.8	21.8	21.7	19.8
1989	4	2	30.3143	19	11.3143	22.1833	28.1182	24.9636	25.6556	19.6167	24.8364	22.5091	22.6	79.5	75.2727	81.0909	78.6	21.3417	29.1636	25.8182	25.82	18.4167	23.5636	21.5182	21.48
1989	4	3	29	18.03	10.97	20.2	27.2	24	23.9	18	24.6	22.2	21.6	82	81	86	83	19.3	29.3	25.7	24.8	16.9	23.7	21.5	20.7
1989	4	4	30	19.4889	10.5111	20	26	25	24	17.8	23.2	23	21.3	81	80	85	82	19	26.7	26.9	24.2	16.7	22.2	22.3	20.4
1989	4	5	31	18.36	12.64	19	27.2	25.8	24.5	16.4	25	24	21.8	78	84	87	83	17.1	30.3	28.7	25.4	15	24.3	23.4	20.9
1989	4	6	29.4	18.4	11	21.6	28	24.2	24.5	19	24.2	22.2	21.8	79	74	85	79	20.4	27.9	25.5	24.6	17.8	22.9	21.4	20.7
1989	4	7	29	19.4	9.6	22	27.2	24.2	24.4	19.2	25.2	23.6	22.7	78	86	95	86	20.5	30.8	28.8	26.7	17.9	24.6	23.4	22
1989	4	8	30.2	19.875	10.325	20.4	26.3	25	24.2	18.2	23	24.2	21.8	82	76	94	84	19.6	26.1	29.7	25.1	17.2	21.8	23.9	21
1989	4	9	31	18.5778	12.4222	21.2	27.2	25	24.6	19	24.2	23.2	22.1	82	79	86	82	20.6	28.4	27.3	25.4	18	23.2	22.6	21.2
1989	4	10	30	18.4444	11.5556	22	28.2	25	25	20	24	23.2	22.4	84	71	86	81	22.2	27.3	27.3	25.6	19.1	22.5	22.6	21.4
1989	4	11	30	18.4	11.6	21.8	28.2	25.2	25.1	19.2	24	23	22.1	79	71	83	78	20.7	27.3	26.7	24.9	18	22.5	22.2	20.9
1989	4	12	31	18.67	12.33	20.8	29	25	25	17.8	24.2	24.2	22.1	76	68	94	79	18.6	27.3	29.7	25.2	16.3	22.5	23.9	20.9
1989	4	13	30.4	18.98	11.42	22	26.2	24.2	24.2	18	24	22.4	21.5	69	84	86	80	18.2	28.5	26	24.2	16	23.2	21.7	20.3
1989	4	14	30	19.2	10.8	21.2	25	25	24	17.4	23	23	21.1	70	85	85	80	17.6	26.9	26.9	23.8	15.5	22.3	22.3	20
1989	4	15	31	18.28	12.72	21.2	27.2	25	24.6	18	25	23	22	74	84	85	81	18.7	30.3	26.9	25.3	16.4	24.3	22.3	21
1989	4	16	32	18.15	13.85	22	28	26.2	25.6	20	24.2	23.2	22.5	84	74	78	79	22.2	27.9	26.6	25.5	19.1	22.9	22.1	21.4
1989	4	17	33	18.3556	14.6444	23	30	25	25.8	20	24.6	22	22.2	77	65	78	73	21.6	27.6	24.6	24.6	18.7	22.7	20.8	20.8
1989	4	18	31.6	18.7444	12.8556	19	28.2	23.2	23.4	17.2	24	21	20.7	84	71	83	79	18.5	27.3	23.5	23.1	16.3	22.5	20.1	19.6
1989	4	19	32.8	18.4444	14.3556	19.2	29.2	25.6	24.9	17	26.4	23.2	22.2	81	81	82	81	18	32.7	27	25.9	15.9	25.5	22.3	21.3
1989	4	20	29.8	18.0333	11.7667	22	28.4	24.2	24.7	19	24	22.4	21.8	76	70	86	78	20.1	27.2	26	24.4	17.6	22.5	21.7	20.6
1989	4	21	33	19.225	13.775	21.4	28.8	26	25.5	19	24	23	22	81	68	78	76	20.5	26.9	26.3	24.6	17.9	22.3	21.9	20.7
1989	4	22	29	17.775	11.225	23.4	27.2	24	24.6	20	25.2	22.2	22.5	74	86	86	82	21.3	30.8	25.7	25.9	18.5	24.6	21.5	21.5
1989	4	23	28.4	18.3556	10.0444	22	28.2	24.2	24.7	19.4	24.2	22.4	22	79	73	86	79	20.9	27.8	26	24.9	18.2	22.8	21.7	20.9
1989	4	24	30	19.1	10.9	22.6	25.2	23.2	23.6	20.2	23.2	21.6	21.7	81	85	87	84	22.2	27.2	24.8	24.7	19.2	22.5	21	20.9
1989	4	25	30	19.1778	10.8222	23.2	27.2	25.2	25.2	20	25.2	23	22.7	75	86	83	81	21.4	30.8	26.7	26.3	18.6	24.6	22.2	21.8
1989	4	26	31.2	19.8222	11.3778	20.2	28.4	24.6	24.5	17	24.2	22.4	21.2	74	71	83	76	17.4	27.6	25.7	23.6	15.3	22.7	21.6	19.9
1989	4	27	30	18.5111	11.4889	22.2	28.2	25	25.1	19.4	24	23	22.1	78	71	85	78	20.8	27.3	26.9	25	18.1	22.5	22.3	21
1989	4	28	31	20.8	10.2	22.6	28.2	24	24.7	20	24.2	22	22.1	80	73	85	79	21.8	27.8	25.2	24.9	18.9	22.8	21.2	21
1989	4	29	30.4	19.4	11	20.8	28.2	23.2	23.9	18.6	24.2	21.8	21.5	82	73	89	81	20.1	27.8	25.3	24.4	17.6	22.8	21.3	20.6
1989	4	30	30.6	19.2	11.4	22.4	29.2	25.2	25.5	19	24.2	23.4	22.2	74	67	86	76	19.9	27.2	27.7	24.9	17.4	22.4	22.8	20.9
1989	5	1	30	19	11	23.2	27	24.2	24.7	14.4	25.2	21	20.2	39	87	76	67	11.1	30.9	22.9	21.6	8.5	24.6	19.7	17.6
1989	5	2	28	19.2	8.8	21.8	27.2	24	24.3	19	24	22	21.7	78	77	85	80	20.3	27.9	25.2	24.5	17.7	22.9	21.2	20.6
1989	5	3	30	18	12	21.4	28.2	24.2	24.5	18	24	22.2	21.4	73	71	85	76	18.6	27.3	25.5	23.8	16.3	22.5	21.4	20.1
1989	5	4	30.2	18	12.2	19.8	27.2	23	23.3	17	25	21.4	21.1	77	84	87	83	17.7	30.3	24.5	24.2	15.6	24.3	20.8	20.2
1989	5	5	31	19	12	21.2	28.2	25	24.9	18	24	23.2	21.7	74	71	86	77	18.7	27.3	27.3	24.4	16.4	22.5	22.6	20.5
1989	5	6	30	20.6	9.4	21.6	28	25	24.9	18.6	24	23	21.9	76	73	85	78	19.6	27.4	26.9	24.6	17.2	22.6	22.3	20.7
1989	5	7	30.4	19	11.4	23	29.2	26.2	26.2	20.2	26	23	23.1	78	78	77	78	22	31.7	26.1	26.6	19	25	21.8	21.9
1989	5	8	28.4	19.2	9.2	22.6	25.2	24.2	24.1	19.2	23.2	22.2	21.5	74	85	85	81	20.2	27.2	25.5	24.3	17.7	22.5	21.4	20.5
1989	5	9	28.8	19.2	9.6	22.2	28.2	25	25.1	17.2	24.4	23.2	21.6	62	74	86	74	16.6	28.2	27.3	24.1	14.6	23.1	22.6	20.1
1989	5	10	29	18.8	10.2	20	27.2	24.2	23.9	18.2	25	22.2	21.8	85	84	85	84	19.8	30.3	25.5	25.2	17.3	24.3	21.4	21
1989	5	11	30	20	10	21	29.2	25	25	18.6	25	22.4	22	80	72	81	78	20	29.1	25.5	24.9	17.5	23.6	21.4	20.8
1989	5	12	30	19.2	10.8	21	28	26.2	25.4	18.2	24	23	21.7	77	73	77	76	19.2	27.4	26.1	24.2	16.9	22.6	21.8	20.4
1989	5	13	30	20.8	9.2	23.2	28.2	24.2	25	20.4	24	22.2	22.2	78	71	85	78	22.3	27.3	25.5	25	19.2	22.5	21.4	21.1
1989	5	14	29	19.2	9.8	20	25	23.2	22.9	19	22.8	21.4	21.1	91	83	86	87	21.4	26.4	24.4	24.1	18.6	22	20.7	20.4
1989	5	15	29.9429	18.8571	11.0857	22.0545	27.78	24.4667	24.7889	20.0545	24.84	22.26	22.6556	83.9091	76.9	81.3	80.1111	22.2727	29.27	25.39	25.9889	19.1	23.65	21.3	21.6111
1989	5	16	30.8	20.8	10	22.8	28.2	24.6	25	18.2	24.2	22.4	21.6	65	73	83	74	18.1	27.8	25.7	23.9	15.9	22.8	21.6	20.1
1989	5	17	28.4	21.2	7.2	22.2	25.2	24.2	24	19	23	22.4	21.5	75	83	86	81	20	26.7	26	24.3	17.5	22.2	21.7	20.5
1989	5	18	32.2	20.2	12	21.2	26.2	25	24.4	18.4	23	23	21.5	77	77	85	80	19.5	26.1	26.9	24.2	17.1	21.8	22.3	20.4
1989	5	19	29.8	20	9.8	23	27	25	25	20	23.4	22.8	22.1	77	75	83	78	21.6	26.6	26.4	24.9	18.7	22.1	22	20.9
1989	5	20	31.4	21	10.4	23	29	25	25.5	21	26	23.2	23.4	84	79	86	83	23.6	31.8	27.3	27.6	20.2	25.1	22.6	22.6
1989	5	21	30.8	22.2	8.6	23.4	28.2	25	25.4	20.6	24	22.4	22.3	78	71	81	77	22.6	27.3	25.5	25.1	19.4	22.5	21.4	21.1
1989	5	22	30.2	22.6	7.6	24	25.2	24.2	24.4	20	23	22.8	21.9	70	83	89	81	20.9	26.7	26.9	24.9	18.2	22.2	22.3	20.9
1989	5	23	30.2	22	8.2	22.6	27.2	25	25	19	25	22.3	22.1	72	84	80	79	19.8	30.3	25.3	25.1	17.3	24.3	21.3	21
1989	5	24	28.4	20.2	8.2	21	26.2	24.2	23.9	19.2	23.2	22.4	21.6	85	78	86	83	21.1	26.6	26	24.6	18.4	22.1	21.7	20.7
1989	5	25	29	21	8	21	25.2	24.4	23.8	18	23.2	22	21.1	76	85	82	81	18.8	27.2	25	23.7	16.5	22.5	21.1	20
1989	5	26	27.4	20.8	6.6	21.2	26	25	24.3	19	23	23	21.7	82	78	85	82	20.6	26.3	26.9	24.6	18	21.9	22.3	20.7
1989	5	27	30	20.2	9.8	21.4	26.2	25	24.4	19	23	22.4	21.5	81	77	81	79	20.5	26.1	25.5	24.1	17.9	21.8	21.4	20.4
1989	5	28	29	20	9	22.2	27	24.8	24.7	19	24.2	22.6	21.9	75	80	83	79	20	28.5	26.1	24.9	17.5	23.2	21.8	20.8
1989	5	29	30	21	9	21.8	28	25	25	18	24	23	21.7	70	73	85	76	18.3	27.4	26.9	24.2	16.1	22.6	22.3	20.3
1989	5	30	31	21.2	9.8	22.6	29.2	25.2	25.6	19	23	24	22	72	60	91	74	19.8	24.3	29.1	24.4	17.3	20.6	23.6	20.5
1989	5	31	30	20.8	9.2	22.2	28.2	24	24.6	20	24.2	22.2	22.1	82	73	86	80	22	27.8	25.7	25.2	19.1	22.8	21.5	21.1
1989	6	1	29.6	22	7.6	23	28	25.2	25.4	19	24.2	23.2	22.1	70	74	85	76	19.5	27.9	27.2	24.9	17.1	22.9	22.5	20.8
1989	6	2	27.2	22.2	5	22.8	27.2	23.4	24.2	20	24.2	20.4	21.5	78	79	77	78	21.7	28.4	22.1	24.1	18.8	23.2	19.1	20.4
1989	6	3	28.4	22.6	5.8	23.2	25.2	24	24.1	18.2	23	22.2	21.1	63	83	86	77	17.9	26.7	25.7	23.4	15.7	22.2	21.5	19.8
1989	6	4	26.8	19.2	7.6	20	25	23.2	22.9	17.2	23	21	20.4	77	85	83	81	17.9	26.9	23.5	22.8	15.8	22.3	20.1	19.4
1989	6	5	28	20.6	7.4	21.8	24.6	24	23.6	19.2	22.2	21.2	20.9	79	82	79	80	20.7	25.3	23.5	23.1	18	21.3	20.1	19.8
1989	6	6	28.8	21.2	7.6	22.8	27.2	24	24.5	20	25	22.8	22.6	78	84	91	84	21.7	30.3	27	26.3	18.8	24.3	22.4	21.8
1989	6	7	29	19	10	20.8	25	23	23	17.8	23.2	21.4	20.8	76	86	87	83	18.6	27.3	24.5	23.5	16.3	22.6	20.8	19.9
1989	6	8	28.4	20	8.4	20.4	26.2	23	23.1	18.2	23.2	21.4	20.9	82	78	87	82	19.6	26.6	24.5	23.6	17.2	22.1	20.8	20
1989	6	9	29	20	9	21.4	25.2	23.2	23.3	18	23.2	21.4	20.9	73	85	86	81	18.6	27.2	24.4	23.4	16.3	22.5	20.7	19.8
1989	6	10	27.2	19.8	7.4	21.2	24.6	23	23	18.4	22.8	21.2	20.8	77	86	86	83	19.5	26.7	24.1	23.4	17.1	22.1	20.5	19.9
1989	6	11	30	20	10	21	25	24	23.5	19.2	23.2	22.2	21.5	85	86	86	86	21.1	27.3	25.7	24.7	18.4	22.6	21.5	20.8
1989	6	12	28.8	21	7.8	21.2	26.2	24	23.9	19	23	22.2	21.4	82	77	86	82	20.6	26.1	25.7	24.1	18	21.8	21.5	20.4
1989	6	13	27	20	7	22.8	26.2	22.8	23.6	19.2	23	21	21.1	72	77	86	78	20.1	26.1	23.8	23.3	17.6	21.8	20.3	19.9
1989	6	14	28	21.8	6.2	22	25.2	24	23.8	19	23	22	21.3	76	83	85	81	20.1	26.7	25.2	24	17.6	22.2	21.2	20.4
1989	6	15	30	21.2	8.8	21.6	26.2	24.6	24.3	19.8	23.4	23	22.1	85	80	88	84	22	27.1	27.1	25.4	19	22.4	22.4	21.3
1989	6	16	30.2	20.6	9.6	21	26	24	23.8	20	23	22.2	21.7	92	78	86	85	22.8	26.3	25.7	24.9	19.6	21.9	21.5	21
1989	6	17	29	20.6	8.4	23.2	26.2	24.2	24.5	17	23	22	20.7	55	77	83	72	15.6	26.1	25.1	22.3	13.6	21.8	21.2	18.9
1989	6	18	29.52	20.3667	9.15333	23.1333	28.1	25.25	25.5	21.0889	25.3111	23.0889	23.1667	83.8889	76.8889	84	81.5556	23.7778	30.2222	26.9111	26.9444	20.2556	24.1667	22.2778	22.2444
1989	6	19	28	22	6	22.4	26.2	24	24.1	20	23	22	21.7	81	77	85	81	21.9	26.1	25.2	24.4	19	21.8	21.2	20.7
1989	6	20	29	22.2	6.8	24	27	24	24.8	20	23	22.6	21.9	70	72	89	77	20.9	25.7	26.6	24.4	18.2	21.5	22.1	20.6
1989	6	21	28.8	21.2	7.6	21.8	26.8	23.6	24	18.4	23.2	22.4	21.3	73	75	91	79	19.1	26.2	26.3	23.9	16.8	21.9	22	20.2
1989	6	22	28.6	21.2	7.4	22	27	23.2	23.9	20.4	23	21.8	21.7	87	72	89	83	23	25.7	25.3	24.6	19.7	21.5	21.3	20.8
1989	6	23	29.4	21	8.4	21.4	26.2	24.8	24.3	18	23.4	23	21.5	73	80	86	80	18.6	27.1	27	24.2	16.3	22.4	22.3	20.4
1989	6	24	28.2	20.6	7.6	23	24.8	23	23.5	19	23	21.8	21.3	70	86	90	82	19.5	27	25.4	24	17.1	22.3	21.3	20.3
1989	6	25	29	20	9	22.2	23.4	24.2	23.5	19.4	22	22.4	21.3	78	89	86	84	20.8	25.6	26	24.1	18.1	21.5	21.7	20.4
1989	6	26	28.4	20	8.4	20.8	25.2	23.2	23.1	17.8	23.4	21.6	20.9	76	86	87	83	18.6	27.7	24.8	23.7	16.3	22.8	21	20
1989	6	27	30	21.2	8.8	21.6	24.4	23.8	23.4	18.6	22.4	22.2	21.1	76	85	87	83	19.6	25.9	25.8	23.8	17.2	21.6	21.6	20.1
1989	6	28	29.2	20.6	8.6	21	26.2	24.2	23.9	18	22.8	22.4	21.1	76	76	86	79	18.8	25.7	26	23.5	16.5	21.5	21.7	19.9
1989	6	29	29.4	20	9.4	21.2	25	23.8	23.5	18.2	23.2	21.8	21.1	76	86	84	82	19.1	27.3	24.9	23.8	16.8	22.6	21	20.1
1989	6	30	28.8	20.6	8.2	22.4	24.6	23.4	23.5	19	23	22.2	21.4	74	88	90	84	19.9	27.1	26	24.3	17.4	22.4	21.7	20.5
1989	7	1	29.2	22	7.2	22.4	25.4	23.4	23.6	19.2	21.2	22	20.8	75	70	89	78	20.3	22.6	25.6	22.8	17.7	19.5	21.5	19.6
1989	7	2	30	22.4	7.6	23.2	26.2	23.2	24	19.4	22.4	21.6	21.1	71	73	87	77	20.2	24.8	24.8	23.3	17.7	20.9	21	19.9
1989	7	3	30.6	20	10.6	21.8	25.4	23	23.3	19.2	21.4	22.2	20.9	79	71	94	81	20.7	23.1	26.3	23.3	18	19.8	21.9	19.9
1989	7	4	29.6	21.6	8	22.4	24.8	23.2	23.4	18.8	22.6	21.8	21.1	72	83	89	81	19.5	26.1	25.3	23.6	17.1	21.8	21.3	20.1
1989	7	5	29	21.4	7.6	22.2	25.6	23.4	23.6	19.6	23	21.8	21.5	79	81	87	83	21.2	26.5	25.1	24.3	18.5	22	21.2	20.6
1989	7	6	28.8	19.8	9	22	25.4	22.8	23.3	19.4	23.2	22	21.5	79	84	94	85	20.9	27.1	25.9	24.7	18.2	22.4	21.7	20.8
1989	7	7	30.2	20.8	9.4	21.8	26	23	23.5	19.8	23.2	22.4	21.8	84	80	95	86	21.9	26.7	26.7	25.1	18.9	22.2	22.2	21.1
1989	7	8	30.9	21	9.9	21.4	29.4889	18.8	26.1333	18.8	25.12	23.5333	22.8	79	69.8	81.3333	76.7778	20.1	29.24	27.4333	26.0111	17.6	23.51	22.5778	21.5333
1989	7	9	30	18	12	21.6	26.2	24.2	24.1	19	23.4	22.2	21.5	79	80	85	81	20.4	27.1	25.5	24.3	17.8	22.4	21.4	20.6
1989	7	10	29.8	20.2	9.6	22.6	27.2	25	25	19.4	25	23	22.5	75	84	85	81	20.6	30.3	26.9	25.9	18	24.3	22.3	21.5
1989	7	11	31.6	21.8	9.8	22.4	28.2	24	24.6	19.4	24	22	21.8	76	71	85	77	20.7	27.3	25.2	24.4	18.1	22.5	21.2	20.6
1989	7	12	30	18	12	21.2	26.2	24.2	24	19	23	22.4	21.5	82	77	86	82	20.6	26.1	26	24.3	18	21.8	21.7	20.5
1989	7	13	32	19.4	12.6	22.6	28	26.2	25.8	19.8	24.2	24.2	22.7	78	74	85	79	21.4	27.9	29	26.1	18.6	22.9	23.5	21.7
1989	7	14	29.8	20.6	9.2	24	27.4	24.2	25	20	25	22.4	22.5	70	83	86	80	20.9	30.2	26	25.7	18.2	24.2	21.7	21.4
1989	7	15	30	21	9	22.4	25	24	23.9	19.6	23	22.4	21.7	78	85	88	83	21.1	26.9	26.1	24.7	18.4	22.3	21.8	20.8
1989	7	16	33	19.8	13.2	23	26	27.2	25.9	20	23	25	22.7	77	78	84	80	21.6	26.3	30.3	26	18.7	21.9	24.3	21.6
1989	7	17	30	20.8	9.2	23	27.2	25	25	20	24	22.4	22.1	77	77	81	78	21.6	27.9	25.5	25	18.7	22.9	21.4	21
1989	7	18	31.8	21.2	10.6	23.8	28.2	25	25.5	19.8	24	23	22.3	70	71	85	75	20.7	27.3	26.9	24.9	18	22.5	22.3	20.9
1989	7	19	30.6	19.2	11.4	22.4727	28.92	25.3	25.49	19.6545	25.2909	23.1636	22.7	78.0909	74.6364	84.2727	79.0909	21.1727	29.9	27.1909	26.0727	18.3545	24	22.3909	21.5818
1989	7	20	30.6	21.8	8.8	22.3	27.2	25	24.9	18.8	25	23.2	22.3	73	84	86	81	19.6	30.3	27.3	25.7	17.2	24.3	22.6	21.3
1989	7	21	31	20	11	22.6	25	24	23.9	19.6	23	22.8	21.8	77	85	91	84	21	26.9	27	25	18.3	22.3	22.4	21
1989	7	22	30	21	9	23	25.4	26	25.1	19	23.2	23	21.7	70	84	78	77	19.5	27.1	26.3	24.3	17.1	22.4	21.9	20.5
1989	7	23	27	19	8	20	23.2	22	21.8	19.2	21	20	20.1	93	83	84	87	21.8	23.5	22.2	22.5	18.8	20.1	19.1	19.4
1989	7	24	28	18	10	21	25	24	23.5	18.4	23	22	21.1	79	85	85	83	19.6	26.9	25.2	23.9	17.2	22.3	21.2	20.2
1989	7	25	29	19.4	9.6	22.2	24.2	23	23.1	19	22.4	21.4	20.9	75	86	87	83	20	26	24.5	23.5	17.5	21.7	20.8	20
1989	7	26	27	17.4	9.6	21.2	25	23	23	17.2	24	21	20.7	68	92	84	82	17.2	29.2	23.6	23.4	15.1	23.7	20.2	19.7
1989	7	27	28	17	11	22.4	25.4	23.2	23.5	19	23.2	22.2	21.5	74	84	92	83	19.9	27.1	26.1	24.4	17.4	22.4	21.8	20.6
1989	7	28	31	19	12	21.8	27.2	25	24.8	18.6	24	23.2	21.9	75	77	86	79	19.5	27.9	27.3	24.9	17.1	22.9	22.6	20.8
1989	7	29	30	20	10	22.2	27	25.2	24.9	19.6	23	24	22.2	79	72	91	81	21.2	25.7	29.1	25.3	18.5	21.5	23.6	21.2
1989	7	30	30	20.2	9.8	20.6	28	24.2	24.3	18	24	23	21.7	79	73	91	81	19.1	27.4	27.4	24.6	16.7	22.6	22.6	20.6
1989	7	31	30	19	11	23	26.8	25	25	19.2	24	23.2	22.1	71	80	86	79	19.9	28.1	27.3	25.1	17.5	23	22.6	21
1989	8	1	29	21	8	22.4	26.2	24.2	24.3	19	23.4	22	21.5	74	80	83	79	19.9	27.1	25.1	24	17.4	22.4	21.2	20.3
1989	8	2	31	20	11	21.2	25	23	23	18.4	23	21	20.8	77	85	84	82	19.5	26.9	23.6	23.3	17.1	22.3	20.2	19.8
1989	8	3	30	21	9	23.2	26.2	25	24.9	20	24	23	22.3	75	84	85	81	21.4	28.5	26.9	25.6	18.6	23.2	22.3	21.4
1989	8	4	28	18	10	21.2	25.2	24	23.6	19.2	23	22	21.4	84	83	85	84	21	26.7	25.2	24.3	18.3	22.2	21.2	20.6
1989	8	5	29	18.8	10.2	22.4	26.2	23	23.6	20	24	23	22.3	81	84	100	88	21.9	28.5	28.1	26.2	19	23.2	23	21.7
1989	8	6	30.2	19.2	11	20	27	23	23.3	17.6	23	21	20.5	80	72	84	79	18.7	25.7	23.6	22.7	16.4	21.5	20.2	19.4
1989	8	7	29	21	8	21.2	26.2	24.2	24	18	23	22.8	21.3	74	77	89	80	18.7	26.1	26.9	23.9	16.4	21.8	22.3	20.2
1989	8	8	30	20.6	9.4	23.6	25	23	23.6	20.2	23	22	21.7	74	85	92	84	21.6	26.9	25.8	24.8	18.7	22.3	21.6	20.9
1989	8	9	30	21	9	21	25	24	23.5	18.4	23	22.2	21.2	79	85	86	83	19.6	26.9	25.7	24	17.2	22.3	21.5	20.3
1989	8	10	30	20.8	9.2	22	26.2	24.8	24.5	18.6	24	23	21.9	73	84	86	81	19.4	28.5	27	24.9	17	23.2	22.3	20.9
1989	8	11	29	20.6	8.4	21.2	26	25	24.3	18.2	23	22.4	21.2	76	78	81	78	19.1	26.3	25.5	23.6	16.8	21.9	21.4	20
1989	8	12	29	20.2	8.8	22.2	25	24	23.8	19	24	23	22	75	92	92	86	20	29.2	27.5	25.6	17.5	23.7	22.6	21.3
1989	8	13	30	19	11	21	26.2	25	24.3	18.4	23	22.8	21.4	79	77	83	80	19.6	26.1	26.4	24	17.2	21.8	22	20.3
1989	8	14	28	19.8	8.2	21.6	25	24	23.6	19.6	23	22	21.5	84	85	85	84	21.6	26.9	25.2	24.6	18.7	22.3	21.2	20.7
1989	8	15	30	19	11	21	26.2	24	23.8	18	24	22.4	21.5	76	84	88	82	18.8	28.5	26.1	24.5	16.5	23.2	21.8	20.5
1989	8	16	30.2	20.2	10	21	25.2	24	23.5	19.2	23	22.8	21.7	85	83	91	86	21.1	26.7	27	25	18.4	22.2	22.4	21
1989	8	17	30	20.8	9.2	22	25.2	24.2	23.9	19.6	23	23.6	22.1	81	83	95	87	21.3	26.7	28.8	25.6	18.5	22.2	23.4	21.4
1989	8	18	30	20.2	9.8	21.8	24.2	23	23	19.4	22.4	21.8	21.2	81	86	90	86	21.1	26	25.4	24.1	18.3	21.7	21.3	20.5
1989	8	19	30	21.4	8.6	21.6	25.4	24.2	23.9	19	23	22.8	21.6	79	82	89	83	20.4	26.6	26.9	24.6	17.8	22.1	22.3	20.7
1989	8	20	28	18.8	9.2	20	24	24	23	18.2	22.6	22	20.9	85	89	85	86	19.8	26.6	25.2	23.9	17.3	22.1	21.2	20.2
1989	8	21	30.4	19.2	11.2	21	25	24.2	23.6	18.6	24	23	21.9	80	92	91	88	20	29.2	27.4	25.5	17.5	23.7	22.6	21.2
1989	8	22	28	20.8	7.2	23	24.2	23.2	23.4	20	22.2	21.6	21.3	77	85	87	83	21.6	25.5	24.8	24	18.7	21.4	21	20.4
1989	8	23	28.2	20	8.2	24	26	24	24.5	20	23	22.2	21.7	70	78	86	78	20.9	26.3	25.7	24.3	18.2	21.9	21.5	20.6
1989	8	24	28	18.8	9.2	22.2	26	22.4	23.3	19.4	23.2	21	21.2	78	80	89	82	20.8	26.7	24	23.9	18.1	22.2	20.4	20.3
1989	8	25	28	19	9	20.2	24.2	24	23.1	18.6	23	22	21.2	86	91	85	87	20.5	27.4	25.2	24.3	17.9	22.6	21.2	20.6
1989	8	26	28.4	18	10.4	21.2	25.2	24	23.6	18.2	23	22	21.1	76	83	85	81	19.1	26.7	25.2	23.7	16.8	22.2	21.2	20.1
1989	8	27	28	20	8	21.4	25	24	23.6	19.2	23.4	22.6	21.7	82	88	89	86	20.9	27.8	26.6	25.1	18.2	22.8	22.1	21
1989	8	28	28.2	19	9.2	20.6	24	24	23.1	17.4	22.2	23	20.9	74	86	92	84	17.9	25.7	27.5	23.7	15.8	21.5	22.6	20
1989	8	29	28	20.4	7.6	22.6	25	24.2	24	19.8	23	22.4	21.7	78	85	86	83	21.4	26.9	26	24.7	18.6	22.3	21.7	20.9
1989	8	30	27.8	20	7.8	22	24.2	24.8	24	19.2	22.4	23	21.5	78	86	86	83	20.5	26	27	24.5	17.9	21.7	22.3	20.7
1989	8	31	28	18.6	9.4	21.2	26	24	23.8	18	23	22	21	74	78	85	79	18.7	26.3	25.2	23.4	16.4	21.9	21.2	19.9
1989	9	1	30	18.8	11.2	22	24.2	23	23	19	22.4	22	21.1	76	86	92	85	20.1	26	25.8	24	17.6	21.7	21.6	20.3
1989	9	2	30	21	9	23	25	24	24	18.8	22.8	23	21.5	68	83	92	81	19.1	26.4	27.5	24.3	16.8	22	22.6	20.5
1989	9	3	31	21.4	9.6	21.4	26.2	24	23.9	19	23	22	21.3	81	77	85	81	20.5	26.1	25.2	24	17.9	21.8	21.2	20.3
1989	9	4	29.6	20	9.6	21	24.5	24	23.4	19.4	23	22.4	21.6	87	88	88	88	21.5	27.2	26.1	24.9	18.7	22.5	21.8	21
1989	9	5	28.4	20.2	8.2	22	25	24	23.8	20	23	22	21.7	84	85	85	84	22.2	26.9	25.2	24.7	19.1	22.3	21.2	20.9
1989	9	6	29	20.2	8.8	20.6	25.6	24.2	23.7	19	23.2	22.8	21.7	87	82	89	86	21	27	26.9	25	18.3	22.3	22.3	21
1989	9	7	28.8	20.2	8.6	20.6	26.2	24.2	23.8	18.8	23.2	23	21.7	85	78	91	85	20.6	26.6	27.4	24.9	18	22.1	22.6	20.9
1989	9	8	28	18.8	9.2	22	25.2	23	23.3	18.4	23	21	20.8	72	83	84	80	19	26.7	23.6	23.1	16.7	22.2	20.2	19.7
1989	9	9	30	20.8	9.2	24.6	27	25	25.4	20	25	23	22.7	67	85	85	79	20.6	30.4	26.9	26	18	24.3	22.3	21.5
1989	9	10	29.1667	20.1429	9.02381	22.8222	28.375	25.55	25.55	20.5556	25.2	22.9889	22.9111	82.2222	76.1111	79.3333	79.2222	22.8111	29.9333	26.3444	26.3667	19.5444	24.0222	21.9	21.8333
1989	9	11	28.2	19	9.2	21.2	26.2	24	23.9	19.6	23	22.2	21.6	87	77	86	83	21.8	26.1	25.7	24.5	18.9	21.8	21.5	20.7
1989	9	12	30	20	10	22	25	24.4	24	19	23	22.2	21.4	76	85	83	81	20.1	26.9	25.4	24.1	17.6	22.3	21.4	20.4
1989	9	13	29.6	19	10.6	22.4	27.2	25.2	25	20	25	24	23	81	84	91	85	21.9	30.3	29.1	27.1	19	24.3	23.6	22.3
1989	9	14	29.4	21.2	8.2	22.4	27	24.6	24.6	19	25	22.8	22.3	74	85	86	82	19.9	30.4	26.7	25.7	17.4	24.3	22.1	21.3
1989	9	15	28	20.2	7.8	21	26.2	24.2	23.9	19.2	23	22.4	21.5	85	77	86	83	21.1	26.1	26	24.4	18.4	21.8	21.7	20.6
1989	9	16	30	20.3	9.7	23	28.2	25	25.3	19.2	24	23.2	22.1	71	71	86	76	19.9	27.3	27.3	24.8	17.5	22.5	22.6	20.8
1989	9	17	28.2	20	8.2	22	26	24	24	19.4	23	22.4	21.6	79	78	88	82	20.9	26.3	26.1	24.4	18.2	21.9	21.8	20.6
1989	9	18	27.8	19	8.8	21.2	25	23	23	19.2	23	21.8	21.3	84	85	90	86	21	26.9	25.4	24.4	18.3	22.3	21.3	20.6
1989	9	19	27.2	18	9.2	21	25.6	23.2	23.3	18.8	23.2	21.8	21.3	82	82	89	84	20.4	27	25.3	24.2	17.8	22.3	21.3	20.5
1989	9	20	28.2	18.2	10	19.2	26	24	23.3	18.6	23.2	22.2	21.3	95	80	86	87	21.1	26.7	25.7	24.5	18.3	22.2	21.5	20.7
1989	9	21	28.2	17	11.2	21.2	24.8	24.2	23.6	19.2	22.4	21	20.9	84	82	76	80	21	25.6	22.9	23.2	18.3	21.5	19.7	19.8
1989	9	22	27.8	18.2	9.6	20	23.6	24	22.9	18.2	22.8	22	21	85	94	85	88	19.8	27.3	25.2	24.1	17.3	22.5	21.2	20.4
1989	9	23	27.2	18	9.2	20	24	23	22.5	18	22	22.2	20.7	83	85	94	87	19.4	25.2	26.3	23.6	17	21.2	21.9	20.1
1989	9	24	28	18.4	9.6	22	26.2	24	24	19.4	24.2	22.8	22.1	79	85	91	85	20.9	29	27	25.6	18.2	23.5	22.4	21.4
1989	9	25	28.96	19.3667	9.59333	22.45	27.6571	24.0571	24.5857	19.1	23.8	21.95	21.6	74	73.8571	83.875	76.8571	20.025	27.1	25.0375	24	17.5	22.4143	21.0875	20.2857
1989	9	26	27.2	19	8.2	22	25	24.2	23.9	20	23	22.4	21.8	84	85	86	85	22.2	26.9	26	25	19.1	22.3	21.7	21
1989	9	27	26.2	17.4	8.8	19.2	24.2	23.2	22.5	18	22.2	22	20.7	89	85	90	88	19.9	25.5	25.7	23.7	17.4	21.4	21.5	20.1
1989	9	28	28	16.2	11.8	20.8	26.2	24.2	23.9	19	23	22.8	21.6	85	77	89	84	20.9	26.1	26.9	24.6	18.2	21.8	22.3	20.8
1989	9	29	28.4	19.2	9.2	23	25	24.6	24.3	20	23	23	22	77	85	88	83	21.6	26.9	27.1	25.2	18.7	22.3	22.4	21.1
1989	9	30	29	18.8	10.2	23.8	26.2	24.2	24.6	20.4	23	22.8	22.1	74	77	89	80	21.9	26.1	26.9	25	19	21.8	22.3	21
1989	10	1	29	21	8	23.8	27	25	25.2	20.2	25	23	22.7	73	85	85	81	21.5	30.4	26.9	26.3	18.6	24.3	22.3	21.8
1989	10	2	30	20.6	9.4	21.4	26.2	24	23.9	19.2	23	23	21.7	82	77	92	84	20.9	26.1	27.5	24.8	18.2	21.8	22.6	20.9
1989	10	3	28	21	7	22	25.2	24.6	24.1	20	22.8	22.8	21.9	84	82	86	84	22.2	26.3	26.7	25	19.1	21.9	22.1	21.1
1989	10	4	29	19	10	23	27.2	25.2	25.2	20	25	23	22.7	77	84	83	81	21.6	30.3	26.7	26.2	18.7	24.3	22.2	21.7
1989	10	5	28.2	20	8.2	21.2	25.2	24	23.6	19.2	23	22.8	21.7	84	83	91	86	21	26.7	27	24.9	18.3	22.2	22.4	21
1989	10	6	29.4	20.4	9	24.2	27.2	24.4	25	20.4	22.4	22.2	21.7	72	67	83	74	21.7	24.2	25.4	23.7	18.8	20.5	21.4	20.2
1989	10	7	30.2	19.2	11	21.2	26	23.2	23.4	19.2	23.2	21.4	21.3	84	80	86	83	21	26.7	24.4	24	18.3	22.2	20.7	20.4
1989	10	8	29.6	19.8	9.8	22.4	25.4	24.2	24	20.2	23.2	22.4	21.9	82	84	86	84	22.3	27.1	26	25.1	19.3	22.4	21.7	21.1
1989	10	9	29.2	20	9.2	21.2	26.2	23.2	23.5	19.8	23.4	21.4	21.5	88	80	86	85	22.2	27.1	24.4	24.6	19.2	22.4	20.7	20.8
1989	10	10	27.4	19.8	7.6	21.6	24.2	24	23.5	18.4	22.2	21.4	20.7	75	85	80	80	19.2	25.5	23.9	22.9	16.9	21.4	20.4	19.6
1989	10	11	28.2	18.8	9.4	22.2	25.2	24.8	24.3	20.2	23.4	23.4	22.3	84	86	89	87	22.5	27.7	27.9	26	19.4	22.8	22.9	21.7
1989	10	12	27	17.2	9.8	21.2	26.2	24.2	24	19.6	24.4	22.4	22.1	87	87	86	86	21.8	29.5	26	25.8	18.9	23.8	21.7	21.5
1989	10	13	28.2	19.4	8.8	22	27.8	24.2	24.5	20.2	25.2	23.2	22.9	85	82	92	86	22.6	30.5	27.8	27	19.4	24.4	22.8	22.2
1989	10	14	29.2	19.6	9.6	20.4	28.2	25.2	24.8	18.6	24.4	23.4	22.1	85	74	86	82	20.3	28.2	27.7	25.4	17.8	23.1	22.8	21.2
1989	10	15	30.2	18.8	11.4	21.6	27.3	24.2	24.3	19.4	24.2	22.8	22.1	82	78	89	83	21.2	28.3	26.9	25.5	18.4	23.1	22.3	21.3
1989	10	16	30.2	19.2	11	21.4	28.2	25.2	25	19.2	24.4	23.2	22.3	82	74	85	80	20.9	28.2	27.2	25.5	18.2	23.1	22.5	21.3
1989	10	17	28.8	20.2	8.6	22.2	26.8	24.2	24.4	20.4	23.2	22.6	22.1	85	75	88	83	22.9	26.2	26.4	25.2	19.6	21.9	22	21.2
1989	10	18	28.8	20	8.8	21.4	27.2	24.2	24.3	19.6	25.4	22.4	22.5	85	87	86	86	21.7	31.3	26	26.3	18.8	24.8	21.7	21.8
1989	10	19	29.2	19.2	10	20	25.8	24.4	23.6	18.4	23.2	22.2	21.3	86	81	83	83	20.2	26.8	25.4	24.1	17.7	22.3	21.4	20.4
1989	10	20	29.8	19.8	10	20.2	27.4	25.2	24.5	18.4	25.2	23.4	22.3	85	84	86	85	20.1	30.7	27.7	26.1	17.6	24.5	22.8	21.6
1989	10	21	27.6	19	8.6	21.4	24.6	23.2	23.1	19.4	22.8	21.8	21.3	84	86	89	86	21.3	26.7	25.3	24.4	18.5	22.1	21.3	20.6
1989	10	22	29.8	19.6	10.2	22.4	27.2	24.2	24.5	20.2	25.2	22.8	22.7	82	86	89	86	22.3	30.8	26.9	26.7	19.3	24.6	22.3	22
1989	10	23	28.8	18.6	10.2	21.8	25.2	24.6	24	19.8	23.4	23.2	22.1	84	86	89	86	21.9	27.7	27.6	25.7	18.9	22.8	22.7	21.5
1989	10	24	28.8	20	8.8	22.4	27.65	24.775	25.0125	20.2	24.2444	22.6556	22.4222	82	75.1111	83.8889	79.5556	22.3	28.0333	26.1778	25.5444	19.3	22.9444	21.8333	21.3667
1989	10	25	28.2	19.2	9	21	27.2	24.2	24.2	19.6	25.2	22.8	22.5	88	86	89	88	22	30.8	26.9	26.6	19	24.6	22.3	21.9
1989	10	26	30	20.4	9.6	22.6	28.2	25	25.2	20.2	24	23	22.4	81	71	85	79	22.2	27.3	26.9	25.5	19.2	22.5	22.3	21.3
1989	10	27	30.8	20.2	10.6	21.4	29.2	26.2	25.8	19.4	24.2	23.6	22.4	84	67	81	77	21.3	27.2	27.5	25.3	18.5	22.4	22.7	21.2
1989	10	28	29.2	19.4	9.8	21.8	27.4	24.8	24.7	19.6	23	22.2	21.6	82	70	80	77	21.5	25.4	25.2	24	18.6	21.4	21.2	20.4
1989	10	29	29.2	19.4	9.8	22.2	27.2	24	24.4	20.2	24	22.8	22.3	84	77	91	84	22.5	27.9	27	25.8	19.4	22.9	22.4	21.5
1989	10	30	29.2	20.4	8.8	22.8	25.2	23.4	23.7	21.4	23.2	21.8	22.1	89	85	87	87	24.6	27.2	25.1	25.7	20.8	22.5	21.2	21.5
1989	10	31	27.4	19.8	7.6	21.2	24.2	22.4	22.5	19.2	22.8	21.4	21.1	84	89	92	88	21	26.9	24.9	24.3	18.3	22.3	21	20.5
1989	11	1	28	20.2	7.8	22.8	27.2	24.2	24.6	21.2	25.2	22.8	23.1	87	86	89	87	24.2	30.8	26.9	27.3	20.6	24.6	22.3	22.5
1989	11	2	29.45	18.775	10.675	21.66	27.425	24.45	24.525	19.7	24	22.4667	22.0889	84.2	74.4444	83.4444	80.4444	21.78	27.5889	25.9556	25.1222	18.84	22.6556	21.6	21.0333
1989	11	3	27.8	19.4	8.4	21.2	25.2	24	23.6	19.8	23.2	22.2	21.7	88	85	86	86	22.2	27.2	25.7	25	19.2	22.5	21.5	21.1
1989	11	4	27.8	18.8	9	22.4	25.8	23.8	23.9	20.2	23.6	21.4	21.7	82	84	82	83	22.3	27.8	24	24.7	19.3	22.8	20.4	20.8
1989	11	5	28.2	18	10.2	20	26.4	24.4	23.8	19.4	24.2	22.2	21.9	95	84	83	87	22.2	28.9	25.4	25.5	19.1	23.4	21.4	21.3
1989	11	6	29.2	18.8	10.4	21.2	25.2	24	23.6	19.6	23.4	21.6	21.5	87	86	82	85	21.8	27.7	24.3	24.6	18.9	22.8	20.7	20.8
1989	11	7	29.2	19.2	10	21.4	27.2	25.2	24.8	19.8	25	22.8	22.5	87	84	82	84	22.1	30.3	26.3	26.2	19.1	24.3	21.9	21.8
1989	11	8	28.6	19.2	9.4	20.8	26.2	24.4	24	18.2	23.2	21.8	21.1	79	78	80	79	19.3	26.6	24.5	23.5	17	22.1	20.8	20
1989	11	9	28.6	17.8	10.8	22.2	25.4	24	23.9	20.2	23.8	22.6	22.2	84	88	89	87	22.5	28.5	26.6	25.8	19.4	23.2	22.1	21.6
1989	11	10	27.2	17.8	9.4	20.2	26.2	24.2	23.7	18.6	24.2	22.2	21.7	86	85	85	85	20.5	29	25.5	25	17.9	23.5	21.4	20.9
1989	11	11	30.2	18.8	11.4	21.8	28.2	26.2	25.6	18.8	24.2	23.4	22.1	76	73	80	76	19.9	27.8	27.1	24.9	17.4	22.8	22.4	20.9
1989	11	12	28.8	18.4	10.4	20	25.4	24.4	23.5	19.2	22.8	22.2	21.4	93	81	83	86	21.8	26.2	25.4	24.4	18.8	21.8	21.4	20.7
1989	11	13	28.4	18.2	10.2	20.6	26.2	24	23.7	19.2	24.8	22.8	22.3	88	90	91	89	21.4	30.4	27	26.3	18.6	24.3	22.4	21.8
1989	11	14	30.4	18.2	12.2	21.4	27.4	25.2	24.8	19.6	23.6	24	22.4	85	74	91	83	21.7	26.8	29.1	25.9	18.8	22.2	23.6	21.5
1989	11	15	29.8	18.8	11	21.8	28.8	24.2	24.8	20.2	24.4	22.8	22.5	87	70	89	82	22.7	27.9	26.9	25.8	19.5	22.9	22.3	21.6
1989	11	16	28.8	18.2	10.6	21.4	25.2	23.4	23.4	19.6	23.2	21.2	21.3	85	85	83	84	21.7	27.2	23.8	24.3	18.8	22.5	20.3	20.5
1989	11	17	28.2	18.8	9.4	22.8	26.2	24.2	24.4	20	24.2	22.2	22.1	78	85	85	83	21.7	29	25.5	25.4	18.8	23.5	21.4	21.2
1989	11	18	29.2	21	8.2	22.2	27.4	25.2	25	20.2	25.2	24.2	23.2	84	84	92	87	22.5	30.7	29.6	27.6	19.4	24.5	23.9	22.6
1989	11	19	29.8	19.2	10.6	21.4	28.2	24.2	24.5	19.4	24.2	22.4	22	84	73	86	81	21.3	27.8	26	25	18.5	22.8	21.7	21
1989	11	20	30.2	16.8	13.4	19.8	28.8	24.2	24.3	18.2	25.2	22.8	22.1	86	75	89	84	19.9	29.9	26.9	25.6	17.4	24	22.3	21.3
1989	11	21	30.8	19.4	11.4	21.6	30	25.2	25.5	19.6	25.2	23.2	22.7	84	69	85	79	21.6	29.1	27.2	26	18.7	23.6	22.5	21.6
1989	11	22	29.8	19.6	10.2	22.2	28.8	24.2	24.9	20.4	24.2	22.8	22.5	85	69	89	81	22.9	27.4	26.9	25.7	19.6	22.6	22.3	21.5
1989	11	23	31.8	19.4	12.4	23.2	29.2	24.2	25.2	20.4	24.2	22.8	22.5	78	67	89	78	22.3	27.2	26.9	25.4	19.2	22.4	22.3	21.3
1989	11	24	30.2	20.2	10	22.2	29.8	25	25.5	20.4	25.2	23.2	22.9	85	70	86	81	22.9	29.3	27.3	26.5	19.6	23.7	22.6	22
1989	11	25	31.2	18.3714	12.8286	21.0667	29.4	24.2	23.6	18.3778	24.2	22.2	21.3111	78.3333	66	85	80.8889	19.5	27	25.5	24.0111	17.0778	22.4	21.4	20.2778
1989	11	26	30.2	20.4	9.8	22.8	28.2	23.2	24.4	20.6	24.4	23.2	22.7	83	74	100	86	22.9	28.2	28.4	26.5	19.7	23.1	23.2	22
1989	11	27	28.2	19.6	8.6	21.4	27.2	25.8	25	19.2	25.2	23.6	22.7	82	86	84	84	20.9	30.8	27.8	26.5	18.2	24.6	22.8	21.9
1989	11	28	29.6	19.8	9.8	23.2	26.4	25.2	25	20.2	23.2	24.2	22.5	77	77	92	82	21.8	26.5	29.6	26	18.9	22	23.9	21.6
1989	11	29	29.8	20.2	9.6	22.4	28.2	25.4	25.4	20.4	24	23.2	22.5	84	71	84	80	22.7	27.3	27.1	25.7	19.6	22.5	22.4	21.5
1989	11	30	26.8	20	6.8	21.2	25.2	22.8	23	20.2	23.4	21	21.5	92	86	86	88	23.1	27.7	23.8	24.8	19.8	22.8	20.3	20.9
1989	12	1	28.6	18.55	10.05	21.6667	27.3333	23.975	24.2	19	24.1111	22.1556	21.7556	79	77.4444	84.75	80.625	20.4444	28.0889	25.2875	24.5125	17.7444	22.9889	21.225	20.6
1989	12	2	28.2	20.2	8	21.2	25.2	24.2	23.7	19.2	23.2	22.8	21.7	84	85	89	86	21	27.2	26.9	25	18.3	22.5	22.3	21
1989	12	3	28.6	17.175	11.425	20.2222	27.26	24.8667	24.3556	18.0889	24.1	22.6444	21.7222	82.5556	77.8	83.5556	81.8889	19.4778	28.33	26.2444	24.9	17.0444	22.99	21.8444	20.7556
1989	12	4	27.2	19.2	8	20.8	26.2	25.2	24.4	18.8	24.2	23.2	22.1	83	85	85	85	20.5	29	27.2	25.6	17.9	23.5	22.5	21.3
1989	12	5	27.2	18.4	8.8	21.4	25.6	24.2	23.9	19.2	24.2	20.8	21.4	82	89	75	82	20.9	29.3	22.5	24.2	18.2	23.7	19.4	20.4
1989	12	6	28.2	19.6	8.6	20.2	27.2	24.2	24	18.8	25	22.4	22.1	88	84	86	86	20.8	30.3	26	25.7	18.2	24.3	21.7	21.4
1989	12	7	26.8	18.4	8.4	22	26.2	23	23.5	19.4	23.4	21	21.3	79	80	84	81	20.9	27.1	23.6	23.9	18.2	22.4	20.2	20.3
1989	12	8	27.2	17.2	10	21.2	25.4	24.2	23.8	18.4	23.2	22.8	21.5	77	84	89	83	19.5	27.1	26.9	24.5	17.1	22.4	22.3	20.6
1989	12	9	28.2	18.2	10	20.2	25.2	24.2	23.5	18.4	23.2	22.2	21.3	85	85	85	85	20.1	27.2	25.5	24.3	17.6	22.5	21.4	20.5
1989	12	10	29.2	17.4	11.8	18.6	27.2	24.2	23.6	17.2	25.2	22.4	21.6	88	86	86	86	18.8	30.8	26	25.2	16.5	24.6	21.7	20.9
1989	12	11	29.36	17.1222	12.2378	20.38	28.0778	24.9111	24.6556	16.66	24.6444	22.8444	21.4222	71.7	76.5556	84.3333	77	16.9	28.9444	26.6333	24.1778	14.27	23.4889	22.0778	19.9222
1989	12	12	28.9143	17.4375	11.4768	21.4667	27.9333	24.7556	24.7556	17.9778	24.2444	22.6	21.6111	73.3333	75.1111	83.8889	77.4444	18.5889	28.1111	26.1778	24.2889	16.1667	22.9556	21.8111	20.3222
1989	12	13	29.3	18.05	11.25	20.9111	28.3111	24.6667	24.6333	18.5556	25.2	22.4	22.1625	78.875	78.6667	83.1111	80.8889	20.0556	30.4111	25.8222	25.4333	17.4556	24.1333	21.5444	21.0667
1989	12	14	28.85	17.0667	11.7833	20.34	27.78	23.9	23.98	17.52	23.74	21.66	20.97	77.3	72.7	83	77.7	18.4	27.04	24.69	23.38	16.09	22.22	20.79	19.7
1989	12	15	28.5143	17.575	10.9393	19.8222	27.0556	23.2667	23.3556	17.5556	23.4667	21.1111	20.7	81.1111	75.2222	83.3333	80	18.8333	26.8667	23.8222	23.1556	16.4333	22.0889	20.2222	19.5778
1989	12	16	28.3714	17.7333	10.6381	19.34	26.84	23.8889	23.5	16.94	23.42	21.9333	20.9333	79.7	76.3	84.8889	81.6667	18	26.91	25.2111	23.7556	15.68	22.11	21.1778	19.9333
1989	12	17	28.2	18	10.2	23.6	26.2	24.2	24.6	20.4	23.2	22.4	22	76	78	86	80	22	26.6	26	24.9	19	22.1	21.7	21
1989	12	18	30.2	16.2	14	22.4	28.2	25	25.1	18.2	24.2	23.2	21.9	68	73	86	76	18.3	27.8	27.3	24.5	16.1	22.8	22.6	20.5
1989	12	19	26.2	18.2	8	21.4	25.2	23.2	23.3	18.8	23.2	21.8	21.3	79	85	89	84	20.1	27.2	25.3	24.2	17.6	22.5	21.3	20.4
1989	12	20	28.2	17.2	11	20	26.2	24.4	23.8	18.2	23.4	22.8	21.5	85	80	88	84	19.8	27.1	26.8	24.5	17.3	22.4	22.2	20.7
1989	12	21	27.8	16.4	11.4	20.6	27.2	25.2	24.6	18.8	25.2	23.2	22.4	85	86	85	85	20.6	30.8	27.2	26.2	18	24.6	22.5	21.7
1989	12	22	28.2	16.2	12	21.4	26.8	24.2	24.1	17	23.2	22.8	21	66	75	89	76	16.7	26.2	26.9	23.3	14.7	21.9	22.3	19.6
1989	12	23	29.2	16.4	12.8	22.2	25.2	24.2	24	19.2	23.2	22.8	21.7	76	85	89	83	20.4	27.2	26.9	24.8	17.8	22.5	22.3	20.9
1989	12	24	28.2	19.6	8.6	22.2	25.8	24.2	24.1	20.2	23.2	22.2	21.9	84	81	85	83	22.5	26.8	25.5	24.9	19.4	22.3	21.4	21
1989	12	25	30.32	16.56	13.76	21.3429	27.1714	23.7429	23.9857	17.6857	24.3143	21.6	21.2	72.7143	79.7143	83.5714	78.5714	18.0714	28.6857	24.6286	23.8	15.7286	23.3429	20.7286	19.9429
1989	12	26	28.2	18.2	10	21.4	27.2	24.2	24.3	18.4	25.2	22.8	22.1	76	86	89	84	19.3	30.8	26.9	25.7	17	24.6	22.3	21.3
1989	12	27	29.6	19.2	10.4	22.4	25.2	23.6	23.7	19.8	23.2	21.4	21.5	79	85	83	82	21.5	27.2	24.1	24.3	18.7	22.5	20.5	20.6
1989	12	28	30	16.8	13.2	20.2	26.2	25	24.1	18.2	23.4	24	21.9	83	80	92	85	19.7	27.1	29.2	25.3	17.3	22.4	23.7	21.1
1989	12	29	29.8	19.2	10.6	20.8	25.2	24.2	23.6	18.2	23.4	22.8	21.5	79	86	89	85	19.3	27.7	26.9	24.6	17	22.8	22.3	20.7
1989	12	30	29.8	19.8	10	20	27.2	24.2	23.9	17.2	25.4	21.8	21.5	77	87	82	82	17.9	31.3	24.7	24.6	15.8	24.8	20.9	20.5
1989	12	31	29.9714	20.2	9.77143	21.2	28.8	24.42	24.23	18.2	24.2	21.72	20.8667	76	69	79.7	77.3333	19.1	27.4	24.49	23.1889	16.8	22.6	20.64	19.5667
1992	12	31	31.6	18.6	13	21.4	30	28.2	27	18.4	23.78	24	20.8667	76	75.1	71	77.3333	19.3	27.31	27.3	23.1889	17	22.49	22.5	19.5667

## Sheet: 1990
						Temperature				Temperature				Relative Humidity				Pressure				Dew temperature
Year	Month	Day	Maximum	Minimum	Max-Min	1899-12-31 07:00:00	1899-12-31 13:00:00	1899-12-31 19:00:00	Average	1899-12-31 01:00:00	1899-12-31 13:00:00	1899-12-31 19:00:00	Average	1899-12-31 01:00:00	1899-12-31 13:00:00	1899-12-31 19:00:00	Average	1899-12-31 07:00:00	1899-12-31 13:00:00	1899-12-31 19:00:00	Average	1899-12-31 07:00:00	1899-12-31 13:00:00	1899-12-31 19:00:00	Average		Month	Taverage	Hraverage
1990	1	1	29.35	18.0667	11.2833	20.7667	27.7333	25.1667	24.7167	18.7333	23.9	22.9	21.8333	83	73.5	82.8333	80	20.5833	27.3333	26.5667	24.8167	17.7667	22.5333	22.0667	20.7833		January	24.2774	77.8031
1990	1	2	30	18.2	11.8	19.2	28.2	23.8	23.8	17.2	24.2	21.2	20.9	83	73	80	78	18.4	27.8	23.6	23.3	16.2	22.8	20.2	19.7		February	25.1229	76.1865
1990	1	3	29.6	19.8	9.8	20	29.2	24	24.3	18.2	24	21.4	21.2	85	66	80	77	19.8	26.7	23.9	23.5	17.3	22.2	20.4	20		March	24.8247	76.7688
1990	1	4	30.8	19	11.8	20.2	29	24.2	24.4	17.2	23.8	22.4	21.1	75	66	86	76	17.8	26.3	26	23.4	15.7	21.9	21.7	19.8		April	24.7767	77.9333
1990	1	5	30.8	19.6	11.2	20.6	27.2	23.8	23.9	18.4	22	20.4	20.3	82	65	74	74	19.8	23.3	21.9	21.7	17.4	19.9	19	18.8		May	24.9858	80.6088
1990	1	6	30.2	18.2	12	19.8	29.2	24.2	24.4	16.2	25.2	21.8	21.1	70	73	82	75	16.2	29.6	24.7	23.5	14.2	23.9	20.9	19.7		June	25.6208	79.6778
1990	1	7	29.2	17.2	12	18.2	28.8	23.4	23.5	15.2	24.2	21.8	20.4	74	69	87	77	15.4	27.4	25.1	22.7	13.5	22.6	21.2	19.1		July	25.6323	79.7828
1990	1	8	30.2	17.2	13	17.8	29.8	23.8	23.8	15.2	26.4	21.6	21.1	77	77	83	79	15.7	32.3	24.5	24.2	13.7	25.4	20.7	19.9		August	25.5088	79.9631
1990	1	9	30.2	17.2	13	19.2	27.6	24.2	23.8	16.2	23.2	22.2	20.5	75	70	85	76	16.6	25.8	25.5	22.6	14.6	21.6	21.4	19.2		September	25.5833	79.7208
1990	1	10	30.6	17.2	13.4	19.9818	28.8	24.8	24.6182	17.5091	23	21.8	21.4857	79.3636	62	78	79.5714	18.7182	24.6	24.3	24.3286	16.2364	20.8	20.6	20.4429		October	24.4871	82.7419
1990	1	11	30.2	17.2	13	20.3	28	22.8	24.6556	17.6	22.4	20.8	21.2778	78.1	63	84	77.625	18.62	23.7	23.3	24.2875	16.2	20.2	20	20.2625		November	24.526	82.1974
1990	1	12	30.2	17	13.2	20.2	29.2	24.4182	24.51	18	24.2	22.8	21.7	82	67	84.2727	77.7	19.3	27.2	25.7455	24.35	16.9	22.4	21.5273	20.21		December	23.8211	82.7944
1990	1	13	30.6	20	10.6	21.8	28.4	23.8	24.4	19.8	24.2	20.8	21.6	84	71	77	77	21.9	27.6	22.7	24.1	18.9	22.7	19.6	20.4
1990	1	14	29.8	19.6	10.2	20.2	26.8	22.2	22.9	19.2	23.2	20	20.8	91	75	82	83	21.6	26.2	22	23.3	18.8	21.9	19.1	19.9
1990	1	15	29.6	17.8	11.8	18.6	27.4	22.8	22.9	16.2	24.2	20	20.1	79	77	78	78	17	28.2	21.7	22.3	14.9	23.1	18.8	18.9
1990	1	16	30	17.6	12.4	18	26.2	24.2	23.2	16.2	23.4	22.8	20.8	84	80	89	84	17.3	27.1	26.9	23.8	15.2	22.4	22.3	20
1990	1	17	29.4	18.4	11	19.6	27.2	24.2	23.8	17.2	24	22.2	21.1	80	77	85	81	18.2	27.9	25.5	23.9	16	22.9	21.4	20.1
1990	1	18	31.2	19	12.2	20	29.2	23.8	24.2	18.2	24.8	22.8	21.9	85	71	92	82	19.8	28.6	27.1	25.2	17.3	23.3	22.4	21
1990	1	19	30.2	18.2	12	19.2	28.2	24.8	24.3	16.8	24.4	22.4	21.2	79	74	82	78	17.7	28.2	25.6	23.8	15.6	23.1	21.5	20.1
1990	1	20	28.8	19	9.8	20.2	26.2	24.2	23.7	17.4	23.2	22.4	21	77	78	86	80	18.2	26.6	26	23.6	16	22.1	21.7	19.9
1990	1	21	31	19	12	19.4	29.2	25.2	24.8	18.6	24.2	23.4	22.1	93	67	86	82	20.9	27.2	27.7	25.3	18.2	22.4	22.8	21.1
1990	1	22	31.8	18.4	13.4	19.2	29.2	26.2	25.2	17.2	24.2	22.2	21.2	83	67	72	74	18.4	27.2	24.3	23.3	16.2	22.4	20.7	19.8
1990	1	23	31.8	19	12.8	19.6	28	24.8	24.3	17	24.2	20.2	20.5	78	74	67	73	17.8	27.9	20.9	22.2	15.7	22.9	18.2	18.9
1990	1	24	31.8	18.6	13.2	18.8	29.2	25	24.5	16.2	24.2	22.8	21.1	78	67	83	76	16.8	27.2	26.4	23.5	14.8	22.4	22	19.7
1990	1	25	28.2	18.2	10	20.6	26.2	24	23.7	17.8	23	22.2	21	77	77	86	80	18.7	26.1	25.7	23.5	16.4	21.8	21.5	19.9
1990	1	26	30.8	19.2	11.6	25	29.2	25.2	26.2	21.8	24	22.8	22.9	76	66	82	75	24.2	26.7	26.3	25.7	20.5	22.2	21.9	21.5
1990	1	27	31.2	19.8	11.4	21.8	26.8	25.2	24.8	18.2	23.2	22.4	21.3	72	75	79	75	18.7	26.2	25.4	23.4	16.5	21.9	21.3	19.9
1990	1	28	31.6	19.2	12.4	19.6	29.3	24.2	24.3	17.2	24.2	22.2	21.2	80	67	85	77	18.2	27.1	25.5	23.6	16	22.4	21.4	19.9
1990	1	29	30.2	19.2	11	21	28	25.2	24.9	19	24	22.8	21.9	83	73	82	79	20.8	27.4	26.3	24.8	18.1	22.6	21.9	20.9
1990	1	30	30.2	18.6	11.6	20.2	26.2	24.2	23.7	18.2	23.2	20.2	20.5	83	78	70	77	19.7	26.6	21.2	22.5	17.3	22.1	18.5	19.3
1990	1	31	32.4	18.8	13.6	21.2	30	27.2	26.4	19.2	25.2	23	22.5	84	69	71	74	21	29.1	25.5	25.2	18.3	23.6	21.4	21.1
1990	2	1	32	21	11	21.2	30.6	25.2	25.6	18.2	25	22.8	22	76	64	82	74	19.1	28.3	26.3	24.5	16.8	23.1	21.9	20.6
1990	2	2	31.2	20	11.2	22.4	29.4	23.8	24.8	18.2	26.2	23.6	22.7	68	78	98	81	18.3	32.1	29	26.5	16.1	25.2	23.5	21.6
1990	2	3	30.8	20.2	10.6	21	28.2	24.2	24.4	18.2	24	22	21.4	77	71	83	77	19.2	27.3	25.1	23.9	16.9	22.5	21.2	20.2
1990	2	4	31.2	19.8	11.4	20.6	30.2	25.2	25.3	18.8	25	22.8	22.2	85	66	82	78	20.6	28.5	26.3	25.1	18	23.3	21.9	21
1990	2	5	31.2	21	10.2	23	29.2	24.2	25.2	20.2	26.2	22.8	23.1	78	79	89	82	22	32.2	26.9	27	19	25.3	22.3	22.2
1990	2	6	28.8	21.2	7.6	21.8	26.2	24.4	24.2	19.2	23	22.2	21.5	79	77	83	80	20.7	26.1	25.4	24.1	18	21.8	21.4	20.4
1990	2	7	29.2	21.2	8	21.8	27.2	25.4	25	19.2	23.2	23.2	21.9	79	72	84	78	20.7	26	27.1	24.6	18	21.7	22.4	20.7
1990	2	8	31.2	20.6	10.6	20.8	27.2	29.8	26.9	18.2	24	24.2	22.1	79	77	64	73	19.3	27.9	26.8	24.7	17	22.9	22.2	20.7
1990	2	9	32.2	19.6	12.6	20.6	29.2	25	25	18	24	23.2	21.7	79	66	86	77	19.1	26.7	27.3	24.4	16.7	22.2	22.6	20.5
1990	2	10	31.2	20	11.2	21.6	28.2	25.2	25.1	18.2	24.2	24	22.1	73	73	91	79	18.8	27.8	29.1	25.2	16.6	22.8	23.6	21
1990	2	11	32.6	20	12.6	22.2	30.2	25.2	25.7	19.2	26.2	22.8	22.7	76	74	82	77	20.4	31.6	26.3	26.1	17.8	25	21.9	21.6
1990	2	12	31.2	22.2	9	23.2	28.2	26.4	26	18.2	24.4	23	21.9	63	74	76	71	17.9	28.2	26	24	15.7	23.1	21.7	20.2
1990	2	13	31.2	20	11.2	20.8	29.2	24.8	24.9	17.6	24	22.8	21.5	74	66	85	75	18.2	26.7	26.5	23.8	16	22.2	22.1	20.1
1990	2	14	31.8	17.6	14.2	18.2	28.8	25.4	24.5	15	24.8	23.2	21	72	73	84	76	15.1	28.9	27.1	23.7	13.1	23.5	22.4	19.7
1990	2	15	32	17.6	14.4	20.2	29.2	26.2	25.5	17.8	24.2	23.2	21.7	80	67	78	75	18.9	27.2	26.6	24.2	16.6	22.4	22.1	20.4
1990	2	16	31	17.8	13.2	19	28.2	24.6	24.1	17.2	24	22.8	21.3	84	71	86	81	18.5	27.3	26.7	24.2	16.3	22.5	22.1	20.3
1990	2	17	30.8	17.8	13	18.2	29.2	25.2	24.5	16.2	24	22.8	21	82	66	82	77	17.2	26.7	26.3	23.4	15.1	22.2	21.9	19.7
1990	2	18	31.2	17.8	13.4	18.4	28.2	26.2	24.8	15	24.2	23.2	20.8	71	73	78	74	15	27.8	26.6	23.1	13	22.8	22.1	19.3
1990	2	19	32	18.2	13.8	20.2	30.4	28.2	26.8	15	25.2	20	20.1	59	67	48	58	13.9	28.9	18.4	20.4	11.9	23.5	16.2	17.2
1990	2	20	29.8	18.6	11.2	21.8	27.6	24.8	24.8	17.2	24.2	22.2	21.2	64	76	80	74	16.8	28.1	25.2	23.4	14.8	23	21.2	19.7
1990	2	21	32	21	11	23	29.2	26.2	26.2	19.2	24.2	23.2	22.2	71	67	78	72	19.9	27.2	26.6	24.6	17.5	22.4	22.1	20.7
1990	2	22	31.8	19.6	12.2	20.2	30	25	25	17	24.2	22.4	21.2	74	63	81	72	17.4	26.7	25.5	23.2	15.3	22.2	21.4	19.6
1990	2	23	32.8	20	12.8	21.2	30.2	27	26.4	17.2	25	24.2	22.1	68	66	80	72	17.2	28.5	28.5	24.7	15.1	23.3	23.2	20.5
1990	2	24	29.6	20	9.6	21.8	28.8	24.2	24.8	18.2	24.2	21.8	21.4	72	69	82	74	18.7	27.4	24.7	23.6	16.5	22.6	20.9	20
1990	2	25	28.8	16	12.8	16.8	26.2	24.2	22.9	16	23.2	22.4	20.5	93	78	86	86	17.7	26.6	26	23.4	15.6	22.1	21.7	19.8
1990	2	26	30.8	16	14.8	17	30	25.2	24.4	16.4	25	23	21.5	94	68	83	82	18.3	28.6	26.7	24.6	16.1	23.3	22.2	20.5
1990	2	27	31	16.2	14.8	18.2	29.2	26	24.9	17.2	24.2	24	21.8	91	67	85	81	19	27.2	28.6	24.9	16.7	22.4	23.3	20.8
1990	2	28	31.3	17	14.3	21.8833	28.6833	25.9	25.74	19.3	24.7273	22.92	22.4889	80	74.3636	78.9	77.2222	20.9417	29.0091	26.25	25.5889	18.1333	23.4091	21.82	21.2778
1990	3	1	31.2	16.2	15	21	29.2	25	25	18.2	24.2	23.8	22.1	77	67	91	78	19.2	27.2	28.7	25	16.9	22.4	23.4	20.9
1990	3	2	30	20	10	21	28.2	25.2	24.9	17.4	24.2	23.2	21.6	71	73	85	76	17.7	27.8	27.2	24.2	15.6	22.8	22.5	20.3
1990	3	3	31	20.4	10.6	22.2	29.8	22	24	18.4	24.4	18.8	20.5	70	65	75	70	18.9	27.3	19.8	22	16.6	22.5	17.3	18.8
1990	3	4	31.4	18.0667	13.3333	20.8	26.2	24.2	23.9	16.2	23.4	22.2	20.6	64	80	85	76	15.6	27.1	25.5	22.7	13.7	22.4	21.4	19.2
1990	3	5	31	20.2	10.8	22	28.2	25	25	18.2	24.2	23.2	21.9	70	73	86	76	18.6	27.8	27.3	24.6	16.4	22.8	22.6	20.6
1990	3	6	30.2	20.2	10	20.4	29.2	26.2	25.5	16.2	24.2	23.4	21.3	66	67	80	71	15.9	27.2	27.1	23.4	13.9	22.4	22.4	19.6
1990	3	7	30.7667	18.6222	12.1444	21.9667	28.5833	25.4273	25.3455	18.8	24.3273	22.34	21.73	75.8182	69.6364	76.9	73.5	19.8636	27.7636	25.19	24.06	17.3091	22.6909	21.09	20.25
1990	3	8	29.2	18.2	11	19.4	27.2	25	24.1	18	24.4	22.4	21.6	88	80	81	83	19.8	28.9	25.5	24.7	17.3	23.4	21.4	20.7
1990	3	9	32.2	19.2	13	20.8	29.2	25.2	25.1	17.4	24.4	23.2	21.7	73	68	85	75	17.8	27.6	27.2	24.2	15.7	22.7	22.5	20.3
1990	3	10	30.2	18.2	12	20.2	28	25.2	24.7	17.2	24	23.2	21.5	75	73	85	78	17.8	27.4	27.2	24.1	15.7	22.6	22.5	20.3
1990	3	11	30.3143	19.3	11.0143	21.7091	28.9091	25.38	25.42	18.68	25.11	22.7667	22.0889	75.1	73.5	80.8889	75.3333	19.68	29.55	26.3222	24.8778	17.15	23.71	21.7889	20.7444
1990	3	12	31.2	18.6	12.6	20	30.2	24	24.5	18	26	22.2	22.1	83	72	86	81	19.4	31.1	25.7	25.4	17	24.7	21.5	21.1
1990	3	13	32	19.2	12.8	21.2	29.2	26.2	25.7	16.2	25	23.2	21.5	61	72	78	70	15.4	29.1	26.6	23.7	13.4	23.6	22.1	19.7
1990	3	14	31	20.8	10.2	21.2	28.2	25.2	25	18.2	24.2	23.2	21.9	76	73	85	78	19.1	27.8	27.2	24.7	16.8	22.8	22.5	20.7
1990	3	15	28.8	18.2	10.6	20.4	25	24	23.4	18	23	22	21	80	85	85	83	19.2	26.9	25.2	23.8	16.8	22.3	21.2	20.1
1990	3	16	32	19.2	12.8	21	29.2	27	26	16	26.2	25	22.4	61	79	85	75	15.1	32.2	30.4	25.9	13.2	25.3	24.3	20.9
1990	3	17	31.6	18.8	12.8	20	28.8	27.2	25.8	17.2	24.2	24.2	21.9	77	69	79	75	17.9	27.4	28.4	24.6	15.8	22.6	23.2	20.5
1990	3	18	30.5143	19.8	10.7143	22.2	30.2	25.2	25.7	18	25.2	22.8	22	68	68	82	72	18.1	29	26.3	24.5	15.9	23.5	21.9	20.5
1990	3	19	31.6	20	11.6	21.4	29.8	26.2	25.9	20.2	25	23.4	22.9	90	69	80	79	22.9	28.8	27.1	26.3	19.7	23.4	22.4	21.8
1990	3	20	31.6	18.2	13.4	20	29.4	25.2	25	18	24.2	23	21.7	83	66	83	78	19.4	27	26.7	24.4	17	22.4	22.2	20.5
1990	3	21	28.2	18.2	10	21.2	25.2	24	23.6	16.2	22	22.2	20.1	61	76	86	75	15.4	24.5	25.7	21.8	13.4	20.8	21.5	18.6
1990	3	22	30	20	10	21.8	26.2	24.4	24.2	18.2	24	22.8	21.7	72	84	88	81	18.7	28.5	26.8	24.7	16.5	23.2	22.2	20.6
1990	3	23	31.2	19.8	11.4	20.8	27.2	23.2	23.6	18.2	25.2	21	21.5	79	86	83	82	19.3	30.8	23.5	24.6	17	24.6	20.1	20.5
1990	3	24	31	19	12	21.2	26.2	24.2	24	18.2	23.2	22.2	21.2	76	78	85	80	19.1	26.6	25.5	23.7	16.8	22.1	21.4	20.1
1990	3	25	31.2	18.2	13	19.2	30	26.2	25.4	16.4	25.2	23.2	21.6	76	69	78	74	16.9	29.1	26.6	24.2	14.9	23.6	22.1	20.2
1990	3	26	31.2	18	13.2	20.6	25.2	25	24	18.2	23.2	22.4	21.3	80	85	81	82	19.4	27.2	25.5	24	17.1	22.5	21.4	20.3
1990	3	27	28.8	18.2	10.6	20.4	26.8	24.2	23.9	16.2	23.2	22.8	20.7	66	75	89	77	15.9	26.2	26.9	23	13.9	21.9	22.3	19.4
1990	3	28	30.2	18.8	11.4	21	27.2	25.2	24.7	18.2	25.2	23.2	22.2	77	86	85	83	19.2	30.8	27.2	25.7	16.9	24.6	22.5	21.3
1990	3	29	32.2	20.2	12	22.2	28.2	24.2	24.7	18.2	24.2	23	21.8	69	73	91	77	18.5	27.8	27.4	24.5	16.3	22.8	22.6	20.5
1990	3	30	31.1857	18.2	12.9857	22.2	29.2	24.2	25	18.2	24	22.2	21.5	69	66	85	73	18.5	26.7	25.5	23.6	16.3	22.2	21.4	19.9
1990	3	31	32	21.2	10.8	23.4	28.2	27.2	26.5	19	24.2	24.4	22.5	67	73	80	73	19.3	27.8	28.9	25.3	16.9	22.8	23.4	21.1
1990	4	1	29.6	21	8.6	23	28.2	24.2	24.9	20	24.2	20	21.4	77	73	69	73	21.6	27.8	20.8	23.4	18.7	22.8	18.2	19.9
1990	4	2	29.2	19	10.2	22	27.2	24.2	24.4	17.8	22.2	22	20.7	67	66	83	72	17.8	23.7	25.1	22.2	15.7	20.2	21.2	19
1990	4	3	29.6	20.8	8.8	22.2	25.2	24.2	24	18.2	23	22.2	21.1	69	83	85	79	18.5	26.7	25.5	23.6	16.3	22.2	21.4	20
1990	4	4	28	20.8	7.2	21.2	26.2	24.2	24	17.4	23.2	22.2	20.9	70	78	85	78	17.6	26.6	25.5	23.2	15.5	22.1	21.4	19.7
1990	4	5	29.6	20.6	9	22.6	26.3	24.2	24.3	18.2	23.2	22.8	21.4	67	78	89	78	18.2	26.5	26.9	23.9	16	22.1	22.3	20.1
1990	4	6	30	19.2	10.8	21.6	25.2	25	24.2	18.2	23.2	24	21.8	73	85	92	83	18.8	27.2	29.2	25.1	16.6	22.5	23.7	20.9
1990	4	7	31.6	20	11.6	22	26.2	25.2	24.7	18.2	23	23.2	21.5	70	77	85	77	18.6	26.1	27.2	24	16.4	21.8	22.5	20.2
1990	4	8	30	19.4	10.6	21.8	28.2	25	25	18	24.2	23	21.7	70	73	85	76	18.3	27.8	26.9	24.3	16.1	22.8	22.3	20.4
1990	4	9	32	18.2	13.8	19.2	28.2	25.2	24.5	17	24.4	22.2	21.2	81	74	78	78	18	28.2	24.9	23.7	15.9	23.1	21.1	20
1990	4	10	32.4	17	15.4	18.8	30.2	26.2	25.4	16.2	25.2	23	21.5	78	68	77	74	16.8	29	26.1	24	14.8	23.5	21.8	20.1
1990	4	11	33.2	18.2	15	20.2	30.8	27.2	26.4	18	26.2	25	23.1	82	70	84	79	19.3	31.2	30.3	26.9	16.9	24.8	24.3	22
1990	4	12	32.8	20	12.8	22.2	31.2	26.2	26.5	20	26.4	24	23.5	82	69	84	79	22	31.5	28.5	27.3	19.1	24.9	23.2	22.4
1990	4	13	31.8	21.2	10.6	22.8	29.8	25.2	25.8	19.2	25.2	22.4	22.3	72	70	79	74	20.1	29.3	25.4	24.9	17.6	23.7	21.3	20.9
1990	4	14	30	20	10	21.6	28.8	25	25.1	18.2	24.2	23	21.8	73	69	85	76	18.8	27.4	26.9	24.4	16.6	22.6	22.3	20.5
1990	4	15	31.2	20.8	10.4	22.4	27.8	24.2	24.6	20.6	24.2	22.8	22.5	86	75	89	83	23.2	28	26.9	26	19.9	23	22.3	21.7
1990	4	16	29.8	20.8	9	22	25.2	23.2	23.4	20	22.4	21.2	21.2	84	79	84	82	22.2	25.4	24	23.8	19.1	21.3	20.4	20.3
1990	4	17	29	20.8	8.2	21.4	25	22.8	23	18.2	23.2	20.8	20.7	74	86	84	82	19	27.3	23.3	23.2	16.7	22.6	20	19.7
1990	4	18	30	19.2	10.8	19.4	26.8	25	24	16.2	23	23.2	20.8	73	73	86	78	16.5	25.8	27.3	23.2	14.5	21.6	22.6	19.5
1990	4	19	30.2	17.2	13	20.4	27.2	26.4	25.1	16.2	23.2	22.8	20.7	66	72	74	71	15.9	26	25.6	22.5	13.9	21.7	21.5	19
1990	4	20	28.8	16.2	12.6	21.6	25.2	24.2	23.8	19.8	22.6	22.4	21.6	85	81	86	84	22	25.8	26	24.6	19	21.6	21.7	20.8
1990	4	21	29	18.2	10.8	21.6	28.2	25.2	25.1	18	24.2	23.2	21.8	72	73	85	76	18.4	27.8	27.2	24.5	16.2	22.8	22.5	20.5
1990	4	22	30.2	20	10.2	21	28	25.2	24.9	19.2	22	23	21.4	85	60	83	76	21.1	22.8	26.7	23.6	18.4	19.6	22.2	20.1
1990	4	23	30	16.2	13.8	23.4	30	26	26.4	21.2	25.2	23.2	23.2	83	69	80	77	23.8	29.1	26.7	26.6	20.3	23.6	22.2	22
1990	4	24	31	18.2	12.8	22.6	30.8	28.2	27.5	20	26.8	24.2	23.7	80	74	73	75	21.8	32.8	27.8	27.5	18.9	25.6	22.8	22.4
1990	4	25	29.6	21.8	7.8	22.8	28.8	25.2	25.5	20	24	22.8	22.3	78	68	82	76	21.7	26.9	26.3	25	18.8	22.3	21.9	21
1990	4	26	28	20.2	7.8	22.8	26.2	24.2	24.4	20	22.8	22	21.6	78	76	83	79	21.7	25.7	25.1	24.2	18.8	21.5	21.2	20.5
1990	4	27	29.1143	20.2	8.91429	22.2	28.2	24.2	24.7	18.2	24	22.6	21.6	69	71	88	76	18.5	27.3	26.4	24.1	16.3	22.5	22	20.3
1990	4	28	28.2	18.2	10	20	25.2	24.8	23.7	18.2	23	22.2	21.1	85	83	80	83	19.8	26.7	25.2	23.9	17.3	22.2	21.2	20.3
1990	4	29	29.2	16.2	13	19.6	26.2	26	24.5	16.2	23	24	21.1	72	77	85	78	16.3	26.1	28.6	23.7	14.4	21.8	23.3	19.8
1990	4	30	28.2	19.4	8.8	22	24.2	24	23.5	21.6	22.2	20.8	21.5	97	85	76	86	25.5	25.5	22.6	24.6	21.4	21.4	19.5	20.8
1990	5	1	30	19.4	10.6	20	27.2	25	24.3	18	25.2	22.8	22	83	86	83	84	19.4	30.8	26.4	25.6	17	24.6	22	21.2
1990	5	2	29	19	10	21.4	28.2	26.2	25.5	18.8	24.2	24	22.3	79	73	84	78	20.1	27.8	28.5	25.5	17.6	22.8	23.2	21.2
1990	5	3	28	19	9	21.6	26.2	24.2	24.1	19.2	23.2	22.2	21.5	81	78	85	81	20.8	26.6	25.5	24.3	18.1	22.1	21.4	20.6
1990	5	4	28.8	18.2	10.6	20.8	28.2	24	24.3	18.2	24.2	20.8	21.1	79	73	76	76	19.3	27.8	22.6	23.2	17	22.8	19.5	19.7
1990	5	5	28.8	19	9.8	22.2	28.2	24.2	24.7	20	24	22.8	22.3	82	71	89	81	22	27.3	26.9	25.4	19.1	22.5	22.3	21.3
1990	5	6	31.2	19	12.2	21.2	30	27.2	26.4	20	25	25.2	23.4	90	68	86	81	22.6	28.6	30.8	27.4	19.5	23.3	24.6	22.5
1990	5	7	29.6	20	9.6	21	29.4	25	25.1	18.2	24.2	23.2	21.9	77	66	86	77	19.2	27	27.3	24.5	16.9	22.4	22.6	20.6
1990	5	8	28.8	21.2	7.6	22.4	27.2	24	24.4	19.2	25.2	22	22.1	75	86	85	82	20.3	30.8	25.2	25.4	17.7	24.6	21.2	21.2
1990	5	9	29	19	10	23	28.2	25.2	25.4	20	24.2	22.4	22.2	77	73	79	76	21.6	27.8	25.4	24.9	18.7	22.8	21.3	21
1990	5	10	31.2	20.8	10.4	21.6	30.2	26.2	26.1	19.4	26.2	23	22.9	82	74	77	78	21.2	31.6	26.1	26.3	18.4	25	21.8	21.7
1990	5	11	30.4	20.2	10.2	22.4	27.8	25.2	25.1	19.8	25	23.4	22.7	79	80	86	82	21.5	30	27.7	26.4	18.7	24.1	22.8	21.8
1990	5	12	30.8	18.8	12	21.6	26.2	24.6	24.3	20.2	23.2	22.2	21.9	88	78	82	83	22.8	26.6	25.3	24.9	19.6	22.1	21.3	21
1990	5	13	28.8	20.2	8.6	22	28.2	26.2	25.7	19.4	25.2	23.2	22.6	79	79	78	79	20.9	30.2	26.6	25.9	18.2	24.2	22.1	21.5
1990	5	14	30.2	19.8	10.4	22.4	29.2	25.2	25.5	19	24	23	22	74	66	83	74	19.9	26.7	26.7	24.4	17.4	22.2	22.2	20.6
1990	5	15	29.2	20.8	8.4	21.8	26.2	24.4	24.2	20.2	25.2	22.2	22.5	87	92	83	88	22.7	31.4	25.4	26.5	19.5	24.9	21.4	21.9
1990	5	16	31.2	20	11.2	23.4	25.2	25	24.6	20	23	24	22.3	74	83	92	83	21.3	26.7	29.2	25.8	18.5	22.2	23.7	21.5
1990	5	17	29	21	8	22.4	28.2	24.8	25	20.2	24.2	22.8	22.4	82	73	85	80	22.3	27.8	26.5	25.5	19.3	22.8	22.1	21.4
1990	5	18	31.8	20.8	11	23.6	30.2	26.2	26.6	20.8	25	24	23.3	79	66	84	76	22.9	28.5	28.5	26.6	19.6	23.3	23.2	22
1990	5	19	30.4	20.8	9.6	22.8	29.2	27.4	26.7	20.6	26.4	25.2	24.1	83	81	84	83	22.9	32.7	30.7	28.8	19.7	25.5	24.5	23.2
1990	5	20	32.4	21.6	10.8	22.46	30.4	26.4	24.95	20.1	25.2	24.2	22.4	81.1	67	84	78.8889	22.13	28.9	28.9	25.4889	19.02	23.5	23.4	21.2778
1990	5	21	30.1	19.56	10.54	22.725	28	24.3143	24.8714	19.925	24.8429	22.15	22.5714	77.75	75	81.875	78.4286	21.65	29.1143	25.275	25.7286	18.525	23.5857	21.2	21.3857
1990	5	22	30.2	20.8	9.4	23.4	28.8	25.2	25.6	21.2	24.2	23.2	22.9	83	69	85	79	23.8	27.4	27.2	26.1	20.3	22.6	22.5	21.8
1990	5	23	29.6	21.4	8.2	24.2	29.2	26.2	26.5	22	25.2	23.2	23.5	83	73	78	78	25.1	29.6	26.6	27.1	21.2	23.9	22.1	22.4
1990	5	24	29.2	21.2	8	22.2	26.2	24	24.1	20.2	23.4	22	21.9	84	80	85	83	22.5	27.1	25.2	24.9	19.4	22.4	21.2	21
1990	5	25	28.2	20.6	7.6	22.8	28.2	24.2	24.9	21.4	24.2	22.2	22.6	89	73	85	82	24.6	27.8	25.5	26	20.8	22.8	21.4	21.7
1990	5	26	30	20.4	9.6	21.8	26.2	24.2	24.1	20.2	24.2	23	22.5	87	85	91	88	22.7	29	27.4	26.3	19.5	23.5	22.6	21.9
1990	5	27	29.2	18.9667	10.2333	21.9455	27.2778	24.1444	24.6375	19.7818	24.38	22.08	22.2333	82.8182	77.4	82.8	80.5556	21.7182	28.53	25.17	25.3333	18.7727	23.23	21.19	21.1889
1990	5	28	29.1333	20.2	8.93333	24	28.2	25.2	25.7	21.2	24.2	23	22.8	79	73	83	78	23.5	27.8	26.7	26	20.1	22.8	22.2	21.7
1990	5	29	27.8	20	7.8	21.2	25.2	23.2	23.2	19.6	23.2	21	21.3	87	85	83	85	21.8	27.2	23.5	24.2	18.9	22.5	20.1	20.5
1990	5	30	27.6	18.8	8.8	20.4	26.2	23.2	23.3	18.6	24.2	21.8	21.5	85	85	89	86	20.3	29	25.3	24.9	17.8	23.5	21.3	20.8
1990	5	31	30	18	12	20	28.2	25.2	24.7	18.2	24	23.2	21.8	85	71	85	80	19.8	27.3	27.2	24.8	17.3	22.5	22.5	20.8
1990	6	1	30.6	19.2	11.4	21.2	29.2	26.8	26	18.6	24.4	23	22	79	68	73	73	19.8	27.6	25.8	24.4	17.4	22.7	21.6	20.6
1990	6	2	30.8	21.2	9.6	22.8	30	27.2	26.8	20.8	25	25.4	23.7	84	68	87	80	23.3	28.6	31.3	27.8	20	23.3	24.8	22.7
1990	6	3	28.8	18.2	10.6	21.8	26.2	24	24	18	22.8	22	20.9	70	76	85	77	18.3	25.7	25.2	23.1	16.1	21.5	21.2	19.6
1990	6	4	30.2	20	10.2	22.4	28.2	26.2	25.8	20.6	24.2	23	22.6	86	73	77	78	23.2	27.8	26.1	25.7	19.9	22.8	21.8	21.5
1990	6	5	30.2	20.4	9.8	22	29.2	26.2	25.9	20.6	25.4	24	23.3	89	74	84	82	23.4	30.1	28.5	27.3	20	24.2	23.2	22.5
1990	6	6	32.2	21.6	10.6	22	28	25.2	25.1	21.6	24	22.8	22.8	97	73	82	84	25.5	27.4	26.3	26.4	21.4	22.6	21.9	22
1990	6	7	30.8	21.8	9	24.8	29.2	26.2	26.6	22	26.4	23.2	23.9	79	81	78	79	24.7	32.7	26.6	28	20.9	25.5	22.1	22.9
1990	6	8	31	20.6	10.4	23.4	27.8	25	25.3	20.8	24.2	22.2	22.4	80	75	79	78	23	28	25.1	25.3	19.7	23	21.1	21.3
1990	6	9	30.88	20.8	10.08	22.6	30.2	25.2	25.8	21	26.2	22.8	23.3	87	74	82	81	23.9	31.6	26.3	27.3	20.4	25	21.9	22.4
1990	6	10	29.6	19.2	10.4	21.8	29.2	26.2	25.9	19.8	25	24	22.9	84	72	84	80	21.9	29.1	28.5	26.5	18.9	23.6	23.2	21.9
1990	6	11	28.8	21.4	7.4	22.8	28.2	26.2	25.9	20.8	24	24	22.9	84	71	84	80	23.3	27.3	28.5	26.4	20	22.5	23.2	21.9
1990	6	12	28.6	19.8	8.8	22	27.8	25.2	25	20.2	25	23	22.7	85	80	83	83	22.6	30	26.7	26.4	19.4	24.1	22.2	21.9
1990	6	13	30.4	20.4	10	22.6	28.8	26.2	26	20.8	24.2	23.4	22.8	86	69	80	78	23.5	27.4	27.1	26	20.1	22.6	22.4	21.7
1990	6	14	30	19.8	10.2	20	26.2	24.4	23.8	19.2	23	22.2	21.5	93	77	83	84	21.8	26.1	25.4	24.4	18.8	21.8	21.4	20.7
1990	6	15	28.2	19.6	8.6	23.6	27.2	23.8	24.6	21.2	24	22.4	22.5	81	77	89	83	23.7	27.9	26.2	25.9	20.2	22.9	21.9	21.7
1990	6	16	28	19.8	8.2	22.8	25.2	24	24	20	23	22	21.7	78	83	85	82	21.7	26.7	25.2	24.5	18.8	22.2	21.2	20.7
1990	6	17	29.16	20.2	8.96	23.8222	28.3444	25.1111	25.625	21.0889	24.68	22.35	22.7889	79.4444	72.6	78.8	77.3333	23.5	28.64	25.26	25.9444	19.8667	23.28	21.25	21.5778
1990	6	18	29.8	19.8	10	21.4	28.2	24.6	24.7	20	24.2	22.8	22.3	88	73	86	82	22.5	27.8	26.7	25.6	19.4	22.8	22.1	21.5
1990	6	19	30.4	21.8	8.6	22.8	30	28.2	27.3	21.2	24.2	24.2	23.2	87	63	73	74	24.2	26.7	27.8	26.2	20.6	22.2	22.8	21.8
1990	6	20	31	21.8	9.2	23.2	29.2	26.2	26.2	22	24	23.4	23.1	90	66	80	79	25.7	26.7	27.1	26.5	21.5	22.2	22.4	22
1990	6	21	30.2	22.2	8	24.6	28.2	26.2	26.3	22.8	24.2	23	23.3	86	73	77	79	26.7	27.8	26.1	26.9	22.1	22.8	21.8	22.3
1990	6	22	31.2	21.8	9.4	22.8	30	27.6	27	21.4	25.2	25	23.9	89	69	82	80	24.6	29.1	30.1	27.9	20.8	23.6	24.1	22.9
1990	6	23	30.2	20.8	9.4	21	28.2	24.8	24.7	20.2	24.2	22.8	22.4	93	73	85	84	23.2	27.8	26.5	25.8	19.9	22.8	22.1	21.6
1990	6	24	30	21.2	8.8	22	29.2	26.2	25.9	20.8	24.2	23.2	22.7	90	67	78	78	23.8	27.2	26.6	25.9	20.3	22.4	22.1	21.6
1990	6	25	30.2	21.2	9	22.6	28.2	25.2	25.3	21.4	24.4	23.2	23	90	74	85	83	24.7	28.2	27.2	26.7	20.9	23.1	22.5	22.2
1990	6	26	31.8	20.8	11	21.6	29.2	26.2	25.8	20.4	24.2	23.4	22.7	90	67	80	79	23.2	27.2	27.1	25.8	19.9	22.4	22.4	21.6
1990	6	27	30.8	19.8	11	22.4	30	28.2	27.2	20	25.2	24	23.1	81	69	71	74	21.9	29.1	27.3	26.1	19	23.6	22.5	21.7
1990	6	28	29.8	19.8	10	21	29	25	25	20	24.2	23.2	22.5	92	68	86	82	22.8	27.3	27.3	25.8	19.6	22.5	22.6	21.6
1990	6	29	31.8	20.6	11.2	22	28.8	26.8	26.1	20.4	24.2	23.2	22.6	87	69	75	77	23	27.4	26.2	25.5	19.7	22.6	21.9	21.4
1990	6	30	30.2	19.2	11	22.2	27.8	25	25	20	24.2	22.8	22.3	82	75	83	80	22	28	26.4	25.5	19.1	23	22	21.3
1990	7	1	31.2	21	10.2	24.6	28.2	26.2	26.3	21.8	24	23	22.9	79	71	77	76	24.4	27.3	26.1	25.9	20.7	22.5	21.8	21.7
1990	7	2	32.8	20.2	12.6	22.2	28	26.8	26	20.6	24.2	24.2	23	87	74	81	81	23.3	27.9	28.6	26.6	19.9	22.9	23.3	22
1990	7	3	31.2	21	10.2	24.4	30.2	28.2	27.8	19.8	26.4	22.6	22.275	66	75	83	79.375	20.3	32.1	26.0667	25.3125	17.7	25.2	21.7222	21.1625
1990	7	4	30.2	18.6	11.6	22.4	29.2	26.2	26	20	25.08	23.2	22.825	81	75.1	78	76.625	21.9	29.65	26.6	26.1125	19	23.84	22.1	21.575
1990	7	5	30.4	19.2	11.2	21.2	28.4	26.2	25.5	20	24.2	24	22.7	90	71	84	82	22.6	27.6	28.5	26.3	19.5	22.7	23.2	21.8
1990	7	6	31.2	21.2	10	22.4	27.2	24.2	24.5	20.8	23.2	22.2	22.1	87	72	85	81	23.6	26	25.5	25	20.1	21.7	21.4	21.1
1990	7	7	31.4	20.8	10.6	22.4	30.2	27.2	26.8	20.6	25	24	23.2	86	66	77	76	23.2	28.5	27.9	26.5	19.9	23.3	22.9	22
1990	7	8	30.2	19	11.2	23.2	28.8	27	26.5	20.2	24.2	23.5333	22.8	77	69	81.3333	76.7778	21.8	27.4	27.4333	26.0111	18.9	22.6	22.5778	21.5333
1990	7	9	28.2	18.2	10	19.8	28.2	24	24	18.8	25.35	22.2	22.88	91	75	86	78.6	21.1	30.1	25.7	26.32	18.3	24.1	21.5	21.79
1990	7	10	32.8	20.4	12.4	21.2	26.2	24.2	24	20.6	23.4	22	22	95	80	83	86	23.9	27.1	25.1	25.4	20.4	22.4	21.2	21.3
1990	7	11	29.2	17.8	11.4	21.2	27.2	24.2	24.2	18	25.2	21.8	21.7	74	86	82	80	18.7	30.8	24.7	24.7	16.4	24.6	20.9	20.6
1990	7	12	32.2	20	12.2	21	28.2	26.2	25.4	20.2	24.2	23.2	22.5	93	73	78	81	23.2	27.8	26.6	25.8	19.9	22.8	22.1	21.6
1990	7	13	31.2	20.8	10.4	22.2	30	27.2	26.7	20.4	26.2	24	23.5	85	75	77	79	22.9	31.7	27.9	27.5	19.6	25	22.9	22.5
1990	7	14	29.76	18.6444	11.1156	22.0667	29.2444	26.15	25.9	19.6222	25.35	23.525	22.6286	81.1111	75	81.25	78	21.4	30.1375	27.4875	25.9429	18.5	24.0875	22.6	21.4714
1990	7	15	28.8	19.8	9	22.2	26.2	25.2	24.7	20	23.2	23.2	22.1	82	78	85	82	22	26.6	27.2	25.3	19.1	22.1	22.5	21.2
1990	7	16	29	18.8	10.2	20.8	28.2	24.2	24.4	19.2	24	22.2	21.8	87	71	85	81	21.3	27.3	25.5	24.7	18.5	22.5	21.4	20.8
1990	7	17	29.75	18.7714	10.9786	22.06	28.1111	25.0111	25	20.3111	24.54	22.44	22.4444	81	73.7	81	77.8889	22.3778	28.54	25.65	25.5	19.2333	23.19	21.45	21.2667
1990	7	18	30.2	17.8	12.4	21	29.2	25.2	25.2	18	26.2	23.2	22.5	76	79	85	80	18.8	32.2	27.2	26.1	16.5	25.3	22.5	21.4
1990	7	19	29.2	20.8	8.4	22.2	26.2	24.2	24.2	21	24.2	22.8	22.7	90	85	89	88	24.1	29	26.9	26.7	20.5	23.5	22.3	22.1
1990	7	20	33	19.2	13.8	21	32.2	28.2	27.4	20	26.2	24	23.4	92	63	71	75	22.8	30.4	27.3	26.8	19.6	24.3	22.5	22.1
1990	7	21	30.4	19.8	10.6	21.2	29.8	26.2	25.9	20.2	25.6	23.2	23	92	72	78	81	23.1	30.3	26.6	26.6	19.8	24.2	22.1	22
1990	7	22	29.2	20.4	8.8	21.6	28.2	25.2	25.1	20	24.2	23	22.4	87	73	83	81	22.4	27.8	26.7	25.6	19.3	22.8	22.2	21.4
1990	7	23	30	19.2	10.8	22.6	28.2	26	25.7	20	24.4	23.2	22.5	80	74	80	78	21.8	28.2	26.7	25.6	18.9	23.1	22.2	21.4
1990	7	24	31.4	20	11.4	22	30	26.2	26.1	20.6	26.2	24.2	23.7	89	75	85	83	23.4	31.7	29	28	20	25	23.5	22.9
1990	7	25	31.2	20.6	10.6	21.8	29.2	27	26.3	20	24.2	24	22.7	85	67	79	77	22.3	27.2	28	25.8	19.2	22.4	23	21.5
1990	7	26	30.4	20	10.4	22.8	28	26	25.7	20.6	26.2	24.2	23.7	83	87	87	85	22.9	32.9	29.1	28.3	19.7	25.6	23.6	23
1990	7	27	28.8	21.2	7.6	22.4	28.4	26	25.7	21.6	24.2	23	22.9	93	71	78	81	25.3	27.6	26.3	26.4	21.3	22.7	21.9	22
1990	7	28	31.8	20.6	11.2	22.2	30	28.2	27.2	20	24.6	25	23.2	82	65	78	75	22	27.6	29.7	26.5	19.1	22.7	23.9	21.9
1990	7	29	30.6	20.2	10.4	21.4	28	25	24.9	19.8	24.2	22.2	22.1	87	74	79	80	22.1	27.9	25.1	25	19.1	22.9	21.1	21
1990	7	30	31.4	20	11.4	20.4	29.6	27	26	19.6	24.6	24.2	22.8	93	67	80	80	22.3	27.9	28.5	26.2	19.3	22.9	23.2	21.8
1990	7	31	29.4	20	9.4	23	28.8	25	25.5	20.4	24	22.8	22.4	80	68	83	77	22.4	26.9	26.4	25.2	19.3	22.3	22	21.2
1990	8	1	32	21.6	10.4	22.8	30.8	28.2	27.5	20	26	24	23.3	78	69	71	73	21.7	30.7	27.3	26.5	18.8	24.5	22.5	21.9
1990	8	2	30	19.4	10.6	22.8	29.8	26.2	26.3	20.4	24.5	23	22.6	81	66	77	75	22.5	27.5	26.1	25.4	19.4	22.7	21.8	21.3
1990	8	3	30.2	21.2	9	24.2	28.8	26.6	26.5	21.8	24.2	23	23	82	69	74	75	24.7	27.4	25.9	26	20.9	22.6	21.7	21.7
1990	8	4	31.8	21.8	10	22.4	29.6	27.2	26.6	20.2	24.2	25.2	23.2	82	65	86	78	22.3	26.9	30.8	26.7	19.3	22.3	24.6	22
1990	8	5	31.2	20.8	10.4	22.4	30.2	26.2	26.3	20	26.2	23.4	23.2	81	74	80	78	21.9	31.6	27.1	26.9	19	25	22.4	22.1
1990	8	6	30.2	20	10.2	21.2	28.8	25.2	25.1	18.8	24	24	22.3	80	68	91	80	20.2	26.9	29.1	25.4	17.7	22.3	23.6	21.2
1990	8	7	31	21.4	9.6	22.8	30	27.2	26.8	20.4	26.4	25.2	24	81	76	86	81	22.5	32.2	30.8	28.5	19.4	25.3	24.6	23.1
1990	8	8	30.2	20.8	9.4	21.8	29.2	26.4	26	20.4	25.2	23	22.9	89	73	76	79	23.1	29.6	26	26.2	19.8	23.9	21.7	21.8
1990	8	9	30.08	21.2	8.88	22.4	30.2	26.2	26.3	20.8	24.2	23	22.7	87	62	77	75	23.6	26.6	26.1	25.4	20.1	22.1	21.8	21.3
1990	8	10	28.2	20.6	7.6	21.8	28.2	24.2	24.6	20	24.2	22.2	22.1	85	73	85	81	22.3	27.8	25.5	25.2	19.2	22.8	21.4	21.2
1990	8	11	29.2	20.2	9	21.4	27.2	25.2	24.8	19.8	25.2	23.2	22.7	87	86	85	86	22.1	30.8	27.2	26.7	19.1	24.6	22.5	22
1990	8	12	32.2	19.2	13	20.8	28	26.2	25.3	20	24	23	22.3	93	73	77	81	22.9	27.4	26.1	25.5	19.7	22.6	21.8	21.4
1990	8	13	28.2	18.8	9.4	22.3	27.2	25.2	25	21.8	24.2	23	23	96	79	83	86	25.8	28.4	26.7	27	21.6	23.2	22.2	22.3
1990	8	14	29.2	20	9.2	22.6	28.2	24	24.7	20.4	24	21.2	21.9	83	71	79	78	22.6	27.3	23.5	24.5	19.5	22.5	20.1	20.7
1990	8	15	29.4	19.6	9.8	20.2	27.8	25.2	24.6	19.6	25	23.2	22.6	95	80	85	87	22.4	30	27.2	26.5	19.3	24.1	22.5	22
1990	8	16	27.8	19.6	8.2	24.2	26.3	24.2	24.7	20.2	24.2	22	22.1	70	85	83	79	21.2	28.9	25.1	25.1	18.5	23.5	21.2	21
1990	8	17	30	17.2	12.8	20.2	28.2	25.2	24.7	18.6	24.2	23.2	22	86	73	85	81	20.5	27.8	27.2	25.1	17.9	22.8	22.5	21.1
1990	8	18	31.2	18.8	12.4	20.4	26.2	27.2	25.3	19.2	24.2	22.2	21.9	90	85	66	80	21.5	29	23.7	24.7	18.7	23.5	20.2	20.8
1990	8	19	30	20.8	9.2	22.6	27	25.2	25	20.8	25.2	24.2	23.4	86	87	92	88	23.5	30.9	29.6	28	20.1	24.6	23.9	22.8
1990	8	20	32.2	21.2	11	22.4	29.2	27.2	26.5	20.8	24.6	25.2	23.5	87	69	86	81	23.6	28.1	30.8	27.5	20.1	23	24.6	22.6
1990	8	21	30.4	20	10.4	23	26.2	24.2	24.4	21	23.2	22.4	22.2	84	78	86	83	23.6	26.6	26	25.4	20.2	22.1	21.7	21.3
1990	8	22	31.8	20.2	11.6	21.2	29.2	27.2	26.2	19.8	24.2	25.2	23.1	88	67	86	80	22.2	27.2	30.8	26.7	19.2	22.4	24.6	22.1
1990	8	23	31.4	22	9.4	24.2	30	26.2	26.7	21.8	25.2	23.4	23.5	82	69	80	77	24.7	29.1	27.1	27	20.9	23.6	22.4	22.3
1990	8	24	31	19.2	11.8	20.8	29.2	26.2	25.6	20	24	23	22.3	93	66	77	79	22.9	26.7	26.1	25.2	19.7	22.2	21.8	21.2
1990	8	25	30.6	20.2	10.4	23.4	28.8	24	25	21	24.2	22.4	22.5	81	69	88	79	23.4	27.4	26.1	25.6	20	22.6	21.8	21.5
1990	8	26	31.8	21.2	10.6	22.2	29.2	25	25.4	20.4	24.2	23.2	22.6	85	67	86	80	22.9	27.2	27.3	25.8	19.6	22.4	22.6	21.6
1990	8	27	31.2	20.4	10.8	21.2	28.2	25.2	25	20	24.2	23	22.4	90	73	83	82	22.6	27.8	26.7	25.7	19.5	22.8	22.2	21.5
1990	8	28	29.48	19.0333	10.4467	22.05	27.6	25.0857	24.9714	19.3143	24.975	22.85	22.4429	77	78.25	82.625	78.8571	20.6286	29.725	26.375	25.6286	17.9429	23.9	21.95	21.2857
1990	8	29	29.6	19.2	10.4	21.4	28.9	25.2	25.2	18.8	26.2	22.2	22.4	79	81	78	79	20.1	32.4	24.9	25.8	17.6	25.4	21.1	21.3
1990	8	30	29.4	19.8	9.6	22.2	26.4	24.2	24.3	20	23	22	21.7	82	76	83	80	22	26	25.1	24.4	19.1	21.7	21.2	20.7
1990	8	31	29	20.6	8.4	23.2	28	25.2	25.4	20	24.2	23.4	22.5	75	74	86	79	21.4	27.9	27.7	25.7	18.6	22.9	22.8	21.4
1990	9	1	31.8	19.2	12.6	21.2	30	27.2	26.4	19.4	26.2	25	23.5	85	75	84	81	21.4	31.7	30.3	27.8	18.6	25	24.3	22.6
1990	9	2	30.2	20.8	9.4	25.8	29.2	25.2	26.4	21	25	23	23	66	72	83	74	22	29.1	26.7	25.9	19	23.6	22.2	21.6
1990	9	3	31.2	20.4	10.8	22.2	30.2	28.2	27.2	20.6	25	24	23.2	87	66	71	75	23.3	28.5	27.3	26.4	19.9	23.3	22.5	21.9
1990	9	4	30.8	21.2	9.6	22.8	30	26.2	26.3	20.8	26.2	24	23.7	84	75	84	81	23.3	31.7	28.5	27.8	20	25	23.2	22.7
1990	9	5	32.8	18.8	14	22.2	28.2	26.4	25.8	20	24.6	22.525	22.5	82	75	83	80.625	22	28.7	25.95	25.825	19.1	23.4	21.6375	21.475
1990	9	6	32	21.4	10.6	24.8	30	25.2	26.3	22	25	24	23.7	79	68	91	79	24.7	28.6	29.1	27.5	20.9	23.3	23.6	22.6
1990	9	7	29.3	20.2	9.1	21.6	29.8	24.6	25.1	20	24.2	22.4	22.2	87	64	83	78	22.4	26.8	25.7	25	19.3	22.2	21.6	21
1990	9	8	31.2	21.8	9.4	23.2	27.2	25	25.1	22	25.2	23	23.4	90	86	85	87	25.7	30.8	26.9	27.8	21.5	24.6	22.3	22.8
1990	9	9	28.8	20.8	8	23	28.2	24.2	24.9	20.4	24	22.2	22.2	80	71	85	79	22.4	27.3	25.5	25.1	19.3	22.5	21.4	21.1
1990	9	10	29	21.2	7.8	21.4	29	25	25.1	21	25.2	23	23.1	97	74	85	85	24.6	29.7	26.9	27.1	20.8	24	22.3	22.4
1990	9	11	31	19.8	11.2	22.4	30	26.2	26.2	20.2	25.2	23.4	22.9	82	69	80	77	22.3	29.1	27.1	26.2	19.3	23.6	22.4	21.8
1990	9	12	29.2	19.4	9.8	20.6	28.2	25.2	24.8	19.2	24	23.2	22.1	88	71	85	82	21.4	27.3	27.2	25.3	18.6	22.5	22.5	21.2
1990	9	13	29	20.2	8.8	21.4	28.8	24.2	24.6	20	24	22.4	22.1	88	68	86	81	22.5	26.9	26	25.1	19.4	22.3	21.7	21.1
1990	9	14	30.6	20.8	9.8	22.4	29.2	24.2	25	21	24.2	22.2	22.5	89	67	85	80	24	27.2	25.5	25.6	20.4	22.4	21.4	21.4
1990	9	15	31.8	18.8	13	20.8	30.2	25.2	25.4	18	25	23.2	22.1	77	66	85	76	18.9	28.5	27.2	24.9	16.6	23.3	22.5	20.8
1990	9	16	31.2	18.8	12.4	23.6	28.2	25	25.5	20	24.2	23.2	22.5	73	73	86	77	21.2	27.8	27.3	25.4	18.4	22.8	22.6	21.3
1990	9	17	32	20	12	22.4	28.8	25.2	25.4	20.8	24.2	24.2	23.1	87	69	92	83	23.6	27.4	29.6	26.9	20.1	22.6	23.9	22.2
1990	9	18	31.8	19.2	12.6	23.2	30	27.2	26.9	20	25	24.6	23.2	75	68	81	75	21.4	28.6	29.3	26.5	18.6	23.3	23.7	21.9
1990	9	19	30.4	20	10.4	21.6	29	26.2	25.8	20.4	26.2	24.2	23.6	90	81	85	85	23.2	32.3	29	28.2	19.9	25.3	23.5	22.9
1990	9	20	28.4	19.4	9	22	27.2	25.2	24.9	20	25.2	22.8	22.7	84	86	82	84	22.2	30.8	26.3	26.4	19.1	24.6	21.9	21.9
1990	9	21	31.2	20.6	10.6	23	29.2	27.2	26.7	21	24.2	25	23.4	84	67	84	78	23.6	27.2	30.3	27	20.2	22.4	24.3	22.3
1990	9	22	31	18.4	12.6	23.2	30.2	25	25.9	19.8	25.2	23	22.7	74	68	85	75	21	29	26.9	25.6	18.3	23.5	22.3	21.4
1990	9	23	29.2	20	9.2	22.4	28.8	25.2	25.4	20.4	24.2	23.2	22.6	84	69	85	79	22.7	27.4	27.2	25.8	19.6	22.6	22.5	21.5
1990	9	24	30	19.2	10.8	21.4	28.4	26.2	25.5	20	24.2	23.4	22.5	88	71	80	80	22.5	27.6	27.1	25.7	19.4	22.7	22.4	21.5
1990	9	25	29.2	18.2	11	22.2	28.4	24.2	24.8	19	24.2	22.2	21.8	75	71	85	77	20	27.6	25.5	24.4	17.5	22.7	21.4	20.6
1990	9	26	30	19	11	21.2	29.6	25	25.2	20	25.2	23	22.7	90	71	85	82	22.6	29.4	26.9	26.3	19.5	23.7	22.3	21.8
1990	9	27	29.8	20	9.8	22.2	28	24.2	24.7	20.4	24.2	22.4	22.3	85	74	86	82	22.9	27.9	26	25.6	19.6	22.9	21.7	21.4
1990	9	28	30.6	20.6	10	23	29.8	25.8	26.1	20.6	25.2	23.2	23	81	70	81	77	22.8	29.3	26.8	26.3	19.6	23.7	22.3	21.8
1990	9	29	28	19	9	21	28	24	24.3	20	24.2	22.2	22.1	92	74	86	84	22.8	27.9	25.7	25.4	19.6	22.9	21.5	21.3
1990	9	30	30	20	10	24.4	28.4	25.2	25.8	21.6	24	23.2	22.9	79	70	85	78	24.1	27.2	27.2	26.2	20.5	22.5	22.5	21.8
1990	10	1	29.8	20	9.8	21	28.8	24	24.5	19.8	24.2	22.2	22.1	90	69	86	82	22.4	27.4	25.7	25.1	19.3	22.6	21.5	21.1
1990	10	2	28.8	19	9.8	21.8	26.2	24.4	24.2	20	24	22.8	22.3	85	84	88	86	22.3	28.5	26.8	25.8	19.2	23.2	22.2	21.6
1990	10	3	26.4	19.4	7	20	25.2	24	23.3	19	23.2	22.4	21.5	91	85	88	88	21.4	27.2	26.1	24.9	18.6	22.5	21.8	20.9
1990	10	4	28	19	9	20.4	26.8	24	23.8	19.2	24.2	22	21.8	90	81	85	85	21.5	28.6	25.2	25.1	18.7	23.3	21.2	21.1
1990	10	5	29.4	19.2	10.2	21	28.2	25.2	24.9	19.4	24.2	23.4	22.3	87	73	86	82	21.5	27.8	27.7	25.7	18.7	22.8	22.8	21.4
1990	10	6	28.72	18.6	10.12	21.6	29.2	26	25.7	19	26.2	24.2	23.1	79	79	87	82	20.4	32.2	29.1	27.2	17.8	25.3	23.6	22.2
1990	10	7	28.2	19.2	9	21.4	26.8	24.2	24.1	19	23.2	22	21.4	81	75	83	79	20.5	26.2	25.1	23.9	17.9	21.9	21.2	20.3
1990	10	8	30	20	10	22.4	27.2	25	24.9	20.6	25.2	23.2	23	86	86	86	86	23.2	30.8	27.3	27.1	19.9	24.6	22.6	22.3
1990	10	9	30.2	18.4	11.8	22	28.2	25	25	20	24	23	22.3	84	71	85	80	22.2	27.3	26.9	25.4	19.1	22.5	22.3	21.3
1990	10	10	29.2	20	9.2	22	29.2	26.2	25.9	19.8	24.2	23.2	22.4	82	67	78	76	21.8	27.2	26.6	25.2	18.8	22.4	22.1	21.1
1990	10	11	28.6	19.8	8.8	21	28.4	24.2	24.5	19.4	24	22.2	21.9	87	70	85	81	21.5	27.2	25.5	24.7	18.7	22.5	21.4	20.9
1990	10	12	29.4	19.2	10.2	21.2	27.8	25.2	24.9	19.4	25.2	23.2	22.6	85	82	85	84	21.4	30.5	27.2	26.4	18.6	24.4	22.5	21.8
1990	10	13	28.2	18.8	9.4	20	26.6	24	23.6	19	23.2	22	21.4	91	76	85	84	21.4	26.4	25.2	24.3	18.6	22	21.2	20.6
1990	10	14	29.8	19.2	10.6	21.2	28.2	25.6	25.2	19	24.2	23.4	22.2	82	73	84	79	20.6	27.8	27.4	25.3	18	22.8	22.6	21.1
1990	10	15	28.2	18.2	10	20.4	26.8	24.2	23.9	18.8	24.2	22	21.7	87	81	83	84	20.7	28.6	25.1	24.8	18.1	23.3	21.2	20.8
1990	10	16	30.2	18.8	11.4	20.6	28.4	26.2	25.4	19	24.2	24.6	22.6	87	71	88	82	21	27.6	29.9	26.2	18.3	22.7	24.1	21.7
1990	10	17	30	18.8	11.2	21.8	28.8	26.2	25.8	19	24.2	24	22.4	78	69	84	77	20.3	27.4	28.5	25.4	17.7	22.6	23.2	21.2
1990	10	18	29.2	19.2	10	22.4	27.2	25.2	25	20.2	25	22.4	22.5	82	84	79	82	22.3	30.3	25.4	26	19.3	24.3	21.3	21.6
1990	10	19	30	20	10	21.4	28.2	25.2	25	19.8	24.4	22.8	22.3	87	74	82	81	22.1	28.2	26.3	25.5	19.1	23.1	21.9	21.4
1990	10	20	28.8	19.4	9.4	20.8	28.4	24	24.3	19.2	24.2	23	22.1	87	71	92	83	21.3	27.6	27.5	25.5	18.5	22.7	22.6	21.3
1990	10	21	26.4	18.8	7.6	22.2	25.2	23.2	23.5	19.4	24.2	21.8	21.8	78	92	89	86	20.8	29.6	25.3	25.2	18.1	23.9	21.3	21.1
1990	10	22	26.2	19.2	7	21.2	25.2	24.2	23.7	18.4	23.2	22	21.2	77	85	83	82	19.5	27.2	25.1	23.9	17.1	22.5	21.2	20.2
1990	10	23	27	19.2	7.8	21.2	25.4	25.2	24.3	19.4	23.2	23	21.9	85	84	83	84	21.4	27.1	26.7	25.1	18.6	22.4	22.2	21.1
1990	10	24	28	19.4	8.6	23	26.2	24.2	24.4	20	23	22.2	21.7	77	77	85	79	21.6	26.1	25.5	24.4	18.7	21.8	21.4	20.7
1990	10	25	27.4	18.8	8.6	20.8	26	24.2	23.8	19	24.2	22.2	21.8	85	87	85	85	20.9	29.1	25.5	25.2	18.2	23.6	21.4	21.1
1990	10	26	28	19	9	22	27.2	25.2	24.9	20.2	25.4	23.2	22.9	85	87	85	86	22.6	31.3	27.2	27	19.4	24.8	22.5	22.2
1990	10	27	26.8	19.2	7.6	20.4	25.2	24.2	23.5	19	23.2	22	21.4	88	85	83	85	21.1	27.2	25.1	24.5	18.4	22.5	21.2	20.7
1990	10	28	26.4	18.8	7.6	22.6	25.8	24.2	24.2	19.2	24.2	22.2	21.9	74	88	85	82	20.2	29.2	25.5	25	17.7	23.7	21.4	20.9
1990	10	29	28	19.2	8.8	20.2	27.2	25.2	24.5	18.8	25.2	23	22.3	88	86	83	86	20.8	30.8	26.7	26.1	18.2	24.6	22.2	21.6
1990	10	30	27.4	18.8	8.6	20.8	26.2	25	24.3	19	23	24	22	85	77	92	85	20.9	26.1	29.2	25.4	18.2	21.8	23.7	21.2
1990	10	31	28	20	8	21.8	26.8	24	24.1	19.4	24.2	22	21.9	81	81	85	82	21.1	28.6	25.2	25	18.3	23.3	21.2	21
1990	11	1	29.12	19.6	9.52	20.8	26.2	24.2	23.9	19.2	23.4	22	21.5	87	80	83	83	21.3	27.1	25.1	24.5	18.5	22.4	21.2	20.7
1990	11	2	29.45	18.8	10.65	20.2	27.425	24.45	24.525	19	24	22.4667	22.0889	90	74.4444	83.4444	80.4444	21.2	27.5889	25.9556	25.1222	18.5	22.6556	21.6	21.0333
1990	11	3	29.5	19.3714	10.1286	21.9111	27.425	24.625	24.5625	18.4333	24.9222	22.2889	21.8889	72.7778	80	81.6667	78.2222	19.0444	29.8667	25.5333	24.8222	16.7	23.9444	21.3222	20.6778
1990	11	4	28.4	19.125	9.275	21.86	25.8889	23.7778	23.7556	19.23	24.07	21.98	21.76	79.3	83.1	83	81.7	20.68	28.61	25.04	24.78	17.99	23.25	21.09	20.78
1990	11	5	28.75	18.4857	10.2643	21.8667	27.4875	24.7	24.6375	19.0333	24.5333	22.6222	22.0556	77.7778	77.3333	84.3333	79.5556	20.3	28.8556	26.2	25.1333	17.6667	23.3556	21.8556	20.9667
1990	11	6	30.8	19	11.8	21.8	27.2	24.2	24.4	19.4	25.2	22.4	22.3	81	86	86	84	21.1	30.8	26	26	18.3	24.6	21.7	21.5
1990	11	7	28.2	19.2	9	22.2	25.2	25.2	24.5	20	23.2	23.2	22.1	82	85	85	84	22	27.2	27.2	25.5	19.1	22.5	22.5	21.3
1990	11	8	27.2	20	7.2	22.6	26.2	24.2	24.3	21.2	23.2	22.2	22.2	89	78	85	84	24.3	26.6	25.5	25.5	20.6	22.1	21.4	21.4
1990	11	9	27.4	20.8	6.6	21.2	26.2	24.2	24	18	23.4	22.2	21.2	74	80	85	80	18.7	27.1	25.5	23.8	16.4	22.4	21.4	20.1
1990	11	10	30.2	19.8	10.4	21	28.2	26.2	25.4	20	24.2	24	22.7	92	73	84	83	22.8	27.8	28.5	26.3	19.6	22.8	23.2	21.9
1990	11	11	29.8	21	8.8	22.6	29.4	26.2	26.1	20.8	24.2	23.2	22.7	86	66	78	77	23.5	27	26.6	25.7	20.1	22.4	22.1	21.5
1990	11	12	29.2	20.2	9	22.2	27.8	24.6	24.8	20.2	25.2	22.8	22.7	84	82	86	84	22.5	30.5	26.7	26.5	19.4	24.4	22.1	21.9
1990	11	13	29.2	19.2	10	23.2	28.8	25.4	25.7	20.8	26.2	23.2	23.4	81	82	84	82	23.1	32.4	27.1	27.5	19.8	25.4	22.4	22.5
1990	11	14	30.2	20.8	9.4	23.2	28.2	25.2	25.5	21	24.4	23.4	22.9	83	74	86	81	23.5	28.2	27.7	26.5	20.1	23.1	22.8	22
1990	11	15	29.4	20.8	8.6	22.4	28.2	24.2	24.8	21.2	24.6	22.2	22.7	90	75	85	83	24.4	28.7	25.5	26.2	20.7	23.4	21.4	21.8
1990	11	16	30.8	20.2	10.6	22.6	29.8	24.2	25.2	20.4	24.6	22	22.3	83	66	83	77	22.6	27.8	25.1	25.2	19.5	22.8	21.2	21.1
1990	11	17	29.8	19	10.8	20.4	27.2	23.2	23.5	19.4	24.2	21.2	21.6	91	79	84	85	21.9	28.4	24	24.7	19	23.2	20.4	20.8
1990	11	18	25.2	20.2	5	21.8	25	22.8	23.1	19.8	23.2	21	21.3	84	86	86	85	21.9	27.3	23.8	24.3	18.9	22.6	20.3	20.6
1990	11	19	27.8	19.2	8.6	20.8	26.2	24.2	23.9	19	23.4	22.8	21.7	85	80	89	85	20.9	27.1	26.9	24.9	18.2	22.4	22.3	21
1990	11	20	29	19.4	9.6	21.2	27.2	26.2	25.2	20	25.2	23.4	22.9	90	86	80	85	22.6	30.8	27.1	26.8	19.5	24.6	22.4	22.1
1990	11	21	29	18.2	10.8	21.8	28.2	25.2	25.1	19	24.4	23	22.1	78	74	83	78	20.3	28.2	26.7	25.1	17.7	23.1	22.2	21
1990	11	22	28.6	18.2	10.4	21.8	26.8	24.2	24.3	20	23.2	22.2	21.8	85	75	85	81	22.3	26.2	25.5	24.7	19.2	21.9	21.4	20.9
1990	11	23	29.2	18.8	10.4	21	25.2	23.2	23.2	19.4	23.2	21.4	21.3	87	85	86	86	21.5	27.2	24.4	24.4	18.7	22.5	20.7	20.6
1990	11	24	29	19.4	9.6	22.2	27.4	24.8	24.8	20.6	24.2	22.8	22.5	87	77	85	83	23.3	28.2	26.5	26	19.9	23.1	22.1	21.7
1990	11	25	28.8	17.4	11.4	21.2	27.2	25.2	24.7	19	25.2	23.2	22.5	82	86	85	84	20.6	30.8	27.2	26.2	18	24.6	22.5	21.7
1990	11	26	29	17.8	11.2	20.2	26.2	24.2	23.7	18	23.2	22.2	21.1	82	78	85	81	19.3	26.6	25.5	23.8	16.9	22.1	21.4	20.2
1990	11	27	27.8	17.6	10.2	20	25.9	24	23.5	18	23.2	22	21.1	83	80	85	83	19.4	26.8	25.2	23.8	17	22.2	21.2	20.2
1990	11	28	28.2	20	8.2	22.6	26	24.6	24.5	20.8	23	22	21.9	86	78	80	81	23.5	26.3	24.9	24.9	20.1	21.9	21	21
1990	11	29	29.2	20.6	8.6	22.6	27.2	25	25	21	25	23.8	23.3	87	84	91	87	23.9	30.3	28.7	27.7	20.4	24.3	23.4	22.7
1990	11	30	28.76	20.4	8.36	22.2	28.2	25.2	25.2	20.2	24.2	23.2	22.5	84	73	85	80	22.5	27.8	27.2	25.8	19.4	22.8	22.5	21.5
1990	12	1	28.6	18.8	9.8	21.2	29.2	23.975	24.2	19.2	25.2	23.4	22.6	84	73	84.75	80.625	21	29.6	25.2875	24.5125	18.3	23.9	21.225	20.6
1990	12	2	27.8	18	9.8	19.6	26.2	24.2	23.6	18.2	23.4	22.4	21.3	88	80	86	85	20	27.1	26	24.4	17.5	22.4	21.7	20.6
1990	12	3	26.8	18	8.8	19.6	25.2	23.8	23.1	18.2	23.2	21.8	21.1	88	85	84	86	20	27.2	24.9	24	17.5	22.5	21	20.3
1990	12	4	30	18.2	11.8	20	29.2	26.2	25.4	18.8	26.4	24	23.1	90	81	84	85	21	32.7	28.5	27.4	18.3	25.5	23.2	22.3
1990	12	5	28.2	19	9.2	20.4	27.8	25.2	24.6	19.6	25.2	22.8	22.5	93	82	82	86	22.3	30.5	26.3	26.4	19.3	24.4	21.9	21.8
1990	12	6	28.4	17.8	10.6	20	28.2	24.4	24.3	18	24	22.2	21.4	83	71	83	79	19.4	27.3	25.4	24	17	22.5	21.4	20.3
1990	12	7	28	20.2	7.8	21	25.2	23.2	23.2	20.4	23.4	21	21.6	95	86	83	88	23.6	27.7	23.5	24.9	20.2	22.8	20.1	21
1990	12	8	27.4	20	7.4	22.4	26.2	24.2	24.3	19.2	23.4	22.2	21.6	75	80	85	80	20.3	27.1	25.5	24.3	17.7	22.4	21.4	20.5
1990	12	9	26	19.8	6.2	20.2	25	23.2	22.9	19.6	23.2	21.8	21.5	95	86	89	90	22.4	27.3	25.3	25	19.3	22.6	21.3	21.1
1990	12	10	27	17.4	9.6	19.2	26.4	24.2	23.5	18	23.2	22.2	21.1	89	77	85	84	19.9	26.5	25.5	24	17.4	22	21.4	20.3
1990	12	11	29.36	18	11.36	21	27.2	25.2	24.7	19.2	25.2	24.2	22.9	85	86	92	88	21.1	30.8	29.6	27.2	18.4	24.6	23.9	22.3
1990	12	12	28.6	17	11.6	20	26.2	24.2	23.7	18	23.2	22.4	21.2	83	78	86	82	19.4	26.6	26	24	17	22.1	21.7	20.3
1990	12	13	28.2	18.2	10	22	27.8	25.2	25	19.8	25	23.2	22.7	82	80	85	82	21.8	30	27.2	26.3	18.8	24.1	22.5	21.8
1990	12	14	29.2	14.2	15	20.2	28.2	26.2	25.2	19	24.2	24.2	22.5	90	73	85	83	21.2	27.8	29	26	18.5	22.8	23.5	21.6
1990	12	15	28.5143	17.575	10.9393	19.8222	27.0556	23.2667	23.3556	17.5556	23.4667	21.1111	20.7	81.1111	75.2222	83.3333	80	18.8333	26.8667	23.8222	23.1556	16.4333	22.0889	20.2222	19.5778
1990	12	16	28	16.6	11.4	17.8	26.2	24.2	23.1	16.4	23.2	22.2	20.6	87	78	85	83	17.8	26.6	25.5	23.3	15.7	22.1	21.4	19.7
1990	12	17	28.2	17.2	11	18.4	27.2	24.2	23.5	16.2	25.2	22.8	21.4	81	86	89	85	17.1	30.8	26.9	24.9	15	24.6	22.3	20.6
1990	12	18	28.6	17.2	11.4	19.2	26.2	24.8	23.8	16.4	23.2	22.2	20.6	76	78	80	78	16.9	26.6	25.2	22.9	14.9	22.1	21.2	19.4
1990	12	19	30.2	14.8	15.4	16.4	28.2	26.4	24.4	14.2	24.2	23.2	20.5	80	73	77	76	14.9	27.8	26.5	23	12.9	22.8	22	19.2
1990	12	20	29.2	16.6	12.6	18.2	26.2	24.2	23.2	15.2	23.2	22.8	20.4	74	78	89	80	15.4	26.6	26.9	23	13.5	22.1	22.3	19.3
1990	12	21	28.2	18.2	10	21.4	27.2	24.4	24.4	19	25.2	22.2	22.1	81	86	83	83	20.5	30.8	25.4	25.6	17.9	24.6	21.4	21.3
1990	12	22	29.2	18	11.2	20	26.8	24	23.7	19.2	24.8	22	22	93	85	85	88	21.8	30.1	25.2	25.7	18.8	24.1	21.2	21.4
1990	12	23	29	17.2	11.8	19.2	27.2	25.2	24.2	16.8	25	23.2	21.7	79	84	85	83	17.7	30.3	27.2	25.1	15.6	24.3	22.5	20.8
1990	12	24	29.4	19.4	10	20.8	25.2	23.2	23.1	18.2	23.2	21.2	20.9	79	85	84	83	19.3	27.2	24	23.5	17	22.5	20.4	19.9
1990	12	25	28.8	16	12.8	26.6	27.2	24.2	25.6	17.2	25	22.8	21.7	40	84	89	71	13.9	30.3	26.9	23.7	11.9	24.3	22.3	19.5
1990	12	26	28.4	18.2	10.2	21	28.4	24	24.4	19	24.2	22.8	22	83	71	91	82	20.8	27.6	27	25.1	18.1	22.7	22.4	21.1
1990	12	27	28.2	15.2	13	19.2	26.8	24	23.5	17.2	23.2	22	20.8	83	75	85	81	18.4	26.2	25.2	23.3	16.2	21.9	21.2	19.8
1990	12	28	28.8	15.8	13	16.8	26.2	23	22.3	14.2	23.2	21.8	19.7	76	78	90	82	14.6	26.6	25.4	22.2	12.6	22.1	21.3	18.7
1990	12	29	29.4	16.2	13.2	18.2	25.2	23.2	22.5	16.4	23	21.8	20.4	84	83	89	85	17.6	26.7	25.3	23.2	15.5	22.2	21.3	19.6
1990	12	30	28.8	16	12.8	17.4	26.2	23.8	22.8	16.6	23.4	22	20.7	93	80	86	86	18.4	27.1	25.3	23.6	16.2	22.4	21.3	20
1990	12	31	27.2	16.8	10.4	17.8	25.2	24.2	22.9	15.2	23.2	22.2	20.2	77	85	85	82	15.7	27.2	25.5	22.8	13.7	22.5	21.4	19.2

## Sheet: 1991
						Temperature				Temperature				Relative Humidity				Pressure				Dew temperature
Year	Month	Day	Maximum	Minimum	Max-Min	1899-12-31 07:00:00	1899-12-31 13:00:00	1899-12-31 19:00:00	Average	1899-12-31 01:00:00	1899-12-31 13:00:00	1899-12-31 19:00:00	Average	1899-12-31 01:00:00	1899-12-31 13:00:00	1899-12-31 19:00:00	Average	1899-12-31 07:00:00	1899-12-31 13:00:00	1899-12-31 19:00:00	Average	1899-12-31 07:00:00	1899-12-31 13:00:00	1899-12-31 19:00:00	Average		Month	Taverage	Hraverage
1991	1	1	28.2	18.8	9.4	19	26.2	23.8	23.2	17.2	23	21.8	20.7	84	77	84	82	18.5	26.1	24.9	23.2	16.3	21.8	21	19.7		January	25.1914	79.5256
1991	1	2	29.2	18.2	11	19.4	25.2	24.2	23.3	16.8	23.2	22.4	20.8	78	85	86	83	17.5	27.2	26	23.6	15.5	22.5	21.7	19.9		February	25.4335	79.0711
1991	1	3	29	18.6	10.4	20.8	27.2	26.4	25.2	18	25	24.2	22.4	77	84	84	82	18.9	30.3	28.9	26	16.6	24.3	23.4	21.5		March	26.2375	77.2925
1991	1	4	29	18.275	10.725	19.9333	25.2	23.2	24.6889	17.875	24.8	21.8	21.4875	82.375	97	89	78.25	19.2375	31	25.3	24.1625	16.85	24.7	21.3	20.3		April	26.0505	77.4594
1991	1	5	31.2	19	12.2	19.4	26.2	24.2	23.5	18	24.2	22.8	21.7	88	85	89	87	19.8	29	26.9	25.2	17.3	23.5	22.3	21		May	25.7649	78.3297
1991	1	6	29	19	10	20	27.2	25.2	24.4	18.2	24	23.2	21.8	85	77	85	82	19.8	27.9	27.2	25	17.3	22.9	22.5	20.9		June	25.8333	78.7274
1991	1	7	30.6	18.8	11.8	19.8	28.2	26.2	25.1	18.2	24.2	23.2	21.9	86	73	78	79	19.9	27.8	26.6	24.8	17.4	22.8	22.1	20.8		July	26.9768	73.6902
1991	1	8	29.6	19	10.6	19.8	29.4	26	25.3	17.4	25.2	24	22.2	80	72	85	79	18.4	29.5	28.6	25.5	16.2	23.8	23.3	21.1		August	27.5258	72.8387
1991	1	9	29.6	18.4	11.2	18.8	28.8	24.2	24	17	24.2	22.8	21.3	84	69	89	81	18.3	27.4	26.9	24.2	16.1	22.6	22.3	20.3		September	25.7967	77.3333
1991	1	10	29.9714	18.4	11.5714	18.8	29.2	25	24.5	17	23.725	23.2	21.4857	84	72.75	86	79.5714	18.3	27	27.3	24.3286	16.1	22.2625	22.6	20.4429		October	24.5009	82.2823
1991	1	11	30	18.6	11.4	19.4	28.2	27.2	25.5	17.2	24.2	24	21.8	81	73	77	77	18.3	27.8	27.9	24.6	16.1	22.8	22.9	20.6		November	24.4302	80.563
1991	1	12	31.4	19.8	11.6	21	30	25	25.3	18.2	23	22	21.1	77	56	78	70	19.2	23.8	24.6	22.5	16.9	20.3	20.8	19.3		December	23.4358	82.5226
1991	1	13	30.8	17.8	13	18.8	28	29	26.2	17	24	24.2	21.7	84	73	68	75	18.3	27.4	27.3	24.3	16.1	22.6	22.5	20.4
1991	1	14	31	18.4	12.6	20.8	29	27	26	18	24.0727	25	21.4182	77	77.3636	85	81.5455	18.9	28.0727	30.4	24.3273	16.6	22.9545	24.3	20.4364
1991	1	15	30.6	19.6	11	21	29.2	26	25.5	20	23.96	24.2	21.08	92	76.7	87	80.2	22.8	28	29.1	23.89	19.6	22.79	23.6	20
1991	1	16	31.8	19.2	12.6	22.2	30	28.2	27.2	19	24.1333	24	21.3778	75	76.4444	71	79.4444	20	28.0444	27.3	24.1667	17.5	22.9333	22.5	20.2667
1991	1	17	30	19.2	10.8	21	27.2	25	24.5	19.6	25.2	24.2	23	88	86	94	89	22	30.8	29.7	27.5	19	24.6	23.9	22.5
1991	1	18	30	19.4	10.6	20	28.2	26	25	18.2	24	23	21.7	85	71	78	78	19.8	27.3	26.3	24.4	17.3	22.5	21.9	20.6
1991	1	19	30.1143	17.4	12.7143	19.8889	28.2444	25.34	24.6125	16.8667	24.6667	22.22	21.2111	76.1111	75.5556	77.5	76.2222	17.4333	29.0556	24.99	23.7778	15.2556	23.4444	21	19.8667
1991	1	20	28.8	19.8	9	22.2	25.8	24	24	20	24	22.2	22.1	82	87	86	85	22	28.7	25.7	25.5	19.1	23.4	21.5	21.3
1991	1	21	29.4	18.8	10.6	20.4	26.8	25.2	24.4	19	23.2	23.2	21.8	88	75	85	83	21.1	26.2	27.2	24.9	18.4	21.9	22.5	20.9
1991	1	22	30	20	10	22.4	28.2	25	25.1	20.4	24	24	22.8	84	71	92	83	22.7	27.3	29.2	26.4	19.6	22.5	23.7	21.9
1991	1	23	30.8	20.2	10.6	21.8	28.4	26.2	25.6	19.6	24.2	23.2	22.3	82	71	78	77	21.5	27.6	26.6	25.2	18.6	22.7	22.1	21.2
1991	1	24	30.4	17.7429	12.6571	20.86	29.4	25.2	24.5333	18.26	24	24	21.7625	79.3	65	91	79.25	19.49	26.6	29.1	24.75	16.97	22.1	23.6	20.6625
1991	1	25	30.2	19	11.2	20.2	29.8	26.2	25.6	16.8	24.2	23.8	21.6	72	64	82	73	17.1	26.8	28	24	15	22.2	23	20.1
1991	1	26	31.8	20.2	11.6	21.2	30.8	27.4	26.7	20	24	25.2	21.1778	90	73.1111	84	76.1111	22.6	27.4556	30.7	23.5333	19.5	22.5778	24.5	19.8556
1991	1	27	33.2	20.8	12.4	24	31.2	28.8	28.2	20	24.68	24.6	21.5	70	78.2	72	80.6	20.9	29.32	28.4	24.56	18.2	23.59	23.2	20.44
1991	1	28	32.8	19	13.8	21	30.8	29.2	27.5	20	23.92	24.2	20.92	92	75.1	67	80.1	22.8	27.52	27.2	23.56	19.6	22.62	22.4	19.83
1991	1	29	30.8	19.2	11.6	22.2	29.8	25.8	25.9	21.2	24.2	23.2	22.9	92	64	81	79	24.6	26.8	26.8	26.1	20.8	22.2	22.3	21.8
1991	1	30	31.2	19.8	11.4	20.2	30.2	28.2	26.7	19	25	24.2	22.7	90	66	73	76	21.2	28.5	27.8	25.8	18.5	23.3	22.8	21.5
1991	1	31	30.4	15.4	15	20.2	26.2	24.2	23.7	15	23.2	22.2	20.1	59	78	85	74	13.9	26.6	25.5	22	11.9	22.1	21.4	18.5
1991	2	1	27.8	19.2	8.6	19.4	25.2	24.2	23.3	18.8	23.4	22	21.4	95	86	83	88	21.3	27.7	25.1	24.7	18.5	22.8	21.2	20.8
1991	2	2	30.4	17.5556	12.8444	18.2	26.2	24.8	23.5	15.8	23.2	22.8	20.6	79	78	85	81	16.5	26.6	26.5	23.2	14.5	22.1	22.1	19.6
1991	2	3	29.4	19	10.4	20	28.2	26.2	25.2	16.6	24	23	21.2	72	71	77	73	16.8	27.3	26.1	23.4	14.8	22.5	21.8	19.7
1991	2	4	30.2857	18.3333	11.9524	21.1833	28.4909	25.0545	24.67	18.2167	24.8727	22.6364	21.71	76.5	75.4545	82	78.5	19.2167	29.2909	26.0455	24.61	16.8083	23.6636	21.7182	20.54
1991	2	5	31	19.2	11.8	21	29.8	27.2	26.3	18.4	24.2	25	22.5	79	64	84	76	19.6	26.8	30.3	25.6	17.2	22.2	24.3	21.2
1991	2	6	31	19.8	11.2	20.4	28.2	26.2	25.3	18.2	24	23	21.7	82	71	77	77	19.6	27.3	26.1	24.3	17.2	22.5	21.8	20.5
1991	2	7	30.8	20.2	10.6	20.8	29	25	25	19	24.2	23	22.1	85	68	85	79	20.9	27.3	26.9	25	18.2	22.5	22.3	21
1991	2	8	31.2	20.4	10.8	21.2	28.2	27.2	26	19	24	25	22.7	82	71	84	79	20.6	27.3	30.3	26.1	18	22.5	24.3	21.6
1991	2	9	30.4	19	11.4	20	28.8	26.2	25.3	18.6	24.2	23.2	22	88	69	78	79	20.6	27.4	26.6	24.9	18	22.6	22.1	20.9
1991	2	10	30.2	18.2	12	21.9	29.8	25	25.4	20	24	23.2	22.4	85	63	86	78	22.2	26.3	27.3	25.3	19.2	21.9	22.6	21.2
1991	2	11	31.8	19.6	12.2	21.4	30	24.2	25	19.2	26.2	22.8	22.7	82	75	89	82	20.9	31.7	26.9	26.5	18.2	25	22.3	21.8
1991	2	12	31.2	19.2	12	20.2	29.2	26.2	25.5	19	24	23.4	22.1	90	66	80	78	21.2	26.7	27.1	25	18.5	22.2	22.4	21
1991	2	13	30.6857	17.9333	12.7524	20.6917	27.5417	24.7182	24.4364	17.6583	24.075	22.4364	21.3455	75.4167	75.8333	83	77.6364	18.5	28.0167	25.8636	23.9909	16.1083	22.875	21.5636	20.0818
1991	2	14	30	18.8	11.2	20.8	27.8	25.8	25	18.6	25.2	24.2	22.7	82	82	88	84	20.1	30.5	29.2	26.6	17.6	24.4	23.7	21.9
1991	2	15	30.4857	20	10.4857	22.2	31.2	28.8	27.8	20.4	24.1364	24.8	21.6	85	75	73	80.6	22.9	27.9545	28.9	24.56	19.6	22.7818	23.5	20.56
1991	2	16	30.2667	19.8	10.4667	22	27.6909	24.6667	24.2778	20	24.5636	22.8667	21.7111	84	78.4545	86.3333	81.6667	22.2	29.0727	26.8222	25.0222	19.1	23.4818	22.2	20.7444
1991	2	17	29.6	18.2	11.4	20	26.2	24.6	23.9	19.2	23.2	22.2	21.5	93	78	82	84	21.8	26.6	25.3	24.6	18.8	22.1	21.3	20.7
1991	2	18	30.4	19.4	11	20.8	28.4	25.2	24.9	18.8	24.2	23	22	83	71	83	79	20.5	27.6	26.7	25	17.9	22.7	22.2	20.9
1991	2	19	31	16.625	14.375	18.8	30.6	28.2	26.5	16.8	23.94	24.2	21.59	83	75.6	73	77.2	17.9	27.76	27.8	24.3	15.8	22.61	22.8	20.28
1991	2	20	31	17.2667	13.7333	21.15	29.2	25.2	24.5545	17.9333	24.2	23.2	21.4333	74.5833	67	85	77.6667	18.6667	27.2	27.2	24.1889	16.3667	22.4	22.5	20.2
1991	2	21	31.6	19.8	11.8	21.4	30	28.2	27	18	26.2	24.2	22.8	73	75	73	73	18.6	31.7	27.8	26	16.3	25	22.8	21.4
1991	2	22	32	19.2	12.8	22	29.8	24.2	25	19	24.2	22.8	22	76	64	89	76	20.1	26.8	26.9	24.6	17.6	22.2	22.3	20.7
1991	2	23	33	21.2	11.8	23.4	32.2	27.2	27.5	20.8	24.9455	25.2	22.12	80	77	86	80.5	23	29.7455	30.8	25.55	19.7	23.8	24.6	21.08
1991	2	24	32.4	20.6	11.8	22.6	30.2	25	25.7	20.4	25.2	23.2	22.9	83	68	86	79	22.6	29	27.3	26.3	19.5	23.5	22.6	21.9
1991	2	25	32.8	19.8	13	22	29.8	28.2	27	20	25.6	24.2	23.3	84	72	73	76	22.2	30.3	27.8	26.7	19.1	24.2	22.8	22.1
1991	2	26	31.72	20.6	11.12	23	32.4	26.2	27	20.2	24.03	23.2	21.8222	78	73.9	78	80	22	27.7	26.6	24.7889	19	22.68	22.1	20.7556
1991	2	27	32	21.2	10.8	22.2	29.2	25.2	25.5	20.8	24.2	24	23	89	67	91	82	23.7	27.2	29.1	26.7	20.2	22.4	23.6	22.1
1991	2	28	32.2	19.2	13	20	30.4	26	25.6	19	24.7273	23.2	22.4889	91	74.3636	80	77.2222	21.4	29.0091	26.7	25.5889	18.6	23.4091	22.2	21.2778
1991	3	1	32.2	18.2	14	19	30.2	28.2	26.4	18.2	25	24.2	22.5	93	66	73	77	20.4	28.5	27.8	25.6	17.8	23.3	22.8	21.3
1991	3	2	32.2	19.2	13	21.2	31.2	29.2	27.7	20	25.95	23.3	22.85	90	75.25	81.4	78.75	22.6	31.45	27.15	26.55	19.5	24.75	22.37	21.7375
1991	3	3	30.4	21.2	9.2	23.2	28.8	25.2	25.6	21.8	24.2	23.2	23.1	89	69	85	81	25.3	27.4	27.2	26.6	21.3	22.6	22.5	22.1
1991	3	4	30.8	20	10.8	21.8	29.2	27.2	26.4	20.2	25.2	24.4	23.3	87	73	80	80	22.7	29.6	28.9	27.1	19.5	23.9	23.4	22.3
1991	3	5	27.6	19.6	8	20.8	25.2	24.2	23.6	18.4	22.4	21.2	20.7	80	79	77	79	19.7	25.4	23.3	22.8	17.3	21.3	20	19.5
1991	3	6	30.2	19.2	11	20.2	27.2	24.2	24	18.6	25.2	22.2	22	86	86	85	86	20.5	30.8	25.5	25.6	17.9	24.6	21.4	21.3
1991	3	7	31.4	19.4	12	21.8	29.2	26.4	26	18.2	24.2	23.2	21.9	72	67	77	72	18.7	27.2	26.5	24.1	16.5	22.4	22	20.3
1991	3	8	30.8571	18.2222	12.6349	22.2154	29.2667	25.7273	25.7091	19.5417	26.02	23.28	23.0222	80.5833	76.4	81.2	79.3333	21.2833	31.69	27.07	26.7667	18.45	24.87	22.34	21.9556
1991	3	9	30.2	19.8	10.4	21.2	28.2	25.2	25	19	24.2	23.2	22.1	82	73	85	80	20.6	27.8	27.2	25.2	18	22.8	22.5	21.1
1991	3	10	31.8	20.2	11.6	22.2	30	27.2	26.7	20.4	25	24	23.1	85	68	77	77	22.9	28.6	27.9	26.5	19.6	23.3	22.9	22
1991	3	11	30	20.6	9.4	22.6	29.8	28.2	27.2	19.8	24.6	24.2	22.9	78	66	73	72	21.4	27.8	27.8	25.6	18.6	22.8	22.8	21.4
1991	3	12	26.8	19.4	7.4	20	25.2	23.2	22.9	18.8	23.2	21.8	21.3	90	85	89	88	21	27.2	25.3	24.5	18.3	22.5	21.3	20.7
1991	3	13	31	18.8	12.2	22.2	27.8	26.2	25.6	18	24.2	23.2	21.8	68	75	78	74	18.1	28	26.6	24.2	15.9	23	22.1	20.3
1991	3	14	32.6	20.2	12.4	21.2	31.8	28.8	27.6	20	24.2	24.2	22.8	90	54	69	71	22.6	25.6	27.4	25.2	19.5	21.5	22.6	21.2
1991	3	15	32.2	22	10.2	24.8	30.8	27.8	27.8	22	25	25.2	24.1	79	63	82	75	24.7	28.1	30.5	27.8	20.9	23	24.4	22.8
1991	3	16	31.6	22.2	9.4	23.6	29.8	26.2	26.5	21.6	24.5	23.2	23.1	84	66	78	76	24.6	27.5	26.6	26.2	20.8	22.7	22.1	21.9
1991	3	17	31.8	18.6	13.2	21.2	30.2	28.2	27	19	25.2	24.2	22.8	82	68	73	74	20.6	29	27.8	25.8	18	23.5	22.8	21.5
1991	3	18	31	19.4	11.6	21	29.8	27.8	26.6	18	24.2	25.2	22.5	76	64	82	74	18.8	26.8	30.5	25.4	16.5	22.2	24.4	21
1991	3	19	31.8	17.2	14.6	22	30.2	26.8	26.5	18	26.2	23.2	22.5	69	74	75	72	18.2	31.6	26.2	25.3	16	25	21.9	21
1991	3	20	31.3429	20.2	11.1429	24.2	32	24.8	26.5	19	25.2727	24	22.59	62	72.4545	94	77.6	18.8	29.7636	29.3	25.81	16.5	23.8909	23.7	21.44
1991	3	21	30.6	18.8889	11.7111	21.7833	29.8	28.8	24.9545	18.9667	24.2	24.2	21.89	77.8333	64	69	78.3	20.2917	26.8	27.4	24.82	17.65	22.2	22.6	20.72
1991	3	22	31.6	19.8	11.8	22	30.5	25.2	25.7	19.8	25.8	24.2	23.3	82	70	92	81	21.8	30.4	29.6	27.2	18.8	24.3	23.9	22.3
1991	3	23	31.4	20.2	11.2	22.2	29.6	27.2	26.6	20	24.2	22.5444	21.8	82	65	83.2222	79.75	22	26.9	25.9889	24.7625	19.1	22.3	21.7111	20.75
1991	3	24	30.2	20.6	9.6	21.6	29.2	25.2	25.3	19.6	24.2	24.2	22.7	84	67	92	81	21.6	27.2	29.6	26.1	18.7	22.4	23.9	21.7
1991	3	25	31.8	20.2	11.6	21.8	29.8	27.2	26.5	19.2	24.2	25.2	22.9	79	64	86	76	20.7	26.8	30.8	26.1	18	22.2	24.6	21.6
1991	3	26	31.2	20	11.2	22.6	30.2	27.2	26.8	20.8	26.2	25.2	24.1	86	74	86	82	23.5	31.6	30.8	28.6	20.1	25	24.6	23.2
1991	3	27	31.6	19.8	11.8	21.8	30	28.2	27	20	24.22	24.2	21.5667	85	72.2	73	77.2222	22.3	27.7	27.8	24.1889	19.2	22.72	22.8	20.3222
1991	3	28	31.5	19.8	11.7	21.4	29.8	28.2	26.9	19	24.2	24.2	22.5	81	64	73	72	20.5	26.8	27.8	25	17.9	22.2	22.8	21
1991	3	29	32.8	20.8	12	22.4	31	28.2	27.5	19	25.41	24.2	22.1667	74	75.3	73	77.1111	19.9	30.41	27.8	25.2333	17.4	24.19	22.8	20.9333
1991	3	30	32.2	21.8	10.4	23	30.8	27.2	27	20.2	25	25.2	23.5	78	63	86	76	22	28.1	30.8	27	19	23	24.6	22.2
1991	3	31	33.2	20	13.2	23.4	31.2	28.2	27.8	20.2	26.4	24	23.5	76	69	71	72	21.7	31.5	27.3	26.8	18.8	24.9	22.5	22.1
1991	4	1	31.2	17.8	13.4	19.4	29.2	27.2	25.8	16.8	24	25	21.9	78	66	84	76	17.5	26.7	30.3	24.9	15.5	22.2	24.3	20.6
1991	4	2	31.8	18	13.8	21.2	30.6	28.2	27.1	19	24.6	24.2	22.6	82	62	73	72	20.6	27.3	27.8	25.2	18	22.5	22.8	21.1
1991	4	3	32	17.8	14.2	20.6	28.2	26.2	25.3	18	24.2	22.4	21.5	79	73	73	75	19.1	27.8	24.8	23.9	16.7	22.8	20.9	20.2
1991	4	4	32.2	18.2	14	21.2	29.2	26.2	25.7	18.8	24.2	23.4	22.1	80	67	80	76	20.2	27.2	27.1	24.8	17.7	22.4	22.4	20.8
1991	4	5	31.4	19.2	12.2	22.8	28.6	26.2	26	20.4	24.2	24.2	22.9	81	70	85	79	22.5	27.5	29	26.3	19.4	22.7	23.5	21.9
1991	4	6	29.8	19.4	10.4	21.6	29.8	27.2	26.5	20	24.2	25.2	23.1	87	64	86	79	22.4	26.8	30.8	26.7	19.3	22.2	24.6	22
1991	4	7	30.8	19.2	11.6	22.6	28.8	26.2	26	20	24.2	23.2	22.5	80	69	78	76	21.8	27.4	26.6	25.3	18.9	22.6	22.1	21.2
1991	4	8	29.48	18.4	11.08	21	29.2	24.2	24.7	19.4	24.6	22.2	22.1	87	69	85	80	21.5	28.1	25.5	25.1	18.7	23	21.4	21.1
1991	4	9	30.8571	18.5778	12.2794	22.1083	28.2833	25.8	25.4364	19.8364	24.975	23.4182	22.6545	80.4545	75.25	80.6364	78.3636	21.7091	29.5333	27.3	25.9727	18.7182	23.7083	22.4455	21.4909
1991	4	10	32.2	19	13.2	21	29.8	25.2	25.3	20	25.2	23.2	22.8	92	70	85	82	22.8	29.3	27.2	26.4	19.6	23.7	22.5	21.9
1991	4	11	32	18.8	13.2	21.6	30	28.2	27	19	25.2	24.2	22.8	79	69	73	73	20.4	29.1	27.8	25.8	17.8	23.6	22.8	21.4
1991	4	12	30.6	19.2	11.4	20.6	28.2	24.2	24.3	18.6	24.6	22.2	21.8	83	75	85	81	20.2	28.7	25.5	24.8	17.7	23.4	21.4	20.8
1991	4	13	30	18.4	11.6	22.4	29.2	27.2	26.5	19	24.2	24.2	22.5	74	67	79	73	19.9	27.2	28.4	25.1	17.4	22.4	23.2	21
1991	4	14	30.8286	19	11.8286	22.8	30.8	28.2	27.5	18.6	26.2	24.4	23.1	68	70	74	71	18.9	31.2	28.2	26.1	16.6	24.8	23.1	21.5
1991	4	15	31.2	19.6	11.6	21.4	30.4	27.2	26.5	19	26.8	24.2	23.3	81	76	79	78	20.5	33	28.4	27.3	17.9	25.7	23.2	22.3
1991	4	16	30.4	18.4	12	20	29.8	25	25	18.2	24.6	22.2	22.75	85	70.875	79	79.5	19.8	28.475	25.1	26.2167	17.3	23.0375	21.1	21.6667
1991	4	17	30.8	18	12.8	20.8	29.8	27.2	26.3	18.2	24.9583	25.2	22.3091	79	76.1667	86	78.0909	19.3	29.55	30.8	25.3727	17	23.7667	24.6	21.1364
1991	4	18	31.8	20.2	11.6	23.2	30.2	28.2	27.5	19.8	25.2	24.2	23.1	74	68	73	71	21	29	27.8	25.9	18.3	23.5	22.8	21.6
1991	4	19	31.2	21	10.2	22.2	26.2	24.2	24.2	20.4	23.2	22.2	21.9	85	78	85	83	22.9	26.6	25.5	25	19.6	22.1	21.4	21.1
1991	4	20	31.2	19.2	12	21.8	29.8	27.2	26.5	20.2	24.3818	25.2	21.97	87	77.6364	86	80.1	22.7	28.6727	30.8	25.01	19.5	23.2545	24.6	20.9
1991	4	21	30.8333	22.2	8.63333	23.2	30.2	26.2	26.5	21	26.2	24.2	23.8	83	74	85	81	23.5	31.6	29	28	20.1	25	23.5	22.9
1991	4	22	30.2	17.775	12.425	22.2308	27.4833	24.37	24.78	19.6	24.1417	22.2364	22.0182	79.4167	75.1667	84.0909	78.9091	21.3167	27.9	25.6182	24.9273	18.3917	22.825	21.4364	20.8727
1991	4	23	30.2	21.2	9	23	28.2	26.2	25.9	20.6	24	23.2	22.6	81	71	78	77	22.8	27.3	26.6	25.6	19.6	22.5	22.1	21.4
1991	4	24	30.2	21.2	9	26.6	28.2	26.2	26.8	23.2	24.2	22.2	23.2	76	73	72	73	26.4	27.8	24.3	26.2	22	22.8	20.7	21.8
1991	4	25	30	21.8	8.2	24.8	29.2	26.2	26.6	22.2	24.2	23	23.1	80	67	77	75	25.2	27.2	26.1	26.2	21.2	22.4	21.8	21.8
1991	4	26	30	19.8	10.2	22.4	28.2	25.2	25.3	21.2	24	23.2	22.8	90	71	85	82	24.4	27.3	27.2	26.3	20.7	22.5	22.5	21.9
1991	4	27	29.1143	20.8	8.31429	22.4	32.4	28.2	27.8	20.6	24.5667	24.2	22.0636	86	77.1667	73	79.4545	23.2	28.925	27.8	25.0636	19.9	23.4	22.8	20.9545
1991	4	28	30	20	10	22	29.8	26.2	26	20.2	24.2	23.2	22.5	85	64	78	76	22.6	26.8	26.6	25.3	19.4	22.2	22.1	21.3
1991	4	29	30	21	9	23	28.8	24.2	25	20.8	24.2	22.2	22.4	83	69	85	79	23.2	27.4	25.5	25.4	19.9	22.6	21.4	21.3
1991	4	30	31.8	20.6	11.2	23	31.2	28.2	27.7	20	23.9	24.2	22.4545	77	75.25	73	81.3636	21.6	27.575	27.8	25.7727	18.7	22.6083	22.8	21.4909
1991	5	1	28.6	20.8	7.8	23.2	27.2	25.2	25.2	20.6	24.2	23.2	22.7	80	79	85	81	22.7	28.4	27.2	26.1	19.5	23.2	22.5	21.7
1991	5	2	31.4	21.2	10.2	22.8	29.8	25.2	25.8	20.2	25.2	24.2	23.2	80	70	92	81	22.1	29.3	29.6	27	19.1	23.7	23.9	22.2
1991	5	3	29	21.8	7.2	23	28.2	24.2	24.9	21	24.2	22.2	22.5	84	73	85	80	23.6	27.8	25.5	25.6	20.2	22.8	21.4	21.5
1991	5	4	29.2	20.2	9	22.2	29.8	25.2	25.6	19.2	24.2	23.4	22.3	76	64	86	76	20.4	26.8	27.7	25	17.8	22.2	22.8	20.9
1991	5	5	29.4	18.7667	10.6333	21.4364	27.13	24.0889	24.2111	19.2545	23.8909	22.3	21.84	82	76.2727	84.8	81.2	21.0091	27.6091	25.74	24.82	18.2273	22.6455	21.53	20.83
1991	5	6	29.2	20	9.2	22	28.2	26.2	25.7	21	24.2	24.2	23.1	92	73	85	83	24.3	27.8	29	27	20.6	22.8	23.5	22.3
1991	5	7	30.2	17.6	12.6	20	28.8	26.4	25.4	18	24.4	24	22.1	83	70	82	79	19.4	27.9	28.4	25.2	17	22.9	23.2	21
1991	5	8	32.2	17.2	15	21.8	30	28.2	27	20.2	24.34	24	22.4222	87	78.9	71	81.4444	22.7	28.6	27.3	25.7222	19.5	23.28	22.5	21.4444
1991	5	9	31.6	19.4	12.2	21.6	30.2	28.2	27.1	20	23.9636	25.2	22.07	87	74	79	78.1	22.4	27.4455	30.2	24.9	19.3	22.5818	24.2	20.88
1991	5	10	32.4	22.4	10	23.2	31	26.2	26.7	21	24.1333	24.2	22.4	83	74.8889	85	79.5	23.5	27.9778	29	25.5625	20.1	22.8333	23.5	21.2875
1991	5	11	30.8	21	9.8	22.2	30	25.2	25.7	20.4	25	23	22.8	85	68	83	79	22.9	28.6	26.7	26.1	19.6	23.3	22.2	21.7
1991	5	12	30.6	20.4	10.2	21.2	31.2	26.2	26.2	20	23.9818	24.2	22.22	90	72.0909	85	78.2	22.6	27.4091	29	25.12	19.5	22.5182	23.5	21.04
1991	5	13	29.9	20.6	9.3	23.2	28.4	26.2	26	21.2	24.2	23.2	22.9	84	71	78	78	24	27.6	26.6	26.1	20.4	22.7	22.1	21.8
1991	5	14	31.6	21.2	10.4	21.8	29.8	27.2	26.5	20.8	26.2	25.4	24.1	92	76	87	85	23.9	31.8	31.3	29	20.4	25.1	24.8	23.4
1991	5	15	30	20.8	9.2	22.8	29.6	26.6	26.4	20	24.6	22.4	22.3	78	67	70	72	21.7	27.9	24.5	24.7	18.8	22.9	20.8	20.8
1991	5	16	30.3333	20.2	10.1333	21.6	31.2	26.2	26.3	21	23.7778	24.2	21.9778	95	74.1111	85	76.7778	24.5	27.0889	29	24.6	20.8	22.4	23.5	20.6889
1991	5	17	29.0667	20	9.06667	23.2	28.2	24.4	25	21	24.2	22.2	22.5	83	73	83	80	23.5	27.8	25.4	25.6	20.1	22.8	21.4	21.4
1991	5	18	30.2667	20.4	9.86667	22.4	29.2	25.2	25.5	20	24.2	23.2	22.5	81	67	85	78	21.9	27.2	27.2	25.4	19	22.4	22.5	21.3
1991	5	19	29.4333	19	10.4333	22.4	30	26.2	26.2	20	26.2	24.2	23.5	81	75	85	80	21.9	31.7	29	27.5	19	25	23.5	22.5
1991	5	20	29.8333	20.8	9.03333	22.2	29	24.2	24.9	20	24.2	22.2	22.1	82	68	85	78	22	27.3	25.5	25	19.1	22.5	21.4	21
1991	5	21	30.1	20	10.1	21.8	29.2	24.2	24.9	18.8	24.5	22.8	22	76	69	89	78	19.9	27.9	26.9	24.9	17.4	22.9	22.3	20.9
1991	5	22	29.6	19.6	10	22.6	28.8	26.2	26	19	24	24	22.3	72	68	84	75	19.8	26.9	28.5	25.1	17.3	22.3	23.2	21
1991	5	23	29.6	18.6	11	22.2	29.8	26.2	26.1	19	24.2	24.2	22.5	75	64	85	75	20	26.8	29	25.3	17.5	22.2	23.5	21.1
1991	5	24	28.9667	20.2	8.76667	22.4	30	24.2	25.2	19.2	24	22.2	21.8	75	62	85	74	20.3	26.2	25.5	24	17.7	21.9	21.4	20.3
1991	5	25	28.8	19.2	9.6	22	29.8	25.2	25.5	20	24.2	23.2	22.5	84	64	85	78	22.2	26.8	27.2	25.4	19.1	22.2	22.5	21.3
1991	5	26	28.8	19.4	9.4	23.6	32	26.2	27	20	25.2	23.2	22.8	73	59	78	70	21.2	27.9	26.6	25.2	18.4	22.9	22.1	21.1
1991	5	27	30.2	19.2	11	20.2	28.8	26.2	25.4	18.8	24.2	23.2	22.1	88	69	78	79	20.8	27.4	26.6	24.9	18.2	22.6	22.1	21
1991	5	28	31.8	19.4	12.4	20.8	30	26.2	25.8	18.8	25.2	23.2	22.4	83	69	78	77	20.5	29.1	26.6	25.4	17.9	23.6	22.1	21.2
1991	5	29	31.4	20.6	10.8	23.2	30.2	27.2	27	20	26.4	24.2	23.5	75	75	79	76	21.4	32.1	28.4	27.3	18.6	25.2	23.2	22.3
1991	5	30	27.4	22.2	5.2	23.2	26.2	24.2	24.5	21.8	23.2	22.2	22.4	89	78	85	84	25.3	26.6	25.5	25.8	21.3	22.1	21.4	21.6
1991	5	31	28.8	21.2	7.6	23.2	28.2	24.2	25	20	24.2	21.8	22	75	73	82	77	21.4	27.8	24.7	24.6	18.6	22.8	20.9	20.8
1991	6	1	30.2	19.8	10.4	23.2	28.2	26.2	26	20.8	24.2	23.2	22.7	81	73	78	77	23.1	27.8	26.6	25.8	19.8	22.8	22.1	21.6
1991	6	2	32.2	21.2	11	23.4	30.8	28.2	27.6	20.8	26.2	24.2	23.7	80	70	73	74	23	31.2	27.8	27.3	19.7	24.8	22.8	22.4
1991	6	3	31.8	20.6	11.2	22.8	30	26.2	26.3	20	26.2	23.2	23.1	78	75	78	77	21.7	31.7	26.6	26.7	18.8	25	22.1	22
1991	6	4	31	20.8	10.2	23.6	30.8	26.2	26.7	20	24.3909	23.2	22.58	73	74.5455	78	78.7	21.2	28.4273	26.6	25.85	18.4	23	22.1	21.44
1991	6	5	29	21.8	7.2	23.2	26.2	23.2	24	21	24.2	21.2	22.1	83	85	84	84	23.5	29	24	25.5	20.1	23.5	20.4	21.3
1991	6	6	29	21.2	7.8	22.6	27.2	24.2	24.6	21.4	25	22.8	23.1	90	84	89	88	24.7	30.3	26.9	27.3	20.9	24.3	22.3	22.5
1991	6	7	32.6	21.2	11.4	22.2	32.4	28.2	27.8	20.6	24.32	24.6	22.7778	87	73.7	75	79.6667	23.3	28.12	28.7	26.1889	19.9	22.94	23.4	21.7111
1991	6	8	30.8	20.4	10.4	23.8	29.8	26.8	26.8	19.6	24.4	23.2	22.4222	69	75.2222	75	80.5556	20.3	28.5	26.2	25.7	17.7	23.1	21.9	21.4111
1991	6	9	33.8	22.4	11.4	23.8	33.8	28.2	28.5	21.2	25.3273	24.2	22.98	80	76.2727	73	80.1	23.6	30.3273	27.8	26.63	20.2	24.1545	22.8	21.96
1991	6	10	30	23	7	24.2	28.2	26.2	26.2	21	24.2	22	22.4	76	73	70	73	22.9	27.8	23.9	24.9	19.7	22.8	20.4	20.9
1991	6	11	29.4	22	7.4	23.8	26.3	28.6	26.8	22.6	24.2	23.6	23.5	91	85	67	81	26.7	28.9	26.1	27.2	22.2	23.5	21.8	22.5
1991	6	12	28.32	23.4	4.92	26.6	31.2	28.2	28.6	23.2	26.2	26.4	25.3	76	68	87	77	26.4	31	33.3	30.2	22	24.6	25.9	24.1
1991	6	13	31.2	23.8	7.4	27	29.8	25.2	26.8	24.6	24.2	23.2	24	83	64	85	77	29.5	26.8	27.2	27.8	23.8	22.2	22.5	22.8
1991	6	14	32.4	20.4	12	22.2	31.2	28.2	27.5	20	24.6273	25.2	22.67	82	76.3636	79	80.8	22	28.8909	30.2	26.1	19.1	23.4273	24.2	21.7
1991	6	15	29.9333	21.2	8.73333	23.4	29.2	24	25.1	21	25.4	22.2	22.9	81	74	86	81	23.4	30.1	25.7	26.4	20	24.2	21.5	21.9
1991	6	16	30	19.2	10.8	21	28.2	26.2	25.4	18.8	24.2	24.2	22.4	82	73	85	80	20.4	27.8	29	25.7	17.8	22.8	23.5	21.4
1991	6	17	27.2	20.8	6.4	23.2	26.8	24.8	24.9	20	24.2	22.4	22.2	75	81	82	80	21.4	28.6	25.6	25.2	18.6	23.3	21.5	21.1
1991	6	18	28.2	21.2	7	23.2	27.2	25.2	25.2	20.8	25.2	23.2	23.1	81	86	85	84	23.1	30.8	27.2	27	19.8	24.6	22.5	22.3
1991	6	19	28.4	20.2	8.2	21.8	25.2	22.8	23.1	19.6	23.4	20	21	82	86	78	82	21.5	27.7	21.7	23.6	18.6	22.8	18.8	20.1
1991	6	20	28.8	19.6	9.2	23.4	26.2	24.2	24.5	18	23.4	22.6	21.3	60	80	88	76	17.4	27.1	26.4	23.6	15.3	22.4	22	19.9
1991	6	21	30.2	20.2	10	20.8	28.2	26.4	25.5	17.2	24.2	22.2	21.2	71	73	70	71	17.4	27.8	24.2	23.1	15.4	22.8	20.6	19.6
1991	6	22	28.2	20.2	8	21.4	26.2	24.2	24	18.8	23.4	22.4	21.5	79	80	86	82	20.1	27.1	26	24.4	17.6	22.4	21.7	20.6
1991	6	23	31.2	21.8	9.4	23.4	29.2	26.6	26.5	20	24.6	23.4	22.7	74	69	77	74	21.3	28.1	26.8	25.4	18.5	23	22.2	21.3
1991	6	24	31.2	20.8	10.4	22.4	28.8	26.2	25.9	19.2	24.2	24	22.5	75	69	84	76	20.3	27.4	28.5	25.4	17.7	22.6	23.2	21.2
1991	6	25	30.2	20.6	9.6	22.8	28.8	26.2	26	20.4	24.2	23.4	22.7	81	69	80	77	22.5	27.4	27.1	25.7	19.4	22.6	22.4	21.5
1991	6	26	30	20.8	9.2	22.4	27.2	25.2	25	19.8	24.2	22.4	22.1	79	79	79	79	21.5	28.4	25.4	25.1	18.7	23.2	21.3	21.1
1991	6	27	30.2	20.2	10	22.4	28.2	26.2	25.8	20	24.4	23.2	22.5	81	74	78	78	21.9	28.2	26.6	25.6	19	23.1	22.1	21.4
1991	6	28	28	20.8	7.2	22.2	26.2	24.2	24.2	19.6	23	22.2	21.6	79	77	85	80	21.2	26.1	25.5	24.3	18.5	21.8	21.4	20.6
1991	6	29	28.2	20.2	8	21.4	25.8	24.2	23.9	18.8	23.2	22.2	21.4	79	81	85	81	20.1	26.8	25.5	24.2	17.6	22.3	21.4	20.4
1991	6	30	29.2	19.4	9.8	22.2	28.2	26.4	25.8	18.6	24.2	22.8	21.9	72	73	74	73	19.2	27.8	25.6	24.2	16.9	22.8	21.5	20.4
1991	7	1	29.8667	20.28	9.58667	22.34	27.69	23.96	24.48	20.16	24.17	22.04	22.11	82.8	75.7	85.5	81.3	22.33	28.08	25.44	25.27	19.2	22.94	21.32	21.16
1991	7	2	30	19.2	10.8	21	28.8	24.2	24.5	18.8	24.8	22.8	22.1	82	73	89	81	20.4	28.9	26.9	25.4	17.8	23.5	22.3	21.2
1991	7	3	31.2	20	11.2	22.4	29.8	26.2	26.1	19.8	24.2	23.2	22.4	79	64	78	74	21.5	26.8	26.6	25	18.7	22.2	22.1	21
1991	7	4	30.8	19.8	11	21.8	30.2	28.2	27.1	18.8	26.4	24	23.1	76	75	71	74	19.9	32.1	27.3	26.4	17.4	25.2	22.5	21.7
1991	7	5	32.4	18.8	13.6	20.8	31.2	28.8	27.4	18.6	25.4	24.2	22.7	82	64	69	72	20.1	28.9	27.4	25.5	17.6	23.5	22.6	21.2
1991	7	6	31.8	20	11.8	21.2	31.6	27.4	26.9	19.2	25.2	25.2	23.2	84	61	84	76	21	28.2	30.7	26.6	18.3	23.1	24.5	21.9
1991	7	7	31.8	19.4	12.4	23.2	31.2	29.2	28.2	20.8	25.4	25	23.7	81	64	72	72	23.1	28.9	29.1	27	19.8	23.5	23.6	22.3
1991	7	8	32.2	19.2	13	22.4	31.6	26.4	26.7	20	25.8	24.6	23.5	81	64	87	77	21.9	29.7	29.8	27.1	19	23.9	24	22.3
1991	7	9	30.8	18.8	12	22.8	30.8	28.8	27.8	19	26.4	24.2	23.2	71	71	69	71	19.7	31.7	27.4	26.3	17.2	25	22.6	21.6
1991	7	10	32.2	19.2	13	22.6	31.4	28.4	27.7	20.4	25.2	24.2	23.3	83	62	71	72	22.6	28.3	27.6	26.2	19.5	23.1	22.7	21.8
1991	7	11	30.24	19.625	10.615	22.37	27.8	24.1375	24.6125	20.02	24.1222	22.1	22.0111	81.2	73.8889	84.3333	79.7778	22.02	27.7444	25.3778	24.9333	18.94	22.7556	21.3	20.9222
1991	7	12	30.8	20.2	10.6	21.4	29.2	28.6	27	18.8	25.4	25.2	23.1	79	74	77	77	20.1	30.1	30	26.7	17.6	24.2	24.1	22
1991	7	13	32.4	21.2	11.2	22.8	30.2	28.2	27.4	19.2	25.2	24.2	22.9	72	68	73	71	20.1	29	27.8	25.6	17.6	23.5	22.8	21.3
1991	7	14	31.2	18.6	12.6	23.2	30.8	28.2	27.6	19.8	26.4	24	23.4	74	71	71	72	21	31.7	27.3	26.7	18.3	25	22.5	22
1991	7	15	33.2	19.8	13.4	21.4	32.4	27.4	27.1	21	26	24.2	23.7	97	61	77	78	24.6	29.7	28.2	27.5	20.8	23.9	23.1	22.6
1991	7	16	30.6333	18.9333	11.7	21.9455	27.6222	25.3	24.9625	19.8727	24.75	23.2	22.675	83.3636	72.75	84	79.75	22	28.7375	27.1375	26.0125	18.9545	23.3375	22.4	21.6125
1991	7	17	29.75	18.7714	10.9786	22.06	28.1111	25.0111	25	20.3111	24.54	22.44	22.4444	81	73.7	81	77.8889	22.3778	28.54	25.65	25.5	19.2333	23.19	21.45	21.2667
1991	7	18	30.48	19.5714	10.9086	22.4222	28.525	25.225	25.3875	19.4222	25.3333	22.7111	22.5	76.5556	75.6667	80.3333	77.5556	20.7444	30.2444	25.9778	25.6667	18	24.1444	21.7111	21.2889
1991	7	19	30.8	19	11.8	23.2	29.8	26.2	26.4	20	26.2	24	23.4	75	76	84	78	21.4	31.8	28.5	27.2	18.6	25.1	23.2	22.3
1991	7	20	31.2	20.8	10.4	24.2	30.2	26.2	26.7	20.4	24.6	24	23	72	64	84	73	21.7	27.5	28.5	25.9	18.8	22.7	23.2	21.6
1991	7	21	30.4333	19.2	11.2333	23.2	31.8	28.2	27.9	20.6	26	24	23.5	80	64	71	72	22.7	30.1	27.3	26.7	19.5	24.1	22.5	22.1
1991	7	22	32.8	21	11.8	25	32.8	28.4	28.6	21.6	26.2	24	23.9	75	60	70	69	23.7	30	27.2	27	20.2	24.1	22.5	22.3
1991	7	23	34.8	18	16.8	21.8	34.2	30	29	20	26.2	25.2	23.8	85	54	69	69	22.3	29.2	29.1	26.9	19.2	23.6	23.6	22.2
1991	7	24	33.2	19.2	14	23	33.2	30	29	20	26	26.2	24.1	77	58	75	70	21.6	29.2	31.7	27.5	18.7	23.7	25	22.5
1991	7	25	33.3	21.8	11.5	23.8	32.8	28.2	28.3	20.8	26.2	24.2	23.7	77	60	73	70	22.7	30	27.8	26.8	19.6	24.1	22.8	22.2
1991	7	26	29.5	20	9.5	22.8	35	30.2	29.5	19.6	25.6	25.2	23.5	75	48	68	64	20.9	27.1	29	25.7	18.2	22.4	23.5	21.4
1991	7	27	34	17.2	16.8	21.2	33.4	29.4	28.4	18	25	24.2	22.4	74	52	66	64	18.7	26.6	27	24.1	16.4	22.1	22.4	20.3
1991	7	28	32.8	20	12.8	24	32.8	28.6	28.5	21	25.2	24.2	23.5	77	55	70	68	23	27.4	27.5	26	19.8	22.6	22.7	21.7
1991	7	29	30.08	19.25	10.83	22.8889	28.0444	25.075	25.3375	20.0222	24.9333	23.0667	22.75	78.3333	78.1111	84	81.125	21.6444	29.7222	26.9556	26.3375	18.7111	23.8333	22.2667	21.7625
1991	7	30	32.4	20	12.4	22.2	30.8	28.2	27.4	18.2	25.4	24	22.5	69	66	71	69	18.5	29.2	27.3	25	16.3	23.6	22.5	20.8
1991	7	31	29.9667	20	9.96667	22.8	30.2	24	25.3	19.2	25	22	22.1	72	66	85	74	20.1	28.5	25.2	24.6	17.6	23.3	21.2	20.7
1991	8	1	30.4	20.8	9.6	22	28.2	23	24	19.6	24.2	20.8	21.5	81	73	83	79	21.3	27.8	23.2	24.1	18.5	22.8	19.9	20.4
1991	8	2	31.2	18	13.2	21.2	30.8	28.2	27.1	17.6	25.6	24	22.4	71	67	71	70	17.9	29.7	27.3	25	15.8	23.9	22.5	20.7
1991	8	3	32.8	20	12.8	22.4	31	28.8	27.8	20.2	27.4	24	23.9	82	76	68	76	22.3	34.3	26.9	27.8	19.3	26.4	22.3	22.6
1991	8	4	30.28	20.2	10.08	24.8	31.2	36.4	32.2	22.4	25.8	23.8	24	82	66	36	61	25.6	29.9	21.8	25.8	21.5	24.1	18.9	21.5
1991	8	5	31.9	19.2	12.7	22.4	31.8	26.6	26.9	20.2	26.4	24	23.5	82	66	81	77	22.3	31.1	28.2	27.2	19.3	24.7	23.1	22.4
1991	8	6	32.2	21.2	11	23.4	32	25.2	26.5	20.6	26.6	22.8	23.3	78	66	82	76	22.6	31.5	26.3	26.8	19.4	24.9	21.9	22.1
1991	8	7	33.8	19.4	14.4	22.2	33.8	26	27	20	26.2	23.2	23.1	82	56	80	73	22	29.4	26.7	26.1	19.1	23.8	22.2	21.7
1991	8	8	33	20	13	21.2	32.6	28.2	27.5	19.6	27.4	24	23.7	87	68	71	75	21.8	33.3	27.3	27.5	18.9	25.9	22.5	22.4
1991	8	9	32	19.2	12.8	20.4	28.2	24.2	24.3	18.8	24.2	22.2	21.7	87	73	85	81	20.7	27.8	25.5	24.7	18.1	22.8	21.4	20.8
1991	8	10	32.6	19.8	12.8	22.8	32.4	30	28.8	20	26.4	26.2	24.2	78	63	75	72	21.7	30.8	31.7	28	18.8	24.5	25	22.8
1991	8	11	32.2	20.4	11.8	21.8	30.8	26.4	26.3	19.6	25.4	24.2	23.1	82	66	84	77	21.5	29.2	28.9	26.5	18.6	23.6	23.4	21.9
1991	8	12	32.6	19.8	12.8	22.2	30.8	28.2	27.4	21.2	26.8	24.2	24.1	92	74	73	79	24.6	32.8	27.8	28.4	20.8	25.6	22.8	23.1
1991	8	13	31.6	20	11.6	23.2	31	28.2	27.7	20.2	25.2	24.2	23.2	77	64	73	71	21.8	28.5	27.8	26	18.9	23.3	22.8	21.7
1991	8	14	32	22.4	9.6	25	30.8	28	28	22	25.4	24	23.8	78	66	73	72	24.6	29.2	27.4	27.1	20.8	23.6	22.6	22.4
1991	8	15	33.8	23.2	10.6	26.6	33.8	29.8	30	21.8	26.6	26.2	24.9	67	58	76	67	23.2	30.4	31.8	28.5	19.9	24.3	25.1	23.1
1991	8	16	32.8	21.2	11.6	23.4	31.4	28.8	28.1	20.6	25.6	24.2	23.5	78	64	69	70	22.6	29.3	27.4	26.4	19.4	23.7	22.6	21.9
1991	8	17	33.2	21	12.2	23	32.4	28.8	28.3	20.4	26.2	24.4	23.7	80	62	70	71	22.4	30.2	27.9	26.8	19.3	24.2	22.9	22.1
1991	8	18	32	20.6	11.4	22.2	31.2	26.8	26.8	20.4	25.4	24.2	23.3	85	64	81	77	22.9	28.9	28.6	26.8	19.6	23.5	23.3	22.1
1991	8	19	30	20.4	9.6	21.2	28.2	26.2	25.5	18.2	24.4	22.4	21.7	76	74	73	74	19.1	28.2	24.8	24	16.8	23.1	20.9	20.3
1991	8	20	32	20.6	11.4	22	31.2	28.2	27.4	21.2	25.2	24.2	23.5	93	63	73	76	24.7	28.4	27.8	26.9	20.9	23.2	22.8	22.3
1991	8	21	31	20.8	10.2	22.2	30.8	26.4	26.5	19.8	25.2	24.2	23.1	81	65	84	76	21.6	28.7	28.9	26.4	18.8	23.3	23.4	21.8
1991	8	22	31	21	10	24	31	28.2	27.9	20	25.2	24.4	23.2	70	64	74	69	20.9	28.5	28.2	25.9	18.2	23.3	23.1	21.5
1991	8	23	33.4	21.6	11.8	23	32.8	28.2	28	20.4	26	24.4	23.6	80	59	74	71	22.4	29.5	28.2	26.7	19.3	23.8	23.1	22.1
1991	8	24	32.4	21.2	11.2	25.2	31.8	28.8	28.6	20.2	26	24.2	23.5	64	64	69	66	20.6	30.1	27.4	26	18	24.1	22.6	21.6
1991	8	25	32.2	20.8	11.4	25	30.8	26.4	27.1	22.8	25.2	24.2	24.1	83	65	84	77	26.4	28.7	28.9	28	22	23.3	23.4	22.9
1991	8	26	33.3	17.6	15.7	20.2	31.6	29.2	27.6	18	25.2	25.4	22.9	82	61	74	72	19.3	28.2	30.1	25.9	16.9	23.1	24.2	21.4
1991	8	27	32.6	18.2	14.4	20	32.2	28.2	27.2	18	26	24	22.7	83	62	71	72	19.4	29.8	27.3	25.5	17	24	22.5	21.2
1991	8	28	32.4	19.8	12.6	23.6	30.6	28.8	28	20.2	26.8	24.2	23.7	74	75	69	73	21.6	32.9	27.4	27.3	18.7	25.7	22.6	22.3
1991	8	29	32.2	19.6	12.6	24	31.8	30.4	29.1	20	26	25.2	23.7	70	64	67	67	20.9	30.1	28.9	26.6	18.2	24.1	23.5	22
1991	8	30	32	22.6	9.4	24.4	31.6	29.2	28.6	21.2	24.8	26.2	24.1	76	58	79	71	23.2	27.2	32.2	27.5	19.9	22.5	25.3	22.5
1991	8	31	31.2	21	10.2	24	30.8	26.8	27.1	20	25.2	23.2	22.8	70	65	75	70	20.9	28.7	26.2	25.3	18.2	23.3	21.9	21.2
1991	9	1	30.6	19.2	11.4	22.2	29.8	26.4	26.2	20	24.8	24	22.9	82	67	82	77	22	28.3	28.4	26.2	19.1	23.1	23.2	21.8
1991	9	2	31.8	21.2	10.6	24	30.2	25.2	26.2	22.2	25.8	22.4	23.5	86	71	79	79	25.7	30.5	25.4	27.2	21.5	24.4	21.3	22.4
1991	9	3	32	21.8	10.2	25	31	26.2	27.1	22	26.4	23	23.8	78	70	77	75	24.6	31.6	26.1	27.5	20.8	25	21.8	22.5
1991	9	4	29.8	20	9.8	22.2	28.2	26.2	25.7	20.2	24	22.8	22.3	84	71	76	77	22.5	27.3	25.7	25.1	19.4	22.5	21.5	21.1
1991	9	5	31.2	21.2	10	23.4	29.8	27.2	26.9	20.2	26.2	25.2	23.9	76	76	86	79	21.7	31.8	30.8	28.1	18.8	25.1	24.6	22.8
1991	9	6	31.2	21.6	9.6	24	30	28.2	27.6	21	25.8	24	23.6	77	72	71	74	23	30.7	27.3	27	19.8	24.5	22.5	22.3
1991	9	7	30	19.2	10.8	24.8	29.2	26	26.5	20.2	25.4	24	23.2	67	74	85	75	20.9	30.1	28.6	26.5	18.2	24.2	23.3	21.9
1991	9	8	31	19	12	23	28.8	26.4	26.1	20	24.2	24.2	22.8	77	69	84	77	21.6	27.4	28.9	25.9	18.7	22.6	23.4	21.6
1991	9	9	33.4	20.8	12.6	22.8	31.4	28	27.5	20	25.2	22.8	22.7	78	62	65	68	21.7	28.3	24.6	24.9	18.8	23.1	20.8	20.9
1991	9	10	31.8	21.2	10.6	23.4	30	28.2	27.5	21.6	26.4	24.4	24.1	86	76	74	79	24.7	32.2	28.2	28.4	20.9	25.3	23.1	23.1
1991	9	11	33	23.2	9.8	24	31.4	28.4	28	22	24.4	24.2	23.5	85	57	71	71	25.2	26.3	27.6	26.4	21.2	21.9	22.7	22
1991	9	12	33.8	23.8	10	25.4	32.6	26.8	27.9	22.2	26.2	24	24.1	77	61	80	73	24.8	30.1	28.1	27.7	21	24.2	23	22.7
1991	9	13	34	24	10	25	32.2	28.2	28.4	22.2	26	24.2	24.1	79	62	73	71	25.1	29.8	27.8	27.6	21.1	24	22.8	22.7
1991	9	14	31.8	20	11.8	23.6	30.6	26.2	26.7	21.2	26.4	24	23.9	81	73	84	79	23.7	31.9	28.5	28	20.2	25.1	23.2	22.9
1991	9	15	32.4	21.2	11.2	24.2	31.2	28.2	28	20	25.8	24	23.3	69	66	71	69	20.8	29.9	27.3	26	18.2	24.1	22.5	21.6
1991	9	16	29.24	20	9.24	22	26.2	24	24	19.2	23.2	22.2	21.5	78	78	86	81	20.5	26.6	25.7	24.3	17.9	22.1	21.5	20.5
1991	9	17	29.4333	19	10.4333	22	29.2	26.7	26.2	20.4	24.2	23.2	22.6	87	67	75	76	23	27.2	26.3	25.5	19.7	22.4	21.9	21.4
1991	9	18	28.2	18.8	9.4	22.2	26.4	25.2	24.8	19	23.2	22.4	21.5	75	77	79	77	20	26.5	25.4	24	17.5	22	21.3	20.3
1991	9	19	28.4	18.8	9.6	23	26.8	24.6	24.8	18.2	24.2	22.8	21.7	64	81	86	77	18	28.6	26.7	24.4	15.8	23.3	22.1	20.4
1991	9	20	28.2	19	9.2	21.4	28	24	24.4	18.8	24.2	21.8	21.6	79	74	83	79	20.1	27.9	24.8	24.3	17.6	22.9	20.9	20.5
1991	9	21	29	18.8	10.2	21	27.2	25.2	24.7	19	25.2	23.4	22.5	83	86	86	85	20.8	30.8	27.7	26.4	18.1	24.6	22.8	21.8
1991	9	22	28.2	19.2	9	22.2	26.4	25.2	24.8	18.6	24.2	23.2	22	72	84	85	80	19.2	28.9	27.2	25.1	16.9	23.4	22.5	20.9
1991	9	23	27.2	20.4	6.8	21.8	25.2	23.2	23.4	18.8	22.4	20.8	20.7	76	79	81	79	19.9	25.4	23.1	22.8	17.4	21.3	19.8	19.5
1991	9	24	28.2	18.8	9.4	23.8	26.2	24	24.5	19.2	23.4	21.8	21.5	66	80	83	76	19.5	27.1	24.8	23.8	17.1	22.4	20.9	20.1
1991	9	25	28.2	19.2	9	23.2	26.4	24.8	24.8	20	23.2	22.8	22	75	77	85	79	21.4	26.5	26.5	24.8	18.6	22	22.1	20.9
1991	9	26	24.2	18.8	5.4	21.2	24	23.2	22.9	19.2	23.8	20.2	21.1	84	98	77	86	21	29.3	21.8	24.1	18.3	23.7	18.9	20.3
1991	9	27	26.8	19.2	7.6	23.2	25.2	24.2	24.2	21.2	23.2	22.2	22.2	84	85	85	85	24	27.2	25.5	25.6	20.4	22.5	21.4	21.4
1991	9	28	30.2	18.2	12	22.4	28.2	26.2	25.8	18.2	24.2	23.2	21.9	68	73	78	73	18.3	27.8	26.6	24.2	16.1	22.8	22.1	20.4
1991	9	29	28.4	20	8.4	21.4	26.2	24.2	24	20	23.2	22	21.7	88	78	83	83	22.5	26.6	25.1	24.7	19.4	22.1	21.2	20.9
1991	9	30	28	19.2	8.8	23.2	26.2	23.8	24.3	20.4	24	21.2	21.9	78	84	80	81	22.3	28.5	23.6	24.8	19.2	23.2	20.2	20.9
1991	10	1	27.2	19.4	7.8	23.2	26.8	24.6	24.8	20	23.4	22.8	22.1	75	76	86	79	21.4	26.7	26.7	24.9	18.6	22.2	22.1	21
1991	10	2	29.2	20.2	9	21.4	28.8	25.2	25.1	18.2	24.4	24	22.2	74	70	91	79	19	27.9	29.1	25.3	16.7	22.9	23.6	21
1991	10	3	27.8	18.8	9	22.2	26.2	25.2	24.7	20.2	23.2	24.2	22.5	84	78	92	85	22.5	26.6	29.6	26.2	19.4	22.1	23.9	21.8
1991	10	4	28.2	19	9.2	21.8	26.2	24.2	24.1	19.2	24.2	22.4	21.9	79	85	86	83	20.7	29	26	25.2	18	23.5	21.7	21.1
1991	10	5	29.2	18.8	10.4	21.2	28.2	26.2	25.5	19	24.2	24.4	22.5	82	73	87	80	20.6	27.8	29.5	25.9	18	22.8	23.8	21.5
1991	10	6	27.4	20	7.4	22	25.2	24.2	23.9	19.2	23.2	22	21.5	78	85	83	82	20.5	27.2	25.1	24.3	17.9	22.5	21.2	20.5
1991	10	7	30	19	11	22.6	27.2	25.2	25.1	18.8	25.2	24.2	22.7	71	86	92	83	19.4	30.8	29.6	26.6	17	24.6	23.9	21.8
1991	10	8	28.2	19.2	9	20.8	26.4	25.2	24.4	20	23.2	22.8	22	93	77	82	84	22.9	26.5	26.3	25.2	19.7	22	21.9	21.2
1991	10	9	26.8	19.2	7.6	21.2	26.4	23.2	23.5	18.8	23.2	20.8	20.9	80	77	81	80	20.2	26.5	23.1	23.3	17.7	22	19.8	19.8
1991	10	10	27.4	19.8	7.6	22.2	25.2	24.2	24	20.6	23.4	22.8	22.3	87	86	89	88	23.3	27.7	26.9	26	19.9	22.8	22.3	21.7
1991	10	11	26.2	18.8	7.4	22.4	24.8	22.8	23.2	19.2	22.8	20.6	20.9	75	85	83	81	20.3	26.5	22.9	23.3	17.7	22.1	19.7	19.8
1991	10	12	27	18.8	8.2	21.2	25.8	23.2	23.4	19.2	24.2	21.2	21.5	84	88	84	85	21	29.2	24	24.7	18.3	23.7	20.4	20.8
1991	10	13	28.2	20	8.2	23.2	26.8	24.2	24.6	19.2	23.4	22	21.5	70	76	83	76	19.8	26.7	25.1	23.9	17.4	22.2	21.2	20.2
1991	10	14	28.2	19.4	8.8	22	25.7	24.2	24	18.6	23.2	22.2	21.3	73	82	85	80	19.4	26.9	25.5	23.9	17	22.3	21.4	20.2
1991	10	15	29.32	19.4	9.92	21.925	27.5571	24.3714	24.5286	19.5	25.05	22.6	22.3875	80.5	80.625	86.75	82.75	21.2125	30.0625	26.35	25.875	18.325	24.075	21.95	21.45
1991	10	16	29.8	18.2	11.6	21.2	26.2	24.2	24	19.2	23.2	22.8	21.7	84	78	89	84	21	26.6	26.9	24.8	18.3	22.1	22.3	20.9
1991	10	17	28	19	9	23.2	26.4	24	24.4	20.4	24.2	22.2	22.3	78	84	86	83	22.3	28.9	25.7	25.6	19.2	23.4	21.5	21.4
1991	10	18	28.6	20	8.6	23	27.2	24.6	24.9	20.4	25.2	22.4	22.7	80	86	83	83	22.4	30.8	25.7	26.3	19.3	24.6	21.6	21.8
1991	10	19	29.2	20	9.2	22.2	25.2	24.6	24.2	20.4	23.2	22.6	22.1	85	85	85	85	22.9	27.2	26.2	25.4	19.6	22.5	21.9	21.3
1991	10	20	28.8	19.2	9.6	21.4	26.4	23.2	23.5	18.8	23.2	21.8	21.3	79	77	89	82	20.1	26.5	25.3	24	17.6	22	21.3	20.3
1991	10	21	28.2	20.2	8	21.2	26.2	23.2	23.5	20.2	23.2	21.2	21.5	92	78	84	85	23.1	26.6	24	24.5	19.8	22.1	20.4	20.8
1991	10	22	29.2	18.2	11	21.2	27.2	25.2	24.7	18.2	25.2	24.2	22.5	76	86	92	85	19.1	30.8	29.6	26.5	16.8	24.6	23.9	21.7
1991	10	23	30.8	19.2	11.6	21.2	26.2	23.2	23.5	20	23.2	21.2	21.5	90	78	84	84	22.6	26.6	24	24.4	19.5	22.1	20.4	20.7
1991	10	24	31.4	20.6	10.8	25	30.2	25.2	26.4	22.2	25.2	23.2	23.5	79	68	85	77	25.1	29	27.2	27.1	21.1	23.5	22.5	22.4
1991	10	25	29.2	21.8	7.4	25.2	27.2	26.2	26.2	22.4	25.2	22.2	23.3	79	86	72	79	25.4	30.8	24.3	26.8	21.3	24.6	20.7	22.2
1991	10	26	30.2	18.8	11.4	23	27.2	25.2	25.2	20	25.2	22.8	22.7	77	86	82	81	21.6	30.8	26.3	26.2	18.7	24.6	21.9	21.7
1991	10	27	29	19.6	9.4	24.8	30.2	26.2	26.9	23.8	25.2	23.2	24.1	92	68	78	79	28.9	29	26.6	28.2	23.5	23.5	22.1	23
1991	10	28	28.2	19	9.2	22	26.2	25.2	24.7	20	23.2	22	21.7	84	78	76	80	22.2	26.6	24.5	24.4	19.1	22.1	20.8	20.7
1991	10	29	29	19.8	9.2	22.2	27.2	25.2	25	20.2	25.2	24	23.1	84	86	91	87	22.5	30.8	29.1	27.5	19.4	24.6	23.6	22.5
1991	10	30	27.6	18	9.6	21.2	25.2	23.2	23.2	19	25.2	21.4	21.9	82	100	86	89	20.6	32	24.4	25.7	18	25.2	20.7	21.3
1991	10	31	27.2	18.8	8.4	22.8	26.2	24.2	24.4	20	23	22.2	21.7	78	77	85	80	21.7	26.1	25.5	24.5	18.8	21.8	21.4	20.7
1991	11	1	29.4	19.2	10.2	21.2	26.8	24.2	24.1	18.8	23.4	22.2	21.5	80	76	85	80	20.2	26.7	25.5	24.2	17.7	22.2	21.4	20.4
1991	11	2	30	19	11	21.2	28.8	25.2	25.1	20	24.2	23.4	22.5	90	69	86	82	22.6	27.4	27.7	25.9	19.5	22.6	22.8	21.6
1991	11	3	31.2	20	11.2	22.2	29.8	26.4	26.2	18.2	25.6	24.2	22.7	69	72	84	75	18.5	30.3	28.9	25.9	16.3	24.2	23.4	21.3
1991	11	4	27.8	18.8	9	21.2	26.2	24.2	24	19.2	23.4	22.8	21.8	84	80	89	84	21	27.1	26.9	25	18.3	22.4	22.3	21
1991	11	5	29.2	18.2	11	19.6	28.2	25.2	24.6	16.2	24.2	23.2	21.2	72	73	85	76	16.3	27.8	27.2	23.8	14.4	22.8	22.5	19.9
1991	11	6	29.2	19	10.2	21	27.8	25.2	24.8	18.8	26.2	23.2	22.7	82	88	85	85	20.4	33	27.2	26.9	17.8	25.7	22.5	22
1991	11	7	29.8	19.2	10.6	23.2	26.2	24.2	24.5	20.4	23.2	22.8	22.1	78	78	89	82	22.3	26.6	26.9	25.3	19.2	22.1	22.3	21.2
1991	11	8	28.8	20	8.8	21.6	26.8	24.2	24.2	19.2	24.2	22.2	21.9	81	81	85	82	20.8	28.6	25.5	25	18.1	23.3	21.4	21
1991	11	9	27.8	19.2	8.6	21.2	25.2	23.2	23.2	18.8	23.2	21.8	21.3	80	85	89	85	20.2	27.2	25.3	24.2	17.7	22.5	21.3	20.5
1991	11	10	26.4	18.8	7.6	21.8	25.8	23.2	23.5	18	23.2	22.2	21.1	70	81	92	81	18.3	26.8	26.1	23.8	16.1	22.3	21.8	20.1
1991	11	11	28.8	18	10.8	20	26.2	24.2	23.7	17.6	24.2	22.8	21.5	80	85	89	85	18.7	29	26.9	24.8	16.4	23.5	22.3	20.7
1991	11	12	29.2	19.175	10.025	21.7556	27.6889	24.2	24.85	19.5	24.53	22.03	22.02	79.3333	76.5	83.4	79.8889	20.6667	28.87	25.22	25.3778	17.9556	23.34	21.17	21.1333
1991	11	13	28.2	17	11.2	22	25.8	23.8	23.8	18	23.2	22.6	21.3	69	81	91	80	18.2	26.8	26.7	23.9	16	22.3	22.2	20.1
1991	11	14	28	17.8	10.2	20.6	26.8	25.2	24.5	18.2	23.4	23.2	21.6	80	76	85	80	19.4	26.7	27.2	24.5	17.1	22.2	22.5	20.6
1991	11	15	28.6	18	10.6	21.6	26.4	24.2	24.1	20	23.8	22.2	22	87	81	85	84	22.4	27.9	25.5	25.3	19.3	22.9	21.4	21.2
1991	11	16	30	18.2	11.8	22.2	28.2	24.2	24.7	19.6	24.2	22.8	22.2	79	73	89	80	21.2	27.8	26.9	25.3	18.5	22.8	22.3	21.2
1991	11	17	30	18.6	11.4	22.8	28.2	26.2	25.9	20	24.2	23.2	22.5	78	73	78	76	21.7	27.8	26.6	25.3	18.8	22.8	22.1	21.2
1991	11	18	28.4	19.2	9.2	21.2	26.8	24.2	24.1	18.8	23.8	22.6	21.7	80	79	88	82	20.2	27.7	26.4	24.8	17.7	22.7	22	20.8
1991	11	19	30	19.6	10.4	23	28.2	25.2	25.4	18.8	24.2	23.2	22.1	68	73	85	75	19.1	27.8	27.2	24.7	16.8	22.8	22.5	20.7
1991	11	20	29.2	17.8	11.4	20	28.4	26.2	25.2	18.2	20.2	23.4	20.6	85	48	80	71	19.8	18.7	27.1	21.9	17.3	16.4	22.4	18.7
1991	11	21	28.2	18.8	9.4	21.4	26.4	24.2	24	19.2	23.2	22.8	21.7	82	77	89	83	20.9	26.5	26.9	24.8	18.2	22	22.3	20.8
1991	11	22	28.2	18.4	9.8	22.2	28.2	24.8	25	19.2	24.2	23.2	22.2	76	73	88	79	20.4	27.8	27.5	25.2	17.8	22.8	22.6	21.1
1991	11	23	28.4	19.2	9.2	21.2	25.8	24.8	24.1	18.8	23.2	22.8	21.6	80	81	85	82	20.2	26.8	26.5	24.5	17.7	22.3	22.1	20.7
1991	11	24	29.2	18.8	10.4	22.8	26.8	24.2	24.5	20.4	23.4	22.8	22.2	81	76	89	82	22.5	26.7	26.9	25.4	19.4	22.2	22.3	21.3
1991	11	25	28.6	19.2	9.4	20.4	26.2	24.6	24	18.4	23.2	22.8	21.5	83	78	86	83	19.9	26.6	26.7	24.4	17.5	22.1	22.1	20.6
1991	11	26	26.2	19.4	6.8	21.8	25.2	23.2	23.4	18.2	23.2	21.8	21.1	72	85	89	82	18.7	27.2	25.3	23.7	16.5	22.5	21.3	20.1
1991	11	27	28.2	19.4	8.8	22.2	26.2	24.2	24.2	20	23.2	21.4	21.5	82	78	79	80	22	26.6	23.8	24.1	19.1	22.1	20.3	20.5
1991	11	28	30	18.9667	11.0333	22.175	28.2	25.2	24.1571	19.7625	24.2	23.2	21.825	80.875	73	85	81	21.65	27.8	27.2	24.775	18.6625	22.8	22.5	20.8125
1991	11	29	29.6	19.8	9.8	21.2	26.2	24.2	24	18.2	23.4	22.8	21.5	76	80	89	82	19.1	27.1	26.9	24.3	16.8	22.4	22.3	20.5
1991	11	30	30.4	19.2	11.2	21.2	28.6	25.2	25.1	18.4	24.2	23.2	21.9	77	70	85	78	19.5	27.5	27.2	24.7	17.1	22.7	22.5	20.7
1991	12	1	29.2	20.2	9	23.6	26.6	24.2	24.7	20	23.4	22.8	22.1	73	77	89	80	21.2	26.8	26.9	25	18.4	22.2	22.3	21
1991	12	2	29.6	17.2	12.4	20	25.8	24.2	23.5	18	24.2	22.8	21.7	83	88	89	87	19.4	29.2	26.9	25.2	17	23.7	22.3	21
1991	12	3	28.2	17.6	10.6	18.4	26.2	24.4	23.4	16.8	23.4	22.2	20.8	86	80	83	83	18.2	27.1	25.4	23.5	16	22.4	21.4	19.9
1991	12	4	28.4	18.8	9.6	21.2	25.2	24.2	23.7	17.4	23.2	22.8	21.1	70	85	89	81	17.6	27.2	26.9	23.9	15.5	22.5	22.3	20.1
1991	12	5	29.2	20.4	8.8	21.2	26.4	23.8	23.8	18.2	23.8	21.8	21.3	76	81	84	80	19.1	27.9	24.9	24	16.8	22.9	21	20.2
1991	12	6	28.2	16.2	12	19.2	25.2	23.8	23	17.4	23.4	22.2	21	84	86	87	86	18.8	27.7	25.8	24.1	16.5	22.8	21.6	20.3
1991	12	7	26.2	16.8	9.4	20	24.2	22	22	18	22.8	20	20.3	83	89	84	85	19.4	26.9	22.2	22.8	17	22.3	19.1	19.5
1991	12	8	30.6	17.2	13.4	19.6	28.2	26.2	25.1	18.2	24.4	23.4	22	88	74	80	80	20	28.2	27.1	25.1	17.5	23.1	22.4	21
1991	12	9	29.2	16.6	12.6	19.2	27.2	25.2	24.2	17.4	25.2	24.4	22.3	84	86	94	88	18.8	30.8	30.1	26.6	16.5	24.6	24.1	21.7
1991	12	10	28.2	15.8	12.4	19.6	26.2	24.2	23.6	16.2	23.4	22.2	20.6	72	80	85	79	16.3	27.1	25.5	23	14.4	22.4	21.4	19.4
1991	12	11	29.2	15.8	13.4	17.2	25.8	23.8	22.6	15.2	23.2	21.2	19.9	82	81	80	81	16.1	26.8	23.6	22.2	14.1	22.3	20.2	18.8
1991	12	12	27.6	15.8	11.8	21.2	25	24.2	23.7	17.4	22.8	22.4	20.9	70	83	86	80	17.6	26.4	26	23.3	15.5	22	21.7	19.7
1991	12	13	28.2	17.2	11	18.2	26.2	24.2	23.2	18.2	24.4	21.2	22.1625	0	87	77	88	20.9	29.5	23.3	24.6	18.2	23.8	20	20.7
1991	12	14	26.2	16.4	9.8	18.2	25.4	24.2	23	17.2	23.2	21.8	20.7	91	84	82	85	19	27.1	24.7	23.6	16.7	22.4	20.9	20
1991	12	15	27.4	16.2	11.2	19.2	25.2	23.2	22.7	17.4	22.8	21.8	20.7	84	82	89	85	18.8	26.3	25.3	23.4	16.5	21.9	21.3	19.9
1991	12	16	28.2	14.8	13.4	17.6	26.2	24.2	23.1	14.6	23.2	22.2	20	74	78	85	79	14.8	26.6	25.5	22.3	12.8	22.1	21.4	18.8
1991	12	17	28.2	16.6	11.6	18.2	26	23.4	22.8	16	24.2	20.8	20.3	81	87	80	82	16.8	29.1	23	23	14.8	23.6	19.7	19.4
1991	12	18	27.4	17.2	10.2	19.2	25	24.2	23.2	18.2	23.2	22.8	21.4	91	86	89	89	20.3	27.3	26.9	24.8	17.7	22.6	22.3	20.9
1991	12	19	29.4	18.2	11.2	19.2	26.2	23.4	23	17.4	23.2	22.4	21	84	78	92	85	18.8	26.6	26.5	23.9	16.5	22.1	22	20.2
1991	12	20	29.5125	17.8444	11.6681	21.18	27.48	24.54	24.45	17.84	24.62	22.52	21.65	73.5	80	84.8	79.5	18.47	29.38	26.1	24.64	16.17	23.61	21.74	20.52
1991	12	21	29.45	17.2222	12.2278	21.52	27.06	23.96	24.13	18.76	23.78	22.06	21.54	78.1	76.9	85.5	80.1	20.13	27.66	25.66	24.47	17.46	22.6	21.36	20.48
1991	12	22	28.2	13.8	14.4	16.2	25.4	22.8	21.8	14.2	23.2	21.2	19.5	81	84	87	84	15	27.1	24.2	22.1	13	22.4	20.6	18.7
1991	12	23	27.8	16.2	11.6	18.2	26.2	24.2	23.2	14.8	23.4	22.2	20.1	71	80	85	78	14.8	27.1	25.5	22.5	12.8	22.4	21.4	18.9
1991	12	24	28	14.4	13.6	18	25.8	23.2	22.5	16.2	23.8	21.8	20.6	84	85	89	86	17.3	28.3	25.3	23.6	15.2	23.1	21.3	19.9
1991	12	25	28.2	15.2	13	18.2	26.2	24.2	23.2	16.2	23.4	22.2	20.6	82	80	85	82	17.2	27.1	25.5	23.3	15.1	22.4	21.4	19.7
1991	12	26	30.4	16.4	14	18.2	25.2	22.8	22.3	17.2	23.2	20.8	20.4	91	85	84	87	19	27.2	23.3	23.2	16.7	22.5	20	19.7
1991	12	27	30.0571	17.5333	12.5238	20.46	27.14	24.23	24.03	18.2	23.68	21.76	21.22	81.2	76	81.4	79.6	19.67	27.19	24.58	23.82	17.12	22.43	20.77	20.11
1991	12	28	28.2	16.2	12	21.8	26.8	24.2	24.3	18.2	23.4	22.2	21.3	72	76	85	77	18.7	26.7	25.5	23.7	16.5	22.2	21.4	20
1991	12	29	30.4	19.2	11.2	20.8	26.2	23.8	23.6	18.2	23.8	21.8	21.3	79	82	84	82	19.3	28	24.9	24.1	17	23	21	20.3
1991	12	30	30.2	16.6	13.6	20.2	28.2	26.2	25.2	17.2	24.2	23.2	21.5	75	73	78	75	17.8	27.8	26.6	24.1	15.7	22.8	22.1	20.2
1991	12	31	31.8	16.2	15.6	18.2	27.2	24.2	23.5	16	25.2	22.8	21.3	81	86	89	85	16.8	30.8	26.9	24.9	14.8	24.6	22.3	20.6
1992	12	31	33.05	21.6118	11.4382	24.35	31.15	25.8667	26.9727	23.2	25.6778	24.0588	24.4	90.5294	64.0588	85.7647	79.8125	27.6647	29.2059	28.7118	28.625	22.7059	23.5471	23.2765	23.2375

## Sheet: 1992
						Temperature				Temperature				Relative Humidity				Pressure				Dew temperature
Year	Month	Day	Maximum	Minimum	Max-Min	1899-12-31 07:00:00	1899-12-31 13:00:00	1899-12-31 19:00:00	Average	1899-12-31 01:00:00	1899-12-31 13:00:00	1899-12-31 19:00:00	Average	1899-12-31 01:00:00	1899-12-31 13:00:00	1899-12-31 19:00:00	Average	1899-12-31 07:00:00	1899-12-31 13:00:00	1899-12-31 19:00:00	Average	1899-12-31 07:00:00	1899-12-31 13:00:00	1899-12-31 19:00:00	Average		Month	Taverage	Hraverage
1992	1	1	31.2	18.6	12.6	19	28.2	26.2	24.9	16.8	24.2	24.2	21.7	81	73	85	80	17.8	27.8	29	24.8	15.7	22.8	23.5	20.7		January	25.1229	78.5071
1992	1	2	30.8	19	11.8	21	28.4	24.6	24.6	18.2	24.6	22.8	21.9	77	74	86	79	19.2	28.6	26.7	24.8	16.9	23.3	22.1	20.8		February	25.7321	78.289
1992	1	3	31.8	18.2	13.6	20	29.8	26.2	25.5	18.2	24.2	23.8	22.1	85	64	82	77	19.8	26.8	28	24.9	17.3	22.2	23	20.8		March	26.9655	75.3645
1992	1	4	31.2	19.8	11.4	21	28.8	26.2	25.5	18.2	24.4	23.2	21.9	77	70	78	75	19.2	27.9	26.6	24.6	16.9	22.9	22.1	20.6		April	26.7924	75.63
1992	1	5	31.2	20	11.2	21.2	29.2	26.8	26	18.2	25.6	23.4	22.4	76	76	76	76	19.1	30.6	26.7	25.5	16.8	24.4	22.2	21.1		May	24.8677	81.2903
1992	1	6	29	19.8	9.2	23.2	27.2	25.6	25.4	20	24.8	23.2	22.7	75	83	82	80	21.4	29.8	27	26.1	18.6	24	22.3	21.6		June	25.5437	79.7091
1992	1	7	29	20.8	8.2	22	26.8	24.2	24.3	18.6	24.2	22.2	21.7	73	81	85	80	19.4	28.6	25.5	24.5	17	23.3	21.4	20.6		July	25.7573	78.7903
1992	1	8	29.5143	19.8	9.71429	21.8	28.54	25.08	25.1111	20.2	24.9556	22.84	22.05	87	77.5556	83.2	80.875	22.7	29.6667	26.63	25.4125	19.5	23.8556	22.01	21.05		August	25.4882	79.0989
1992	1	9	30.6	18.2	12.4	21.2	28.2	26.2	25.5	18	24	24.2	22.1	74	71	85	77	18.7	27.3	29	25	16.4	22.5	23.5	20.8		September	25.6348	78.8074
1992	1	10	31.8	17.4	14.4	20.2	29.2	25.2	25	18.2	23.725	23.4	21.4857	83	72.75	86	79.5714	19.7	27	27.7	24.3286	17.3	22.2625	22.8	20.4429		October	24.8171	80.8481
1992	1	11	30.2	19	11.2	20.4	28.2	24.2	24.3	18.2	24.2	22.8	21.7	82	73	89	81	19.6	27.8	26.9	24.7	17.2	22.8	22.3	20.8		November	24.5092	81.6689
1992	1	12	30.4	18	12.4	23.2	28.8	26.2	26.1	20	24.2	23.2	22.5	75	69	78	74	21.4	27.4	26.6	25.1	18.6	22.6	22.1	21.1		December	23.7629	82.929
1992	1	13	29.2	14	15.2	16.4	26.8	24.8	23.2	14.2	23.4	22.8	20.1	80	76	85	80	14.9	26.7	26.5	22.7	12.9	22.2	22.1	19
1992	1	14	30.6	15	15.6	20.2	27.4	25.2	24.5	18.2	25.2	24	22.5	83	84	91	86	19.7	30.7	29.1	26.5	17.3	24.5	23.6	21.8
1992	1	15	31.8	19.4	12.4	21.8	28.4	24.6	24.9	18.2	24.2	22.8	21.7	72	71	86	76	18.7	27.6	26.7	24.3	16.5	22.7	22.1	20.4
1992	1	16	30	18.2	11.8	21.4	25.8	24.8	24.2	16.8	23.2	22.2	20.7	64	81	80	75	16.3	26.8	25.2	22.8	14.3	22.3	21.2	19.3
1992	1	17	31.2	18.2	13	21.2	30.2	26.2	26	19.2	24.6909	23.4	21.5273	84	74.2727	80	78	21	28.9	27.1	24.3455	18.3	23.3727	22.4	20.3091
1992	1	18	32.2	14.8	17.4	15.6	30.2	28.2	25.6	14.2	24.5455	24.4	21.4818	87	74.8182	74	77.6364	15.3	28.8091	28.2	24.2818	13.4	23.2545	23.1	20.1727
1992	1	19	32	15.4	16.6	20	30.8	28.8	27.1	18	26.8	24.2	23	83	74	69	75	19.4	32.8	27.4	26.5	17	25.6	22.6	21.7
1992	1	20	31.8	19.8	12	21.8	30.2	26.8	26.4	18.2	24.0182	23.2	21.2545	72	76.7273	75	79.4545	18.7	27.8636	26.2	24	16.5	22.8545	21.9	20.1545
1992	1	21	30	18.8	11.2	22.2	28.2	24.2	24.7	18	24.2545	22.8	21.8727	68	77.2727	89	82.1818	18.1	28.3364	26.9	25.0727	15.9	23.1091	22.3	20.9364
1992	1	22	30	18.2	11.8	23.6	28.2	26.2	26.1	20.2	24.2	23.8	22.7	74	73	82	76	21.6	27.8	28	25.8	18.7	22.8	23	21.5
1992	1	23	30.4	18.2	12.2	21.4	26.2	24.8	24.3	19.2	24.2	22.8	22.1	82	85	85	84	20.9	29	26.5	25.5	18.2	23.5	22.1	21.3
1992	1	24	30.4	20.8	9.6	23.2	29.2	26.2	26.2	20.6	25.2	24.2	23.3	80	73	85	79	22.7	29.6	29	27.1	19.5	23.9	23.5	22.3
1992	1	25	29.4	16.8	12.6	20	26.8	24.2	23.8	18.2	23.4	22.8	21.5	85	76	89	83	19.8	26.7	26.9	24.5	17.3	22.2	22.3	20.6
1992	1	26	30.4	15.8	14.6	21.8	28.8	26.6	26	18.2	24.2	23.6	22	72	69	78	73	18.7	27.4	27.3	24.5	16.5	22.6	22.5	20.5
1992	1	27	30.8	14.2	16.6	20	29.6	26.8	25.8	16	24.2	23.2	21.1	67	65	75	69	15.8	26.9	26.2	23	13.8	22.3	21.9	19.3
1992	1	28	30	15.2	14.8	22.4	26.8	24.2	24.4	18	23.2	22.8	21.3	66	75	89	77	18	26.2	26.9	23.7	15.8	21.9	22.3	20
1992	1	29	29.8	19.2	10.6	22.2	26.4	24.8	24.5	20.2	23.2	22.8	22.1	84	77	85	82	22.5	26.5	26.5	25.2	19.4	22	22.1	21.2
1992	1	30	30.2	17.2	13	22.2	27.4	25.2	25	18	25.2	24.2	22.5	68	84	92	81	18.1	30.7	29.6	26.1	15.9	24.5	23.9	21.4
1992	1	31	28.8	16.8	12	20.8	26.2	24.2	23.9	18.2	23.4	22.4	21.3	79	80	86	81	19.3	27.1	26	24.1	17	22.4	21.7	20.4
1992	2	1	29.9714	18.6	11.3714	20.8	30.8	26.8	26.3	18.6	25.6	24.2	22.8	82	67	81	77	20.1	29.7	28.6	26.1	17.6	23.9	23.3	21.6
1992	2	2	30.2	18.6	11.6	22.6	28.8	24.2	25	19.6	24.2	22.8	22.2	77	69	89	78	21	27.4	26.9	25.1	18.3	22.6	22.3	21.1
1992	2	3	30.4	17.2	13.2	21.4	29.2	25.2	25.3	18.2	23.6333	23.2	21.0818	74	77.3333	85	79.0909	19	27.4167	27.2	23.6727	16.7	22.4917	22.5	19.9455
1992	2	4	29.6	19.2	10.4	22.2	27.8	24.8	24.9	20	25.2	22.8	22.7	82	82	85	83	22	30.5	26.5	26.3	19.1	24.4	22.1	21.8
1992	2	5	29.2	18.6	10.6	21	28.8	26.8	25.8	19.2	24.2	23.8	22.4	85	69	79	78	21.1	27.4	27.7	25.4	18.4	22.6	22.7	21.2
1992	2	6	30	18.2	11.8	20.2	28.2	24.2	24.2	18.6	24.6	22.8	22	86	75	89	84	20.5	28.7	26.9	25.4	17.9	23.4	22.3	21.2
1992	2	7	30.4	19.2	11.2	20.8	26.8	24	23.9	18.8	23.8	21.2	21.3	83	79	79	80	20.5	27.7	23.5	23.9	17.9	22.7	20.1	20.2
1992	2	8	29.2	19.8	9.4	23.8	25.8	24.2	24.5	21	22.8	22.8	22.2	79	78	89	82	23.2	25.9	26.9	25.3	19.9	21.7	22.3	21.3
1992	2	9	29.8	20.2	9.6	23.6	28.6	26.4	26.3	21	24.6	23.2	22.9	80	73	77	77	23.3	28.5	26.5	26.1	19.9	23.2	22	21.7
1992	2	10	31.6	19.2	12.4	20.8	29.2	25.6	25.3	18.4	26.2	23.4	22.7	80	79	84	81	19.7	32.2	27.4	26.4	17.3	25.3	22.6	21.7
1992	2	11	30	19.6	10.4	23.2	28.2	26.4	26	20	24.2	24.8	23	75	73	88	79	21.4	27.8	30.3	26.5	18.6	22.8	24.3	21.9
1992	2	12	30.4	19	11.4	24	28.8	24.2	25.3	20.8	23.8	22.8	22.5	76	67	89	77	22.6	26.4	26.9	25.3	19.5	22	22.3	21.3
1992	2	13	30.6	17.2	13.4	20.4	27.9	25.8	25	18	25.2	23.8	22.3	80	81	85	82	19.2	30.4	28.3	25.9	16.8	24.3	23.1	21.4
1992	2	14	32.2	17	15.2	19.2	30.4	26	25.4	18	26.8	23.8	22.9	89	76	84	83	19.9	33	28.1	27	17.4	25.7	23	22.1
1992	2	15	30.2	16.8	13.4	20	29.2	26.2	25.4	18.8	25.4	23.8	22.7	90	74	82	82	21	30.1	28	26.4	18.3	24.2	23	21.8
1992	2	16	28.8	15.4	13.4	22	25.8	23.2	23.5	18.2	23.2	21.8	21.1	70	81	89	80	18.6	26.8	25.3	23.6	16.4	22.3	21.3	20
1992	2	17	29.8	15.2	14.6	19.2	26.8	24.2	23.6	18.2	24.2	22.8	21.7	91	81	89	87	20.3	28.6	26.9	25.3	17.7	23.3	22.3	21.1
1992	2	18	31.2	17	14.2	20	30	28.4	26.7	18.2	26.2	24.2	22.9	85	75	71	77	19.8	31.7	27.6	26.4	17.3	25	22.7	21.7
1992	2	19	30.2	14.8	15.4	20	29.8	27.2	26	19	25.2	24.2	22.8	91	70	79	80	21.4	29.3	28.4	26.3	18.6	23.7	23.2	21.8
1992	2	20	29.9	15.4	14.5	18.8	27.8	25.8	24.5	16.8	25.4	23.6	21.9	83	83	84	83	17.9	31	27.8	25.6	15.8	24.6	22.8	21.1
1992	2	21	28.8	16	12.8	20.8	26.4	24.6	24.1	16.8	23.2	22.8	20.9	68	77	86	77	16.7	26.5	26.7	23.3	14.7	22	22.1	19.6
1992	2	22	30.2	19.8	10.4	21.8	28.2	26.4	25.7	18.2	24.2	24.2	22.2	72	73	84	76	18.7	27.8	28.9	25.1	16.5	22.8	23.4	20.9
1992	2	23	32.2	14.6	17.6	17.2	30.6	28.8	26.4	16.4	25.2	24.2	21.9	93	66	69	76	18.2	28.8	27.4	24.8	16	23.4	22.6	20.7
1992	2	24	33.4	17.2	16.2	22.8	32.8	28.4	28.1	18.2	26.2	25.2	23.2	65	60	78	68	18.1	30	30.1	26.1	15.9	24.1	24.2	21.4
1992	2	25	33.6	22.4	11.2	23.4	31.4	28.2	27.8	20	25.8	24.2	23.3	74	65	73	71	21.3	29.8	27.8	26.3	18.5	24	22.8	21.8
1992	2	26	33.4	20	13.4	22.8	32.2	29.2	28.4	20.8	25.4	24.8	23.7	84	59	71	71	23.3	28.3	28.6	26.8	20	23.1	23.3	22.1
1992	2	27	32	20.4	11.6	24.2	31.8	28.2	28.1	20.2	26.8	24.2	23.7	70	69	73	71	21.2	32.2	27.8	27.1	18.5	25.3	22.8	22.2
1992	2	28	32.2	18.2	14	25.4	31.2	29.8	29	22.8	26.4	25.2	24.8	81	69	70	73	26.2	31.5	29.3	29	21.8	24.9	23.7	23.5
1992	2	29	31	17.8	13.2	21.8	30.8	26.4	26.3	20	25.2	24.2	23.1	85	65	84	78	22.3	28.7	28.9	26.6	19.2	23.3	23.4	22
1992	3	1	28.8	18.4	10.4	22.8	26.8	24.6	24.7	19.2	23.2	23	22.2	72	75	81	78.2	20.1	26.2	26.56	25.36	17.6	21.9	22.02	21.05
1992	3	2	30.6	19.2	11.4	23.4	29.2	26.4	26.4	20	26.2	24.2	23.5	74	79	84	79	21.3	32.2	28.9	27.4	18.5	25.3	23.4	22.4
1992	3	3	32.6	16.8	15.8	23	30.8	28.4	27.6	21	24.9714	24.2	21.9286	84	74.2857	71	76	23.6	29.3571	27.6	24.7857	20.2	23.7	22.7	20.5
1992	3	4	34.2	18.2	16	20.4	32.8	28.6	27.6	19.1	25.4	24.2	22.9	89	56	70	72	21.3	27.9	27.5	25.6	18.5	22.9	22.7	21.4
1992	3	5	34.6	17.8	16.8	24.2	33.2	25.2167	24.9818	19.2	25.2	22.6091	21.85	64	53	81.0909	79	19.2	27.2	26.0091	25.1	16.9	22.5	21.6545	20.7125
1992	3	6	32.8	17.6	15.2	21.8	30.8	28.2	27.3	18.2	25.4	24.2	22.6	72	66	73	70	18.7	29.2	27.8	25.2	16.5	23.6	22.8	21
1992	3	7	30	20.6	9.4	23.8	28.2	26.4	26.2	21.2	24.2	23.6	23	80	73	80	77	23.6	27.8	27.4	26.3	20.2	22.8	22.6	21.9
1992	3	8	31.8	20	11.8	22.2	30	28	27	19.8	26.4	24.2	23.5	81	76	74	77	21.6	32.2	27.9	27.2	18.8	25.3	22.9	22.3
1992	3	9	32	19.6	12.4	23.2	30	26.8	26.7	21.4	25.2	23.8	23.5	86	69	79	78	24.4	29.1	27.7	27.1	20.7	23.6	22.7	22.3
1992	3	10	32.8	21.2	11.6	24.2	31.8	29.2	28.6	20.8	25.2	24.8	23.6	75	60	71	68	22.5	28	28.6	26.4	19.4	23	23.3	21.9
1992	3	11	34.2	20	14.2	22.8	32.2	28.2	27.9	18.8	25.2	24.2	22.7	69	58	73	67	19.3	27.8	27.8	24.9	16.9	22.8	22.8	20.9
1992	3	12	34.4	19.8	14.6	23	32.8	28.2	28	20	26.2	25.2	23.8	77	60	79	72	21.6	30	30.2	27.3	18.7	24.1	24.2	22.3
1992	3	13	33.6	22.2	11.4	24.2	31.8	28.8	28.4	21.6	26.2	24.2	24	80	65	69	72	24.2	30.6	27.4	27.4	20.6	24.4	22.6	22.5
1992	3	14	31.2	18.4625	12.7375	20.8	30	28	26.7	20.6	26.2	25.2	24	98	75	80	84	24.1	31.7	30.3	28.7	20.5	25	24.3	23.3
1992	3	15	31.4	20	11.4	23	29.8	26.8	26.6	21.2	24.2	23.4	22.9	86	64	76	75	24.1	26.8	26.7	25.9	20.5	22.2	22.2	21.6
1992	3	16	31.4	19.2	12.2	23.2	28.8	26.2	26.1	20.2	26.2	24.2	23.5	77	82	85	81	21.8	32.4	29	27.7	18.9	25.4	23.5	22.6
1992	3	17	31.8	17.2	14.6	20.6	29.8	26.8	26	18.2	26.4	24.2	22.9	80	77	81	80	19.4	32.3	28.6	26.8	17.1	25.4	23.3	21.9
1992	3	18	32.6	16.2	16.4	22.2	30.8	28.2	27.4	19.2	24.6	24.2	22.03	76	74	73	76.8	20.4	28.7545	27.8	24.91	17.8	23.2455	22.8	20.79
1992	3	19	34	16.8	17.2	21	31.8	29.2	27.8	20	25.2	24	23.1	92	60	66	72	22.8	28	26.7	25.8	19.6	23	22.2	21.6
1992	3	20	32.2	20.2	12	24	30.6	28.2	27.8	21.2	26.2	24	23.8	79	71	71	74	23.5	31.3	27.3	27.4	20.1	24.8	22.5	22.5
1992	3	21	31	20.8	10.2	23	29.8	26.2	26.3	20.4	24.9333	23.4	21.89	80	75.3333	80	78.3	22.4	29.475	27.1	24.82	19.3	23.6833	22.4	20.72
1992	3	22	32.8	18.4	14.4	22.2	30.2	28.2	27.2	19.4	26.4	22.8	22.9	78	75	64	72	20.8	32.1	24.5	25.8	18.1	25.2	20.7	21.4
1992	3	23	33	19.8	13.2	21.6	31.2	28.2	27.3	20.2	25.2	24.4	23.3	88	63	74	75	22.8	28.4	28.2	26.5	19.6	23.2	23.1	22
1992	3	24	33	20.2	12.8	22.8	27.3538	24.4364	24.75	19.2	24.0727	22.56	22	72	76.2727	85.3	80	20.1	28.0273	26.18	24.9556	17.6	22.8091	21.84	20.9444
1992	3	25	32.2	19.8	12.4	23.4	31.8	28.4	28	22	25.6	24.2	23.9	89	62	71	74	25.6	29.1	27.6	27.4	21.5	23.6	22.7	22.6
1992	3	26	32.2	20.6	11.6	23.4	30.6	26.8	26.9	21.2	26.8	24.2	24.1	83	75	81	80	23.8	32.9	28.6	28.5	20.3	25.7	23.3	23.1
1992	3	27	31.2	19.2	12	22.4	29.8	26.4	26.3	19.2	26.4	23.2	22.9	75	77	77	76	20.3	32.3	26.5	26.4	17.7	25.4	22	21.7
1992	3	28	32.2	19.2	13	23.8	30.8	28.4	27.8	20	26.4	24.2	23.5	72	71	71	71	21.1	31.7	27.6	26.8	18.3	25	22.7	22
1992	3	29	33	17.4	15.6	22.2	31.2	29.6	28.2	18.8	26.2	25.2	23.4	73	68	71	71	19.6	31	29.4	26.7	17.2	24.6	23.7	21.9
1992	3	30	32.8	17.8222	14.9778	21.4	30.8	28.2	27.1	19.4	25.2	24	22.9	84	65	71	73	21.3	28.7	27.3	25.7	18.5	23.3	22.5	21.5
1992	3	31	30	20.6	9.4	22.2	28.4	26.2	25.8	18.4	24.2	23.2	21.9	70	71	78	73	18.9	27.6	26.6	24.4	16.6	22.7	22.1	20.5
1992	4	1	29.6	21.8	7.8	23.2	28.2	26.4	26	20.8	24	22.8	22.5	81	71	74	76	23.1	27.3	25.6	25.3	19.8	22.5	21.5	21.3
1992	4	2	33.8	20.2	13.6	23.6	30.1	28.2	27.5	19.6	26.6	24.2	23.5	70	77	73	73	20.4	32.7	27.8	26.9	17.8	25.5	22.8	22.1
1992	4	3	32.8	19.8	13	25.4	30.4	26.8	27.3	22	25.4	23.2	23.5	75	68	75	72	24.4	29.4	26.2	26.7	20.7	23.8	21.9	22.1
1992	4	4	32.6	22.8	9.8	24.4	31.2	27.6	27.7	23.2	26.4	24.2	24.6	91	69	76	79	27.7	31.5	28.1	29.1	22.8	24.9	23	23.6
1992	4	5	32.4	20	12.4	22.8	30.8	28.4	27.6	19.6	26.2	24.2	23.3	75	70	71	72	20.9	31.2	27.6	26.6	18.2	24.8	22.7	21.9
1992	4	6	32.4	20.2	12.2	23.2	31.4	29.2	28.3	21.2	26.6	24.2	24	84	69	67	74	24	31.9	27.2	27.7	20.4	25.1	22.4	22.7
1992	4	7	32	19.8	12.2	22	30.6	26.4	26.4	18.2	26.2	23.2	22.5	70	71	77	73	18.6	31.3	26.5	25.5	16.4	24.8	22	21.1
1992	4	8	33.6	20.8	12.8	23.6	32.6	29.2	28.6	20.2	26.2	25.2	23.9	74	61	73	70	21.6	30.1	29.6	27.1	18.7	24.2	23.9	22.3
1992	4	9	34.6	20	14.6	22	32.2	30	28.5	20.2	25.2	26	23.8	85	58	74	72	22.6	27.8	31.2	27.2	19.4	22.8	24.7	22.3
1992	4	10	33.2	18.8	14.4	20.4	31.2	29.2	27.5	18.6	25.2	26.2	23.3	85	63	79	76	20.3	28.4	32.2	27	17.8	23.2	25.3	22.1
1992	4	11	33	20.4	12.6	21.9231	31.8	28.6	25.6727	19.3667	25.4	24.2	22.77	80.5833	61	70	78.9	21.1083	28.5	27.5	26.36	18.2583	23.3	22.7	21.65
[truncated: 264 more rows]

## Sheet: 1993
						Temperature				Temperature				Relative Humidity				Pressure				Dew temperature
[truncated: 367 more rows]

[truncated: 11 more sheets: 1994, 1995, 1996, 1997, Promedios anuales, Calc_Promedio, tao(0,0), tao(0,1), tao(0,2), tao(0,3), tao(0,4)]
