# Supplementary material for: Direct, diffuse and total solar radiation data set in La Guajira, Magdalena and Cesar departments -Colombia
Source: Data Brief. 2020 Oct 15;33:106397. doi: 10.1016/j.dib.2020.106397 (PMC7599437; doi:10.1016/j.dib.2020.106397)
Supplement: Supplementary file 27 [file mmc27.xls]

## Sheet: 1984
						Temperature				Temperature				Relative Humidity				Pressure				Dew temperature
Year	Month	Day	Maximum	Minimum	Max-Min	1899-12-31 07:00:00	1899-12-31 13:00:00	1899-12-31 19:00:00	Average	1899-12-31 01:00:00	1899-12-31 13:00:00	1899-12-31 19:00:00	Average	1899-12-31 01:00:00	1899-12-31 13:00:00	1899-12-31 19:00:00	Average	1899-12-31 07:00:00	1899-12-31 13:00:00	1899-12-31 19:00:00	Average	1899-12-31 07:00:00	1899-12-31 13:00:00	1899-12-31 19:00:00	Average		Month	Taverage	Hraverage
1984	1	1	34.8636	20.0071	14.8565	23.5267	33.0923	27.6417	27.9091	21.4143	24.88	23.1562	23.2385	81.7857	51.2667	68	67.6667	24	25.8333	25.2125	25.1615	20.3571	21.4467	21.1062	21.0769		January	28.2679	65.8556
1984	1	2	33.975	20.0235	13.9515	23.0238	32.7833	28.1176	28.1188	20.8105	24.6667	23.09	22.9444	80.5789	51.9048	68.75	67.2941	22.9632	25.681	25.24	24.7667	19.6368	21.2048	21.085	20.7278		February	28.7338	66.7694
1984	1	3	34.3765	20.1	14.2765	23.0304	33.1235	28.725	28.5375	21.1909	24.9952	23.1368	23.1632	84.9545	54.2	65.3889	66.7895	23.9682	26.635	25.0056	25.3722	20.3364	21.89	20.9333	21.1611		March	28.8088	69.3249
1984	1	4	34.0118	20.3889	13.6229	22.9682	33.0278	28.0333	28.1687	21.0667	24.6095	23.1524	23.005	83.45	50.4286	67.8095	67.4444	23.765	25.2571	25.1619	24.8053	20.17	21.0429	21.0619	20.7947		April	28.3747	75.5714
1984	1	5	33.7533	21.0111	12.7422	22.9048	32.7313	27.6562	27.92	21.26	24.3524	22.6381	22.79	85.45	52.05	67	67.8889	24.12	25.21	24.2905	24.5421	20.425	21.04	20.4238	20.6263		May	27.9808	80.3975
1984	1	6	33.8	20.7368	13.0632	22.86	32.2529	28	27.9467	21.1333	24.6333	22.8238	22.8524	85.05	53.0952	65.7143	67.4737	23.735	25.6952	24.4333	24.555	20.145	21.2905	20.5476	20.635		June	27.9706	79.584
1984	1	7	34.1882	20.355	13.8332	22.7955	32.3778	27.5125	27.7176	20.6682	24.6409	22.6667	22.7238	82.9545	53.2273	66.2857	67.95	22.9773	25.7227	24.2286	24.419	19.6682	21.3409	20.4095	20.5714		July	28.3936	76.4459
1984	1	8	34.3067	20.5111	13.7956	22.7522	33.2684	28.1611	27.9706	20.7045	24.8136	22.4105	22.5368	84.2727	51.8636	65.5	65.4737	23.1545	25.9636	23.8167	24.1333	19.7864	21.4409	20.1111	20.3556		August	27.9915	78.9124
1984	1	9	34.3056	20.515	13.7906	22.7087	32.6368	27.8176	27.86	20.3478	24.5591	22.63	22.525	80.5	52.5	64.45	64.8421	22.1273	25.5864	23.985	23.6211	18.9955	21.2455	20.205	19.9474		September	27.3645	80.5643
1984	1	10	34.2667	20.8278	13.4389	22.413	32.1842	28.2824	27.9941	20.67	24.5905	22.8737	22.7444	85.35	52.6667	64.2105	67.2941	23.2952	25.6333	24.3526	24.4833	19.8476	21.3	20.4368	20.5611		October	26.8741	82.4313
1984	1	11	34.1938	20.2706	13.9232	22.7227	32.875	28.6625	28.2437	20.87	24.65	22.6737	22.6611	84	51.6316	60.6667	64	23.43	25.6368	23.7556	23.9647	19.9	21.1947	19.9556	20.1471		November	26.9658	81.3099
1984	1	12	34.4812	19.9235	14.5577	22.5	32.8588	28.6294	28.3	20.24	24.7429	23.1619	22.69	81	52.3333	63.0476	64.75	22.2	25.8571	24.7048	24.15	19.07	21.4048	20.6667	20.31		December	27.4065	75.0278
1984	1	13	34.5882	19.9095	14.6787	23.1435	32.9944	28.5222	28.3235	20.6909	24.6955	23.2826	22.9143	80.9091	50.8182	65.7727	66.4211	22.8227	25.5636	25.1636	24.58	19.4818	21.2455	20.9864	20.605
1984	1	14	34.5474	20.46	14.0874	22.7304	32.435	28.4526	28.0158	20.6913	24.7652	23.1696	22.8696	82.1818	52.4783	65.2273	67.0952	22.8636	25.8783	24.8636	24.5136	19.5318	21.4261	20.8909	20.5955
1984	1	15	34.4111	20.5737	13.8374	23.0542	33.0684	28.41	28.3421	20.9348	24.4762	22.8182	22.6632	81.5909	50.6667	62.9545	66.2632	23.3217	25.0952	24.0955	24.17	19.887	20.9333	20.3409	20.38
1984	1	16	34.3167	21.0947	13.2219	22.9625	32.9278	28.5333	28.4882	20.8478	24.3045	22.985	22.7	82.2609	49.7143	62.6	63.5	23.1957	24.6524	24.32	23.8	19.8174	20.6143	20.405	20.1105
1984	1	17	34.8118	20.2833	14.5284	22.5478	33.0222	28.9529	28.4059	20.7273	24.6	22.8286	22.7238	84.5455	50.0476	61.2	65.4211	23.2091	25.1762	23.905	24.07	19.8318	21.0381	20.095	20.31
1984	1	18	35.1	20.3833	14.7167	22.5565	32.8222	28.5562	28.0625	20.6286	24.7	22.93	22.855	84.0952	52.3	62.2105	66	22.9857	26.065	24.1632	24.4263	19.6952	21.535	20.3158	20.5158
1984	1	19	35.0294	20.8056	14.2239	22.9545	33.1333	28.7588	28.3529	21.035	24.7455	22.6526	22.7824	84.05	50.6818	60.1579	64.7778	23.65	25.6091	23.5789	24.1882	20.13	21.2773	19.9684	20.4
1984	1	20	34.7188	20.7158	14.003	22.8714	33.1944	28.5176	28.3933	20.8667	24.6682	23.1238	22.8667	83	50.0909	64.1429	65.5294	23.32	25.3136	24.7952	24.4882	19.9	21.0455	20.8048	20.5882
1984	1	21	34.5529	20.7684	13.7845	22.925	32.815	28.4211	28.1389	20.9682	25.287	23.319	23.19	83.8636	54.1739	64.9048	68.3158	23.5227	27.087	25.1667	25.255	20.0455	22.2652	21	21.1
1984	1	22	34.8056	20.6235	14.182	22.6042	33.1474	28.3722	28.2	21.0182	25.3105	23.2333	23.1294	85.6818	51.7895	65.5	67	23.7682	26.7368	25.01	25.0438	20.1955	22	20.825	20.925
1984	1	23	35.0111	20.705	14.3061	23.2522	33.5	28.6176	28.5	21.2091	25.015	23.08	23.2824	83.0909	49.45	62.85	66.1875	23.8136	25.83	24.485	25.1118	20.2	21.35	20.6	21
1984	1	24	34.3588	20.7789	13.5799	23.0391	32.9722	28.85	28.5111	21.0364	24.6421	22.895	22.7611	83.2273	49.7895	59.65	63	23.5682	25.2053	23.78	23.8833	20.0318	20.9053	20.025	20.1278
1984	1	25	34.7938	20.585	14.2088	22.3864	32.9647	29.3529	28.3062	20.7	25.0167	23.1	22.575	84.45	51.8333	59.4737	64.6471	23.3095	26.2167	24.1	24.4188	19.7952	21.45	20.2368	20.3812
1984	1	26	34.9	20.6	14.3	23.2227	33.2938	28.6667	28.5937	21.1591	24.9143	22.9905	23.02	83.5455	50.8	60.6667	64.6111	23.85	25.82	24.0476	24.3684	20.1773	21.3	20.2048	20.4316
1984	1	27	34.6056	20.82	13.7856	22.8174	33.1105	28.3684	28.2316	20.6652	24.9609	22.8545	22.8182	82.7826	52	62.2273	66.1905	22.9957	26.1565	24.0182	24.3727	19.6174	21.5652	20.2409	20.4409
1984	1	28	34.8053	20.5842	14.2211	22.5783	33.4105	28.8684	28.4611	20.7818	24.8091	23.1304	22.9571	83.9048	50.2727	61.7727	66.1579	23.3143	25.6182	24.5091	24.725	19.8714	21.2455	20.55	20.7
1984	1	29	35.0316	20.765	14.2666	22.813	33.5368	29.0278	28.6588	20.4391	24.8909	22.7913	22.6864	80.1818	49.7727	59.9524	63.75	22.3864	25.7455	24.0381	24.17	19.1909	21.3364	20.2	20.285
1984	1	30	35.1471	20.785	14.3621	22.3727	33.6333	29.2556	28.7824	20.3591	24.8045	22.7238	22.4684	81.95	49.4286	57.1	62.7895	22.4857	25.6095	23.22	23.7053	19.2762	21.2286	19.72	20.0211
1984	1	31	34.6	20.7053	13.8947	23.1571	32.9133	29.4588	28.85	20.8524	25.0895	23.2842	23.0722	81.95	52.6667	59.6111	65	23.35	26.7333	24.35	24.8353	19.87	21.8333	20.3889	20.7176
1984	2	1	34.6118	20.7636	13.8481	23.4542	33.0765	29.3471	29	21.5136	25.2095	23.6895	23.3647	84.619	52.1905	62.8421	65.625	24.3273	26.7048	25.4947	25.0882	20.5545	21.9762	21.2368	21.0353
1984	2	2	34.6063	20.92	13.6863	23.3905	33.0167	29.5294	28.9	21.1238	25.1955	23.6762	23.4056	82.9048	54.4091	62	67.6875	23.6667	26.9091	25.281	25.4722	20.081	22.0591	21.1429	21.2222
1984	2	3	35.0706	21.0227	14.0479	23.3435	32.9158	29.3158	28.8294	21.3304	25.0375	23.3318	23.2524	84.1364	52.375	59.2273	65.7895	24.2565	26.3292	24.3318	25.0429	20.4826	21.6875	20.4727	20.9238
1984	2	4	35.0222	21.0409	13.9813	23.688	33.135	29.1632	28.99	21.4478	25.1609	23.5261	23.3476	84.6818	52.3478	61.7391	64.7143	24.2591	26.5652	25.1087	25.305	20.4682	21.8652	21.0174	21.13
1984	2	5	34.2647	20.9045	13.3602	23.1542	32.7619	28.7526	28.4053	21.3545	24.913	23.4682	23.4421	84.5909	53	62.2273	67.3333	23.9043	26.2304	25.0364	25.26	20.2087	21.4783	20.9273	20.98
1984	2	6	34.8389	20.6455	14.1934	23.35	32.67	28.7176	28.2824	21.2048	24.9455	23.335	23.0938	84.8571	53.3182	63.4	66.5625	23.7545	26.3091	24.955	24.6706	20.1318	21.6955	20.87	20.6647
1984	2	7	34.7529	20.6889	14.0641	23.0273	33.1167	28.9778	28.5444	20.9368	25.2095	23.419	23.2158	84.8421	53.2857	62.8095	65.5882	23.6526	26.7476	24.9429	25.0316	20.0632	21.9476	20.8524	20.8895
1984	2	8	34.8312	20.83	14.0012	23.2125	32.9895	28.6444	28.4389	21.4318	25.2455	23.5619	23.49	84.7727	53.4545	64	67.7895	24.3318	26.8682	25.3333	25.655	20.5682	21.9727	21.1286	21.31
1984	2	9	34.85	21.075	13.775	23.6783	32.8278	28.7789	28.4737	21.687	25.3318	23.6522	23.5571	84.0455	55.7727	64.2609	69.0476	24.6739	27.3591	25.5522	25.8955	20.787	22.3409	21.3087	21.5045
1984	2	10	35.0111	20.6455	14.3657	23.3417	32.89	29.42	28.7611	21.5043	24.8043	23.7542	23.4318	84.7826	51.3913	64.0417	67.381	24.4391	25.787	25.6917	25.5091	20.6304	21.3826	21.3542	21.2591
1984	2	11	35.1053	20.9762	14.1291	23.384	32.8714	29.5	28.8579	21.6913	25.1571	23.5727	23.3947	85.5652	52.2857	60.5	65.0556	24.7913	26.4571	24.8955	25.1684	20.8696	21.9	20.8409	21.0579
1984	2	12	34.8722	21.1455	13.7268	23.1875	33.04	29.6952	28.86	21.4955	25.6522	24.0182	23.6952	85.0476	53.6957	62.7273	67.8	24.3318	27.6913	26.0136	25.9762	20.5773	22.4826	21.5182	21.4857
1984	2	13	34.8	21.1565	13.6435	23.7478	32.9667	29.2882	28.7	22.1286	25.785	23.8063	23.8062	86.619	54.3684	63.4	67.9286	25.5762	27.9632	26.5312	26.3333	21.3714	22.6368	21.7563	21.6933
1984	2	14	34.9437	20.781	14.1628	23.0583	32.9778	29.6941	28.6294	21.019	25.3143	23.2421	22.9611	81.7	52.1905	59.6316	62.5	23.435	26.6762	24.2421	24.1882	19.93	21.9476	20.3684	20.3706
1984	2	15	35.1882	20.6056	14.5827	23.2217	33.0333	29.4316	28.8312	21.715	25.2	23.3	23.3895	85.3	52.4091	61.619	66.4444	24.795	26.6136	24.6762	25.3	20.875	21.9318	20.6905	21.1263
1984	2	16	35.1	21.3091	13.7909	23.4409	33.1158	28.9944	28.6235	21.619	25.5	23.8952	23.7	84.4762	53.5217	64.619	67.8947	24.6524	27.2913	26.0333	26.06	20.7333	22.3	21.5476	21.605
1984	2	17	34.8947	21.0435	13.8513	23.132	33.2619	28.9381	28.6333	21.1957	24.9167	23.4826	23.1182	83.6087	50.375	63.1739	65.2857	23.9261	25.8542	25.2609	24.8227	20.2478	21.3333	21.0435	20.7364
1984	2	18	34.3632	21.0364	13.3268	22.9231	33.2136	29.4227	28.8857	21.1875	25.4042	23.3217	23.3	86.25	54.2083	61.5217	67.6667	24.0833	27.3125	24.6913	25.3478	20.3917	22.2417	20.6391	21.0652
1984	2	19	34.96	20.9045	14.0555	23.0385	33.2409	29.27	28.6476	21.1217	24.8652	23.3739	23.1571	83.3043	50.75	63.5909	66.381	23.7217	25.8417	25.0174	25.0182	20.1435	21.3167	20.9043	20.8909
1984	2	20	34.7	20.85	13.85	23.528	33.2619	29.0842	28.9316	21.0783	25.3	23.18	23.1526	79.913	53.1304	61.05	65.2353	23.2826	26.887	24.35	24.7684	19.8783	22.0609	20.495	20.7579
1984	2	21	34.6722	21.05	13.6222	23.676	33.11	29.245	28.9579	21.4524	24.9895	23.4389	23.2267	80.2857	52.7368	64.1111	65.8667	23.6909	26.3632	25.3789	24.9647	20.05	21.6474	21.1579	20.8471
1984	2	22	34.8389	21.265	13.5739	23.248	33.36	29.4474	28.9833	21.2636	25.219	23.8455	23.4381	83.0909	53.0952	62.1905	66	23.9045	26.8143	25.519	25.52	20.3	22.0476	21.2	21.245
1984	2	23	34.7667	21.42	13.3467	23.7542	33.7632	29.25	29.1562	21.7667	25.1909	23.255	23.3111	85.0952	51.5217	60.1111	65.5882	25.0545	26.6174	24.4737	25.3333	21.0591	21.9217	20.6211	21.1833
1984	2	24	34.7765	21.6571	13.1193	23.8583	33.43	28.3167	28.4412	21.7045	25.5565	23.7857	23.815	83	53.6087	68.4762	69.5556	24.55	27.4	26.2619	26.395	20.7136	22.4261	21.7571	21.855
1984	2	25	34.2421	21.6286	12.6135	23.38	32.08	28.9211	28.2947	22.0591	25.2043	23.8286	23.76	86.6667	57.3478	68.0952	69.7059	25.4667	27.3217	26.3571	26.6	21.2667	22.3391	21.7714	21.9263
1984	2	26	34.575	21.7238	12.8512	23.5115	33.005	28.7474	28.425	22.013	25.3542	23.9727	23.825	85.6667	53.7083	68.2273	69.9444	25.3864	26.8583	26.55	26.635	21.2455	21.9917	21.8455	21.915
1984	2	27	35.24	21.781	13.459	23.68	33.415	29.295	28.9889	21.9435	25.4455	23.8476	23.81	84.4348	52.5909	64.1905	67.4211	25.0957	27.1	25.8619	26.18	21.0826	22.1864	21.5048	21.685
1984	2	28	35.1737	21.89	13.2837	24.06	33.32	29.49	29.075	21.9087	25.4182	23.555	23.555	82.6522	54.2273	61.15	65.75	24.9087	27.2091	25.019	25.6952	20.9087	22.2864	20.8762	21.3524
1984	2	29	34.64	21.9333	12.7067	23.7	32.8667	29.8667	29.0667	22.2667	24.9333	23.4	23.5333	88.3333	52.6667	58.3333	66.6667	25.8833	25.9667	24.3	25.4	21.6167	21.5833	20.4833	21.2167
1984	3	1	35.3333	21.3409	13.9924	23.788	33.45	29.4158	29.0579	21.8304	25.5261	23.8261	23.7261	83.9565	53.8261	63.7273	66.9091	24.8739	27.4478	25.7455	25.8909	20.9217	22.4609	21.4	21.5227
1984	3	2	34.1	21.785	12.315	24.316	32.805	29.205	28.94	22.5083	25.6083	24.0957	24.0478	86	57.2917	66.8696	70.0435	26.1583	28.025	26.6522	26.9174	21.7375	22.8542	22.0043	22.1696
1984	3	3	34.9684	21.8391	13.1293	24.072	33.3238	29.2667	28.9905	22.2083	25.6583	23.813	23.9	84.9583	54.24	63.3913	67.75	25.564	27.56	25.7917	26.2667	21.364	22.564	21.4208	21.7708
1984	3	4	35.205	21.6429	13.5621	23.8731	32.9545	29.035	28.7571	22.5583	25.4417	23.8409	23.8545	88.625	55.84	65.5909	69.6957	26.18	27.34	26.1565	26.3739	21.776	22.38	21.5957	21.8174
1984	3	5	34.3381	21.3955	12.9426	23.8577	32.6955	28.6667	28.55	22.5542	24.9708	23.9217	23.7913	89.6667	53.56	68.5652	70.7917	26.6	26.356	26.8167	26.5208	22.028	21.776	22.0667	21.925
1984	3	6	34.705	21.35	13.355	23.536	33.2333	28.7	28.5889	21.9565	25.1905	23.6053	23.3412	87.087	52.7273	65.4737	67.9444	25.425	26.5636	25.67	25.3944	21.2667	21.9318	21.355	21.2056
1984	3	7	34.8444	21.5957	13.2488	23.5	33.2095	29.319	28.8381	22.0208	25.4	23.65	23.6632	87.6667	53.2609	62.95	67.65	25.444	26.9696	25.4714	25.815	21.276	22.1783	21.2286	21.505
1984	3	8	34.9125	21.6818	13.2307	24.164	33.115	29.6722	29.2889	22.3957	25.4818	24.0524	23.9	85.4783	53.7391	65.35	66.85	25.6083	27.5091	26.325	26.2895	21.3917	22.5727	21.83	21.8105
1984	3	9	34.6167	21.8	12.8167	23.892	33.185	28.8238	28.595	22.4	25.7	24.2583	24.1136	88.2917	54.6087	68.6667	70.3478	26.2292	28.05	27.1375	27.1727	21.7708	22.8682	22.3792	22.3773
1984	3	10	33.95	21.3818	12.5682	24.092	33.0667	28.8474	28.7368	22.35	25.7083	23.9208	23.9917	85.0833	55.16	67.3913	68.9583	25.62	27.608	26.4087	26.713	21.368	22.556	21.8565	22.0478
1984	3	11	33.9333	21.719	12.2143	23.9846	32.5095	29.1714	28.6136	22.4913	25.5417	23.8625	24.0348	86.8261	57.6	65.7083	70.5	26.0958	27.816	26.152	26.8417	21.7083	22.756	21.644	22.15
1984	3	12	34.6	21.1818	13.4182	23.9038	32.355	29.281	28.685	22.3083	25.5	23.8545	23.8333	87.5417	58	66.6364	71.2857	25.984	27.8864	26.3913	26.6857	21.648	22.6864	21.8478	22.0238
1984	3	13	35.4	21.481	13.919	23.9	32.755	29.3	29.0278	21.9545	25.7591	24.3696	24.1	85.2857	56.9545	68.3043	68.8095	25.2227	28.3318	27.3913	26.93	21.1545	22.9227	22.4	22.155
1984	3	14	35	21.7476	13.2524	23.9577	32.9762	30.0136	29.3429	22.2042	25.7095	23.9955	23.875	84.7917	55.5909	63.4545	66.5238	25.468	27.8	25.6652	26.0048	21.316	22.6545	21.2957	21.5714
1984	3	15	34.6	21.955	12.645	24.024	32.85	29.5053	29.005	22.513	25.5636	24.0048	23.9667	87	57.913	66.7619	69.8636	25.9708	28.0818	26.4762	26.8	21.6417	22.8545	21.8905	22.1238
1984	3	16	35.4	21.7952	13.6048	24.15	33.5526	29.605	29.3263	22.2667	25.3652	24.055	23.8474	84.7917	52.8333	62.6	65.9	25.625	27.0261	26.115	26.0368	21.4083	22.0522	21.72	21.5842
1984	3	17	34.3824	21.4636	12.9187	24.256	32.59	28.97	28.785	22.3417	25.4333	23.7143	23.719	85.0833	56.28	64.1429	68.3478	25.736	27.348	25.7182	25.9636	21.524	22.34	21.4636	21.5955
1984	3	18	34.8158	21.5955	13.2203	24.076	33.4	29.325	28.9474	22.4391	25.7	24.1682	24.081	86.6957	54.28	66.3636	69.2273	25.8625	27.516	26.7727	26.9476	21.5833	22.36	21.9955	22.1333
1984	3	19	34.5941	21.3667	13.2275	24.3	33.1667	28.9611	28.8667	22.325	25.7304	24.005	23.89	84.625	54.0417	66	67.2381	25.7042	27.4083	26.405	26.415	21.4458	22.4042	21.885	21.885
1984	3	20	36	21.35	14.65	23.568	32.9905	28.7	28.5211	22.2696	25.295	23.9429	23.5722	89.0435	54.0952	67.9524	69.1	25.8958	26.6857	26.519	25.8944	21.5833	21.9952	21.8571	21.5111
1984	3	21	35.4	21.5714	13.8286	24.516	32.495	28.4611	28.4737	22.7609	25.6091	23.9	24.0143	86.1304	58.7826	68.5714	70.9545	26.6292	28.1826	26.5619	26.981	22.0625	22.913	21.9238	22.1952
1984	3	22	35	21.935	13.065	24.3125	32.015	28.49	28.2842	22.913	25.5143	23.9095	24.065	87.6818	58.5455	70.7143	71.35	26.7783	28.219	26.6952	27.0158	22.1478	22.9476	22.0429	22.2526
1984	3	23	32.8	22.23	10.57	24.1667	32.4944	28.2316	28.3889	22.5609	25.2762	23.8	23.8	86.7727	56.0909	69.9545	70.619	26.3217	27.3857	26.5182	26.585	21.8696	22.4714	21.9182	21.99
1984	3	24	34.5067	22.175	12.3317	24.3304	32.9579	28.4526	28.5579	22.7261	25.9571	24.3864	24.2632	86.6364	57.381	71.6364	71.85	26.5957	28.7429	27.7045	27.54	22.0348	23.3048	22.6909	22.6
1984	3	25	35.1579	21.9818	13.1761	24.052	33.3667	29.0571	28.915	22.6	26.0143	23.8391	24.1368	87.1818	55.6364	65.4348	68.8571	26.2083	28.3682	26.0739	26.955	21.7583	22.9591	21.5478	22.155
1984	3	26	35.8	21.9957	13.8043	24.304	33.545	28.54	28.8737	22.8167	26.087	23.8739	24.2609	88.5	56.8696	67.9565	70.2174	26.8542	28.9348	26.3217	27.5727	22.2125	23.3522	21.813	22.5773
1984	3	27	34.2	22.1095	12.0905	24.4	32.995	28.675	28.765	22.9091	26.1227	24.2429	24.29	88.3636	58.087	68.7143	70.619	26.9955	29.3045	27.0857	27.475	22.3	23.5727	22.3	22.54
1984	3	28	34.6	21.8095	12.7905	24.364	33.275	29.39	29.09	22.7375	26.225	24.0739	24.235	86.6667	58.7143	66.2609	69.381	26.5542	29.495	26.5348	27.265	22.0042	23.695	21.9261	22.38
1984	3	29	34.4	22.0737	12.3263	24.2958	32.9211	28.7421	28.6947	22.6217	26.1818	24.3476	24.335	85.9091	60.1739	71.0952	72.8636	26.3435	29.6136	27.6	27.8667	21.8957	23.7773	22.5857	22.7714
1984	3	30	34.6	22.1789	12.4211	24.788	33.105	28.0333	28.5	22.9913	25.8	24.4217	24.3273	86.1304	56.72	74.0909	71.9565	26.9435	28.4542	27.7818	27.5143	22.2348	23.0833	22.6682	22.5429
1984	3	31	34.4882	21.9	12.5882	24.5625	33.11	28.495	28.695	22.8348	25.81	24.2	24.0684	86.7826	58.8571	71.4545	72.15	26.875	28.7952	27.687	27.36	22.2125	23.3	22.5696	22.455
1984	4	1	33.9375	22.2286	11.7089	24.324	32.2556	28.0667	28.2056	22.8652	25.7	24.3	24.2952	88.1739	59.8696	71.8571	73.381	26.8957	28.6391	27.6048	27.7429	22.2261	23.2478	22.5905	22.7
1984	4	2	35.6	22.225	13.375	24.408	32.3316	28.2632	28.3158	23.2261	26.0818	24.4273	24.5286	90.1739	62.3636	73.3182	75.381	27.6783	29.6727	28.0455	28.3714	22.7087	23.8136	22.75	23.0286
1984	4	3	35.2	18.4	16.8	24.34	31.8579	28.01	28.1789	22.7087	25.5727	24.1455	24.0619	86.913	59.8571	72.4545	72.55	26.5783	28.381	27.45	27.25	21.9913	23.0524	22.4727	22.38
1984	4	4	36	18.8	17.2	24.192	32.6056	28.675	28.5937	22.6542	26.0739	24.6667	24.3952	87.5417	60.5652	71.2	73.0952	26.5042	29.3609	28.29	27.93	21.9542	23.6261	22.94	22.76
1984	4	5	34	22.3905	11.6095	24.675	32.4937	27.75	28.2429	23.1522	26.5174	24.2565	24.5773	86.8095	61.4348	71.5238	74.1905	27.3364	30.3261	27.2318	28.3381	22.4818	24.1826	22.3727	23.0429
1984	4	6	33.4	20.8	12.6	24.66	32.6056	27.7889	28.3059	23.4304	26.3542	24.5957	24.7522	90.3043	60.7391	77.2174	75.6818	28.0348	29.9348	28.7391	28.7773	22.9174	23.9652	23.2957	23.3364
1984	4	7	34.7947	22.2619	12.5328	24.652	32.8158	28.4118	28.5611	23.1125	26.1458	24.4739	24.6348	87.5	60.3333	73.3478	73.75	27.1917	29.4542	27.987	28.3609	22.4083	23.6375	22.8478	23.0478
1984	4	8	34.525	22.04	12.485	24.8538	31.3053	28.6789	28.2722	23.4125	25.9565	24.3348	24.5591	88.0417	65.3043	72.5652	75.9091	27.7917	29.7783	27.6217	28.4318	22.7792	23.8522	22.5783	23.1
1984	4	9	35.8	23.2	12.6	24.7125	32.4053	28.2647	28.1471	23.4773	26.4565	24.5762	24.8105	88.5714	61.6957	75.4762	76.2	27.9818	30.2174	28.7857	29.02	22.9045	24.1391	23.281	23.45
1984	4	10	34.4	21.4	13	24.784	32.3778	28.2333	28.3778	23.2	26.3957	24.6409	24.7381	86.8571	63.1304	76.0455	75	27.2857	30.3826	28.6818	28.79	22.4571	24.2391	23.2909	23.32
1984	4	11	34.2	21.6	12.6	24.6808	33.0158	29.2111	28.8947	23.2917	26.2682	24.5682	24.615	87.4783	59.5	73.1429	73.619	27.5792	29.4955	28.2636	28.3238	22.6583	23.7545	22.9864	23.0619
1984	4	12	32.8	20.8	12	24.52	31.9824	28.0706	28.0833	23.0478	26.4	24.4304	24.5773	86.9524	64.4348	77.8261	76.5909	27.1455	30.4826	28.5174	28.8045	22.4045	24.3043	23.1696	23.35
1984	4	13	35.4	21.4	14	24.516	32.5353	28.5529	28.4444	23.0458	26.0083	24.4	24.5217	87.3182	61.2083	73.5217	74.087	27.0957	29.2917	28.0125	28.1565	22.3696	23.6292	22.875	22.9696
1984	4	14	34.05	22.0667	11.9833	24.4458	32.5778	27.6722	28.275	23.0042	26.1458	24.2043	24.4773	87.8636	62	75.8261	75.4783	27.1783	29.7	27.8304	28.3364	22.3739	23.8333	22.7391	23.0364
1984	4	15	33.8722	22.1476	11.7246	24.748	32.9667	28.585	28.7789	23.4958	26.1375	24.6792	24.7261	89.2857	59.7917	75.6667	74.9091	28.1455	29.4042	28.7292	28.7364	22.9773	23.7208	23.2667	23.3
1984	4	16	35.4	24	11.4	24.8087	32.8706	28.9733	28.9267	23.4762	26.195	24.4857	24.7526	89.3	60	71.95	74.4	28.0667	29.44	27.9762	28.465	22.9476	23.7	22.8476	23.155
1984	4	17	32	23.6	8.4	24.5391	32.2437	28.2706	28.2133	23.2	25.845	24.49	24.4833	89.35	60.7	74.8	76	27.6048	28.905	28.175	28.3316	22.6619	23.37	22.905	23.0421
1984	4	18	34.8688	24.8	10.0688	25	32.7471	28.9471	28.8471	23.2909	26.35	24.381	24.6421	87.1364	62.3	72	74.5789	27.5	30.05	27.681	28.4211	22.5682	24.065	22.6429	23.0895
1984	4	19	34.4188	22.4667	11.9521	24.4417	31.9765	28.65	28.5312	22.9238	26.3524	24.4762	24.4842	88.5238	64.4	76.7368	75.8235	27	30.29	28.745	28.4647	22.2905	24.215	23.29	23.1235
1984	4	20	34.2176	22.5	11.7176	24.775	31.9765	28.6125	28.4	23.3913	26.1391	24.3696	24.6478	88.913	65.6522	75.5217	76.6522	27.8304	30.1304	28.0957	28.6913	22.787	24.0826	22.8826	23.2522
1984	4	21	33.9263	22.4526	11.4737	24.792	31.7474	28.4389	28.2778	23.4348	26.0682	24.5522	24.6238	88.5455	65.4545	72.7273	76.0455	27.9043	29.9955	28.1652	28.7273	22.8348	23.9136	22.9348	23.2636
1984	4	22	33.8611	22.7476	11.1135	25.056	32.0789	28.6421	28.7056	23.3348	26.3714	24.7048	24.7158	86	63.1	73.1	73.5	27.4435	30.445	28.44	28.6	22.5609	24.235	23.14	23.1944
1984	4	23	34.2706	22.8714	11.3992	24.8417	32.4389	27.8706	28.2	23.5478	25.9783	24.7143	24.7333	89.4348	61.6087	79.5714	76.8095	28.1174	29.3696	29.181	28.8476	23	23.6565	23.5429	23.3714
1984	4	24	34	22.2	11.8	24.848	32.5278	28.8944	28.8235	23.5304	26.65	25.05	25.0667	89.3636	66	77.4286	77.4762	28	31.1227	29.5682	29.4857	22.913	24.6455	23.7682	23.7429
1984	4	25	31.8	24.2	7.6	24.884	31.5437	27.9353	28.1353	23.7136	25.9591	24.6739	24.735	88.2	66.2273	79.2727	77.3684	28.4095	29.9182	29.0773	29.1421	23.1381	23.9318	23.4727	23.5053
1984	4	26	32.8	24	8.8	24.792	31.6833	28.1722	28.2765	23.6667	26.2565	24.45	24.845	90.0455	67.3913	76.2727	78.1818	28.4583	30.6565	28.3273	29.0955	23.1958	24.4	23.0682	23.5182
1984	4	27	32.4	23.6	8.8	24.7667	32.2706	27.5625	28.0188	23.4	26.4455	24.7773	24.8476	89.087	65.2273	81.7273	79.3333	27.8522	30.7	29.5318	29.4143	22.8174	24.4136	23.7773	23.6952
1984	4	28	33.9722	22.4524	11.5198	24.76	32.4632	27.3353	27.9556	23.432	26.3542	24.687	24.7762	89.125	62.875	83.1304	79.1364	27.948	30.1667	29.5391	29.2727	22.892	24.1542	23.8	23.6455
1984	4	29	33.67	22.1286	11.5414	24.812	31.4053	26.9	27.5579	23.4652	26.1042	24.6682	24.8048	89.087	69.4583	81.4545	79.8636	27.9417	30.6542	29.1545	29.4	22.8792	24.4208	23.5273	23.6955
1984	4	30	31.8	23	8.8	24.7542	31.4412	26.6625	27.4	23.6304	26.1857	24.54	24.7316	91.2609	67.7143	84.4737	81.2222	28.4348	30.5429	29.5211	29.4056	23.1826	24.381	23.8158	23.7389
1984	5	1	32.98	22.505	10.475	24.813	31.1765	27.2176	27.6294	23.7545	26.1182	25.15	25.0136	91.6818	67.5909	84.7273	81.2273	28.7136	30.45	30.5364	29.9045	23.3318	24.3091	24.3773	24.0045
1984	5	2	34	19.2	14.8	24.4	32	27.8	28	23.4957	25.9095	24.2739	24.5714	89.9565	68.2857	83.6087	80.5238	28.087	30.1048	28.8609	28.9952	22.9739	24.1	23.3957	23.5
1984	5	3	33.2	20.8	12.4	26.2	32	29.4	29.3	23.4348	26.3318	24.5	24.8667	90.2	69.8182	83.85	82	28.1217	31.0909	29.1619	29.5238	23	24.6455	23.5952	23.7857
1984	5	4	35.6	20.6	15	25.4	35	27.1706	27.5125	23.4609	26.3304	24.7864	24.85	89.8696	67.4783	81.2727	79.4783	28.0304	30.787	29.3609	29.387	22.9217	24.4957	23.687	23.7087
1984	5	5	32.7313	22.365	10.3663	24.7292	30.5059	26.9941	27.3471	23.7609	26.0391	24.6348	24.8	92	67.9545	82.4783	80.8182	28.7304	30.2818	29.4333	29.4409	23.3652	24.2045	23.6917	23.7364
1984	5	6	33.3895	22.0316	11.3579	25.012	31.3684	27.7471	27.9353	23.7792	26.4042	25.0381	25.0476	90.4583	67.2917	82.2381	79.9091	28.6208	30.9667	30.0455	29.8409	23.2917	24.5833	24.0318	23.9545
1984	5	7	35.4	22.3263	13.0737	24.752	33	30.2	27.56	23.2625	26.6429	24.9667	24.88	88.4167	70.9524	83.2381	80.6	27.55	31.8762	30.0143	29.64	22.6292	25.0714	24.0714	23.825
1984	5	8	34.2	18	16.2	24.2	33.2	29.8	29.3	23.5609	26.5783	25.2286	25.0857	89.6087	72.2174	82.15	80.7619	28.1652	31.8739	30.0667	29.9	23.0261	25.0783	24.0714	23.9952
1984	5	9	32.8	21.4	11.4	25	31.2	28.2	28.2	23.6783	26.4818	24.825	23.68	88.1818	68.8636	77	77.4737	28.3043	31.2545	29.06	29.2421	23.0913	24.7318	23.49	23.6053
1984	5	10	34.2	22.419	11.781	24.8	32.8	27.5941	27.7375	23.6522	26.4909	24.9368	24.9421	89.087	69.9091	77.1579	78.6842	28.2696	31.7318	29.2421	29.6105	23.0826	25	23.5947	23.8105
1984	5	11	33.2	20.4	12.8	24.4	32.8	27.2	27.9	23.6522	26.6304	25.135	25.11	88.087	67.2174	79.3	77.9048	28.3652	31.3652	29.7857	29.8333	23.1522	24.7696	23.8524	23.9095
1984	5	12	34.1882	22.2053	11.983	25.1957	31.2437	28.1824	28.2125	23.5696	26.3913	25.1136	24.9333	86.8095	68.8696	80.6818	79.1429	27.9455	31.1174	30.0727	29.6952	22.8773	24.6348	24.0227	23.8286
1984	5	13	33.5263	22.2421	11.2842	25.028	31.1737	27.4474	27.7579	23.7583	26.4667	25.1348	25.0913	90.375	69.9583	83.1739	81.087	28.5833	31.4208	30.3609	30.0565	23.2625	24.8167	24.2304	24.0739
1984	5	14	31.8	22.5714	9.22857	24.672	29.4	25.4	27.8667	23.7292	26.5909	25.1	25.1286	91.9565	68.7273	79	79.9545	28.6917	31.4636	29.8304	30.0136	23.3458	24.8773	23.9522	24.05
1984	5	15	33.7526	22.8	10.9526	23.4	31.3667	26.4	28.0556	23.8364	26.2783	25.0957	25.1136	88.9091	67.2609	82.3478	79.2273	28.55	30.6739	30.2174	29.85	23.2682	24.4087	24.1435	23.9591
1984	5	16	33.2	22.4	10.8	25.2	31.6	26.4	27.4	23.6182	26.2524	24.7	24.775	90.3182	66.5238	83.1429	79.6842	28.3273	30.519	29.7095	29.3053	23.1182	24.3238	23.8667	23.6474
1984	5	17	33	23.4	9.6	25.4	31.4	28.2	28.3	23.5696	26.3	25.2818	25.055	89.4545	72.5238	83.0455	82.0952	28.2087	31.3714	30.5909	30.0333	23.0652	24.8048	24.3682	24.0667
1984	5	18	33.6	23.8	9.8	24.8	31.8	26.2	27.3	23.7304	26.3478	25.15	25.0864	89.6957	69.5909	81.9545	80.1364	28.487	31.0864	30.187	29.9182	23.1913	24.6545	24.1261	23.9955
1984	5	19	33.2389	22.5842	10.6547	25.2045	31.7	28.0526	28.4938	23.5909	26.3048	25.2619	25.0105	87.7273	68.9	83.3333	79.2632	28.0545	30.87	30.5318	29.7	22.9409	24.52	24.3273	23.8579
1984	5	20	33.0474	22.4421	10.6053	25.1	32.1059	28.1667	28.5294	23.7304	26.5	24.7957	25.0318	89	67.1364	80.5	78.7619	28.4043	31.2818	30.0364	29.9143	23.1565	24.7364	24.0227	23.9952
1984	5	21	34.4	23.2	11.2	25.4	34	30.4	30	23.3409	26.3238	24.5895	24.65	89.4762	70.9524	84.2222	81.7895	27.8182	31.281	30.0211	29.5158	22.8136	24.7476	24.0737	23.7737
1984	5	22	32.2	24.2	8	25.8	31.2	27.8	28.1	23.1952	26.3762	24.1619	24.5421	90	69.6667	84.05	81.5263	27.6143	31.1286	28.765	29.0737	22.7	24.681	23.36	23.5263
1984	5	23	32	24	8	24.8	31.4	26.8	27.4	23.6714	26.2864	24.4682	24.815	92.7619	69.7727	82.8182	81.9	28.6381	31.0636	29.1455	29.62	23.319	24.6364	23.5455	23.85
1984	5	24	30.2	23.2	7	24.2	29.4	24.6	25.7	23.48	26.0263	24.9111	24.7588	91.35	69.4737	83.8333	81.5882	28.175	30.4684	30.0278	29.4412	23.055	24.2684	24.0611	23.7353
1984	5	25	32.2	22	10.2	23.2	30.6	28.2	27.6	23.5429	26.6364	25.0136	25.095	90.35	71.2273	83.9545	81.7619	28.2333	31.9045	30.2273	30.1429	23.0762	25.0864	24.1818	24.119
1984	5	26	32.9059	21.79	11.1159	24.7087	31.35	26.9833	27.5412	23.513	26.213	24.8	24.8773	90.6522	69.3043	83	81.2727	28.213	30.8783	29.7091	29.7045	23.0435	24.5043	23.9091	23.8818
1984	5	27	33.3444	22.0619	11.2825	24.9667	31.3684	27.4947	27.9647	23.4636	26.2095	24.8762	24.9222	90.7143	67.5714	81.619	79.6	28.1409	30.6095	29.9227	29.47	23.0227	24.4095	23.9591	23.745
1984	5	28	32	21.73	10.27	24.7273	30	28.6	27.86	23.2286	26.15	24.9579	24.7353	89.4762	68.2353	84.2632	80	27.5762	30.5353	30.1579	29.3563	22.6667	24.3529	24.1	23.675
1984	5	29	32.8	20	12.8	25	30.8	29	28.5	23.0524	25.9091	25.0318	24.6952	89.4286	70.8636	85.8182	82.1905	27.2762	30.4182	30.4727	29.4762	22.5	24.2773	24.3273	23.7429
1984	5	30	33.8	21.6632	12.1368	26.2	31.8	29	29	23.1957	26.45	24.7944	24.7778	88.3043	70	83.6111	80.7368	27.4217	31.37	29.9158	29.5842	22.5826	24.805	23.9947	23.8105
1984	5	31	33.4	21.6	11.8	26.8	32.2	27.2	28.4	23.2	26.45	25.2421	24.9316	88.5238	71.55	84.8889	81.8947	27.4476	31.745	30.7579	29.9421	22.5905	24.99	24.4947	24.0053
1984	6	1	31	22.1263	8.87368	24.7789	30.2267	26.7071	27.2308	23.6056	26.2158	24.79	24.8313	90.8235	71.2222	83.2632	81.875	28.4056	31.0389	29.805	29.7	23.1611	24.6222	23.94	23.875
1984	6	2	33.5187	22.3688	11.15	24.7238	31.0133	27.5923	27.8	23.5857	26.265	24.6952	24.81	91	70.6	83.6	82.2105	28.3524	31	29.74	29.7526	23.1238	24.605	23.905	23.9053
1984	6	3	32.9412	22.3667	10.5745	24.4955	31.4687	28.0529	28.08	23.36	26.44	24.7619	24.8556	90.4737	70.05	81.4762	80.9	27.9762	31.33	29.8905	29.685	22.9095	24.785	24	23.885
1984	6	4	32.9824	22.3667	10.6157	24.681	31.4412	27.1824	27.625	23.195	26.1421	24.7714	24.7765	88.7	67.8421	84.0476	80.6471	27.47	30.5789	29.8095	29.4529	22.595	24.2789	23.9095	23.7059
1984	6	5	31.8	22.06	9.74	24.8348	31.3412	27.425	27.86	23.6	26.4286	24.56	24.8158	89.381	70.3333	82.65	80.9	28.2409	31.3238	29.245	29.525	23.0773	24.7762	23.645	23.79
1984	6	6	32.8	22.2842	10.5158	25.1217	31.3938	28	28.14	23.7095	25.9857	24.8524	24.8105	88.1	64.9524	78.25	77.4	28.3333	29.681	29.1429	28.955	23.1286	23.8095	23.5714	23.445
1984	6	7	33.52	22.0053	11.5147	24.8773	31.0333	27.5357	27.7429	23.4	26.255	24.535	24.735	88.2857	70.6	78.95	79.1	27.7714	31	28.785	29.19	22.7857	24.595	23.36	23.575
1984	6	8	31	22.2471	8.75294	24.9667	31.8067	27.6533	28.02	23.5524	26.5	24.6952	24.9053	88.45	68.35	81	79.25	28.0714	31.22	29.319	29.56	22.981	24.73	23.6524	23.8
1984	6	9	33.5294	22.1778	11.3516	24.9143	31.0357	27.2286	27.6231	23.7905	26.3429	24.7526	24.9579	91.7143	70.25	82.5789	81.0556	28.7571	31.18	29.6632	29.7889	23.3714	24.705	23.8053	23.9167
1984	6	10	34.3235	22.5	11.8235	25.2478	31.4467	28.02	28.1187	23.6826	26.2091	25.2227	25.0364	88.4783	67.4091	82.3182	79.0909	28.2478	30.5364	30.4273	29.7409	23.0913	24.3364	24.2818	23.8955
1984	6	11	34	22.5158	11.4842	25.4304	31.5059	28.0813	28.2875	23.8783	26.3087	25.3318	25.1864	88.0435	67.1304	80.1818	78.3182	28.6	30.6696	30.3773	29.8818	23.2565	24.4348	24.2682	23.9955
1984	6	12	32.2	22.235	9.965	24.9478	31.7118	28.1647	28.2412	23.4591	26.3727	24.9048	24.8619	88.9545	66.2273	79.0476	77.8095	27.9409	30.7818	29.4571	29.2857	22.8864	24.45	23.719	23.6238
1984	6	13	33	21.825	11.175	24.8174	31.3312	27.0733	27.5333	23.2652	26.5333	25.0045	24.9286	87.8696	69.1818	83.9048	79.9545	27.5043	31.5	30.1136	29.7136	22.6217	24.8591	24.0909	23.8591
1984	6	14	33.2	22.2684	10.9316	23.9591	30.9786	27.4	27.45	22.7545	26.26	24.965	24.7158	90.3636	68.8947	84.45	81.5556	26.8727	30.8053	30.145	29.3778	22.2182	24.4947	24.11	23.6778
1984	6	15	31.6	22.1611	9.43889	24.319	31.66	27.5067	27.76	23.3476	26.0095	24.4571	24.6158	91.8947	67.2381	81.9524	80.4762	28.0619	30.1524	28.981	29.0524	22.9571	24.1286	23.4476	23.5048
1984	6	16	33.4875	22.2368	11.2507	24.6227	31.35	27.75	27.6	23.2136	26.3737	25.205	24.9294	88.8182	68.55	80.4444	80.6667	27.4773	30.965	30.32	29.6222	22.6182	24.59	24.2	23.8111
1984	6	17	33.4071	22.45	10.9571	24.6667	31.7	27.7286	27.9357	23.21	26.7286	25.245	25.1316	88.45	68.619	85.35	80.6	27.4714	31.719	30.795	30.035	22.5905	24.9905	24.465	24.04
1984	6	18	33.4	22.5579	10.8421	24.981	32.24	28.1062	28.2714	23.69	26.5429	25.1227	25.1	89.45	66.7727	81.0476	79.25	28.3524	31.1955	30.1818	29.775	23.1333	24.6591	24.0955	23.88
1984	6	19	32.4	22.3158	10.0842	24.9826	31.7882	28.1118	28.2647	23.5826	26.5455	25.013	25.0682	89.087	69.5909	80.8261	80.3182	28.1565	31.5045	29.8783	29.9318	23.0348	24.8318	23.9348	23.9955
1984	6	20	35.8	22.1684	13.6316	24.885	32.0533	27.9133	28.3154	23.6556	26.4143	24.835	25.0176	90.1111	66.619	80.5	80.5	28.2842	30.8381	29.525	29.7667	23.1	24.5095	23.75	23.9222
1984	6	21	35	22.2105	12.7895	25.0429	32.0071	27.6467	27.9071	23.8	26.4286	24.705	24.9474	89.7	67.619	80.9	80.3684	28.4286	31.0619	29.315	29.7263	23.1857	24.6286	23.585	23.8947
1984	6	22	31.4	22.2632	9.13684	24.9905	31.9214	27.4385	27.9857	23.48	26.62	24.61	24.905	88.9	68.4	79.6	79.1	27.96	31.46	29.01	29.48	22.885	24.85	23.425	23.725
1984	6	23	33.8667	22.52	11.3467	24.8522	32.4294	27.8647	28.2824	23.6609	26.7174	25.0696	25.1522	90.6087	65.6087	80.5652	78.913	28.4174	31.3217	30.0217	29.9217	23.1913	24.7826	24	23.987
1984	6	24	33.2167	22.35	10.8667	24.87	30.7187	27.9462	27.7769	23.1429	26.1333	24.1762	24.4368	86.6842	68.1818	76.1579	77.1579	27.1684	30.3818	28.11	28.4	22.3947	24.2409	22.895	23.0842
1984	6	25	33.9	21.7	12.2	24.7913	31.7	27.9882	28.1941	23.2696	26.0864	24.5478	24.6727	88.1739	64.9545	78	77.3636	27.5217	30.0045	28.8609	28.9182	22.6217	24.0364	23.3043	23.3955
1984	6	26	34.0632	21.82	12.2432	24.9409	32.3471	28.3067	28.4625	23.3591	26.3273	24.9286	24.83	87.7273	64.4348	76.85	77.2857	27.6818	30.2609	29.4143	29.119	22.7	24.0957	23.7095	23.5238
1984	6	27	30.8	21.67	9.13	24.8905	31.75	28.1533	28.0143	23.3286	26.0905	24.83	24.7611	88.6	64.3182	77.9474	78.5263	27.73	29.8636	29.2667	29.1158	22.745	23.9136	23.6	23.5211
1984	6	28	32	21.735	10.265	25.0545	31.5133	27.8067	28.0643	23.3182	26.4	24.6429	24.7857	86.5	68.381	78	77.8095	27.4818	31.4286	29.0143	29.3238	22.6045	24.8	23.3571	23.6
1984	6	29	31	21.6632	9.33684	24.82	32.1357	27.9214	28.1308	23.3095	26.21	24.1789	24.5737	88.75	65.25	76.2632	77.2222	27.78	30.325	27.8737	28.9278	22.77	24.215	22.7632	23.4333
1984	6	30	33.5357	22.3188	11.217	24.4474	32.1385	27.2571	27.6308	23.0105	26.235	24.15	24.4684	89.1111	67.05	79.45	79.8947	27.2684	30.525	28.15	29.0316	22.4947	24.29	22.915	23.4789
1984	7	1	33.8529	22.15	11.7029	24.8773	32.3188	28.88	28.8933	23.1409	26.175	24.6714	24.7211	86.5	64.25	75.9048	75.8421	27.1818	30.06	28.7095	28.8105	22.4318	24.06	23.2952	23.3421
1984	7	2	34.4056	22.4316	11.974	25.0136	32.5294	28.62	28.6714	23.2182	26.11	24.5421	24.5471	87.619	62.6	76.9474	76.875	27.4905	29.68	28.5842	28.55	22.6286	23.85	23.1474	23.1812
1984	7	3	33	21.9105	11.0895	25.0652	32.3941	28.375	28.8214	23.0091	25.96	24.305	24.4278	85.7273	64.1	75.65	75.0556	26.8409	29.63	28.045	28.1167	22.2136	23.765	22.81	22.8889
1984	7	4	30.4	22.0263	8.37368	24.7739	32.8941	28.1125	28.5625	23.0364	26.2619	24.3095	24.53	87.3182	64.381	78.0952	76.7	27.0455	30.2429	28.2857	28.53	22.35	24.1381	23.0429	23.175
1984	7	5	29.2	21.8778	7.32222	24.681	32.0667	28.3133	28.3	23.1842	25.9053	24.38	24.4375	89.1111	64.9474	76.35	77.1176	27.5158	29.5368	28.205	28.4	22.6368	23.7684	22.905	23.0765
1984	7	6	30.2	22.4778	7.72222	24.8682	31.7929	28.1267	28.28	23.09	25.8952	24.4429	24.425	86.9	65.1429	77.0952	76.4762	27.1476	29.6429	28.4762	28.4286	22.4	23.8429	23.1429	23.1238
1984	7	7	33.8706	22.2882	11.5824	24.5818	32.3733	27.7	28.1562	23.0286	26.0045	24.6714	24.5632	86.85	64.9545	80.7143	77.4286	27.0682	29.8182	29.2143	28.6952	22.3727	23.9227	23.5952	23.2905
1984	7	8	34.4778	22.1895	12.2883	24.5522	32.0882	27.9188	28.1938	23.2818	26.1045	24.655	24.7105	90.4286	62.8571	81	78.2632	27.8045	29.5762	29.24	28.8737	22.8227	23.7619	23.61	23.3895
1984	7	9	31.2	22.0222	9.17778	24.7091	31.8588	28.1125	28.225	23.3905	26.0227	23.9143	24.495	89.9	63.5455	74	76.3333	27.9476	29.6545	27.0905	28.3619	22.8952	23.7773	22.2238	23.0571
1984	7	10	31	22.1684	8.83158	24.3174	32.8438	27.75	28.1938	22.7429	25.7455	24.19	24.2444	87.8	60.0455	78	75.7	26.7227	28.6909	28.02	27.87	22.15	23.2227	22.915	22.8
1984	7	11	32.6	21.9842	10.6158	24.6318	32.4588	28.36	28.4533	23.1227	25.8	24.2368	24.3647	87.95	62.1	74.2632	75.7647	27.3048	29.04	27.6421	28.2	22.5143	23.44	22.6737	23.0118
1984	7	12	32	21.9263	10.0737	24.6455	32.5467	28.3733	28.5333	23.0381	26.55	24.0737	24.5316	88.4762	64.95	74.1579	75.7895	27.1429	30.85	27.4105	28.3842	22.4333	24.49	22.4684	23.0895
1984	7	13	32	22.2333	9.76667	24.5864	32.06	28.56	28.4733	23.0429	25.995	24.5571	24.46	88.619	64.75	76.7143	76.6	27.1952	29.765	28.6857	28.395	22.4333	23.835	23.2238	23.09
1984	7	14	34.1737	22.1	12.0737	25.125	32.2375	29.0615	28.6077	23.381	25.7409	24.0857	24.37	86.6	63.1364	72.8571	74.6842	27.54	29.0182	27.3381	27.9105	22.625	23.45	22.4333	22.8105
1984	7	15	34.5187	22.2444	12.2743	24.4783	32.5824	29.1062	29.3714	22.9476	25.9045	24.53	24.5	87.9048	61.6818	74.55	74.1053	26.9476	29.1682	28.265	28.1158	22.2667	23.5591	23.025	22.9526
1984	7	16	32.6	22.1474	10.4526	24.4435	32.175	28.825	28.6625	23.0286	25.9636	24.485	24.48	88.7619	63.8182	75	75.7143	27.1545	29.5727	28.2667	28.2857	22.4364	23.7864	23	23.0524
1984	7	17	34.6	21.6118	12.9882	24.3043	31.9176	28.1588	28.32	23.3545	26.0136	24.12	24.4895	91.5714	64.3182	75.15	77.0476	28.0318	29.7682	27.7905	28.4762	22.9455	23.9045	22.7381	23.1619
1984	7	18	34.4	21.8895	12.5105	24.713	32.5187	28.5375	28.72	23.1364	25.8905	24.43	24.455	87.4545	61.0952	73.6	74.2381	27.2136	29.0524	28.1333	28.1143	22.4545	23.4286	22.8905	22.9238
1984	7	19	33	21.92	11.08	24.7381	32.7667	28.8714	28.8	22.9368	26.095	24.28	24.4667	86.1053	61	75.25	74.5	26.7579	29.44	27.9	28.1278	22.1842	23.725	22.73	22.9333
1984	7	20	33.94	22.2944	11.6456	24.695	32.5714	28.8429	28.7714	23.225	26.185	24.71	24.715	88.4	62.9	76.25	75.75	27.465	29.89	28.755	28.7	22.62	23.945	23.275	23.285
1984	7	21	33.7412	21.9947	11.7464	24.3095	32.2687	27.75	28.15	23.2636	26.0045	24.5182	24.6	91.4762	62.6364	77.3182	77.1364	27.7524	29.5227	28.5773	28.5	22.7905	23.75	23.2091	23.1857
1984	7	22	33.0167	22.44	10.5767	24.4478	31.2118	27.5824	27.7294	23.1762	25.7227	24.2409	24.3571	89.4286	64.3636	77.7273	77.2727	27.5455	29.1864	28.1455	28.2955	22.65	23.5545	22.9227	23.0364
1984	7	23	30	21.875	8.125	24.2217	31.8353	28.5062	28.15	22.9591	26.1636	24.3857	24.5095	90.5909	64.7727	77	77.3333	27.2455	30.3591	28.4381	28.6571	22.4636	24.2409	23.081	23.2571
1984	7	24	34.2	21.95	12.25	24.7364	32.68	28.7667	28.76	23.0619	26.1667	24.625	24.5947	88	61.1429	73.25	73.7368	27.1476	29.5286	28.34	28.2632	22.3857	23.7476	23.01	23.0053
1984	7	25	34	22.2	11.8	24.3783	32.8375	27.95	28.3188	23.0682	26.3842	24.5714	24.6789	89.5455	60.5263	77.2381	75.6842	27.3227	29.9105	28.6905	28.6421	22.5045	23.9789	23.281	23.2421
1984	7	26	32.4	22.315	10.085	24.4364	32.5071	27.82	28.2133	23.2	26.03	24.755	24.69	89.9524	63.35	80.45	78.05	27.581	30.11	29.36	29.08	22.6571	24.02	23.65	23.48
1984	7	27	32.8	22.0947	10.7053	24.6182	32.1067	27.2067	27.8667	23.155	25.6474	24.065	24.2176	87.3684	60.3333	79.95	75.4706	27.3762	28.4056	28.035	27.8059	22.5524	23.0222	22.86	22.7235
1984	7	28	33.2	22.3611	10.8389	24.3136	32.0688	28.7786	28.3067	23.05	25.5714	24.28	24.2579	90.1364	64.1905	77.5	77.9474	27.3227	28.8667	28.135	28.0947	22.5136	23.3476	22.96	22.9526
1984	7	29	34.25	22.3579	11.8921	24.587	32.1294	27.8429	28.0467	23.2045	25.7545	24.7333	24.54	89.5238	62.7727	81.8095	78.7619	27.5682	28.9682	29.4476	28.8048	22.6864	23.4091	23.7619	23.3619
1984	7	30	33.6	22.0211	11.5789	24.1522	31.5176	28.2333	28.02	22.9455	26.2667	24.565	24.6556	89.9524	64.9545	78.2105	78.55	27.1682	30.0636	28.825	28.69	22.3909	24.0773	23.335	23.28
1984	7	31	33.2	21.97	11.23	24.4043	31.8667	27.0833	27.4385	22.9636	26.0524	24.0824	24.3412	88.2857	67.8095	80.8824	80.1667	27.1091	30.4905	28.3056	28.7167	22.3864	24.3095	23.0722	23.2944
1984	8	1	31	18.4	12.6	24.619	31.7412	27.95	28.1067	23.2789	26.2944	24.4056	24.58	89.7222	64.6667	78.5	77.3529	27.7684	30.4778	28.5556	28.9625	22.7737	24.2778	23.2167	23.4313
1984	8	2	29.2	19.4	9.8	24.5895	32.5733	28.4071	28.3933	23.1056	26.1882	24.5765	24.6471	88.3333	63.6111	77.5294	75.6111	27.2833	30.2176	28.7588	28.8235	22.5056	24.1706	23.3294	23.3765
1984	8	3	31.4	23.2	8.2	24.595	31.2813	27.9133	28.05	23.5158	26.2737	24.6187	24.7875	91.6316	68.8947	81.5625	80.875	28.2684	30.8421	29.2313	29.4438	23.1053	24.5316	23.6	23.7375
1984	8	4	34.5786	22.2938	12.2848	24.4526	31.95	27.9133	28.0733	23.3	26.0105	24.9176	24.7647	90.7895	64.0526	80.0588	78.8824	27.8579	29.6842	29.6235	29.1941	22.8368	23.8632	23.8353	23.6
1984	8	5	33.9312	22.4278	11.5035	24.545	31.8062	27.2687	27.82	23.5368	26.0789	24.9353	24.8	92.2105	65.3889	86.8824	81.125	28.3579	30.15	30.3882	29.5063	23.1474	24.1556	24.2706	23.7688
1984	8	6	33.3733	22.2235	11.1498	24.41	31.9	27.05	27.575	23.2421	25.7211	24.55	24.6	91.4737	63.9444	82.6111	79.1667	27.7947	29.5778	28.9278	28.8111	22.8105	23.8111	23.4611	23.3778
1984	8	7	34.0077	22.1647	11.843	24.4111	31.2867	27.72	27.8067	23.0111	26.2667	24.8412	24.6941	89.2222	66.2222	80.1176	78.8235	27.1889	30.5111	29.8059	29.2	22.4222	24.2944	23.9294	23.5647
1984	8	8	34.2	22.4	11.8	24.55	31.7438	28.3929	28.2125	23.1632	26.6556	24.9611	24.9389	89.7895	67.3889	77.2778	78.1667	27.5158	31.35	29.4111	29.4389	22.6474	24.8	23.7	23.7222
1984	8	9	35	21	14	24.64	31.6412	27.6875	27.8588	23.3737	26.5056	24.8588	24.8588	89.9474	67.2222	83.5294	80.2353	27.8895	31.1944	29.9353	29.5706	22.8737	24.7056	24.0353	23.8059
1984	8	10	31.4	20.6	10.8	24.45	31.9187	27.5588	27.9562	23.3632	26.4778	24.5588	24.8	90.1111	67.0556	81.2353	80	27.9316	31.1	29.1176	29.2687	22.9	24.6778	23.5353	23.625
1984	8	11	34.1067	22.0941	12.0125	24.3889	32.4467	27.9846	28.2143	22.85	26.25	24.2938	24.4133	88.1667	64.1875	82.1875	77.8667	26.8056	30.1875	28.7125	28.4467	22.2222	24.1375	23.325	23.16
1984	8	12	33.6059	22.3222	11.2837	24.295	31.8235	28.1937	28.0235	23.1526	26.1588	24.6118	24.55	91.1053	67.5882	80.1176	79.5	27.6316	30.4941	29.0824	28.8875	22.7053	24.3353	23.5294	23.4188
1984	8	13	33.6	22.4118	11.1882	25.235	32.2471	27.8667	28.3062	23.3368	26.0056	24.1611	24.5167	87.6316	64.1667	79.3333	76.8889	27.5789	29.6944	28.2	28.5222	22.6947	23.8667	22.9889	23.2056
1984	8	14	35	22.2	12.8	24.5421	31.2824	27.7882	27.7375	23.4526	25.8235	24.3	24.4118	89.8333	69.5882	80.1111	80	27.65	30.0765	28.5	28.6941	22.7278	24.0529	23.2056	23.3
1984	8	15	33.4	23.8	9.6	24.17	32.0875	27.66	27.9333	22.8	26.1941	25.0412	24.6062	89.0526	65.9412	83.2941	79.375	26.8579	30.3882	30.1882	28.9875	22.1895	24.2529	24.1471	23.4375
1984	8	16	33	22.6	10.4	24.3895	31.8933	26.9533	27.5071	23.0444	25.9882	24.2235	24.3071	88.25	64.0625	82.25	79.2	27.2833	29.5438	28.6375	28.4067	22.4833	23.7937	23.25	23.1333
1984	8	17	31.6	19	12.6	24.6	31.1333	28.2429	27.9733	22.8444	25.7412	24.8125	24.4125	86.5556	68.2941	80.75	78	26.7222	29.7412	29.5	28.5312	22.0833	23.9118	23.8	23.1812
1984	8	18	34.0067	22.2471	11.7596	24.3444	31.4467	28.0562	27.95	23.2278	25.8235	24.8105	24.6	91.3333	65.2941	79.9474	79.125	27.7556	29.6529	29.4316	28.9375	22.7778	23.8647	23.7105	23.45
1984	8	19	33.5412	22.5	11.0412	24.3105	31.4471	28.0938	27.8875	23.3	25.6353	24.885	24.4529	91.9474	65.1176	80.4	78.5882	27.9263	29.2294	29.615	28.5941	22.8947	23.6412	23.82	23.2824
1984	8	20	33.675	22.2842	11.3908	24.215	32.0889	29.0867	28.6267	23.1158	25.8889	24.66	23.0294	89.7059	62.7778	75.8421	76.625	27.5105	29.25	28.7947	28.1875	22.6368	23.5778	23.3368	22.9875
1984	8	21	32.4	22.2895	10.1105	24.435	32.3333	28.3111	28.3	23.13	26.1158	24.8737	24.6882	89.3333	62.4211	78.3684	77.4706	27.7	29.7579	29.3632	29.1118	22.7579	23.8947	23.6421	23.5529
1984	8	22	33.2	22.4	10.8	24.3	31.9765	27.9529	28.0882	23.05	26.3278	24.6	24.5647	89.2	65.1667	78.6111	77.1176	27.285	30.5278	28.9111	28.6882	22.49	24.3556	23.3889	23.3
1984	8	23	31.2	23.2	8	24.27	32.0118	27.7941	27.9471	23.2421	25.9278	24.6167	24.5059	90.9474	62.5556	81.0556	77.7059	27.7632	29.4444	29.2278	28.5824	22.7789	23.7222	23.6111	23.2471
1984	8	24	32.2	23.2	9	24.515	31.5235	27.6437	27.7765	23.5105	26.1263	24.7737	24.6765	91.7368	68	81.4737	80.0588	28.2579	30.4895	29.4579	29.1706	23.0947	24.3368	23.7368	23.5824
1984	8	25	33.8143	22.1412	11.6731	24.01	31.1941	27.5882	27.6563	23.29	26.1421	24.6474	24.6588	93.8421	69.0526	81.6842	81.8889	28.13	30.6684	29.3526	29.3056	23	24.4316	23.6789	23.6667
1984	8	26	33.7867	22.3211	11.4656	24.3476	31.9611	27.9778	28.2118	23.17	26.7111	24.9474	24.8706	90.75	66.7778	80.5789	79.1765	27.615	31.5722	29.7895	29.5	22.695	24.8722	23.8684	23.7235
1984	8	27	34.2	21.9111	12.2889	24.8	32.1333	28.9529	28.8813	23.4211	25.9944	24.9765	24.6667	89.1667	66.1667	79.4118	78.3125	27.9842	29.9889	29.6529	28.9312	22.8842	24.0556	23.8765	23.4625
1984	8	28	32	23	9	24.7238	32.1944	27.25	27.8176	23.43	26.35	24.64	24.6889	89.6	64.7778	83.5789	79.2222	27.96	30.2278	29.3211	29.0167	22.915	24.1778	23.6737	23.5
1984	8	29	32.2	20.2	12	24.5952	32.0118	27.7882	28.0706	23.655	26.2222	24.6765	24.7941	92.8	65.5556	81.5882	79.6471	28.645	30.3444	29.3471	29.2941	23.305	24.2556	23.6882	23.6647
1984	8	30	33	18.4	14.6	24.225	31.3706	27.2294	27.5353	22.9632	26.0789	24.6722	24.4944	89.7895	66.7895	83.5	80.1111	27.1684	30.2842	29.55	28.8722	22.4316	24.2	23.7944	23.4
1984	8	31	32.2	20.6	11.6	24.3857	31.7688	27.475	27.7353	23.5	26.3105	24.375	24.8412	90.9444	64	79.7	78.7368	28.265	30.3737	28.685	29.1263	23.09	24.2842	23.28	23.5632
1984	9	1	33.5412	22.2	11.3412	24.5143	31.4722	28.15	28.0889	23.3667	25.9857	24.8286	24.7333	91.1429	65.4286	79.6667	78.7143	27.9714	29.981	29.4524	29.1238	22.9095	24.0429	23.7429	23.5667
1984	9	2	33.5941	22.285	11.3091	24.5091	32.0526	27.8556	28.0211	23.3238	26.0571	24.445	24.585	90.9524	63.2857	80.45	78.05	27.9	29.8	28.835	28.78	22.8667	23.9381	23.39	23.365
1984	9	3	32.8	19.4	13.4	24.2045	31.4263	28.0722	27.9	23.0571	26.0286	24.4	24.5	90.8571	64.9524	76.3333	77.4286	27.4286	29.9048	28.2667	28.5286	22.5762	23.9905	23.0048	23.2
1984	9	4	33	19.6	13.4	24.1818	30.8316	27.1842	27.3421	23.2238	25.3905	24.6905	24.435	91.7	64.8571	82.1905	79.7619	27.8048	28.7952	29.4333	28.6714	22.819	23.2857	23.7	23.2619
1984	9	5	31.2	20.2	11	24.4091	31.5833	27.525	27.8	23.0762	26.045	24.8833	24.6167	89.7143	63.5	82.8889	78.7222	27.3286	29.7	29.8444	28.8556	22.519	23.845	23.9778	23.4
1984	9	6	32.6	20.8	11.8	24.4571	31.5118	27.3588	27.6412	23.03	26.3421	24.7778	24.6778	88.6	66.4211	83.7778	79.3889	27.175	30.7211	29.7722	29.1222	22.43	24.4737	23.9333	23.5556
1984	9	7	31.2	19.2	12	24.2476	30.8765	27.2941	27.4529	23.145	25.7611	24.595	24.4944	91.05	67	82.05	80.2222	27.575	29.7389	29.625	28.9833	22.695	23.8444	23.825	23.45
1984	9	8	33.8214	22.4059	11.4155	24.495	31.3588	26.9312	27.4813	23.2333	25.7947	25.0105	24.7	90.05	63.5789	85.0526	79.4444	27.63	29.2579	30.3158	29.0889	22.715	23.5789	24.2368	23.5222
1984	9	9	33.5235	22.315	11.2085	24.3818	31.7842	26.8111	27.3278	23.1905	26.0105	24.54	24.5222	89.9048	63.6842	83.05	78.8333	27.581	29.7474	29.295	28.7667	22.6857	23.8789	23.63	23.3444
1984	9	10	33.8	22.4	11.4	24.0409	31.7316	27.5947	27.7526	23	25.919	24.9429	24.619	91.1429	64.2381	81.5714	79	27.381	29.619	29.8429	28.9429	22.5667	23.8381	23.9476	23.4476
1984	9	11	28.6	22.6	6	24.1682	31.9474	27.0211	27.5474	23.11	26.0762	24.3667	24.475	91	65.5238	80.2857	78.7143	27.1714	30.1381	28.7095	28.6619	22.4048	24.0619	23.2762	23.2571
1984	9	12	32	21.2	10.8	24.4455	31.2556	26.75	27.3056	23.105	25.6389	24.105	24.2353	90.05	63.9444	82.45	78.5882	27.41	29.05	28.51	28.2235	22.6	23.45	23.18	23.0235
1984	9	13	31	23	8	24.0238	31.4059	27.3875	27.5118	23.02	26.0611	24.7053	24.5667	91.4	65.6667	81.8421	79.7222	27.405	30.0889	29.4474	28.9222	22.575	24.1111	23.7526	23.45
1984	9	14	28.8	22.7053	6.09474	24.045	30.5437	27.0063	27.2062	23.27	26.17	24.65	24.7	92.5789	69.2	82.7	81.7368	27.9789	30.685	29.44	29.3789	22.8947	24.41	23.73	23.6895
1984	9	15	33.4412	22.3474	11.0938	24.4238	30.7167	26.9	27.2353	23.2857	26.0429	24.4667	24.545	90.7	68.1429	82.619	80.7143	27.8429	30.3524	29.1619	29.1095	22.8381	24.281	23.5476	23.5476
1984	9	16	32.5882	21.9833	10.6049	24.0455	30.5789	26.8294	27.0529	23.2	26.015	24.5765	24.6235	93.6667	69.35	84.1765	82.6471	27.9143	30.42	29.5176	29.3529	22.8857	24.295	23.7647	23.7
1984	9	17	32.6	21.8	10.8	24.2091	30.7526	27.0789	27.2789	23.181	25.8524	24.5857	24.5333	91.5714	67.3333	83.2857	80.7619	27.7	29.9238	29.3571	28.9952	22.7524	24.0143	23.719	23.4952
1984	9	18	31.2	23.2	8	24.2227	30.9	27.4947	27.5211	23.2	26.2048	25.2	24.8714	91.8095	67.8095	85.0476	81.7143	27.7381	30.6762	30.7238	29.719	22.7905	24.4381	24.4571	23.9
1984	9	19	29.8	22.8	7	24.4909	30.9056	27.075	27.2294	23.4238	26.0684	24.3889	24.5235	91.1905	67.1579	84.3333	80.5294	28.0762	30.3	29.1333	28.9353	22.9905	24.2526	23.5778	23.4706
1984	9	20	30.2	22	8.2	24.0526	30.2625	26.5938	26.7067	23.2053	25.9556	24.6375	24.5437	93	71.7222	88.8125	84.6	27.9056	30.6389	30.05	29.3133	22.8667	24.4167	24.0688	23.6667
1984	9	21	31	22	9	24.1524	30.7471	26.6529	27.0437	23.0632	26	24.555	24.5105	93	69.25	85.75	82.5789	27.5947	30.49	29.595	29.1789	22.7053	24.29	23.815	23.5684
1984	9	22	32.3	22.1471	10.1529	23.9571	30.1444	26.5529	26.7611	22.97	25.6714	24.255	24.3	93.35	70.8571	86.3	82.9474	27.48	30.0095	29.11	28.7895	22.645	24.0524	23.53	23.3632
1984	9	23	32.5938	21.7158	10.878	23.9333	30.7111	26.8632	27.0778	22.905	25.95	24.635	24.5278	91.8947	68.75	84.65	81.9474	27.29	30.31	29.635	29.0789	22.52	24.195	23.85	23.5211
1984	9	24	30.2	22.8	7.4	24.1364	31	26.8176	27.3389	23.005	25.6619	24.35	24.31	93.6	67.7143	83.35	81.45	27.6	29.5048	28.945	28.615	22.68	23.6762	23.425	23.225
1984	9	25	31.2	21.825	9.375	24.0409	30.7263	27.0167	27.2353	23.12	25.9714	25.045	24.6895	93.2	68.8571	86.6	82.6842	27.725	30.3381	30.61	29.4895	22.775	24.2429	24.37	23.7632
1984	9	26	31.4	19.6	11.8	24.0227	30.3389	26.3765	26.8778	23.23	25.4842	24.1842	24.2895	92.65	68.0526	83.7368	81.6316	27.7714	29.2842	28.7211	28.6211	22.7905	23.6789	23.3158	23.2737
1984	9	27	31.2	20	11.2	23.881	30.3882	27.0938	27.0176	23.06	25.9895	24.1389	24.3706	92.3684	70.3684	81.7778	81.5	27.61	30.5053	28.4056	28.8	22.695	24.3579	23.1556	23.3722
1984	9	28	33.6	19.6	14	24.0857	30.6529	26.9625	27.1235	23.13	25.825	24.8158	24.5526	91.4	68.9	84.9474	81.7368	27.61	30.02	29.9737	29.1158	22.69	24.08	24.0421	23.5526
1984	9	29	32.9438	22.0789	10.8648	24.3	30.5778	27.1389	27.3222	23.3	25.87	24.63	24.5556	91.75	67.75	86	82.4211	27.9714	29.995	29.735	29.1947	22.9095	24.07	23.935	23.6105
1984	9	30	32.3294	21.775	10.5544	24.1727	31.3389	26.6	27.2588	22.981	26.3	24.4211	24.6053	91.0476	68.4	85.3158	81.5556	27.3286	31.015	29.0316	29.25	22.5286	24.585	23.4947	23.6167
1984	10	1	33.6	22	11.6	23.9318	30.4737	26.7316	26.9789	22.8762	25.59	24.2368	24.2111	91.5238	70.4762	84.7222	82	27.1667	30.0333	28.95	28.665	22.4476	24.0524	23.48	23.295
1984	10	2	32	22.8	9.2	24.0571	30.4474	26.5368	26.7611	22.8842	25.6	24.1905	24.2222	91.2222	68.15	83.9048	81.4737	27.1737	29.5	28.7619	28.3947	22.4526	23.755	23.3476	23.1526
1984	10	3	31.2	19.4	11.8	23.9045	30.1722	26.3867	26.6235	22.9905	25.905	24.0263	24.3158	92.5714	68.7	86.0526	82.4737	27.4762	30.195	28.6474	28.8053	22.619	24.14	23.3158	23.3842
1984	10	4	30	19.2	10.8	23.9714	30.1176	26.2188	26.5529	22.865	25.5389	24.1167	24.1235	91	68.2632	85.6111	81.6667	27.12	29.45	28.7833	28.3824	22.395	23.7333	23.3778	23.1294
1984	10	5	32	20	12	23.905	30.0333	26.6118	26.8706	23.14	25.8368	24.3368	24.2647	93.4211	70	85.6842	82.7778	27.83	30.2368	29.1789	28.9056	22.825	24.2	23.5842	23.4333
1984	10	6	32.2188	22.1944	10.0243	23.99	30.3167	26.6353	26.7	23.115	25.825	24.4286	24.4789	92.6316	71.6	85.55	83.3684	27.71	30.35	29.465	29.1053	22.775	24.265	23.75	23.5474
1984	10	7	32.5294	22.13	10.3994	23.9727	31.2368	26.2556	27.0526	23.0286	26.045	24.425	24.5211	92.4286	68.5	87.5263	82.0526	27.519	30.41	29.41	29.1316	22.6524	24.285	23.715	23.5579
1984	10	8	31	22.1474	8.85263	23.8727	31.2667	26.6667	27.2	23.0526	25.985	24.41	24.4188	91.5882	67.4	84.7895	81.2222	27.4737	30.24	29.3619	28.8167	22.6211	24.22	23.7048	23.4
1984	10	9	27.2	22.6	4.6	23.9476	30.7389	26.4941	26.9	23.015	25.72	24.34	24.25	92	68.1	87.45	82.7895	27.46	29.695	29.355	28.6944	22.615	23.845	23.7	23.3
1984	10	10	32	21.8	10.2	23.9095	30.7	26.9875	27.0813	22.945	25.5368	24.0882	24.2	92.1053	72.4444	86.7059	83.75	27.37	30.2556	28.8529	28.6562	22.57	24.1889	23.4118	23.2937
1984	10	11	31.4	22	9.4	23.9211	30.3875	26.9333	26.9231	23.0111	25.4706	24.0941	24.1062	93.2778	70.3333	84.2941	82.4706	27.55	29.5353	28.5529	28.3875	22.6778	23.8118	23.2412	23.1375
1984	10	12	31.6	22.2	9.4	24.1474	30.575	26.1625	26.8	23.0722	25.7167	23.9474	24.1471	92.4444	68.7895	83.8421	81.1111	27.5722	29.9667	28.3526	28.4	22.6722	24.0389	23.1	23.1353
1984	10	13	32.9214	22.1529	10.7685	24.1211	30.45	26.6062	26.8429	23.1737	25.8167	24.4526	24.4778	92.2632	70.1667	84.4211	82.4444	27.7737	30.1833	29.1947	29.0333	22.8	24.1722	23.6158	23.5222
1984	10	14	32.8	22.0053	10.7947	24.5238	31.4222	26.6889	27.4412	23.295	26.1	24.6286	24.5667	90.2	68.9474	85.95	82.2778	27.765	30.6211	29.781	29.2556	22.79	24.4053	23.9381	23.6222
1984	10	15	32.5625	22.1	10.4625	24.25	30.4556	26.5895	26.9421	23.2286	25.9762	24.405	24.5316	91.5	69.381	85.5	82.25	27.8143	30.4143	29.29	29.1	22.819	24.3048	23.67	23.555
1984	10	16	32.8	21.815	10.985	23.7571	30.2158	26.0706	26.6294	22.881	25.8143	24.225	24.3316	92.6842	71.619	88.45	83.9474	27.41	30.4	29.285	29.1474	22.56	24.2762	23.625	23.5526
1984	10	17	30.6	23.2	7.4	23.7636	30.7222	27.1667	27.2222	22.625	25.7947	24.5158	24.1706	90.75	67.7368	83.6316	80.3889	26.8524	29.9	29.3368	28.45	22.2095	24.0105	23.6789	23.15
1984	10	18	31.8	22.8	9	23.3857	30.3562	26.0176	26.5875	22.77	25.5684	24.0316	24.1263	94.05	70.6316	87.7895	84.1579	27.25	30.2222	28.8632	28.8778	22.48	24.1944	23.4	23.4222
1984	10	19	31.2	22.6	8.6	23.8905	30.6882	26.34	26.7875	22.935	25.4526	24.25	24.1	91.8	65.75	87	81.6471	27.3	29.0105	29.1444	28.2941	22.515	23.4579	23.5833	23.0824
1984	10	20	32.0187	21.9765	10.0423	24.2952	30.2667	26.2562	26.8	23.2143	25.6571	24.2762	24.381	91.4762	71.4762	87.7619	83.619	27.7476	30.0143	29.2762	29.0095	22.7857	24.0667	23.6524	23.5095
1984	10	21	32.5333	21.9105	10.6228	23.7318	30.3053	26.9167	27.0167	23.0684	25.7737	24.4053	23.0667	93.4444	68.65	84	81.9474	27.7	29.61	29.1737	28.7368	22.745	23.805	23.5789	23.3368
1984	10	22	32.2	21.4941	10.7059	24.1	30.75	26.9882	27.2	22.98	26.1211	24.7632	24.6667	90.8947	70.5263	86.0526	83	27.33	30.8632	30.0368	29.4105	22.525	24.5211	24.0842	23.6947
1984	10	23	30.2	21	9.2	24.0909	30.3278	26.5333	26.9824	23	25.5316	24.145	24.1778	90.75	68.5263	85.8421	81.8947	27.33	29.4789	29.155	28.5947	22.52	23.7526	23.505	23.2316
1984	10	24	29.8	19.8	10	23.8762	29.9294	26.4929	26.7286	22.855	25.5667	24.4111	24.2529	92	72.3889	87.1667	84.1176	27.2	29.9722	29.4611	28.8529	22.435	24.0444	23.75	23.3824
1984	10	25	30.2	20.2	10	23.995	30.4187	26.4714	26.7937	22.8421	25.7056	24.2667	24.3059	90.3333	70.7368	85.8889	82.4737	27.0526	30.0833	29.1111	28.7833	22.3632	24.1	23.55	23.3611
1984	10	26	31	20	11	23.985	30.875	26.8625	27.1133	22.9684	26.0105	24.8222	24.6235	90.8889	67.65	85.0556	81.2632	27.3263	30.3579	30.0111	29.2222	22.5158	24.2632	24.05	23.6111
1984	10	27	32.7667	22.0529	10.7137	24.49	30.5235	25.7688	26.6071	23.25	25.9474	24.4684	24.55	90.2	70.2632	88.1053	82.7778	27.7	30.4895	29.6632	29.2778	22.76	24.3	23.8737	23.6444
1984	10	28	32.275	22.3556	9.91944	24.2	30.58	25.8	26.7333	23.3158	25.8667	24.4333	24.5294	92.5263	69.8889	87.0588	83.1765	28.0105	30.6941	29.5833	29.3625	22.9474	24.3941	23.7944	23.6812
1984	10	29	31.2	22.0474	9.15263	24.1952	29.9056	25.9111	26.4722	23.15	25.51	24.2	24.2632	91.25	68.85	86.4737	82.0526	27.61	29.485	29.0421	28.6684	22.695	23.73	23.4737	23.2737
1984	10	30	31.2	18.2	13	23.9762	30.0765	26.0294	26.4941	23.0947	25.9895	24.4389	24.4941	92.4737	69.4737	87.6111	83.2222	27.715	30.4368	29.55	29.15	22.765	24.2737	23.8111	23.5778
1984	10	31	29.6	19.2	10.4	23.975	29.95	26.2357	26.5786	23.1	25.9833	24.4353	24.5353	92.1579	69.8333	86.9375	83	27.6263	30.4389	29.6625	29.3187	22.7053	24.3056	23.9	23.6875
1984	11	1	30	18.2	11.8	24.4263	30.5313	26.3529	26.9937	23.2944	25.8353	24.1778	24.4176	91.9444	70.0625	85	82	27.9444	30.4188	28.8056	28.9688	22.8833	24.2625	23.3833	23.4563
1984	11	2	30.2	18.2	12	24.0353	30.8063	26.5357	26.8857	22.8706	26.1	24.32	24.4357	92.3333	69.7059	85.9333	82.6154	27.5063	30.7824	29.1733	29.0357	22.65	24.4824	23.62	23.5214
1984	11	3	32.4286	21.98	10.4486	24.1235	31.2812	26.2937	27.0312	23.1471	25.675	24.4176	24.3438	92.4118	65.5	87.0588	81.5333	27.7176	29.4062	29.4059	28.7375	22.7529	23.6625	23.7294	23.3375
1984	11	4	32.6125	21.4471	11.1654	23.92	30.6947	26.3722	26.9294	22.68	26.185	24.2722	24.3444	90.15	71	85.8333	82.2353	26.755	31.05	29.1889	28.9333	22.17	24.625	23.5056	23.3944
1984	11	5	33.04	21.8833	11.1567	24.33	30.8053	26.6316	27.15	23.285	26.0789	24.6158	24.6111	91.85	70.8947	86.8333	83	27.92	30.8105	29.9263	29.4333	22.885	24.5053	24.0474	23.7556
1984	11	6	31	22.0941	8.90588	24.215	31.1278	26.4667	27.1056	22.8895	26.0722	24.3438	24.3667	90.3158	68.7222	85.75	80.3571	27.1368	30.5833	29.2	28.7733	22.4	24.3722	23.6125	23.3533
1984	11	7	30.4	23	7.4	24.21	30.625	26.4688	26.9875	23.085	26.1444	24.4895	24.5722	91.05	71.4706	86.1667	82.5625	27.5	31.3412	29.8056	29.5353	22.635	24.7824	23.9444	23.7706
1984	11	8	30	21.4	8.6	24.1158	30.7533	25.9812	26.5714	23.2	26.0882	24.075	24.4467	92.3889	69.6875	86.4375	83.5	27.8474	30.725	28.85	29.1867	22.8368	24.4938	23.4	23.5933
1984	11	9	31.2	21.6	9.6	24.0389	30.3765	26.35	26.8667	23.1444	25.7471	24.2588	24.3667	92.7059	70.2353	85.0588	82.5	27.7111	30.1294	28.9706	29.0333	22.75	24.1353	23.4824	23.5133
1984	11	10	32.8867	22.1588	10.7278	24.2053	31.1444	26.6	27.1235	23.1	26.0316	24.1895	24.4368	91.3684	67.5789	82.3684	80.1667	27.5105	30.3789	28.6579	28.8474	22.6579	24.2526	23.2211	23.3789
1984	11	11	33.2937	21.8778	11.416	24.58	31.4944	27.1824	27.6313	23.125	25.9474	24.7211	24.6444	88.3158	68	83.9444	80.4118	27.375	30.7105	29.7056	29.3611	22.555	24.4632	23.9056	23.6833
1984	11	12	32.6765	22.2667	10.4098	24.4053	30.8842	26.0167	26.8941	23.08	25.9	24.4263	24.4789	89.4737	68.4	87.9474	81.7059	27.3474	30.16	29.6105	29.0889	22.5316	24.145	23.8421	23.5389
1984	11	13	31.4	22.1389	9.26111	24.035	30.4778	26.1	26.7941	22.7526	25.53	23.895	24.0667	89.8889	68.1579	84.9474	80.8889	27.005	29.4895	28.295	28.2579	22.315	23.7158	23.08	23.0263
1984	11	14	31.2	22	9.2	24.0263	30.6556	26.1833	26.7588	22.7842	25.7684	24.0444	24.1889	90.1579	68.4737	85.6111	81.2353	26.9105	29.9737	28.6611	28.4667	22.2895	24.0263	23.3056	23.1833
1984	11	15	32.4	22	10.4	23.9474	29.9375	26.6176	26.65	22.5368	25.5235	24.0778	24.1176	89.1053	71.1765	83.2222	81.875	26.4053	29.7765	28.4111	28.4118	21.9579	23.8882	23.0889	23.1412
1984	11	16	32.8286	21.4	11.4286	24.0611	31.075	26.2467	26.9	22.8722	25.8824	24.5176	23.1444	90	67.5294	87.5882	81.75	27.1278	30.0529	29.6882	28.9765	22.3722	24.0765	23.8941	23.4588
1984	11	17	32.9	21.8333	11.0667	24.1333	30.9353	26.58	27.1067	23.0778	26.0176	24.2833	24.4471	91.7222	69.5294	85.0588	81.5333	27.5444	30.5529	29.1941	29.1	22.65	24.3765	23.6	23.5375
1984	11	18	32.9562	21.7471	11.2092	24.17	31.2556	26.1188	26.9059	23.135	25.8895	24.5053	24.4895	91.8	64.8889	87.8889	81.6471	27.67	29.7611	29.8444	29.0389	22.725	23.9167	23.9889	23.5111
1984	11	19	33	21.6824	11.3176	23.875	31.3222	27.0562	27.3176	22.755	25.97	24.4421	24.4105	91.05	66.3158	82.6111	80.5882	26.94	30.1474	29.1889	28.8278	22.3	24.0895	23.5833	23.3611
1984	11	20	32.8353	21.6	11.2353	24.125	31.35	26.8353	27.4375	22.78	26.025	24.6053	24.4368	89.4	66.6316	85.3333	79.8235	26.845	30.2737	29.7611	28.8278	22.24	24.1789	23.9111	23.3667
1984	11	21	33.8	19.6	14.2	23.9632	30.6167	26.5882	27.08	22.7211	25.7211	23.8667	24.1	90.1053	68.5263	82.2353	80.4667	26.7842	29.9105	28.0235	28.2188	22.2105	24.0211	22.9118	23.025
1984	11	22	32.4	18.4	14	23.8778	30.7353	26.2529	26.72	22.5895	25.5765	24.1944	24.225	89.4118	67.3333	85.5294	81.0625	26.6611	29.7722	28.7667	28.4882	22.1056	23.9111	23.3389	23.1706
1984	11	23	31.6	18.8	12.8	23.7444	30.6938	26.4471	26.9714	22.6316	25.6562	24.3944	24.1867	90.5294	68.1875	85	81	26.7167	29.7313	29.2667	28.5267	22.1667	23.9	23.6444	23.22
1984	11	24	32.7769	21.8313	10.9457	24.0684	31	26.9533	27.1937	22.6947	25.6118	24.4111	24.2118	89.1579	66.9375	82.8235	80.3333	26.7	29.4	29.0353	28.3313	22.1316	23.6562	23.5	23.0562
1984	11	25	32.4688	21.7056	10.7632	23.8833	31.0118	26.3059	26.8882	22.7947	25.7588	24.2211	24.1412	91.2778	67.9412	85.3529	81.4375	27.0389	30.0412	29	28.5647	22.3444	24.0706	23.4778	23.2412
1984	11	26	29	21.5158	7.48421	24.035	30.2579	26.1778	26.6737	22.79	25.5789	23.8053	24.1222	89.4737	69.7895	83.8421	81.3333	26.955	29.7421	28.1421	28.3053	22.275	23.8737	22.9316	23.0474
1984	11	27	31.4	22.0632	9.33684	24.005	30.5421	26.5611	26.9278	22.83	25.6105	24.2211	24.1389	90.6	67.6316	83.5556	80.8235	27.055	29.1789	28.7737	28.25	22.36	23.5526	23.3158	23.0333
1984	11	28	30.5	21.8444	8.65556	23.635	31.4556	26.2444	26.9	22.5105	25.6105	24.2158	24.0529	91.0556	63.2632	85.3158	79.4118	26.5842	29.0526	29.0158	28.1111	22.0632	23.4737	23.4368	22.9278
1984	11	29	31	21.7125	9.2875	23.4105	31.3176	26.5176	27	22.2105	25.5059	24.1056	23.9	90.3684	62.7647	82.5	78.5	26.0263	28.7412	28.5056	27.6882	21.7105	23.3353	23.1389	22.6824
1984	11	30	32	21.3333	10.6667	23.2842	31.2722	26.6312	26.9611	22.1889	25.7667	24.1222	24.1	90.0556	63.3889	82.8889	79.5625	25.9722	29.2611	28.5611	28.1588	21.6778	23.5833	23.1889	22.9529
1984	12	1	33.0941	21.1158	11.9783	23.41	31.0833	26.775	27.0375	22.07	25.7263	24.055	23.9211	89.15	65.2632	79.6842	78.8333	25.725	29.4211	28.145	27.7316	21.49	23.6474	22.955	22.6684
1984	12	2	32.5125	21.1789	11.3336	23.881	31.1353	26.4438	27.1118	22.3476	25.93	24.405	24.23	88.2381	65	85.9474	81	26.3238	29.73	29.455	28.5	21.8524	23.82	23.7	23.125
1984	12	3	33.4	20.825	12.575	23.53	31.3667	27.1706	27.1824	22.125	26.04	24.4737	24.2	88.7	67.05	80.1053	79.4444	25.74	30.26	28.8474	28.2474	21.515	24.205	23.3263	23
1984	12	4	33.6	21.085	12.515	23.7952	31.7211	26.6824	27.2632	22.2905	25.719	24.045	24.01	88.1905	62.4762	81.1579	78.3684	25.9381	29.1429	28.215	27.71	21.6619	23.5429	22.995	22.72
1984	12	5	32.8	20.9579	11.8421	23.8381	31.6	26.8235	27.1294	22.1381	25.7579	23.7	23.7556	86.5714	64.0526	78.7368	76.6471	25.5571	29.3105	27.3526	27.1444	21.4048	23.6158	22.4368	22.35
1984	12	6	32.2	21.0842	11.1158	23.38	30.98	26.7067	26.9176	22.01	25.3	23.8421	23.7158	87.4737	62.5556	80.2632	77.8824	25.3526	28.1278	27.7947	27.1	21.2895	22.9278	22.7526	22.3222
1984	12	7	33.6	21.2632	12.3368	23.4	31.2937	27.275	27.2824	21.905	25.5389	23.9789	23.7611	88.4	61.5	77.1053	75.9412	25.35	28.5167	27.6737	27.0556	21.265	23.1667	22.6526	22.2778
1984	12	8	33.6273	21.4176	12.2096	23.5333	32.12	26.4923	26.95	22.2941	25.8765	23.5267	23.8714	88.25	61.5882	77.9333	76.8462	25.6882	29.2235	27.02	27.2714	21.4647	23.5706	22.2467	22.4
1984	12	9	33.5789	21.3389	12.2401	23.7136	31.4579	26.4167	26.9316	22.4091	25.8091	24.0048	24.06	88.65	64.5	80.25	78.85	26.1909	29.4773	27.881	27.9905	21.8136	23.65	22.7857	22.8286
1984	12	10	33.2	21.1632	12.0368	23.5095	32.32	26.65	27.29	22.23	25.68	23.695	23.8611	89.3	60	78.6	75.9412	25.99	28.75	27.35	27.3056	21.665	23.275	22.465	22.4333
1984	12	11	33	21.04	11.96	23.5727	32.01	27.2947	27.59	21.8773	25.4864	23.5864	23.6545	86.5455	59.8636	74.1429	73.9048	25.1636	28.3227	26.5591	26.6909	21.1364	22.8364	21.9136	21.9545
1984	12	12	32.4	21.295	11.105	23.3227	31.3889	27.1222	27.3	21.7864	25.3571	23.78	23.615	87.6364	62.7	75.3684	75.3333	25.1045	28.73	27.105	26.8474	21.1273	23.23	22.265	22.1105
1984	12	13	33.45	21.0833	12.3667	23.2333	31.6118	27.4	27.5765	21.7476	25.63	23.8737	23.8105	87.45	62.9	75.0556	75.9444	25.0524	28.95	27.3421	27.1842	21.0524	23.405	22.4526	22.3579
1984	12	14	34.2	20.9722	13.2278	23.615	31.8059	27.8941	27.7118	21.805	25.5526	24.0316	23.75	85.65	61.5789	74.3333	74.8824	25.005	28.7316	27.7	27.0278	21.025	23.2632	22.6211	22.2167
1984	12	15	34	20.7588	13.2412	23.2286	31.9389	27.7263	27.5944	21.58	25.719	23.235	23.4789	84.65	60.7619	69.15	72.2778	24.505	28.8429	25.445	26.1263	20.655	23.2619	21.18	21.5947
1984	12	16	33.3765	20.7647	12.6118	23.1952	32.2444	27.1474	27.4889	21.395	25.1381	23.3667	23.2632	85.65	56.381	74	72	24.355	27.1524	26.2429	25.7789	20.535	22.3619	21.7571	21.4632
1984	12	17	34.2	21.0611	13.1389	23.28	31.5632	27.4056	27.2059	21.3474	25.5524	23.39	23.4412	84.3684	63.381	73.8421	74.5625	24.1737	28.9714	26.785	26.7	20.4263	23.4333	22.03	21.9882
1984	12	18	34.2	20.58	13.62	23.4091	32.4842	27.4158	27.6833	21	25.4619	23.4905	23.26	81.381	58.8095	75	71.4737	23.4455	28.2048	26.919	26.03	19.8909	22.9238	22.1381	21.55
1984	12	19	32.4	20.3421	12.0579	22.9682	32.3	27.4833	27.6	21.1095	25.045	23.47	23.2389	84.1905	56.9	70.9474	71.5882	23.8095	27.13	26.32	25.8833	20.2143	22.32	21.8	21.5278
1984	12	20	32.4	20.6118	11.7882	23.1105	32.1235	27.0111	27.4062	21.4579	25.4111	23.185	23.3882	86.6316	59.1111	73.7	72.9375	24.5632	28.0444	26.02	26.2824	20.7158	22.8389	21.545	21.7412
1984	12	21	33.8933	20.95	12.9433	22.8636	32.3105	27.5333	27.5824	21.2905	25.3762	23.535	23.4211	86.381	59.1905	75	73.0556	24.3143	28.0667	26.79	26.3947	20.519	22.8095	22	21.7789
1984	12	22	33.9214	21.1176	12.8038	23.1048	32.1421	27.7889	27.7	21.0476	25.3476	23.985	23.4	83.6667	59.0476	74.5789	71.6316	23.6619	28.0619	27.505	26.255	20.1	22.7429	22.43	21.665
1984	12	23	34.1	20.8368	13.2632	22.9591	32.5737	27.685	27.7158	21.6591	25.6136	23.9524	23.7048	89.1905	59.8182	75.5714	74.1	24.9955	28.6091	27.481	26.9429	21.0045	23.1091	22.5095	22.1524
1984	12	24	33.32	20.3842	12.9358	22.915	32.1556	27.7833	27.6562	21.1579	25.5684	23.8105	23.4625	84.9474	61.3684	75.5263	73.0667	23.9632	28.6947	27.2526	26.45	20.2842	23.2421	22.3684	21.85
1984	12	25	34.0455	21.4667	12.5788	23.6059	32.2643	27.0533	27.4867	22.1471	25.8813	23.8562	24.02	88	63.6875	79.875	76.8571	25.7118	29.5938	27.7875	27.7333	21.4941	23.7687	22.7062	22.68
1984	12	26	33.8	21.1684	12.6316	23.3474	31.9824	27.6353	27.6286	21.8526	25.08	23.3556	23.5071	86.125	57.9	73.1176	73.5333	25.1053	27.38	26.1667	26.5438	21.1	22.395	21.7	21.9625
1984	12	27	33	20.4412	12.5588	22.9045	31.8368	27.5105	27.4333	21.2409	25.235	23.681	23.5	86.5455	59.65	74.3333	73.6842	24.2682	27.845	26.9048	26.565	20.4818	22.695	22.1143	21.915
1984	12	28	33	20.7444	12.2556	22.925	32.2938	27.4937	27.4438	21.225	25.4368	23.9	23.6529	85.8947	58.3684	76.1111	74.3125	24.17	28.0278	27.4947	26.8706	20.465	22.7556	22.4895	22.1176
1984	12	29	33.8687	20.9833	12.8854	22.9727	32.4947	27.9211	27.72	21.3182	25.7318	23.6571	23.5524	86.2381	59.3636	71.5789	72.75	24.3455	28.45	26.3476	26.3143	20.5909	23.0727	21.8048	21.7762
1984	12	30	34.1333	19.935	14.1983	22.7143	32.5263	28.3	28.0211	20.8381	25.4091	22.8909	23.0714	85.3333	57.2273	63.2273	68.65	23.5238	27.9045	24.3636	25.2905	19.9857	22.6773	20.4909	21.0619
1984	12	31	34.375	20.2176	14.1574	23.3529	32.5625	27.5	27.8692	21.0333	24.8421	22.9941	22.7938	82.0588	53.5789	68.4118	67.0667	23.4529	26.2158	25.0353	24.6067	19.9235	21.7158	20.9294	20.6533

## Sheet: 1985
						Temperature				Temperature				Relative Humidity				Pressure				Dew temperature
Year	Month	Day	Maximum	Minimum	Max-Min	1899-12-31 07:00:00	1899-12-31 13:00:00	1899-12-31 19:00:00	Average	1899-12-31 01:00:00	1899-12-31 13:00:00	1899-12-31 19:00:00	Average	1899-12-31 01:00:00	1899-12-31 13:00:00	1899-12-31 19:00:00	Average	1899-12-31 07:00:00	1899-12-31 13:00:00	1899-12-31 19:00:00	Average	1899-12-31 07:00:00	1899-12-31 13:00:00	1899-12-31 19:00:00	Average		Month	Taverage	Hraverage
1985	1	1	34.8636	20.0071	14.8565	23.5267	33.0923	27.6417	27.9091	21.4143	24.88	23.1563	23.2385	81.7857	51.2667	68	67.6667	24	25.8333	25.2125	25.1615	20.3571	21.4467	21.1063	21.0769		January	28.0093	65.8556
1985	1	2	34.2	20.0235	14.1765	19.8	34	30.4	28.6	20.8105	24.6667	23.09	22.9444	80.5789	51.9048	68.75	67.2941	22.9632	25.681	25.24	24.7667	19.6368	21.2048	21.085	20.7278		February	29.1185	66.7694
1985	1	3	34.8	20.1	14.7	22.4	34.6	30.2	29.4	21.1909	24.9952	23.1368	23.1632	84.9545	54.2	65.3889	66.7895	23.9682	26.635	25.0056	25.3722	20.3364	21.89	20.9333	21.1611		March	28.9747	69.5018
1985	1	4	33.4	20.3889	13.0111	21	33	29.2	28.1	21.0667	24.6095	23.1524	23.005	83.45	50.4286	67.8095	67.4444	23.765	25.2571	25.1619	24.8053	20.17	21.0429	21.0619	20.7947		April	28.2332	75.8738
1985	1	5	33.7533	21.0111	12.7422	22.9048	32.7312	27.6562	27.92	21.26	24.3524	22.6381	22.79	85.45	52.05	67	67.8889	24.12	25.21	24.2905	24.5421	20.425	21.04	20.4238	20.6263		May	27.8657	80.4192
1985	1	6	33.8	20.7368	13.0632	22.86	32.2529	28	27.9467	21.1333	24.6333	22.8238	22.8524	85.05	53.0952	65.7143	67.4737	23.735	25.6952	24.4333	24.555	20.145	21.2905	20.5476	20.635		June	28.4137	81.0182
1985	1	7	34.1882	20.355	13.8332	22.7955	32.3778	27.5125	27.7176	20.6682	24.6409	22.6667	22.7238	82.9545	53.2273	66.2857	67.95	22.9773	25.7227	24.2286	24.419	19.6682	21.3409	20.4095	20.5714		July	29.126	76.4547
1985	1	8	34.3067	20.5111	13.7956	25.2	34.2	29	29.4	20.7045	24.8136	22.4105	22.5368	84.2727	51.8636	65.5	65.4737	23.1545	25.9636	23.8167	24.1333	19.7864	21.4409	20.1111	20.3556		August	27.9993	78.8663
1985	1	9	33.4	20.515	12.885	25	32.4	25.2	27	20.3478	24.5591	22.63	22.525	80.5	52.5	64.45	64.8421	22.1273	25.5864	23.985	23.6211	18.9955	21.2455	20.205	19.9474		September	27.4438	80.6582
1985	1	10	34.2667	20.8278	13.4389	23.2	34.4	28	28.4	20.67	24.5905	22.8737	22.7444	85.35	52.6667	64.2105	67.2941	23.2952	25.6333	24.3526	24.4833	19.8476	21.3	20.4368	20.5611		October	26.7762	82.4779
1985	1	11	32.4	20.2706	12.1294	22.6	29.4	28.2	27.1	20.87	24.65	22.6737	22.6611	84	51.6316	60.6667	64	23.43	25.6368	23.7556	23.9647	19.9	21.1947	19.9556	20.1471		November	26.4803	82.9281
1985	1	12	34.4812	19.9235	14.5577	22.5	32.8588	28.6294	28.3	20.24	24.7429	23.1619	22.69	81	52.3333	63.0476	64.75	22.2	25.8571	24.7048	24.15	19.07	21.4048	20.6667	20.31		December	27.3638	75.305
1985	1	13	34.5882	19.9095	14.6787	23.1435	32.9944	28.5222	28.3235	20.6909	24.6955	23.2826	22.9143	80.9091	50.8182	65.7727	66.4211	22.8227	25.5636	25.1636	24.58	19.4818	21.2455	20.9864	20.605
1985	1	14	34.2	20.46	13.74	19.6	27.6	29.8	26.7	20.6913	24.7652	23.1696	22.8696	82.1818	52.4783	65.2273	67.0952	22.8636	25.8783	24.8636	24.5136	19.5318	21.4261	20.8909	20.5955
1985	1	15	33.8	20.5737	13.2263	20.2	33.8	29.8	28.4	20.9348	24.4762	22.8182	22.6632	81.5909	50.6667	62.9545	66.2632	23.3217	25.0952	24.0955	24.17	19.887	20.9333	20.3409	20.38
1985	1	16	33.6	21.0947	12.5053	20.2	33.2	29.6	28.2	20.8478	24.3045	22.985	22.7	82.2609	49.7143	62.6	63.5	23.1957	24.6524	24.32	23.8	19.8174	20.6143	20.405	20.1105
1985	1	17	34.2	20.2833	13.9167	20.6	33.2	30	28.5	20.7273	24.6	22.8286	22.7238	84.5455	50.0476	61.2	65.4211	23.2091	25.1762	23.905	24.07	19.8318	21.0381	20.095	20.31
1985	1	18	34.2	20.3833	13.8167	20.8	33.8	30	28.6	20.6286	24.7	22.93	22.855	84.0952	52.3	62.2105	66	22.9857	26.065	24.1632	24.4263	19.6952	21.535	20.3158	20.5158
1985	1	19	35.0294	20.8056	14.2239	22.9545	33.1333	28.7588	28.3529	21.035	24.7455	22.6526	22.7824	84.05	50.6818	60.1579	64.7778	23.65	25.6091	23.5789	24.1882	20.13	21.2773	19.9684	20.4
1985	1	20	34.7188	20.7158	14.003	22.8714	33.1944	28.5176	28.3933	20.8667	24.6682	23.1238	22.8667	83	50.0909	64.1429	65.5294	23.32	25.3136	24.7952	24.4882	19.9	21.0455	20.8048	20.5882
1985	1	21	34	20.7684	13.2316	23	29.4	24.8	25.5	20.9682	25.287	23.319	23.19	83.8636	54.1739	64.9048	68.3158	23.5227	27.087	25.1667	25.255	20.0455	22.2652	21	21.1
1985	1	22	32.4	20.6235	11.7765	21	30	28.4	27	21.0182	25.3105	23.2333	23.1294	85.6818	51.7895	65.5	67	23.7682	26.7368	25.01	25.0438	20.1955	22	20.825	20.925
1985	1	23	33.2	20.705	12.495	20.4	31.6	29.2	27.6	21.2091	25.015	23.08	23.2824	83.0909	49.45	62.85	66.1875	23.8136	25.83	24.485	25.1118	20.2	21.35	20.6	21
1985	1	24	33.8	20.7789	13.0211	20.2	30.4	29	27.1	21.0364	24.6421	22.895	22.7611	83.2273	49.7895	59.65	63	23.5682	25.2053	23.78	23.8833	20.0318	20.9053	20.025	20.1278
1985	1	25	34.2	20.585	13.615	20.4	31.6	30.6	28.3	20.7	25.0167	23.1	22.575	84.45	51.8333	59.4737	64.6471	23.3095	26.2167	24.1	24.4188	19.7952	21.45	20.2368	20.3812
1985	1	26	34.9	20.6	14.3	23.2227	33.2937	28.6667	28.5937	21.1591	24.9143	22.9905	23.02	83.5455	50.8	60.6667	64.6111	23.85	25.82	24.0476	24.3684	20.1773	21.3	20.2048	20.4316
1985	1	27	34.6056	20.82	13.7856	22.8174	33.1105	28.3684	28.2316	20.6652	24.9609	22.8545	22.8182	82.7826	52	62.2273	66.1905	22.9957	26.1565	24.0182	24.3727	19.6174	21.5652	20.2409	20.4409
1985	1	28	34	20.5842	13.4158	20.6	33.8	29.2	28.2	20.7818	24.8091	23.1304	22.9571	83.9048	50.2727	61.7727	66.1579	23.3143	25.6182	24.5091	24.725	19.8714	21.2455	20.55	20.7
1985	1	29	34	20.765	13.235	20.2	33.6	30	28.5	20.4391	24.8909	22.7913	22.6864	80.1818	49.7727	59.9524	63.75	22.3864	25.7455	24.0381	24.17	19.1909	21.3364	20.2	20.285
1985	1	30	33.8	20.785	13.015	20.4	32.4	29.6	28	20.3591	24.8045	22.7238	22.4684	81.95	49.4286	57.1	62.7895	22.4857	25.6095	23.22	23.7053	19.2762	21.2286	19.72	20.0211
1985	1	31	33.2	20.7053	12.4947	22.4	30	29.8	28	20.8524	25.0895	23.2842	23.0722	81.95	52.6667	59.6111	65	23.35	26.7333	24.35	24.8353	19.87	21.8333	20.3889	20.7176
1985	2	1	34.6	20.7636	13.8364	26.8	33.4	30	30	21.5136	25.2095	23.6895	23.3647	84.619	52.1905	62.8421	65.625	24.3273	26.7048	25.4947	25.0882	20.5545	21.9762	21.2368	21.0353
1985	2	2	34.6062	20.92	13.6862	23.3905	33.0167	29.5294	28.9	21.1238	25.1955	23.6762	23.4056	82.9048	54.4091	62	67.6875	23.6667	26.9091	25.281	25.4722	20.081	22.0591	21.1429	21.2222
1985	2	3	35.0706	21.0227	14.0479	23.3435	32.9158	29.3158	28.8294	21.3304	25.0375	23.3318	23.2524	84.1364	52.375	59.2273	65.7895	24.2565	26.3292	24.3318	25.0429	20.4826	21.6875	20.4727	20.9238
1985	2	4	34.4	21.0409	13.3591	26.2	34.2	30.4	30.3	21.4478	25.1609	23.5261	23.3476	84.6818	52.3478	61.7391	64.7143	24.2591	26.5652	25.1087	25.305	20.4682	21.8652	21.0174	21.13
1985	2	5	34.2647	20.9045	13.3602	23.4	33.6	26.2	27.4	21.3545	24.913	23.4682	23.4421	84.5909	53	62.2273	67.3333	23.9043	26.2304	25.0364	25.26	20.2087	21.4783	20.9273	20.98
1985	2	6	35.2	20.6455	14.5545	28.6	34.4	30.2	30.9	21.2048	24.9455	23.335	23.0938	84.8571	53.3182	63.4	66.5625	23.7545	26.3091	24.955	24.6706	20.1318	21.6955	20.87	20.6647
1985	2	7	35.2	20.6889	14.5111	27.4	34.2	30.2	30.5	20.9368	25.2095	23.419	23.2158	84.8421	53.2857	62.8095	65.5882	23.6526	26.7476	24.9429	25.0316	20.0632	21.9476	20.8524	20.8895
1985	2	8	34.8	20.83	13.97	23.2	34.4	27.2	28	21.4318	25.2455	23.5619	23.49	84.7727	53.4545	64	67.7895	24.3318	26.8682	25.3333	25.655	20.5682	21.9727	21.1286	21.31
1985	2	9	34.85	21.075	13.775	23.6783	32.8278	28.7789	28.4737	21.687	25.3318	23.6522	23.5571	84.0455	55.7727	64.2609	69.0476	24.6739	27.3591	25.5522	25.8955	20.787	22.3409	21.3087	21.5045
1985	2	10	35.0111	20.6455	14.3657	23.3417	32.89	29.42	28.7611	21.5043	24.8043	23.7542	23.4318	84.7826	51.3913	64.0417	67.381	24.4391	25.787	25.6917	25.5091	20.6304	21.3826	21.3542	21.2591
1985	2	11	34.8	20.9762	13.8238	22.6	27.8	31.8	28.5	21.6913	25.1571	23.5727	23.3947	85.5652	52.2857	60.5	65.0556	24.7913	26.4571	24.8955	25.1684	20.8696	21.9	20.8409	21.0579
1985	2	12	35.6	21.1455	14.4545	20.8	28.2	31.8	28.1	21.4955	25.6522	24.0182	23.6952	85.0476	53.6957	62.7273	67.8	24.3318	27.6913	26.0136	25.9762	20.5773	22.4826	21.5182	21.4857
1985	2	13	35.6	21.1565	14.4435	21.8	28.4	31.8	28.4	22.1286	25.785	23.8063	23.8063	86.619	54.3684	63.4	67.9286	25.5762	27.9632	26.5312	26.3333	21.3714	22.6368	21.7562	21.6933
1985	2	14	34.8	20.781	14.019	20.6	29.6	31.4	28.3	21.019	25.3143	23.2421	22.9611	81.7	52.1905	59.6316	62.5	23.435	26.6762	24.2421	24.1882	19.93	21.9476	20.3684	20.3706
1985	2	15	35.2	20.6056	14.5944	21.4	29.6	32	28.8	21.715	25.2	23.3	23.3895	85.3	52.4091	61.619	66.4444	24.795	26.6136	24.6762	25.3	20.875	21.9318	20.6905	21.1263
1985	2	16	35.1	21.3091	13.7909	23.4409	33.1158	28.9944	28.6235	21.619	25.5	23.8952	23.7	84.4762	53.5217	64.619	67.8947	24.6524	27.2913	26.0333	26.06	20.7333	22.3	21.5476	21.605
1985	2	17	34.8947	21.0435	13.8513	23.132	33.2619	28.9381	28.6333	21.1957	24.9167	23.4826	23.1182	83.6087	50.375	63.1739	65.2857	23.9261	25.8542	25.2609	24.8227	20.2478	21.3333	21.0435	20.7364
1985	2	18	36	21.0364	14.9636	23.2	33.4	32.4	30.4	21.1875	25.4042	23.3217	23.3	86.25	54.2083	61.5217	67.6667	24.0833	27.3125	24.6913	25.3478	20.3917	22.2417	20.6391	21.0652
1985	2	19	35.6	20.9045	14.6955	21.2	34	32.2	29.9	21.1217	24.8652	23.3739	23.1571	83.3043	50.75	63.5909	66.381	23.7217	25.8417	25.0174	25.0182	20.1435	21.3167	20.9043	20.8909
1985	2	20	36.4	20.85	15.55	21.4	34.6	32.2	30.1	21.0783	25.3	23.18	23.1526	79.913	53.1304	61.05	65.2353	23.2826	26.887	24.35	24.7684	19.8783	22.0609	20.495	20.7579
1985	2	21	36	21.05	14.95	24.2	34	32	30.5	21.4524	24.9895	23.4389	23.2267	80.2857	52.7368	64.1111	65.8667	23.6909	26.3632	25.3789	24.9647	20.05	21.6474	21.1579	20.8471
1985	2	22	35.4	21.265	14.135	23	31.8	31.2	29.3	21.2636	25.219	23.8455	23.4381	83.0909	53.0952	62.1905	66	23.9045	26.8143	25.519	25.52	20.3	22.0476	21.2	21.245
1985	2	23	34.7667	21.42	13.3467	23.7542	33.7632	29.25	29.1562	21.7667	25.1909	23.255	23.3111	85.0952	51.5217	60.1111	65.5882	25.0545	26.6174	24.4737	25.3333	21.0591	21.9217	20.6211	21.1833
1985	2	24	34.7765	21.6571	13.1193	23.8583	33.43	28.3167	28.4412	21.7045	25.5565	23.7857	23.815	83	53.6087	68.4762	69.5556	24.55	27.4	26.2619	26.395	20.7136	22.4261	21.7571	21.855
1985	2	25	34.2	21.6286	12.5714	19.6	33.2	32.4	29.4	22.0591	25.2043	23.8286	23.76	86.6667	57.3478	68.0952	69.7059	25.4667	27.3217	26.3571	26.6	21.2667	22.3391	21.7714	21.9263
1985	2	26	34.2	21.7238	12.4762	21.2	32.6	29.4	28.1	22.013	25.3542	23.9727	23.825	85.6667	53.7083	68.2273	69.9444	25.3864	26.8583	26.55	26.635	21.2455	21.9917	21.8455	21.915
1985	2	27	34.6	21.781	12.819	22	33.8	31	29.5	21.9435	25.4455	23.8476	23.81	84.4348	52.5909	64.1905	67.4211	25.0957	27.1	25.8619	26.18	21.0826	22.1864	21.5048	21.685
1985	2	28	34.8	21.89	12.91	22.4	33	30.6	29.1	21.9087	25.4182	23.555	23.555	82.6522	54.2273	61.15	65.75	24.9087	27.2091	25.019	25.6952	20.9087	22.2864	20.8762	21.3524
1985	3	1	34.8	21.3409	13.4591	23.4	33.2	31.8	30	21.8304	25.5261	23.8261	23.7261	83.9565	53.8261	63.7273	66.9091	24.8739	27.4478	25.7455	25.8909	20.9217	22.4609	21.4	21.5227
1985	3	2	34.1	21.785	12.315	24.2	32.805	29.205	28.94	22.5083	25.6083	24.0957	24.0478	86	57.2917	66.8696	70.0435	26.1583	28.025	26.6522	26.9174	21.7375	22.8542	22.0043	22.1696
1985	3	3	34.9684	21.8391	13.1293	24.072	33.3238	29.2667	28.9905	22.2083	25.6583	23.813	23.9	84.9583	54.24	63.3913	67.75	25.564	27.56	25.7917	26.2667	21.364	22.564	21.4208	21.7708
1985	3	4	37	21.6429	15.3571	23.6	33.6	31.4	30	22.5583	25.4417	23.8409	23.8545	88.625	55.84	65.5909	69.6957	26.18	27.34	26.1565	26.3739	21.776	22.38	21.5957	21.8174
1985	3	5	35	21.3955	13.6045	23.4	34.2	29.2	29	22.5542	24.9708	23.9217	23.7913	89.6667	53.56	68.5652	70.7917	26.6	26.356	26.8167	26.5208	22.028	21.776	22.0667	21.925
1985	3	6	35.4	21.35	14.05	23.6	34.8	30.6	29.9	21.9565	25.1905	23.6053	23.3412	87.087	52.7273	65.4737	67.9444	25.425	26.5636	25.67	25.3944	21.2667	21.9318	21.355	21.2056
1985	3	7	34.2	21.5957	12.6043	22.8	33.8	29.2	28.8	22.0208	25.4	23.65	23.6632	87.6667	53.2609	62.95	67.65	25.444	26.9696	25.4714	25.815	21.276	22.1783	21.2286	21.505
1985	3	8	35.4	21.6818	13.7182	24	34.8	31.2	30.3	22.3957	25.4818	24.0524	23.9	85.4783	53.7391	65.35	66.85	25.6083	27.5091	26.325	26.2895	21.3917	22.5727	21.83	21.8105
1985	3	9	34.6167	21.8	12.8167	23.8	33.185	28.8238	28.595	22.4	25.7	24.2583	24.1136	88.2917	54.6087	68.6667	70.3478	26.2292	28.05	27.1375	27.1727	21.7708	22.8682	22.3792	22.3773
1985	3	10	33.95	21.3818	12.5682	24.092	33.0667	28.8474	28.7368	22.35	25.7083	23.9208	23.9917	85.0833	55.16	67.3913	68.9583	25.62	27.608	26.4087	26.713	21.368	22.556	21.8565	22.0478
1985	3	11	35.4	21.719	13.681	22	27.4	31.4	28	22.4913	25.5417	23.8625	24.0348	86.8261	57.6	65.7083	70.5	26.0958	27.816	26.152	26.8417	21.7083	22.756	21.644	22.15
1985	3	12	35.4	21.1818	14.2182	25.6	28.4	30.8	28.9	22.3083	25.5	23.8545	23.8333	87.5417	58	66.6364	71.2857	25.984	27.8864	26.3913	26.6857	21.648	22.6864	21.8478	22.0238
1985	3	13	35.4	21.481	13.919	24.2	28.4	31	28.6	21.9545	25.7591	24.3696	24.1	85.2857	56.9545	68.3043	68.8095	25.2227	28.3318	27.3913	26.93	21.1545	22.9227	22.4	22.155
1985	3	14	34.8	21.7476	13.0524	21.6	29.2	31.4	28.4	22.2042	25.7095	23.9955	23.875	84.7917	55.5909	63.4545	66.5238	25.468	27.8	25.6652	26.0048	21.316	22.6545	21.2957	21.5714
1985	3	15	36	21.955	14.045	23.2	28.4	31.4	28.6	22.513	25.5636	24.0048	23.9667	87	57.913	66.7619	69.8636	25.9708	28.0818	26.4762	26.8	21.6417	22.8545	21.8905	22.1238
1985	3	16	23	21.7952	1.20476	24.15	33.5526	29.605	29.3263	22.2667	25.3652	24.055	23.8474	84.7917	52.8333	62.6	65.9	25.625	27.0261	26.115	26.0368	21.4083	22.0522	21.72	21.5842
1985	3	17	34.3824	21.4636	12.9187	24.256	32.59	28.97	28.785	22.3417	25.4333	23.7143	23.719	85.0833	56.28	64.1429	68.3478	25.736	27.348	25.7182	25.9636	21.524	22.34	21.4636	21.5955
1985	3	18	35	21.5955	13.4045	23.8	34	30.2	29.5	22.4391	25.7	24.1682	24.081	86.6957	54.28	66.3636	69.2273	25.8625	27.516	26.7727	26.9476	21.5833	22.36	21.9955	22.1333
1985	3	19	31.8	21.3667	10.4333	23.4	29.8	27.6	27.1	22.325	25.7304	24.005	23.89	84.625	54.0417	66	67.2381	25.7042	27.4083	26.405	26.415	21.4458	22.4042	21.885	21.885
1985	3	20	32.4	21.35	11.05	23.2	29	28	27	22.2696	25.295	23.9429	23.5722	89.0435	54.0952	67.9524	69.1	25.8958	26.6857	26.519	25.8944	21.5833	21.9952	21.8571	21.5111
1985	3	21	32.8	21.5714	11.2286	23.4	31	30.8	29	22.7609	25.6091	23.9	24.0143	86.1304	58.7826	68.5714	70.9545	26.6292	28.1826	26.5619	26.981	22.0625	22.913	21.9238	22.1952
1985	3	22	32.8	21.935	10.865	23	31	29	28	22.913	25.5143	23.9095	24.065	87.6818	58.5455	70.7143	71.35	26.7783	28.219	26.6952	27.0158	22.1478	22.9476	22.0429	22.2526
1985	3	23	33.5	22.23	11.27	23.8	32.4944	28.2316	28.3889	22.5609	25.2762	23.8	23.8	86.7727	56.0909	69.9545	70.619	26.3217	27.3857	26.5182	26.585	21.8696	22.4714	21.9182	21.99
1985	3	24	34.5067	22.175	12.3317	24.3304	32.9579	28.4526	28.5579	22.7261	25.9571	24.3864	24.2632	86.6364	57.381	71.6364	71.85	26.5957	28.7429	27.7045	27.54	22.0348	23.3048	22.6909	22.6
1985	3	25	35	21.9818	13.0182	24.2	35	31.2	30.4	22.6	26.0143	23.8391	24.1368	87.1818	55.6364	65.4348	68.8571	26.2083	28.3682	26.0739	26.955	21.7583	22.9591	21.5478	22.155
1985	3	26	34.8	21.9957	12.8043	25	33.4	31.2	30.2	22.8167	26.087	23.8739	24.2609	88.5	56.8696	67.9565	70.2174	26.8542	28.9348	26.3217	27.5727	22.2125	23.3522	21.813	22.5773
1985	3	27	35.4	22.1095	13.2905	23.2	34.6	31	30	22.9091	26.1227	24.2429	24.29	88.3636	58.087	68.7143	70.619	26.9955	29.3045	27.0857	27.475	22.3	23.5727	22.3	22.54
1985	3	28	34.2	21.8095	12.3905	22.4	33	31.2	29.5	22.7375	26.225	24.0739	24.235	86.6667	58.7143	66.2609	69.381	26.5542	29.495	26.5348	27.265	22.0042	23.695	21.9261	22.38
1985	3	29	33.8	22.0737	11.7263	23.2	33	30.8	29.5	22.6217	26.1818	24.3476	24.335	85.9091	60.1739	71.0952	72.8636	26.3435	29.6136	27.6	27.8667	21.8957	23.7773	22.5857	22.7714
1985	3	30	34.6333	22.1789	12.4544	24.6	33.105	28.0333	28.5	22.9913	25.8	24.4217	24.3273	86.1304	56.72	74.0909	71.9565	26.9435	28.4542	27.7818	27.5143	22.2348	23.0833	22.6682	22.5429
1985	3	31	34.4882	21.9	12.5882	24.5625	33.11	28.495	28.695	22.8348	25.81	24.2	24.0684	86.7826	58.8571	71.4545	72.15	26.875	28.7952	27.687	27.36	22.2125	23.3	22.5696	22.455
1985	4	1	33.9375	22.2286	11.7089	23.8	32.8	24.2	26.3	22.8652	25.7	24.3	24.2952	88.1739	59.8696	71.8571	73.381	26.8957	28.6391	27.6048	27.7429	22.2261	23.2478	22.5905	22.7
1985	4	2	33.8	22.225	11.575	23.6	32.8	26.4	27.3	23.2261	26.0818	24.4273	24.5286	90.1739	62.3636	73.3182	75.381	27.6783	29.6727	28.0455	28.3714	22.7087	23.8136	22.75	23.0286
1985	4	3	34.2	22.0864	12.1136	23.8	26.4	25.4	25.3	22.7087	25.5727	24.1455	24.0619	86.913	59.8571	72.4545	72.55	26.5783	28.381	27.45	27.25	21.9913	23.0524	22.4727	22.38
1985	4	4	34.0765	22.2913	11.7852	24.192	32.6056	28.675	28.5937	22.6542	26.0739	24.6667	24.3952	87.5417	60.5652	71.2	73.0952	26.5042	29.3609	28.29	27.93	21.9542	23.6261	22.94	22.76
1985	4	5	34.6	22.3905	12.2095	24.675	32.4937	27.75	28.2429	23.1522	26.5174	24.2565	24.5773	86.8095	61.4348	71.5238	74.1905	27.3364	30.3261	27.2318	28.3381	22.4818	24.1826	22.3727	23.0429
1985	4	6	34.7059	22.2455	12.4604	24.6	32.6056	27.7889	28.3059	23.4304	26.3542	24.5957	24.7522	90.3043	60.7391	77.2174	75.6818	28.0348	29.9348	28.7391	28.7773	22.9174	23.9652	23.2957	23.3364
1985	4	7	34.7947	22.2619	12.5328	24.652	32.8158	28.4118	28.5611	23.1125	26.1458	24.4739	24.6348	87.5	60.3333	73.3478	73.75	27.1917	29.4542	27.987	28.3609	22.4083	23.6375	22.8478	23.0478
1985	4	8	34.4	22.04	12.36	23.8	28.4	31.4	28.8	23.4125	25.9565	24.3348	24.5591	88.0417	65.3043	72.5652	75.9091	27.7917	29.7783	27.6217	28.4318	22.7792	23.8522	22.5783	23.1
1985	4	9	34.8	22.6087	12.1913	23.2	25.6	30.2	27.3	23.4773	26.4565	24.5762	24.8105	88.5714	61.6957	75.4762	76.2	27.9818	30.2174	28.7857	29.02	22.9045	24.1391	23.281	23.45
1985	4	10	33.8	22.2909	11.5091	24.2	26.4	28	26.6	23.2	26.3957	24.6409	24.7381	86.8571	63.1304	76.0455	75	27.2857	30.3826	28.6818	28.79	22.4571	24.2391	23.2909	23.32
1985	4	11	34.2	22.2045	11.9955	23.4	27.6	31.6	28.5	23.2917	26.2682	24.5682	24.615	87.4783	59.5	73.1429	73.619	27.5792	29.4955	28.2636	28.3238	22.6583	23.7545	22.9864	23.0619
1985	4	12	35.2	22.3619	12.8381	22.8	28.4	32	28.8	23.0478	26.4	24.4304	24.5773	86.9524	64.4348	77.8261	76.5909	27.1455	30.4826	28.5174	28.8045	22.4045	24.3043	23.1696	23.35
1985	4	13	34.3944	22.2	12.1944	24	32.5353	28.5529	28.4444	23.0458	26.0083	24.4	24.5217	87.3182	61.2083	73.5217	74.087	27.0957	29.2917	28.0125	28.1565	22.3696	23.6292	22.875	22.9696
1985	4	14	34.05	22.0667	11.9833	24.4458	32.5778	27.6722	28.275	23.0042	26.1458	24.2043	24.4773	87.8636	62	75.8261	75.4783	27.1783	29.7	27.8304	28.3364	22.3739	23.8333	22.7391	23.0364
1985	4	15	34.6	22.1476	12.4524	25.2	33	30.8	30	23.4958	26.1375	24.6792	24.7261	89.2857	59.7917	75.6667	74.9091	28.1455	29.4042	28.7292	28.7364	22.9773	23.7208	23.2667	23.3
1985	4	16	35	22.6955	12.3045	25.4	33.4	31.2	30.3	23.4762	26.195	24.4857	24.7526	89.3	60	71.95	74.4	28.0667	29.44	27.9762	28.465	22.9476	23.7	22.8476	23.155
1985	4	17	35.8	22.3238	13.4762	26	34	32.6	31.3	23.2	25.845	24.49	24.4833	89.35	60.7	74.8	76	27.6048	28.905	28.175	28.3316	22.6619	23.37	22.905	23.0421
1985	4	18	34.4	22.415	11.985	25.8	33	31.2	30.3	23.2909	26.35	24.381	24.6421	87.1364	62.3	72	74.5789	27.5	30.05	27.681	28.4211	22.5682	24.065	22.6429	23.0895
1985	4	19	35	22.4667	12.5333	25.6	31.6	32.2	30.4	22.9238	26.3524	24.4762	24.4842	88.5238	64.4	76.7368	75.8235	27	30.29	28.745	28.4647	22.2905	24.215	23.29	23.1235
1985	4	20	34.2176	22.5	11.7176	24.2	31.9765	28.6125	28.4	23.3913	26.1391	24.3696	24.6478	88.913	65.6522	75.5217	76.6522	27.8304	30.1304	28.0957	28.6913	22.787	24.0826	22.8826	23.2522
1985	4	21	33.2	22.4526	10.7474	24.4	33	27.4	28	23.4348	26.0682	24.5522	24.6238	88.5455	65.4545	72.7273	76.0455	27.9043	29.9955	28.1652	28.7273	22.8348	23.9136	22.9348	23.2636
1985	4	22	33.2	22.7476	10.4524	22.8	31.8	29.2	28.3	23.3348	26.3714	24.7048	24.7158	86	63.1	73.1	73.5	27.4435	30.445	28.44	28.6	22.5609	24.235	23.14	23.1944
1985	4	23	34.2706	22.8714	11.3992	24.8417	32.4389	27.8706	28.2	23.5478	25.9783	24.7143	24.7333	89.4348	61.6087	79.5714	76.8095	28.1174	29.3696	29.181	28.8476	23	23.6565	23.5429	23.3714
1985	4	24	31.2	22.4571	8.74286	23.2	30.8	28	27.5	23.5304	26.65	25.05	25.0667	89.3636	66	77.4286	77.4762	28	31.1227	29.5682	29.4857	22.913	24.6455	23.7682	23.7429
1985	4	25	31.8	22.6682	9.13182	23.6	31	27.4	27.4	23.7136	25.9591	24.6739	24.735	88.2	66.2273	79.2727	77.3684	28.4095	29.9182	29.0773	29.1421	23.1381	23.9318	23.4727	23.5053
1985	4	26	32.2	22.6286	9.57143	24	31.8	27.4	27.6	23.6667	26.2565	24.45	24.845	90.0455	67.3913	76.2727	78.1818	28.4583	30.6565	28.3273	29.0955	23.1958	24.4	23.0682	23.5182
1985	4	27	33.5353	22.6381	10.8972	24.2	32.2706	27.5625	28.0187	23.4	26.4455	24.7773	24.8476	89.087	65.2273	81.7273	79.3333	27.8522	30.7	29.5318	29.4143	22.8174	24.4136	23.7773	23.6952
1985	4	28	33.9722	22.4524	11.5198	24.76	32.4632	27.3353	27.9556	23.432	26.3542	24.687	24.7762	89.125	62.875	83.1304	79.1364	27.948	30.1667	29.5391	29.2727	22.892	24.1542	23.8	23.6455
1985	4	29	37.2	22.1286	15.0714	23.4	33.2	24.6	26.5	23.4652	26.1042	24.6682	24.8048	89.087	69.4583	81.4545	79.8636	27.9417	30.6542	29.1545	29.4	22.8792	24.4208	23.5273	23.6955
1985	4	30	33.4	22.3318	11.0682	25.6	30.6	26.8	27.5	23.6304	26.1857	24.54	24.7316	91.2609	67.7143	84.4737	81.2222	28.4348	30.5429	29.5211	29.4056	23.1826	24.381	23.8158	23.7389
1985	5	1	33.2	22.505	10.695	25	30.8	24.6	26.3	23.7545	26.1182	25.15	25.0136	91.6818	67.5909	84.7273	81.2273	28.7136	30.45	30.5364	29.9045	23.3318	24.3091	24.3773	24.0045
1985	5	2	33.2	22.25	10.95	24.6	32.6	26.2	27.4	23.4957	25.9095	24.2739	24.5714	89.9565	68.2857	83.6087	80.5238	28.087	30.1048	28.8609	28.9952	22.9739	24.1	23.3957	23.5
1985	5	3	33.6	22.5	11.1	24.2	33.2	25.4	27	23.4348	26.3318	24.5	24.8667	90.2	69.8182	83.85	82	28.1217	31.0909	29.1619	29.5238	23	24.6455	23.5952	23.7857
1985	5	4	33.6625	22.02	11.6425	25.2	31.2889	27.1706	27.5125	23.4609	26.3304	24.7864	24.85	89.8696	67.4783	81.2727	79.4783	28.0304	30.787	29.3609	29.387	22.9217	24.4957	23.687	23.7087
1985	5	5	32.7312	22.365	10.3662	24.7292	30.5059	26.9941	27.3471	23.7609	26.0391	24.6348	24.8	92	67.9545	82.4783	80.8182	28.7304	30.2818	29.4333	29.4409	23.3652	24.2045	23.6917	23.7364
1985	5	6	33.6	22.0316	11.5684	25.4	27.6	29.2	27.9	23.7792	26.4042	25.0381	25.0476	90.4583	67.2917	82.2381	79.9091	28.6208	30.9667	30.0455	29.8409	23.2917	24.5833	24.0318	23.9545
1985	5	7	32.2	22.3263	9.87368	24.6	26.4	29.6	27.5	23.2625	26.6429	24.9667	24.88	88.4167	70.9524	83.2381	80.6	27.55	31.8762	30.0143	29.64	22.6292	25.0714	24.0714	23.825
1985	5	8	32.2	22.2905	9.90952	24.2	23.6	25.4	24.6	23.5609	26.5783	25.2286	25.0857	89.6087	72.2174	82.15	80.7619	28.1652	31.8739	30.0667	29.9	23.0261	25.0783	24.0714	23.9952
1985	5	9	32.2	22.4095	9.79048	24	25.2	27.6	26.1	23.6783	26.4818	24.825	23.68	88.1818	68.8636	77	77.4737	28.3043	31.2545	29.06	29.2421	23.0913	24.7318	23.49	23.6053
1985	5	10	32.8	22.419	10.381	23.8	25.2	27.4	26	23.6522	26.4909	24.9368	24.9421	89.087	69.9091	77.1579	78.6842	28.2696	31.7318	29.2421	29.6105	23.0826	25	23.5947	23.8105
1985	5	11	34.1063	22.5667	11.5396	23	32.1111	28.075	28.375	23.6522	26.6304	25.135	25.11	88.087	67.2174	79.3	77.9048	28.3652	31.3652	29.7857	29.8333	23.1522	24.7696	23.8524	23.9095
1985	5	12	34.1882	22.2053	11.983	25.1957	31.2437	28.1824	28.2125	23.5696	26.3913	25.1136	24.9333	86.8095	68.8696	80.6818	79.1429	27.9455	31.1174	30.0727	29.6952	22.8773	24.6348	24.0227	23.8286
1985	5	13	33	22.2421	10.7579	26	29	28	27.8	23.7583	26.4667	25.1348	25.0913	90.375	69.9583	83.1739	81.087	28.5833	31.4208	30.3609	30.0565	23.2625	24.8167	24.2304	24.0739
1985	5	14	31.6	22.5714	9.02857	23.6	30	28.4	27.6	23.7292	26.5909	25.1	25.1286	91.9565	68.7273	79	79.9545	28.6917	31.4636	29.8304	30.0136	23.3458	24.8773	23.9522	24.05
1985	5	15	33.8	22.3762	11.4238	26.2	30	27.2	27.7	23.8364	26.2783	25.0957	25.1136	88.9091	67.2609	82.3478	79.2273	28.55	30.6739	30.2174	29.85	23.2682	24.4087	24.1435	23.9591
1985	5	16	31.2	22.3952	8.80476	26	29.4	24.8	26.3	23.6182	26.2524	24.7	24.775	90.3182	66.5238	83.1429	79.6842	28.3273	30.519	29.7095	29.3053	23.1182	24.3238	23.8667	23.6474
1985	5	17	29.8	22.3864	7.41364	23	27.6	25.4	25.4	23.5696	26.3	25.2818	25.055	89.4545	72.5238	83.0455	82.0952	28.2087	31.3714	30.5909	30.0333	23.0652	24.8048	24.3682	24.0667
1985	5	18	33.1944	22.775	10.4194	23.2	31.1611	27.6684	28.0824	23.7304	26.3478	25.15	25.0864	89.6957	69.5909	81.9545	80.1364	28.487	31.0864	30.187	29.9182	23.1913	24.6545	24.1261	23.9955
1985	5	19	33.2389	22.5842	10.6547	25.2045	31.7	28.0526	28.4938	23.5909	26.3048	25.2619	25.0105	87.7273	68.9	83.3333	79.2632	28.0545	30.87	30.5318	29.7	22.9409	24.52	24.3273	23.8579
1985	5	20	33.0474	22.4421	10.6053	25.1	32.1059	28.1667	28.5294	23.7304	26.5	24.7957	25.0318	89	67.1364	80.5	78.7619	28.4043	31.2818	30.0364	29.9143	23.1565	24.7364	24.0227	23.9952
1985	5	21	34.2	22.09	12.11	22.8	33.8	30.6	29.5	23.3409	26.3238	24.5895	24.65	89.4762	70.9524	84.2222	81.7895	27.8182	31.281	30.0211	29.5158	22.8136	24.7476	24.0737	23.7737
1985	5	22	33.4	22.295	11.105	26.8	32.6	30	29.8	23.1952	26.3762	24.1619	24.5421	90	69.6667	84.05	81.5263	27.6143	31.1286	28.765	29.0737	22.7	24.681	23.36	23.5263
1985	5	23	34	22.19	11.81	26.8	33.4	31	30.5	23.6714	26.2864	24.4682	24.815	92.7619	69.7727	82.8182	81.9	28.6381	31.0636	29.1455	29.62	23.319	24.6364	23.5455	23.85
1985	5	24	32.2	22.3333	9.86667	27	32	31	30.3	23.48	26.0263	24.9111	24.7588	91.35	69.4737	83.8333	81.5882	28.175	30.4684	30.0278	29.4412	23.055	24.2684	24.0611	23.7353
1985	5	25	33.2706	21.9762	11.2944	26.8	31.2056	27.5333	27.8444	23.5429	26.6364	25.0136	25.095	90.35	71.2273	83.9545	81.7619	28.2333	31.9045	30.2273	30.1429	23.0762	25.0864	24.1818	24.119
1985	5	26	32.9059	21.79	11.1159	24.7087	31.35	26.9833	27.5412	23.513	26.213	24.8	24.8773	90.6522	69.3043	83	81.2727	28.213	30.8783	29.7091	29.7045	23.0435	24.5043	23.9091	23.8818
1985	5	27	34.2	22.0619	12.1381	29.2	31.4	27.6	29	23.4636	26.2095	24.8762	24.9222	90.7143	67.5714	81.619	79.6	28.1409	30.6095	29.9227	29.47	23.0227	24.4095	23.9591	23.745
1985	5	28	34.2	21.73	12.47	25.2	33.8	25.6	27.5	23.2286	26.15	24.9579	24.7353	89.4762	68.2353	84.2632	80	27.5762	30.5353	30.1579	29.3563	22.6667	24.3529	24.1	23.675
1985	5	29	34	21.7056	12.2944	25.6	32.8	27.2	28.2	23.0524	25.9091	25.0318	24.6952	89.4286	70.8636	85.8182	82.1905	27.2762	30.4182	30.4727	29.4762	22.5	24.2773	24.3273	23.7429
1985	5	30	34.6	21.6632	12.9368	25.2	34.2	31.4	30.5	23.1957	26.45	24.7944	24.7778	88.3043	70	83.6111	80.7368	27.4217	31.37	29.9158	29.5842	22.5826	24.805	23.9947	23.8105
1985	5	31	35	21.7333	13.2667	27.6	33.8	27.2	29	23.2	26.45	25.2421	24.9316	88.5238	71.55	84.8889	81.8947	27.4476	31.745	30.7579	29.9421	22.5905	24.99	24.4947	24.0053
1985	6	1	33.3687	22.1263	11.2424	24.7789	30.2267	26.7071	27.2308	23.6056	26.2158	24.79	24.8312	90.8235	71.2222	83.2632	81.875	28.4056	31.0389	29.805	29.7	23.1611	24.6222	23.94	23.875
1985	6	2	33.5187	22.3688	11.15	24.7238	31.0133	27.5923	27.8	23.5857	26.265	24.6952	24.81	91	70.6	83.6	82.2105	28.3524	31	29.74	29.7526	23.1238	24.605	23.905	23.9053
1985	6	3	31.8	22.3667	9.43333	24	31.4	25.6	26.6	23.36	26.44	24.7619	24.8556	90.4737	70.05	81.4762	80.9	27.9762	31.33	29.8905	29.685	22.9095	24.785	24	23.885
1985	6	4	32.9824	22.3667	10.6157	25.2	30	26.2	26.9	23.195	26.1421	24.7714	24.7765	88.7	67.8421	84.0476	80.6471	27.47	30.5789	29.8095	29.4529	22.595	24.2789	23.9095	23.7059
1985	6	5	32.9937	22.06	10.9337	23.2	32.2	26.8	27.3	23.6	26.4286	24.56	24.8158	89.381	70.3333	82.65	80.9	28.2409	31.3238	29.245	29.525	23.0773	24.7762	23.645	23.79
1985	6	6	32	22.2842	9.71579	23.2	31.8	27.2	27.4	23.7095	25.9857	24.8524	24.8105	88.1	64.9524	78.25	77.4	28.3333	29.681	29.1429	28.955	23.1286	23.8095	23.5714	23.445
1985	6	7	33.52	22.0053	11.5147	24	33.2	26.8	27.7	23.4	26.255	24.535	24.735	88.2857	70.6	78.95	79.1	27.7714	31	28.785	29.19	22.7857	24.595	23.36	23.575
1985	6	8	33.3462	22.2471	11.0991	24.9667	31.8067	27.6533	28.02	23.5524	26.5	24.6952	24.9053	88.45	68.35	81	79.25	28.0714	31.22	29.319	29.56	22.981	24.73	23.6524	23.8
1985	6	9	33.5294	22.1778	11.3516	24.9143	31.0357	27.2286	27.6231	23.7905	26.3429	24.7526	24.9579	91.7143	70.25	82.5789	81.0556	28.7571	31.18	29.6632	29.7889	23.3714	24.705	23.8053	23.9167
1985	6	10	34.3235	22.5	11.8235	24.6	31.4467	28.02	28.1188	23.8	26.2091	25.2227	25.0364	94	67.4091	82.3182	79.0909	28.9	30.5364	30.4273	29.7409	23.5	24.3364	24.2818	23.8955
1985	6	11	32.8	22.5158	10.2842	22.8	31.2	27.2	27.1	21.4	25.4	26.4	24.4	89	63	94	82	24.6	28.6	33.9	29	20.8	23.3	26.1	23.4
1985	6	12	33.8	23	10.8	25.6	32.8	25.6	27.4	23.6	27.4	24.2	25.1	85	66	89	80	27.8	32.9	29.3	30	22.8	25.7	23.7	24.1
1985	6	13	32.8	21.2	11.6	24	30.4	26.8	27	23.2	27.6	26.8	25.9	94	81	100	91	27.9	35.1	35.2	32.7	22.9	26.7	26.8	25.5
1985	6	14	32.4	22.2684	10.1316	22	30.2	28.8	27.5	21.2	24.2	26.2	23.9	93	61	82	79	24.6	26.3	32.3	27.7	20.9	21.9	25.3	22.7
1985	6	15	33.1176	22.1611	10.9565	24.319	31.66	27.5067	27.76	23.3476	26.0095	24.4571	24.6158	91.8947	67.2381	81.9524	80.4762	28.0619	30.1524	28.981	29.0524	22.9571	24.1286	23.4476	23.5048
1985	6	16	33.4875	22.2368	11.2507	24.6227	31.35	27.75	27.6	23.2136	26.3737	25.205	24.9294	88.8182	68.55	80.4444	80.6667	27.4773	30.965	30.32	29.6222	22.6182	24.59	24.2	23.8111
1985	6	17	33.4071	22.45	10.9571	24.6667	31.7	27.7286	27.9357	23.21	26.7286	25.245	25.1316	88.45	68.619	85.35	80.6	27.4714	31.719	30.795	30.035	22.5905	24.9905	24.465	24.04
1985	6	18	34.4	23	11.4	29.9	34.2	27.6	29.8	27.2	28.6	26.2	27.3	81	66	90	79	34.3	35.5	33.1	34.3	26.3	26.9	25.7	26.3
1985	6	19	33.5471	23.2	10.3471	26.4	33.2	29.4	29.6	24.2	26.4	26.4	25.7	84	59	79	74	28.7	30	32.4	30.4	23.4	24.1	25.4	24.3
1985	6	20	35.6	22.8	12.8	28	34.2	31.6	31.4	26.2	27.4	26.4	26.7	87	60	67	71	32.8	32	31	31.9	25.6	25.2	24.6	25.1
1985	6	21	35.8	27	8.8	30.8	35.6	31.4	32.3	26.4	30.2	27.2	27.9	71	68	73	70	31.5	39.4	33.3	34.7	24.9	28.7	25.9	26.5
1985	6	22	33.9875	24	9.9875	26.4	31.9214	27.4385	27.9857	23.48	26.62	24.61	24.905	88.9	68.4	79.6	79.1	27.96	31.46	29.01	29.48	22.885	24.85	23.425	23.725
1985	6	23	36.8	23	13.8	26.4	34	31.2	30.7	24.6	28.8	29.6	27.7	86	68	89	81	29.7	36.2	40.4	35.4	24	27.3	29.2	26.8
1985	6	24	33.2167	22.35	10.8667	24.87	30.7188	27.9462	27.7769	23.1429	26.1333	24.1762	24.4368	86.6842	68.1818	76.1579	77.1579	27.1684	30.3818	28.11	28.4	22.3947	24.2409	22.895	23.0842
1985	6	25	36.2	21	15.2	26	29.6	33	30.4	25.8	27	32.2	28.3	98	82	95	92	33.1	33.9	47.5	38.2	25.7	26.2	32	28
1985	6	26	34	20.5	13.5	27.3	29.4	30.2	29.3	26.2	28.6	28.2	27.7	92	94	86	91	33.3	38.6	36.9	36.3	25.8	28.4	27.6	27.3
1985	6	27	35.6	20.4	15.2	27.2	30.4	32.2	30.5	26.2	29.4	29.6	28.4	92	93	83	89	33.3	40.3	39.7	37.8	25.9	29.1	28.9	28
1985	6	28	36.8	19.8	17	26.6	28.2	32.4	29.9	25.6	27.4	31.8	28.3	92	94	96	94	32.2	36	46.6	38.2	25.3	27.2	31.7	28
1985	6	29	33.4294	17.8	15.6294	23.2	32.1357	27.9214	28.1308	22.8	26.21	24.1789	24.5737	97	65.25	76.2632	77.2222	27.5	30.325	27.8737	28.9278	22.6	24.215	22.7632	23.4333
1985	6	30	33.5357	22.3187	11.217	24.4474	32.1385	27.2571	27.6308	23.0105	26.235	24.15	24.4684	89.1111	67.05	79.45	79.8947	27.2684	30.525	28.15	29.0316	22.4947	24.29	22.915	23.4789
1985	7	1	33.8529	22.15	11.7029	24.8773	32.3188	28.88	28.8933	23.1409	26.175	24.6714	24.7211	86.5	64.25	75.9048	75.8421	27.1818	30.06	28.7095	28.8105	22.4318	24.06	23.2952	23.3421
1985	7	2	36.8	21.4	15.4	27.8	34.2	31.6	31.3	23.2182	26.11	24.5421	24.5471	87.619	62.6	76.9474	76.875	27.4905	29.68	28.5842	28.55	22.6286	23.85	23.1474	23.1813
1985	7	3	35.2	19.4	15.8	28.8	34.6	31.4	31.5	23.0091	25.96	24.305	24.4278	85.7273	64.1	75.65	75.0556	26.8409	29.63	28.045	28.1167	22.2136	23.765	22.81	22.8889
1985	7	4	36.8	20	16.8	26.7	35.6	32.2	31.7	23.0364	26.2619	24.3095	24.53	87.3182	64.381	78.0952	76.7	27.0455	30.2429	28.2857	28.53	22.35	24.1381	23.0429	23.175
1985	7	5	36.4	19.8	16.6	27.4	35	32.4	31.8	23.1842	25.9053	24.38	24.4375	89.1111	64.9474	76.35	77.1176	27.5158	29.5368	28.205	28.4	22.6368	23.7684	22.905	23.0765
1985	7	6	33.2118	19	14.2118	27	31.7929	28.1267	28.28	23.09	25.8952	24.4429	24.425	86.9	65.1429	77.0952	76.4762	27.1476	29.6429	28.4762	28.4286	22.4	23.8429	23.1429	23.1238
1985	7	7	33.8706	22.2882	11.5824	24.5818	32.3733	27.7	28.1562	23.0286	26.0045	24.6714	24.5632	86.85	64.9545	80.7143	77.4286	27.0682	29.8182	29.2143	28.6952	22.3727	23.9227	23.5952	23.2905
1985	7	8	36	22.8	13.2	27	35	33.2	32.1	23.2818	26.1045	24.655	24.7105	90.4286	62.8571	81	78.2632	27.8045	29.5762	29.24	28.8737	22.8227	23.7619	23.61	23.3895
1985	7	9	32.8	23.8	9	26.2	31.8	29.2	29.1	23.3905	26.0227	23.9143	24.495	89.9	63.5455	74	76.3333	27.9476	29.6545	27.0905	28.3619	22.8952	23.7773	22.2238	23.0571
1985	7	10	36.2	23	13.2	26.4	35.4	30.2	30.6	22.7429	25.7455	24.19	24.2444	87.8	60.0455	78	75.7	26.7227	28.6909	28.02	27.87	22.15	23.2227	22.915	22.8
1985	7	11	36.5	21.8	14.7	25	35.8	29	29.7	23.1227	25.8	24.2368	24.3647	87.95	62.1	74.2632	75.7647	27.3048	29.04	27.6421	28.2	22.5143	23.44	22.6737	23.0118
1985	7	12	36.4	22.6	13.8	27.4	36	32.2	32	23.0381	26.55	24.0737	24.5316	88.4762	64.95	74.1579	75.7895	27.1429	30.85	27.4105	28.3842	22.4333	24.49	22.4684	23.0895
1985	7	13	34.0611	23.4	10.6611	26.4	32.06	28.56	28.4733	23.0429	25.995	24.5571	24.46	88.619	64.75	76.7143	76.6	27.1952	29.765	28.6857	28.395	22.4333	23.835	23.2238	23.09
1985	7	14	34.1737	22.1	12.0737	25.125	32.2375	29.0615	28.6077	23.381	25.7409	24.0857	24.37	86.6	63.1364	72.8571	74.6842	27.54	29.0182	27.3381	27.9105	22.625	23.45	22.4333	22.8105
1985	7	15	36.8	23.2	13.6	27.2	35.2	29.8	30.5	22.9476	25.9045	24.53	24.5	87.9048	61.6818	74.55	74.1053	26.9476	29.1682	28.265	28.1158	22.2667	23.5591	23.025	22.9526
1985	7	16	32.8	23.6	9.2	25.2	32.6	28.6	28.8	23.0286	25.9636	24.485	24.48	88.7619	63.8182	75	75.7143	27.1545	29.5727	28.2667	28.2857	22.4364	23.7864	23	23.0524
1985	7	17	34.6	21.8	12.8	23.2	34.2	28.2	28.5	23.3545	26.0136	24.12	24.4895	91.5714	64.3182	75.15	77.0476	28.0318	29.7682	27.7905	28.4762	22.9455	23.9045	22.7381	23.1619
1985	7	18	34.2	22.2	12	23.4	34	30.4	29.5	23.1364	25.8905	24.43	24.455	87.4545	61.0952	73.6	74.2381	27.2136	29.0524	28.1333	28.1143	22.4545	23.4286	22.8905	22.9238
1985	7	19	36.2	22.8	13.4	24.6	34.8	30.6	30.1	22.9368	26.095	24.28	24.4667	86.1053	61	75.25	74.5	26.7579	29.44	27.9	28.1278	22.1842	23.725	22.73	22.9333
1985	7	20	33.94	22.2944	11.6456	24.695	32.5714	28.8429	28.7714	23.225	26.185	24.71	24.715	88.4	62.9	76.25	75.75	27.465	29.89	28.755	28.7	22.62	23.945	23.275	23.285
1985	7	21	33.7412	21.9947	11.7464	24.3095	32.2688	27.75	28.15	23.2636	26.0045	24.5182	24.6	91.4762	62.6364	77.3182	77.1364	27.7524	29.5227	28.5773	28.5	22.7905	23.75	23.2091	23.1857
1985	7	22	31	22.2	8.8	22.8	29.6	27.2	26.7	23.1762	25.7227	24.2409	24.3571	89.4286	64.3636	77.7273	77.2727	27.5455	29.1864	28.1455	28.2955	22.65	23.5545	22.9227	23.0364
1985	7	23	34.8	18.4	16.4	26.2	29.4	28.8	28.3	22.9591	26.1636	24.3857	24.5095	90.5909	64.7727	77	77.3333	27.2455	30.3591	28.4381	28.6571	22.4636	24.2409	23.081	23.2571
1985	7	24	31.2	18.8	12.4	24.8	29.4	26.8	26.9	23.0619	26.1667	24.625	24.5947	88	61.1429	73.25	73.7368	27.1476	29.5286	28.34	28.2632	22.3857	23.7476	23.01	23.0053
1985	7	25	29.8	19.6	10.2	23.8	28.4	27.2	26.6	23.0682	26.3842	24.5714	24.6789	89.5455	60.5263	77.2381	75.6842	27.3227	29.9105	28.6905	28.6421	22.5045	23.9789	23.281	23.2421
1985	7	26	32	17.6	14.4	21.8	27.2	29.8	27.1	23.2	26.03	24.755	24.69	89.9524	63.35	80.45	78.05	27.581	30.11	29.36	29.08	22.6571	24.02	23.65	23.48
1985	7	27	33.5529	17.6	15.9529	23.2	32.1067	27.2067	27.8667	23.155	25.6474	24.065	24.2176	87.3684	60.3333	79.95	75.4706	27.3762	28.4056	28.035	27.8059	22.5524	23.0222	22.86	22.7235
1985	7	28	33.2	22.3611	10.8389	24.3136	32.0688	28.7786	28.3067	23.05	25.5714	24.28	24.2579	90.1364	64.1905	77.5	77.9474	27.3227	28.8667	28.135	28.0947	22.5136	23.3476	22.96	22.9526
1985	7	29	35.4	21.4	14	26.8	34.2	25.4	28	23.2045	25.7545	24.7333	24.54	89.5238	62.7727	81.8095	78.7619	27.5682	28.9682	29.4476	28.8048	22.6864	23.4091	23.7619	23.3619
1985	7	30	32.5	23.4	9.1	23.8	29.8	29	27.9	22.9455	26.2667	24.565	24.6556	89.9524	64.9545	78.2105	78.55	27.1682	30.0636	28.825	28.69	22.3909	24.0773	23.335	23.28
1985	7	31	34.4	19.4	15	24.2	32.4	29	28.7	22.9636	26.0524	24.0824	24.3412	88.2857	67.8095	80.8824	80.1667	27.1091	30.4905	28.3056	28.7167	22.3864	24.3095	23.0722	23.2944
1985	8	1	34	19.4	14.6	24	29.8	28.6	27.8	23.2789	26.2944	24.4056	24.58	89.7222	64.6667	78.5	77.3529	27.7684	30.4778	28.5556	28.9625	22.7737	24.2778	23.2167	23.4312
1985	8	2	35.4	19	16.4	24.3	33.4	29.6	29.2	23.1056	26.1882	24.5765	24.6471	88.3333	63.6111	77.5294	75.6111	27.2833	30.2176	28.7588	28.8235	22.5056	24.1706	23.3294	23.3765
1985	8	3	32.7267	18.6	14.1267	24.8	31.2812	27.9133	28.05	23.5158	26.2737	24.6187	24.7875	91.6316	68.8947	81.5625	80.875	28.2684	30.8421	29.2313	29.4438	23.1053	24.5316	23.6	23.7375
1985	8	4	34.5786	22.2937	12.2848	24.4526	31.95	27.9133	28.0733	23.3	26.0105	24.9176	24.7647	90.7895	64.0526	80.0588	78.8824	27.8579	29.6842	29.6235	29.1941	22.8368	23.8632	23.8353	23.6
1985	8	5	35.2	22.4	12.8	25	34.8	30	30	23.5368	26.0789	24.9353	24.8	92.2105	65.3889	86.8824	81.125	28.3579	30.15	30.3882	29.5062	23.1474	24.1556	24.2706	23.7688
1985	8	6	32.8	22.4	10.4	26.2	31.6	29.4	29.1	23.2421	25.7211	24.55	24.6	91.4737	63.9444	82.6111	79.1667	27.7947	29.5778	28.9278	28.8111	22.8105	23.8111	23.4611	23.3778
1985	8	7	34.0077	22.1647	11.843	24.4111	31.2867	27.72	27.8067	23.0111	26.2667	24.8412	24.6941	89.2222	66.2222	80.1176	78.8235	27.1889	30.5111	29.8059	29.2	22.4222	24.2944	23.9294	23.5647
1985	8	8	34	22.8	11.2	26.6	30.8	27.2	28	23.1632	26.6556	24.9611	24.9389	89.7895	67.3889	77.2778	78.1667	27.5158	31.35	29.4111	29.4389	22.6474	24.8	23.7	23.7222
1985	8	9	29	23.2	5.8	24.4	27.2	25.6	25.7	23.3737	26.5056	24.8588	24.8588	89.9474	67.2222	83.5294	80.2353	27.8895	31.1944	29.9353	29.5706	22.8737	24.7056	24.0353	23.8059
1985	8	10	33.2563	22.2	11.0563	22.4	31.9187	27.5588	27.9562	23.3632	26.4778	24.5588	24.8	90.1111	67.0556	81.2353	80	27.9316	31.1	29.1176	29.2687	22.9	24.6778	23.5353	23.625
1985	8	11	34.1067	22.0941	12.0125	24.3889	32.4467	27.9846	28.2143	22.85	26.25	24.2938	24.4133	88.1667	64.1875	82.1875	77.8667	26.8056	30.1875	28.7125	28.4467	22.2222	24.1375	23.325	23.16
1985	8	12	33.2	20.2	13	24.6	33	28.8	28.8	23.1526	26.1588	24.6118	24.55	91.1053	67.5882	80.1176	79.5	27.6316	30.4941	29.0824	28.8875	22.7053	24.3353	23.5294	23.4188
1985	8	13	34.2	23	11.2	30	33.8	30.2	31	23.3368	26.0056	24.1611	24.5167	87.6316	64.1667	79.3333	76.8889	27.5789	29.6944	28.2	28.5222	22.6947	23.8667	22.9889	23.2056
1985	8	14	33.8133	23.2	10.6133	24.8	31.2	27.8	27.9	23.4526	25.8235	24.3	24.4118	89.8333	69.5882	80.1111	80	27.65	30.0765	28.5	28.6941	22.7278	24.0529	23.2056	23.3
1985	8	15	32.4	23.2	9.2	23.2	32	29.2	28.4	22.8	26.1941	25.0412	24.6062	89.0526	65.9412	83.2941	79.375	26.8579	30.3882	30.1882	28.9875	22.1895	24.2529	24.1471	23.4375
1985	8	16	32.4	23.4	9	24	32.2	29.2	28.7	23.0444	25.9882	24.2235	24.3071	88.25	64.0625	82.25	79.2	27.2833	29.5438	28.6375	28.4067	22.4833	23.7937	23.25	23.1333
1985	8	17	33.7933	22.4	11.3933	24.4	31.1333	28.2429	27.9733	22.8444	25.7412	24.8125	24.4125	86.5556	68.2941	80.75	78	26.7222	29.7412	29.5	28.5312	22.0833	23.9118	23.8	23.1812
1985	8	18	34.0067	22.2471	11.7596	24.3444	31.4467	28.0563	27.95	23.2278	25.8235	24.8105	24.6	91.3333	65.2941	79.9474	79.125	27.7556	29.6529	29.4316	28.9375	22.7778	23.8647	23.7105	23.45
1985	8	19	33.5412	22.5	11.0412	24.3105	31.4471	28.0938	27.8875	23.3	25.6353	24.885	24.4529	91.9474	65.1176	80.4	78.5882	27.9263	29.2294	29.615	28.5941	22.8947	23.6412	23.82	23.2824
1985	8	20	33.6	21.6	12	22.8	32.2	26.2	26.9	23.1158	25.8889	24.66	23.0294	89.7059	62.7778	75.8421	76.625	27.5105	29.25	28.7947	28.1875	22.6368	23.5778	23.3368	22.9875
1985	8	21	30.4	17.2	13.2	21.8	27.2	25.8	25.1	23.13	26.1158	24.8737	24.6882	89.3333	62.4211	78.3684	77.4706	27.7	29.7579	29.3632	29.1118	22.7579	23.8947	23.6421	23.5529
1985	8	22	30	17.4	12.6	21.6	26.2	25.2	24.6	23.05	26.3278	24.6	24.5647	89.2	65.1667	78.6111	77.1176	27.285	30.5278	28.9111	28.6882	22.49	24.3556	23.3889	23.3
1985	8	23	32.4	17.2	15.2	21.8	25.2	27	25.3	23.2421	25.9278	24.6167	24.5059	90.9474	62.5556	81.0556	77.7059	27.7632	29.4444	29.2278	28.5824	22.7789	23.7222	23.6111	23.2471
1985	8	24	32.8	18.8	14	23.2	31.5235	27.6437	27.7765	23.5105	26.1263	24.7737	24.6765	91.7368	68	81.4737	80.0588	28.2579	30.4895	29.4579	29.1706	23.0947	24.3368	23.7368	23.5824
1985	8	25	33.8143	22.1412	11.6731	24.01	31.1941	27.5882	27.6563	23.29	26.1421	24.6474	24.6588	93.8421	69.0526	81.6842	81.8889	28.13	30.6684	29.3526	29.3056	23	24.4316	23.6789	23.6667
1985	8	26	33.2	22.8	10.4	24.4	31.6	27.2	27.6	23.17	26.7111	24.9474	24.8706	90.75	66.7778	80.5789	79.1765	27.615	31.5722	29.7895	29.5	22.695	24.8722	23.8684	23.7235
1985	8	27	33.8	19.2	14.6	25.4	32.6	31.4	30.2	23.4211	25.9944	24.9765	24.6667	89.1667	66.1667	79.4118	78.3125	27.9842	29.9889	29.6529	28.9313	22.8842	24.0556	23.8765	23.4625
1985	8	28	34	17.4	16.6	24	29.8	31	29	23.43	26.35	24.64	24.6889	89.6	64.7778	83.5789	79.2222	27.96	30.2278	29.3211	29.0167	22.915	24.1778	23.6737	23.5
1985	8	29	34.2	19.6	14.6	24.8	29.8	30	28.6	23.655	26.2222	24.6765	24.7941	92.8	65.5556	81.5882	79.6471	28.645	30.3444	29.3471	29.2941	23.305	24.2556	23.6882	23.6647
1985	8	30	32	18.2	13.8	23.8	31.2	30.4	29	22.9632	26.0789	24.6722	24.4944	89.7895	66.7895	83.5	80.1111	27.1684	30.2842	29.55	28.8722	22.4316	24.2	23.7944	23.4
1985	8	31	33.325	18.4	14.925	23.4	31.7688	27.475	27.7353	23.5	26.3105	24.375	24.8412	90.9444	64	79.7	78.7368	28.265	30.3737	28.685	29.1263	23.09	24.2842	23.28	23.5632
1985	9	1	33.5412	22.2	11.3412	24.5143	31.4722	28.15	28.0889	23.3667	25.9857	24.8286	24.7333	91.1429	65.4286	79.6667	78.7143	27.9714	29.981	29.4524	29.1238	22.9095	24.0429	23.7429	23.5667
1985	9	2	35.4	23.8	11.6	25.4	34.6	31.2	30.6	23.3238	26.0571	24.445	24.585	90.9524	63.2857	80.45	78.05	27.9	29.8	28.835	28.78	22.8667	23.9381	23.39	23.365
1985	9	3	34.4	23.2	11.2	23.6	33.2	30	29.2	23.0571	26.0286	24.4	24.5	90.8571	64.9524	76.3333	77.4286	27.4286	29.9048	28.2667	28.5286	22.5762	23.9905	23.0048	23.2
1985	9	4	32.8	23.2	9.6	23.6	31.4	27.2	27.4	23.2238	25.3905	24.6905	24.435	91.7	64.8571	82.1905	79.7619	27.8048	28.7952	29.4333	28.6714	22.819	23.2857	23.7	23.2619
1985	9	5	34.2	23.2	11	24.6	33.4	29	29	23.0762	26.045	24.8833	24.6167	89.7143	63.5	82.8889	78.7222	27.3286	29.7	29.8444	28.8556	22.519	23.845	23.9778	23.4
1985	9	6	33	23	10	23.8	31.8	27.4	27.6	23.03	26.3421	24.7778	24.6778	88.6	66.4211	83.7778	79.3889	27.175	30.7211	29.7722	29.1222	22.43	24.4737	23.9333	23.5556
1985	9	7	32.92	22.4	10.52	23.6	30.8765	27.2941	27.4529	23.145	25.7611	24.595	24.4944	91.05	67	82.05	80.2222	27.575	29.7389	29.625	28.9833	22.695	23.8444	23.825	23.45
1985	9	8	33.8214	22.4059	11.4155	24.495	31.3588	26.9312	27.4813	23.2333	25.7947	25.0105	24.7	90.05	63.5789	85.0526	79.4444	27.63	29.2579	30.3158	29.0889	22.715	23.5789	24.2368	23.5222
1985	9	9	30.4	22	8.4	22.4	30.2	26	26.1	23.1905	26.0105	24.54	24.5222	89.9048	63.6842	83.05	78.8333	27.581	29.7474	29.295	28.7667	22.6857	23.8789	23.63	23.3444
1985	9	10	33.6944	22.8	10.8944	23	31.2	27.2	27.2	23	25.919	24.9429	24.619	91.1429	64.2381	81.5714	79	27.381	29.619	29.8429	28.9429	22.5667	23.8381	23.9476	23.4476
1985	9	11	32.4	22.8	9.6	23.8	32.2	23.6	25.8	23.11	26.0762	24.3667	24.475	91	65.5238	80.2857	78.7143	27.1714	30.1381	28.7095	28.6619	22.4048	24.0619	23.2762	23.2571
1985	9	12	32.4	23	9.4	23.2	32.2	26.6	27.2	23.105	25.6389	24.105	24.2353	90.05	63.9444	82.45	78.5882	27.41	29.05	28.51	28.2235	22.6	23.45	23.18	23.0235
1985	9	13	31.2	21.2	10	22.4	31	26.8	26.8	23.02	26.0611	24.7053	24.5667	91.4	65.6667	81.8421	79.7222	27.405	30.0889	29.4474	28.9222	22.575	24.1111	23.7526	23.45
1985	9	14	33.3	22	11.3	22.4	30.5437	27.0063	27.2062	23.27	26.17	24.65	24.7	92.5789	69.2	82.7	81.7368	27.9789	30.685	29.44	29.3789	22.8947	24.41	23.73	23.6895
1985	9	15	33.4412	22.3474	11.0938	24.4238	30.7167	26.9	27.2353	23.2857	26.0429	24.4667	24.545	90.7	68.1429	82.619	80.7143	27.8429	30.3524	29.1619	29.1095	22.8381	24.281	23.5476	23.5476
1985	9	16	32.4	22.2	10.2	25.2	26.8	29.2	27.6	23.2	26.015	24.5765	24.6235	93.6667	69.35	84.1765	82.6471	27.9143	30.42	29.5176	29.3529	22.8857	24.295	23.7647	23.7
1985	9	17	33.2	19.8	13.4	23.2	28.2	30.4	28	23.181	25.8524	24.5857	24.5333	91.5714	67.3333	83.2857	80.7619	27.7	29.9238	29.3571	28.9952	22.7524	24.0143	23.719	23.4952
1985	9	18	32.2	20.4	11.8	24.2	27.2	29.6	27.7	23.2	26.2048	25.2	24.8714	91.8095	67.8095	85.0476	81.7143	27.7381	30.6762	30.7238	29.719	22.7905	24.4381	24.4571	23.9
1985	9	19	31.9	19.8	12.1	23.6	27.2	29	27.2	23.4238	26.0684	24.3889	24.5235	91.1905	67.1579	84.3333	80.5294	28.0762	30.3	29.1333	28.9353	22.9905	24.2526	23.5778	23.4706
1985	9	20	33.4	19.6	13.8	23.6	33.2	29	28.7	23.2053	25.9556	24.6375	24.5438	93	71.7222	88.8125	84.6	27.9056	30.6389	30.05	29.3133	22.8667	24.4167	24.0688	23.6667
1985	9	21	32.7412	18.5	14.2412	27	30.7471	26.6529	27.0437	23.0632	26	24.555	24.5105	93	69.25	85.75	82.5789	27.5947	30.49	29.595	29.1789	22.7053	24.29	23.815	23.5684
1985	9	22	32.3	22.1471	10.1529	23.9571	30.1444	26.5529	26.7611	22.97	25.6714	24.255	24.3	93.35	70.8571	86.3	82.9474	27.48	30.0095	29.11	28.7895	22.645	24.0524	23.53	23.3632
1985	9	23	32.4	19.4	13	25.2	29	27	27	22.905	25.95	24.635	24.5278	91.8947	68.75	84.65	81.9474	27.29	30.31	29.635	29.0789	22.52	24.195	23.85	23.5211
1985	9	24	32.2	18.2	14	28	31.4	27.8	28.8	23.005	25.6619	24.35	24.31	93.6	67.7143	83.35	81.45	27.6	29.5048	28.945	28.615	22.68	23.6762	23.425	23.225
1985	9	25	31.4	19.8	11.6	24	30	28.6	27.8	23.12	25.9714	25.045	24.6895	93.2	68.8571	86.6	82.6842	27.725	30.3381	30.61	29.4895	22.775	24.2429	24.37	23.7632
1985	9	26	29.4	18.8	10.6	23.4	28.6	24	25	23.23	25.4842	24.1842	24.2895	92.65	68.0526	83.7368	81.6316	27.7714	29.2842	28.7211	28.6211	22.7905	23.6789	23.3158	23.2737
1985	9	27	29	17.4	11.6	22.2	28	26.6	25.9	23.06	25.9895	24.1389	24.3706	92.3684	70.3684	81.7778	81.5	27.61	30.5053	28.4056	28.8	22.695	24.3579	23.1556	23.3722
1985	9	28	32.8824	17	15.8824	21.4	30.6529	26.9625	27.1235	23.13	25.825	24.8158	24.5526	91.4	68.9	84.9474	81.7368	27.61	30.02	29.9737	29.1158	22.69	24.08	24.0421	23.5526
1985	9	29	32.9437	22.0789	10.8648	24.3	30.5778	27.1389	27.3222	23.3	25.87	24.63	24.5556	91.75	67.75	86	82.4211	27.9714	29.995	29.735	29.1947	22.9095	24.07	23.935	23.6105
1985	9	30	31.6	21.4	10.2	25.8	29.6	26.4	27	22.981	26.3	24.4211	24.6053	91.0476	68.4	85.3158	81.5556	27.3286	31.015	29.0316	29.25	22.5286	24.585	23.4947	23.6167
1985	10	1	32.4	23.2	9.2	23.8	30.4	26.2	26.6	22.8762	25.59	24.2368	24.2111	91.5238	70.4762	84.7222	82	27.1667	30.0333	28.95	28.665	22.4476	24.0524	23.48	23.295
1985	10	2	31	22.6	8.4	23.4	29.8	27.2	26.9	22.8842	25.6	24.1905	24.2222	91.2222	68.15	83.9048	81.4737	27.1737	29.5	28.7619	28.3947	22.4526	23.755	23.3476	23.1526
1985	10	3	29.2	23.4	5.8	23.8	28	27.2	26.5	22.9905	25.905	24.0263	24.3158	92.5714	68.7	86.0526	82.4737	27.4762	30.195	28.6474	28.8053	22.619	24.14	23.3158	23.3842
1985	10	4	29.8	23.2	6.6	23.4	28.4	27.2	26.5	22.865	25.5389	24.1167	24.1235	91	68.2632	85.6111	81.6667	27.12	29.45	28.7833	28.3824	22.395	23.7333	23.3778	23.1294
1985	10	5	32.3706	22.4	9.97059	23.905	22.8	26.6118	26.8706	23.14	25.8368	24.3368	24.2647	93.4211	70	85.6842	82.7778	27.83	30.2368	29.1789	28.9056	22.825	24.2	23.5842	23.4333
1985	10	6	32.2188	22.1944	10.0243	23.99	30.3167	26.6353	26.7	23.115	25.825	24.4286	24.4789	92.6316	71.6	85.55	83.3684	27.71	30.35	29.465	29.1053	22.775	24.265	23.75	23.5474
1985	10	7	32.5294	22.2	10.3294	23.6	32.2	24.2	26.1	23.0286	26.045	24.425	24.5211	92.4286	68.5	87.5263	82.0526	27.519	30.41	29.41	29.1316	22.6524	24.285	23.715	23.5579
1985	10	8	32.8	22.2	10.6	23	32	27	27.3	23.0526	25.985	24.41	24.4188	91.5882	67.4	84.7895	81.2222	27.4737	30.24	29.3619	28.8167	22.6211	24.22	23.7048	23.4
1985	10	9	32.4	23.2	9.2	24	29	26.2	26.4	23.015	25.72	24.34	24.25	92	68.1	87.45	82.7895	27.46	29.695	29.355	28.6944	22.615	23.845	23.7	23.3
1985	10	10	32.2353	23.2	9.03529	24.4	32.4	28.2	28.3	22.945	25.5368	24.0882	24.2	92.1053	72.4444	86.7059	83.75	27.37	30.2556	28.8529	28.6562	22.57	24.1889	23.4118	23.2937
1985	10	11	34.8	23.4	11.4	25.2	34.2	29.4	29.5	23.0111	25.4706	24.0941	24.1062	93.2778	70.3333	84.2941	82.4706	27.55	29.5353	28.5529	28.3875	22.6778	23.8118	23.2412	23.1375
1985	10	12	32.5312	23	9.53125	26.4	30.575	26.1625	26.8	23.0722	25.7167	23.9474	24.1471	92.4444	68.7895	83.8421	81.1111	27.5722	29.9667	28.3526	28.4	22.6722	24.0389	23.1	23.1353
1985	10	13	32.9214	22.1529	10.7685	24.1211	30.45	26.6063	26.8429	23.1737	25.8167	24.4526	24.4778	92.2632	70.1667	84.4211	82.4444	27.7737	30.1833	29.1947	29.0333	22.8	24.1722	23.6158	23.5222
1985	10	14	32.8	22.0053	10.7947	24.5238	31.4222	26.6889	27.4412	23.295	26.1	24.6286	24.5667	90.2	68.9474	85.95	82.2778	27.765	30.6211	29.781	29.2556	22.79	24.4053	23.9381	23.6222
1985	10	15	34.2	22	12.2	23	26.8	27.8	26.3	23.2286	25.9762	24.405	24.5316	91.5	69.381	85.5	82.25	27.8143	30.4143	29.29	29.1	22.819	24.3048	23.67	23.555
1985	10	16	34	18.2	15.8	23.2	28.4	27	26.4	22.881	25.8143	24.225	24.3316	92.6842	71.619	88.45	83.9474	27.41	30.4	29.285	29.1474	22.56	24.2762	23.625	23.5526
1985	10	17	34	18.2	15.8	22	30.2	29.6	27.9	22.625	25.7947	24.5158	24.1706	90.75	67.7368	83.6316	80.3889	26.8524	29.9	29.3368	28.45	22.2095	24.0105	23.6789	23.15
1985	10	18	33.8	17.4	16.4	21.2	29.4	28.2	26.8	22.77	25.5684	24.0316	24.1263	94.05	70.6316	87.7895	84.1579	27.25	30.2222	28.8632	28.8778	22.48	24.1944	23.4	23.4222
1985	10	19	32.1214	17.2	14.9214	22.4	30.6882	26.34	26.7875	22.935	25.4526	24.25	24.1	91.8	65.75	87	81.6471	27.3	29.0105	29.1444	28.2941	22.515	23.4579	23.5833	23.0824
1985	10	20	32.0187	21.9765	10.0423	24.2952	30.2667	26.2562	26.8	23.2143	25.6571	24.2762	24.381	91.4762	71.4762	87.7619	83.619	27.7476	30.0143	29.2762	29.0095	22.7857	24.0667	23.6524	23.5095
1985	10	21	36.6	21.2	15.4	22.4	30.6	27.8	27.1	23.0684	25.7737	24.4053	23.0667	93.4444	68.65	84	81.9474	27.7	29.61	29.1737	28.7368	22.745	23.805	23.5789	23.3368
1985	10	22	31.6	18.4	13.2	24.2	30.2	27.8	27.5	22.98	26.1211	24.7632	24.6667	90.8947	70.5263	86.0526	83	27.33	30.8632	30.0368	29.4105	22.525	24.5211	24.0842	23.6947
1985	10	23	31.4	19.2	12.2	23.8	30.2	29	28	23	25.5316	24.145	24.1778	90.75	68.5263	85.8421	81.8947	27.33	29.4789	29.155	28.5947	22.52	23.7526	23.505	23.2316
1985	10	24	30.4	18.4	12	24.4	29	26.6	26.6	22.855	25.5667	24.4111	24.2529	92	72.3889	87.1667	84.1176	27.2	29.9722	29.4611	28.8529	22.435	24.0444	23.75	23.3824
1985	10	25	30.4	19	11.4	23.2	29.6	26.4	26.4	22.8421	25.7056	24.2667	24.3059	90.3333	70.7368	85.8889	82.4737	27.0526	30.0833	29.1111	28.7833	22.3632	24.1	23.55	23.3611
1985	10	26	33.0625	19.2	13.8625	23	30.875	26.8625	27.1133	22.9684	26.0105	24.8222	24.6235	90.8889	67.65	85.0556	81.2632	27.3263	30.3579	30.0111	29.2222	22.5158	24.2632	24.05	23.6111
1985	10	27	32.7667	22.0529	10.7137	24.49	30.5235	25.7687	26.6071	23.25	25.9474	24.4684	24.55	90.2	70.2632	88.1053	82.7778	27.7	30.4895	29.6632	29.2778	22.76	24.3	23.8737	23.6444
1985	10	28	31.2	21.6	9.6	23.6	29.8	24.2	25.5	23.3158	25.8667	24.4333	24.5294	92.5263	69.8889	87.0588	83.1765	28.0105	30.6941	29.5833	29.3625	22.9474	24.3941	23.7944	23.6813
1985	10	29	28.8	22.8	6	23.2	27	25.6	25.4	23.15	25.51	24.2	24.2632	91.25	68.85	86.4737	82.0526	27.61	29.485	29.0421	28.6684	22.695	23.73	23.4737	23.2737
1985	10	30	29.2	21.6	7.6	22.6	28.4	24.8	25.1	23.0947	25.9895	24.4389	24.4941	92.4737	69.4737	87.6111	83.2222	27.715	30.4368	29.55	29.15	22.765	24.2737	23.8111	23.5778
1985	10	31	28.9	21.2	7.7	22	27.8	25.2	25	23.1	25.9833	24.4353	24.5353	92.1579	69.8333	86.9375	83	27.6263	30.4389	29.6625	29.3187	22.7053	24.3056	23.9	23.6875
1985	11	1	31	22.6	8.4	23.4	30	28	27.4	21.8	27.4	25.6	24.9	87	82	83	84	25.1	34.8	31.2	30.4	21.1	26.6	24.8	24.2
1985	11	2	32.2786	22	10.2786	23.2	30.8063	26.5357	26.8857	22.4	26.1	24.32	24.4357	93	69.7059	85.9333	82.6154	26.6	30.7824	29.1733	29.0357	22.1	24.4824	23.62	23.5214
1985	11	3	32.4286	21.98	10.4486	24.1235	31.2812	26.2937	27.0312	23.1471	25.675	24.4176	24.3438	92.4118	65.5	87.0588	81.5333	27.7176	29.4062	29.4059	28.7375	22.7529	23.6625	23.7294	23.3375
1985	11	4	28.8	20.8	8	22.2	27.8	25.2	25.1	21.4	27.6	18.8	22.6	93	98	55	82	25	36.8	17.5	26.4	21.1	27.5	15.4	21.3
1985	11	5	28.6	20.8	7.8	22.6	28.2	25.6	25.5	22.2	26.4	25.2	24.6	97	87	97	93	26.5	33.2	31.8	30.5	22	25.8	25.1	24.3
1985	11	6	30.8	21.4	9.4	22.6	30.2	26.4	26.4	21.6	25.4	24.6	23.9	92	68	86	82	25.1	29.3	29.7	28.1	21.2	23.7	24	22.9
1985	11	7	32.2	22.4	9.8	22.8	31.2	23.8	25.4	22	28	22.6	24.2	93	79	90	87	25.9	35.7	26.6	29.4	21.7	27	22.1	23.6
1985	11	8	31.6	22.3	9.3	22.4	31.2	25.6	26.2	22	26.2	23.2	23.8	97	68	82	82	26.2	30.7	26.9	27.9	21.8	24.5	22.3	22.9
1985	11	9	32.3	21.8	10.5	22.8	30.3765	26.35	26.8667	22.4	25.7471	24.2588	24.3667	97	70.2353	85.0588	82.5	26.8	30.1294	28.9706	29.0333	22.2	24.1353	23.4824	23.5133
1985	11	10	32.8867	22.1588	10.7278	24.2053	31.1444	26.6	27.1235	23.1	26.0316	24.1895	24.4368	91.3684	67.5789	82.3684	80.1667	27.5105	30.3789	28.6579	28.8474	22.6579	24.2526	23.2211	23.3789
1985	11	11	33.2937	21.4	11.8937	26.2	31.4944	27.1824	27.6313	21.8	25.9474	24.7211	24.6444	68	68	83.9444	80.4118	23.2	30.7105	29.7056	29.3611	19.9	24.4632	23.9056	23.6833
1985	11	12	33.6	23.6	10	23.6	27.6	26.9	26.3	22.8	27.4	26	25.4	93	98	93	95	27.2	36.3	33	32.2	22.5	27.3	25.7	25.2
1985	11	13	32.4	19.2	13.2	23.4	26.2	25.2	25	23.2	25.4	23.8	24.1	98	94	89	94	28.3	31.9	28.6	29.6	23.1	25.1	23.3	23.8
1985	11	14	33.2	18.2	15	22	29.4	27	26.4	21.6	26.2	25.6	24.5	97	78	90	88	25.5	31.9	31.9	29.8	21.4	25.1	25.1	23.9
1985	11	15	32.8	18.2	14.6	22.8	27.4	26.2	25.6	22.6	26.2	25	24.6	98	91	91	93	27.3	33.2	30.9	30.5	22.5	25.8	24.6	24.3
1985	11	16	32.8286	17.8	15.0286	21.6	31.075	26.2467	26.9	21.6	25.8824	24.5176	1	0	67.5294	87.5882	81.75	25.8	30.0529	29.6882	28.9765	21.6	24.0765	23.8941	23.4588
1985	11	17	32.9	21.8333	11.0667	24.1333	30.9353	26.58	27.1067	23.0778	26.0176	24.2833	24.4471	91.7222	69.5294	85.0588	81.5333	27.5444	30.5529	29.1941	29.1	22.65	24.3765	23.6	23.5375
1985	11	18	31	21.8	9.2	23.6	29.4	27.2	26.9	23.2	24	26	24.4	97	64	91	84	28.2	26.3	32.8	29.1	23	21.9	25.6	23.5
1985	11	19	30.8	18.8	12	23.2	28	27.4	26.5	22	23.4	26.2	23.9	90	68	91	83	25.6	25.8	33.2	28.2	21.5	21.6	25.8	23
1985	11	20	31.4	19	12.4	23.8	28.6	23.8	25	23.2	22	23	22.7	95	57	94	82	28	22.1	27.6	25.9	23	19.1	22.7	21.6
1985	11	21	31.8	18.2	13.6	22.8	30	26.4	26.4	21.4	24.2	22	22.5	89	62	68	73	24.6	26.4	23.5	24.8	20.8	22	20.1	21
1985	11	22	31.8	17.2	14.6	21.6	31	28.2	27.3	20.6	23.6	25.8	23.3	92	54	83	76	23.6	24.3	31.6	26.5	20.2	20.6	25	21.9
1985	11	23	32.6188	17.4	15.2188	22	30.6938	26.4471	26.9714	21	25.6562	24.3944	24.1867	92	68.1875	85	81	24.2	29.7313	29.2667	28.5267	20.6	23.9	23.6444	23.22
1985	11	24	32.7769	21.8312	10.9457	24.0684	31	26.9533	27.1937	22.6947	25.6118	24.4111	24.2118	89.1579	66.9375	82.8235	80.3333	26.7	29.4	29.0353	28.3313	22.1316	23.6563	23.5	23.0562
1985	11	25	32.6	20	12.6	24.2	31.2	23.8	25.8	22	26	22.8	23.6	83	66	92	80	25	30.2	27.1	27.4	21.1	24.2	22.4	22.6
1985	11	26	30.4	17	13.4	22.2	29.4	23.8	24.8	21.6	26.4	19.7	22.6	95	79	69	81	25.4	32.4	20.3	26	21.3	25.4	17.7	21.5
1985	11	27	34	22	12	24.8	30.8	26.8	27.3	22.6	26.1	25.2	24.6	83	69	88	80	26	30.7	31	29.2	21.7	24.5	24.6	23.6
1985	11	28	32.7562	21.2	11.5562	23	31.8	26.8	27.1	22	26.4	24.8	24.4	92	66	85	81	25.8	30.9	30	28.9	21.6	24.6	24.1	23.4
1985	11	29	32.6	22.2	10.4	26	32	25.8	27.4	23.8	27.1	24.8	25.2	83	69	92	81	28	32.6	30.6	30.4	23	25.5	24.4	24.3
1985	11	30	34.4	20.2	14.2	25.4	32.6	24.8	26.9	22.8	26.2	22.8	23.9	80	61	84	75	26	29.8	26.4	27.4	21.8	24	22	22.6
1985	12	1	33.0941	21.1158	11.9783	23.41	31.0833	26.775	27.0375	22.07	25.7263	24.055	23.9211	89.15	65.2632	79.6842	78.8333	25.725	29.4211	28.145	27.7316	21.49	23.6474	22.955	22.6684
1985	12	2	34.3	21.6	12.7	25.8	29.7	24.4	26.1	24.6	26.4	24	25	91	77	97	88	30.1	32.2	29.6	30.6	24.2	25.3	23.9	24.4
1985	12	3	30.4	18.2	12.2	23	28.6	26.3	26	22.6	26	25	24.5	97	82	90	89	27.1	31.9	30.8	30	22.4	25.1	24.5	24
1985	12	4	30.6	21	9.6	24.3	30	26.2	26.7	23.4	27.1	24.2	24.9	93	80	85	86	28.2	33.9	28.9	30.3	23.1	26.2	23.5	24.2
1985	12	5	28.2	20.6	7.6	24.3	27.4	23.6	24.7	23.6	25.2	23.2	24	94	84	97	92	28.7	30.6	28.2	29.1	23.3	24.4	23	23.6
1985	12	6	37	18	19	22	25.4	23.8	23.8	21.6	24	23.8	23.1	97	89	100	95	25.5	28.9	29.5	28	21.4	23.5	23.8	22.9
1985	12	7	33.3176	18	15.3176	23.4	31.2937	27.275	27.2824	22.9	25.5389	23.9789	23.7611	96	61.5	77.1053	75.9412	27.6	28.5167	27.6737	27.0556	22.7	23.1667	22.6526	22.2778
1985	12	8	33.6273	21.4176	12.2096	23.5333	32.12	26.4923	26.95	22.2941	25.8765	23.5267	23.8714	88.25	61.5882	77.9333	76.8462	25.6882	29.2235	27.02	27.2714	21.4647	23.5706	22.2467	22.4
1985	12	9	32	22	10	23	27.6	25.4	25.4	22.8	26.4	24.6	24.6	98	91	94	94	27.6	33.6	30.4	30.5	22.7	26	24.3	24.3
1985	12	10	31.6	20.2	11.4	20.6	31.6	26.2	26.2	20	25.2	25.8	23.7	95	60	97	84	23	27.9	32.9	27.9	19.7	22.9	25.7	22.8
1985	12	11	32.8	20.4	12.4	22.4	30	28.4	27.3	21.2	29.8	24.8	25.3	90	99	75	88	24.4	41.8	28.9	31.7	20.7	29.7	23.5	24.6
1985	12	12	33.6	19.8	13.8	23	30.4	28.6	27.6	21.6	27.8	25.2	24.9	89	82	76	82	24.9	35.6	29.8	30.1	21	27	24	24
1985	12	13	32.8	20.2	12.6	23	30.6	27.8	27.3	21.2	26.8	25	24.3	85	75	80	80	24	32.7	29.8	28.8	20.4	25.6	24	23.3
1985	12	14	33.5059	19.6	13.9059	23	31.8059	27.8941	27.7118	21.2	25.5526	24.0316	23.75	85	61.5789	74.3333	74.8824	24	28.7316	27.7	27.0278	20.4	23.2632	22.6211	22.2167
1985	12	15	34	20.7588	13.2412	23.2286	31.9389	27.7263	27.5944	21.58	25.719	23.235	23.4789	84.65	60.7619	69.15	72.2778	24.505	28.8429	25.445	26.1263	20.655	23.2619	21.18	21.5947
1985	12	16	32.4	23.2	9.2	23.6	32.2	31.2	29.6	23.4	24.2	25.2	24.3	98	52	62	71	28.6	25	28.1	27.2	23.3	21.1	23	22.5
1985	12	17	32.2	23.8	8.4	27.8	32	27.6	28.8	20.2	25.2	21	22.1	50	58	56	55	18.7	27.6	20.5	22.3	16.4	22.7	17.9	19
1985	12	18	34.4	21.4	13	28	32.8	28.2	29.3	20.2	25.4	22.2	22.6	49	55	60	55	18.6	27.6	22.8	23	16.3	22.7	19.6	19.6
1985	12	19	33.2	20	13.2	22.4	33.2	28	27.9	19.6	23.8	21.6	21.7	77	46	57	60	21	23.3	21.6	22	18.3	20	18.7	19
1985	12	20	34.4	20.2	14.2	22.2	34	28.4	28.3	20	25.6	21.8	22.5	82	51	56	63	21.9	27.3	21.8	23.7	19	22.5	18.9	20.1
1985	12	21	33.8933	20.2	13.6933	21.2	32.3105	27.5333	27.5824	19.2	25.3762	23.535	23.4211	83	59.1905	75	73.0556	20.9	28.0667	26.79	26.3947	18.2	22.8095	22	21.7789
1985	12	22	33.9214	21.1176	12.8038	23.1048	32.1421	27.7889	27.7	21.0476	25.3476	23.985	23.4	83.6667	59.0476	74.5789	71.6316	23.6619	28.0619	27.505	26.255	20.1	22.7429	22.43	21.665
1985	12	23	33.8	18.6	15.2	22.2	30.4	27.6	27	19.8	25.2	24.6	23.2	80	66	78	75	21.5	28.6	29	26.4	18.7	23.3	23.5	21.8
1985	12	24	34.2	15.2	19	24.4	32	29.6	28.9	21	26.6	25	24.2	74	66	69	70	22.6	31.3	28.7	27.5	19.5	24.8	23.3	22.5
1985	12	25	34.0455	21.4667	12.5788	23.6059	32.2643	27.0533	27.4867	22.1471	25.8812	23.8562	24.02	88	63.6875	79.875	76.8571	25.7118	29.5938	27.7875	27.7333	21.4941	23.7688	22.7063	22.68
1985	12	26	33.6	19	14.6	22.8	30.6	29.8	28.3	20.4	24.6	22.6	22.5	81	61	54	65	22.4	27	22.7	24	19.3	22.3	19.5	20.4
1985	12	27	33.2	15.6	17.6	25.8	30.4	29.8	28.9	21.2	25.6	24.4	23.7	67	68	64	67	22.2	29.7	27	26.3	19.1	23.9	22.4	21.8
1985	12	28	33.8875	18.2	15.6875	20	32.2938	27.4938	27.4438	18	25.4368	23.9	23.6529	83	58.3684	76.1111	74.3125	19.3	28.0278	27.4947	26.8706	17	22.7556	22.4895	22.1176
1985	12	29	33.8688	20.9833	12.8854	22.9727	32.4947	27.9211	27.72	21.3182	25.7318	23.6571	23.5524	86.2381	59.3636	71.5789	72.75	24.3455	28.45	26.3476	26.3143	20.5909	23.0727	21.8048	21.7762
1985	12	30	33.6	14	19.6	20	31	30	27.8	18.4	21.6	22.4	20.8	86	44	52	61	20.1	19.6	22.1	20.6	17.6	17.2	19.1	18
1985	12	31	34.375	20.2176	14.1574	23.3529	32.5625	27.5	27.8692	21.0333	24.8421	22.9941	22.7938	82.0588	53.5789	68.4118	67.0667	23.4529	26.2158	25.0353	24.6067	19.9235	21.7158	20.9294	20.6533

## Sheet: 1986
						Temperature				Temperature				Relative Humidity				Pressure				Dew temperature
Year	Month	Day	Maximum	Minimum	Max-Min	1899-12-31 07:00:00	1899-12-31 13:00:00	1899-12-31 19:00:00	Average	1899-12-31 01:00:00	1899-12-31 13:00:00	1899-12-31 19:00:00	Average	1899-12-31 01:00:00	1899-12-31 13:00:00	1899-12-31 19:00:00	Average	1899-12-31 07:00:00	1899-12-31 13:00:00	1899-12-31 19:00:00	Average	1899-12-31 07:00:00	1899-12-31 13:00:00	1899-12-31 19:00:00	Average		Month	Taverage	Hraverage
1986	1	1	34.8636	20.0071	14.8565	23.5267	33.0923	27.6417	27.9091	21.4143	24.88	23.1562	23.2385	81.7857	51.2667	68	67.6667	24	25.8333	25.2125	25.1615	20.3571	21.4467	21.1062	21.0769		January	28.0717	67.1753
1986	1	2	34.2	19.8	14.4	22.6	31.6	28.1176	28.1188	21	20	23.09	22.9444	87	34	68.75	67.2941	23.8	15.8	25.24	24.7667	20.3	13.8	21.085	20.7278		February	28.4431	66.4685
1986	1	3	34.8	16.8	18	22.2	32.2	28.725	28.5375	20.4	23	23.1368	23.1632	85	46	65.3889	66.7895	22.8	22.1	25.0056	25.3722	19.6	19.1	20.9333	21.1611		March	28.4115	63.4775
1986	1	4	34.0118	20.3889	13.6229	21.6	33.0278	28.0333	28.1687	18.6	24.6095	23.1524	23.005	75	50.4286	67.8095	67.4444	19.5	25.2571	25.1619	24.8053	17.1	21.0429	21.0619	20.7947		April	27.8168	75.9359
1986	1	5	33.7533	21.0111	12.7422	22.9048	32.7313	27.6562	27.92	21.26	24.3524	22.6381	22.79	85.45	52.05	67	67.8889	24.12	25.21	24.2905	24.5421	20.425	21.04	20.4238	20.6263		May	27.9264	80.2612
1986	1	6	33.8	20.7368	13.0632	22.86	32.2529	28	27.9467	21.1333	24.6333	22.8238	22.8524	85.05	53.0952	65.7143	67.4737	23.735	25.6952	24.4333	24.555	20.145	21.2905	20.5476	20.635		June	28.2648	76.4263
1986	1	7	33.8	18.8	15	23.6	30.5	27.5125	27.7176	21	20.6	22.6667	22.7238	80	41	66.2857	67.95	23.2	17.8	24.2286	24.419	19.9	15.7	20.4095	20.5714		July	28.6443	73.4322
1986	1	8	35	20.6	14.4	23.2	32.4	28.1611	27.9706	21.2	21.4	22.4105	22.5368	84	38	65.5	65.4737	23.9	18.3	23.8167	24.1333	20.3	16.1	20.1111	20.3556		August	28.001	77.0288
1986	1	9	35	21	14	23.4	31.6	27.8176	27.86	21.2	22.6	22.63	22.525	82	46	64.45	64.8421	23.7	21.5	23.985	23.6211	20.2	18.7	20.205	19.9474		September	27.6297	77.5154
1986	1	10	34.2667	20.8278	13.4389	22.6	31.8	28.2824	27.9941	20.8	22.2	22.8737	22.7444	85	44	64.2105	67.2941	23.4	20.5	24.3526	24.4833	20	17.9	20.4368	20.5611		October	26.6721	81.8005
1986	1	11	34.1938	20.2706	13.9232	22.6	32.875	28.6625	28.2437	21	24.65	22.6737	22.6611	87	51.6316	60.6667	64	23.8	25.6368	23.7556	23.9647	20.3	21.1947	19.9556	20.1471		November	27.15	78.2575
1986	1	12	34.4813	19.9235	14.5577	22.5	32.8588	28.6294	28.3	20.24	24.7429	23.1619	22.69	81	52.3333	63.0476	64.75	22.2	25.8571	24.7048	24.15	19.07	21.4048	20.6667	20.31		December	28.1047	70.6268
1986	1	13	34	17	17	24.6	31.2	25.4	26.6	23.2	24.8	24.6	24.2	89	60	94	81	27.5	27.1	30.4	28.3	22.7	22.4	24.3	23.1
1986	1	14	34.2	18	16.2	23.5	32.4	29	28.5	22.4	25.4	23.2	23.7	91	57	62	70	26.4	27.8	24.6	26.3	22	22.9	20.8	21.9
1986	1	15	34.4111	17.6	16.8111	23.4	33.8	28.8	28.7	21.6	23.6	21.6	22.3	86	43	53	61	24.6	22.4	21.1	22.7	20.8	19.3	18.3	19.5
1986	1	16	33.8	21.0947	12.7053	21.2	32.4	28.5333	28.4882	19.2	24.6	22.985	22.7	83	53	62.6	63.5	20.9	25.8	24.32	23.8	18.2	21.6	20.405	20.1105
1986	1	17	34.4	20.2833	14.1167	22.6	34	29.8	29	22	24.4	21.2	22.5	95	46	47	62	26	24.3	19.5	23.3	21.8	20.6	17.1	19.8
1986	1	18	35.1	20.3833	14.7167	23	32.8222	28.5562	28.0625	20.6286	19.6	22.93	22.855	84.0952	52.3	62.2105	66	22.9857	26.065	24.1632	24.4263	19.6952	21.535	20.3158	20.5158
1986	1	19	35.0294	20.8056	14.2239	22.9545	33.1333	28.7588	28.3529	21.035	24.7455	22.6526	22.7824	84.05	50.6818	60.1579	64.7778	23.65	25.6091	23.5789	24.1882	20.13	21.2773	19.9684	20.4
1986	1	20	35	18.8	16.2	23	34.2	28.5176	28.3933	20.2	26.4	23.1238	22.8667	78	55	64.1429	65.5294	21.8	29.3	24.7952	24.4882	18.9	23.7	20.8048	20.5882
1986	1	21	34.4	21	13.4	21.2	33	28.4211	28.1389	20.2	27	23.319	23.19	91	63	64.9048	68.3158	23	31.7	25.1667	25.255	19.7	25	21	21.1
1986	1	22	34.2	20.6235	13.5765	21.4	33.2	28.3722	28.2	20.6	25.3105	23.2333	23.1294	93	51.7895	65.5	67	23.7	26.7368	25.01	25.0438	20.2	22	20.825	20.925
1986	1	23	34.6	20.8	13.8	23.6	33.4	28.6176	28.5	21.8	27	23.08	23.2824	86	61	62.85	66.1875	24.9	31.4	24.485	25.1118	21	24.9	20.6	21
1986	1	24	33.8	21.6	12.2	23.2	33	27.6	27.9	21.4	26.8	22.895	22.7611	85	62	59.65	63	24.3	31.2	23.78	23.8833	20.6	24.7	20.025	20.1278
1986	1	25	34.7938	23.2	11.5938	24	32.9647	29.3529	28.3062	23.4	25.0167	23.1	22.575	95	51.8333	59.4737	64.6471	28.4	26.2167	24.1	24.4188	23.2	21.45	20.2368	20.3812
1986	1	26	34.9	20.6	14.3	23.2227	33.2937	28.6667	28.5938	21.1591	24.9143	22.9905	23.02	83.5455	50.8	60.6667	64.6111	23.85	25.82	24.0476	24.3684	20.1773	21.3	20.2048	20.4316
1986	1	27	34	20.8	13.2	25.2	33.6	24.6	27	21.6	26.2	23.2	23.7	73	56	89	73	23.4	29.2	27.5	26.7	20	23.6	22.7	22.1
1986	1	28	32.6	23	9.6	23.4	32.2	25.2	26.5	23	25.6	23.4	24	97	59	86	81	27.8	28.5	27.6	28	22.8	23.2	22.7	22.9
1986	1	29	33.8	23.4	10.4	24.2	31.2	28.6	28.2	23	25.2	21.8	23.3	90	62	55	69	27.3	28.1	21.7	25.7	22.5	23	18.8	21.4
1986	1	30	34.8	22	12.8	22.2	32.4	28.2	27.8	20.6	25.4	22.8	22.9	87	57	63	69	23.2	27.8	24.2	25.1	19.9	22.9	20.6	21.1
1986	1	31	35	20.8	14.2	22.4	32.8	29	28.3	20.2	25.8	21.6	22.5	82	58	52	64	22.2	28.6	20.9	23.9	19.2	23.3	18.2	20.3
1986	2	1	34.6118	19.8	14.8118	22	33.0765	29.3471	29	19.2	25.2095	23.6895	23.3647	77	52.1905	62.8421	65.625	20.4	26.7048	25.4947	25.0882	17.8	21.9762	21.2368	21.0353
1986	2	2	34.6062	20.92	13.6862	23.3905	33.0167	29.5294	28.9	21.1238	25.1955	23.6762	23.4056	82.9048	54.4091	62	67.6875	23.6667	26.9091	25.281	25.4722	20.081	22.0591	21.1429	21.2222
1986	2	3	34.8	18.8	16	21.2	31.2	30	28.1	19.6	26.2	25	23.6	86	68	67	74	21.8	30.7	28.4	27	18.8	24.5	23.2	22.2
1986	2	4	33.6	16.8	16.8	22.4	30.6	29.2	27.9	20.4	24.2	23.8	22.8	84	59	64	69	22.6	26	25.9	24.9	19.5	21.7	21.7	21
1986	2	5	33.8	17.8	16	22	31.4	29.2	28	20.2	23.4	22.8	22.1	85	51	58	65	22.5	23.5	23.6	23.2	19.4	20.1	20.1	19.9
1986	2	6	34	20.6455	13.3545	19.8	31.2	29.8	27.6	18.2	25.2	24	22.5	86	62	62	70	19.8	28.1	26	24.7	17.4	23	21.8	20.7
1986	2	7	33.8	20.6889	13.1111	20.4	31.2	29.8	27.8	18.2	24.8	23	22	81	60	56	66	19.5	27.1	23.6	23.4	17.1	22.4	20.2	19.9
1986	2	8	34.8313	20.83	14.0013	23.6	32.9895	28.6444	28.4389	19.8	25.2455	23.5619	23.49	71	53.4545	64	67.7895	20.6	26.8682	25.3333	25.655	18	21.9727	21.1286	21.31
1986	2	9	34.85	21.075	13.775	23.6783	32.8278	28.7789	28.4737	21.687	25.3318	23.6522	23.5571	84.0455	55.7727	64.2609	69.0476	24.6739	27.3591	25.5522	25.8955	20.787	22.3409	21.3087	21.5045
1986	2	10	35	20.6455	14.3545	24.2	32.4	31.8	30	21.4	22	23.6	22.3	78	40	51	56	23.6	19.6	23.8	22.3	20.2	17.2	20.3	19.2
1986	2	11	35	17.2	17.8	22.4	33	31.2	29.5	19.8	24	20	21.3	79	48	35	54	21.4	23.9	16	20.5	18.6	20.4	14.1	17.7
1986	2	12	34.6	17.8	16.8	23	33.8	32.6	30.5	21.4955	25.6522	24.0182	23.6952	85.0476	53.6957	62.7273	67.8	24.3318	27.6913	26.0136	25.9762	20.5773	22.4826	21.5182	21.4857
1986	2	13	32.8	19	13.8	24.4	31.2	29.6	28.7	22.1286	25.785	23.8062	23.8062	86.619	54.3684	63.4	67.9286	25.5762	27.9632	26.5312	26.3333	21.3714	22.6368	21.7563	21.6933
1986	2	14	34	20.781	13.219	20.4	32	30.2	28.2	21.019	25.3143	23.2421	22.9611	81.7	52.1905	59.6316	62.5	23.435	26.6762	24.2421	24.1882	19.93	21.9476	20.3684	20.3706
1986	2	15	35.1882	20.6056	14.5827	21.4	33.0333	29.4316	28.8312	21.715	25.2	23.3	23.3895	85.3	52.4091	61.619	66.4444	24.795	26.6136	24.6762	25.3	20.875	21.9318	20.6905	21.1263
1986	2	16	35.1	21.3091	13.7909	23.4409	33.1158	28.9944	28.6235	21.619	25.5	23.8952	23.7	84.4762	53.5217	64.619	67.8947	24.6524	27.2913	26.0333	26.06	20.7333	22.3	21.5476	21.605
1986	2	17	34.2	19.8	14.4	22.6	32.8	30.8	29.3	21.1957	24.9167	23.4826	23.1182	83.6087	50.375	63.1739	65.2857	23.9261	25.8542	25.2609	24.8227	20.2478	21.3333	21.0435	20.7364
1986	2	18	32.2	18	14.2	23	31.6	29.6	28.5	21.1875	25.4042	23.3217	23.3	86.25	54.2083	61.5217	67.6667	24.0833	27.3125	24.6913	25.3478	20.3917	22.2417	20.6391	21.0652
1986	2	19	32.8	19	13.8	23.8	31.2	31.6	29.5	21.1217	24.8652	23.3739	23.1571	83.3043	50.75	63.5909	66.381	23.7217	25.8417	25.0174	25.0182	20.1435	21.3167	20.9043	20.8909
1986	2	20	33.6	18	15.6	22.4	32.2	29.4	28.4	21.0783	25.3	23.18	23.1526	79.913	53.1304	61.05	65.2353	23.2826	26.887	24.35	24.7684	19.8783	22.0609	20.495	20.7579
1986	2	21	32.6	21.05	11.55	22.4	31	27	26.9	21.4524	24.9895	23.4389	23.2267	80.2857	52.7368	64.1111	65.8667	23.6909	26.3632	25.3789	24.9647	20.05	21.6474	21.1579	20.8471
1986	2	22	34.8389	21.265	13.5739	22.6	33.36	29.4474	28.9833	21.2636	25.219	23.8455	23.4381	83.0909	53.0952	62.1905	66	23.9045	26.8143	25.519	25.52	20.3	22.0476	21.2	21.245
1986	2	23	34.7667	21.42	13.3467	23.7542	33.7632	29.25	29.1562	21.7667	25.1909	23.255	23.3111	85.0952	51.5217	60.1111	65.5882	25.0545	26.6174	24.4737	25.3333	21.0591	21.9217	20.6211	21.1833
1986	2	24	35	21.4	13.6	24.4	34.2	27.6	28.5	21.7045	25.5565	23.7857	23.815	83	53.6087	68.4762	69.5556	24.55	27.4	26.2619	26.395	20.7136	22.4261	21.7571	21.855
1986	2	25	29.2	20.4	8.8	21.8	28	26.4	25.6	22.0591	25.2043	23.8286	23.76	86.6667	57.3478	68.0952	69.7059	25.4667	27.3217	26.3571	26.6	21.2667	22.3391	21.7714	21.9263
1986	2	26	31.6	21.8	9.8	23.2	30.4	29.6	28.2	22.013	25.3542	23.9727	23.825	85.6667	53.7083	68.2273	69.9444	25.3864	26.8583	26.55	26.635	21.2455	21.9917	21.8455	21.915
1986	2	27	31.6	20.4	11.2	21.6	30.2	29	27.5	21.9435	25.4455	23.8476	23.81	84.4348	52.5909	64.1905	67.4211	25.0957	27.1	25.8619	26.18	21.0826	22.1864	21.5048	21.685
1986	2	28	32.2	22	10.2	24	31	27	27.3	21.9087	25.4182	23.555	23.555	82.6522	54.2273	61.15	65.75	24.9087	27.2091	25.019	25.6952	20.9087	22.2864	20.8762	21.3524
1986	3	1	35.3333	16.4	18.9333	22.6	33.45	29.4158	29.0579	21.8304	25.5261	23.8261	23.7261	83.9565	53.8261	63.7273	66.9091	24.8739	27.4478	25.7455	25.8909	20.9217	22.4609	21.4	21.5227
1986	3	2	34.1	21.785	12.315	24.316	32.805	29.205	28.94	22.5083	25.6083	24.0957	24.0478	86	57.2917	66.8696	70.0435	26.1583	28.025	26.6522	26.9174	21.7375	22.8542	22.0043	22.1696
1986	3	3	32.2	21.8	10.4	22.4	30.8	24.4	25.5	22.2083	25.6583	23.813	23.9	84.9583	53	63.3913	79	25.5	23.5	27.5	25.5	21.4	20.1	22.7	21.4
1986	3	4	33.8	21.2	12.6	21.2	32.6	27.6	27.3	22.5583	25.4417	23.8409	23.8545	88.625	45	65.5909	63	20.1	22.1	24	22.1	17.6	19.1	20.4	19.1
1986	3	5	33.8	21	12.8	24.4	33.2	28.2	28.5	22.5542	24.9708	23.9217	23.7913	89.6667	53	68.5652	76	27.8	26.9	32.1	28.9	22.8	22.3	25.2	23.5
1986	3	6	32.6	22.4	10.2	23	32.2	28.4	28	21.9565	25.1905	23.6053	23.3412	87.087	54	65.4737	73	26.4	26	27.5	26.6	22	21.7	22.6	22.1
1986	3	7	32	22.2	9.8	22.4	31.6	29.2	28.1	22.0208	25.4	23.65	23.6632	87.6667	48	62.95	67	23	22.3	27.9	24.4	19.8	19.2	22.9	20.6
1986	3	8	34.9125	21.8	13.1125	21.8	33.115	29.6722	29.2889	22.3957	25.4818	24.0524	23.9	85.4783	32	65.35	49	19.1	27.5091	26.325	26.2895	16.7	22.5727	21.83	21.8105
1986	3	9	34.6167	21.8	12.8167	23.892	33.185	28.8238	28.595	22.4	25.7	24.2583	24.1136	88.2917	34	68.6667	47	26.2292	28.05	27.1375	27.1727	21.7708	22.8682	22.3792	22.3773
1986	3	10	34	21.3818	12.6182	20.4	31.4	28.8474	28.7368	22.35	25.7083	23.9208	23.9917	85.0833	36	67.3913	55	20.1	16.5	26.4087	26.713	17.6	14.5	21.8565	22.0478
1986	3	11	34.8	21.719	13.081	22.8	31.4	26.2	26.6	22.4913	25.5417	23.8625	24.0348	86.8261	49	65.7083	70	23.9	22.5	25.8	24.1	20.3	19.4	21.6	20.5
1986	3	12	31.8	18.8	13	22.8	30.4	28.6	27.6	22.3083	25.5	23.8545	23.8333	87.5417	66	66.6364	80	26.4	28.6	31.3	28.8	22	23.3	24.8	23.4
1986	3	13	33	19.2	13.8	24	31.2	29.3	29.0278	21.9545	25.7591	24.3696	24.1	85.2857	45	68.3043	60	23.9	20.4	27.3913	26.93	20.3	17.9	22.4	22.155
1986	3	14	32.8	21.7476	11.0524	22.6	30.4	29.2	27.9	22.2042	25.7095	23.9955	23.875	84.7917	53	63.4545	61	23.3	23	18.2	21.5	19.9	19.7	16	18.6
1986	3	15	34.2105	21.955	12.2555	21.4	32.85	29.5053	29.005	22.513	25.5636	24.0048	23.9667	87	43	66.7619	55	20.1	28.0818	26.4762	26.8	17.6	22.8545	21.8905	22.1238
1986	3	16	33.3765	21.7952	11.5812	24.15	33.5526	29.605	29.3263	22.2667	25.3652	24.055	23.8474	84.7917	54	62.6	71	25.625	27.0261	26.115	26.0368	21.4083	22.0522	21.72	21.5842
1986	3	17	34.4	21.4636	12.9364	23.8	31.6	27.2	27.5	22.3417	25.4333	23.7143	23.719	85.0833	46	64.1429	69	25.3	21.4	27	24.6	21.3	18.6	22.4	20.8
1986	3	18	34	21.5955	12.4045	23.4	32.2	29.325	28.9474	22.4391	25.7	24.1682	24.081	86.6957	36	66.3636	55	21	17.3	26.7727	26.9476	18.3	15.2	21.9955	22.1333
1986	3	19	34.5941	21.3667	13.2275	24.3	30.6	28.9611	28.8667	22.325	25.7304	24.005	23.89	84.625	39	66	46	25.7042	17.1	26.405	26.415	21.4458	15.1	21.885	21.885
1986	3	20	34	18.4	15.6	22.8	31.6	28.7	28.5211	22.2696	25.295	23.9429	23.5722	89.0435	47	67.9524	55	22.2	21.8	26.519	25.8944	19.2	18.9	21.8571	21.5111
1986	3	21	33.6	19.2	14.4	24.8	32	28.4611	28.4737	22.7609	25.6091	23.9	24.0143	86.1304	56	68.5714	65	28.5	26.6	26.5619	26.981	23.2	22.1	21.9238	22.1952
1986	3	22	33.7556	21.935	11.8206	22.8	32.015	28.49	28.2842	22.913	25.5143	23.9095	24.065	87.6818	31	70.7143	55	25	28.219	26.6952	27.0158	21.1	22.9476	22.0429	22.2526
1986	3	23	33.5	22.23	11.27	24.1667	32.4944	28.2316	28.3889	22.5609	25.2762	23.8	23.8	86.7727	38	69.9545	58	26.3217	27.3857	26.5182	26.585	21.8696	22.4714	21.9182	21.99
1986	3	24	34.5067	22.175	12.3317	24.3304	32.9579	28.4526	28.5579	22.7261	25.9571	24.3864	24.2632	86.6364	57.381	71.6364	71.85	26.5957	28.7429	27.7045	27.54	22.0348	23.3048	22.6909	22.6
1986	3	25	35.2	19.8	15.4	21.6	34.8	29.0571	28.915	22.6	26.0143	23.8391	24.1368	87.1818	35	65.4348	53	20.6	19.5	26.0739	26.955	18	17.1	21.5478	22.155
1986	3	26	34.4	18	16.4	24.304	33.6	28.54	28.8737	22.8167	26.087	23.8739	24.2609	88.5	37	67.9565	45	26.8542	19.2	26.3217	27.5727	22.2125	16.9	21.813	22.5773
1986	3	27	34.5722	22.1095	12.4627	24.4	32.995	28.675	28.765	22.9091	26.1227	24.2429	24.29	88.3636	41	68.7143	58	26.9955	29.3045	27.0857	27.475	22.3	23.5727	22.3	22.54
1986	3	28	34.7526	21.8095	12.9431	24.364	33.275	29.39	29.09	22.7375	26.225	24.0739	24.235	86.6667	47	66.2609	60	26.5542	29.495	26.5348	27.265	22.0042	23.695	21.9261	22.38
1986	3	29	34.0778	22.0737	12.0041	24.2958	32.9211	28.7421	28.6947	22.6217	26.1818	24.3476	24.335	85.9091	54	71.0952	78	26.3435	29.6136	27.6	27.8667	21.8957	23.7773	22.5857	22.7714
1986	3	30	34.6333	22.1789	12.4544	24.788	33.105	28.0333	28.5	22.9913	25.8	24.4217	24.3273	86.1304	50	74.0909	74	26.9435	28.4542	27.7818	27.5143	22.2348	23.0833	22.6682	22.5429
1986	3	31	35.6	21.8	13.8	25.2	33.8	28.2	28.9	22.8348	25.81	24.2	24.0684	86.7826	59	71.4545	82	30.4	31	34.8	32.1	24.3	24.7	26.6	25.2
1986	4	1	30.8	22.8	8	23.2	30.2	28	27.4	22.8652	25.7	24.3	24.2952	88.1739	59.8696	71.8571	73.381	26.8957	28.6391	27.6048	27.7429	22.2261	23.2478	22.5905	22.7
1986	4	2	31.4	22.225	9.175	24.4	31	28	27.9	23.2261	26.0818	24.4273	24.5286	90.1739	62.3636	73.3182	75.381	27.6783	29.6727	28.0455	28.3714	22.7087	23.8136	22.75	23.0286
1986	4	3	33	24	9	24.6	32.4	27.2	27.9	22.7087	25.5727	24.1455	24.0619	86.913	59.8571	72.4545	72.55	26.5783	28.381	27.45	27.25	21.9913	23.0524	22.4727	22.38
1986	4	4	32.8	22.8	10	23.2	32.2	28.2	28	22.6542	26.0739	24.6667	24.3952	87.5417	60.5652	71.2	73.0952	26.5042	29.3609	28.29	27.93	21.9542	23.6261	22.94	22.76
1986	4	5	34.6	23.2	11.4	24.2	32.4937	27.75	28.2429	23.1522	26.5174	24.2565	24.5773	86.8095	61.4348	71.5238	74.1905	27.3364	30.3261	27.2318	28.3381	22.4818	24.1826	22.3727	23.0429
1986	4	6	34.7059	22.2455	12.4604	24.66	32.6056	27.7889	28.3059	23.4304	26.3542	24.5957	24.7522	90.3043	60.7391	77.2174	75.6818	28.0348	29.9348	28.7391	28.7773	22.9174	23.9652	23.2957	23.3364
1986	4	7	33	22.2619	10.7381	23.2	30.4	29.2	28	23.1125	26.1458	24.4739	24.6348	87.5	60.3333	73.3478	73.75	27.1917	29.4542	27.987	28.3609	22.4083	23.6375	22.8478	23.0478
1986	4	8	32.8	17.8	15	23.6	30.4	28.6	27.8	23.4125	25.9565	24.3348	24.5591	88.0417	65.3043	72.5652	75.9091	27.7917	29.7783	27.6217	28.4318	22.7792	23.8522	22.5783	23.1
1986	4	9	32	18.8	13.2	22.4	30.4	28.8	27.6	23.4773	26.4565	24.5762	24.8105	88.5714	61.6957	75.4762	76.2	27.9818	30.2174	28.7857	29.02	22.9045	24.1391	23.281	23.45
1986	4	10	32.8	20.2	12.6	24.2	30.8	27.2	27.4	23.2	26.3957	24.6409	24.7381	86.8571	63.1304	76.0455	75	27.2857	30.3826	28.6818	28.79	22.4571	24.2391	23.2909	23.32
1986	4	11	33.4	18.6	14.8	22.8	31.8	28.6	28	23.2917	26.2682	24.5682	24.615	87.4783	59.5	73.1429	73.619	27.5792	29.4955	28.2636	28.3238	22.6583	23.7545	22.9864	23.0619
1986	4	12	33.7278	22.3619	11.3659	24.6	31.9824	28.0706	28.0833	23.0478	26.4	24.4304	24.5773	86.9524	64.4348	77.8261	76.5909	27.1455	30.4826	28.5174	28.8045	22.4045	24.3043	23.1696	23.35
1986	4	13	34.3944	22.2	12.1944	24.516	32.5353	28.5529	28.4444	23.0458	26.0083	24.4	24.5217	87.3182	61.2083	73.5217	74.087	27.0957	29.2917	28.0125	28.1565	22.3696	23.6292	22.875	22.9696
1986	4	14	33	22.0667	10.9333	24.4458	30	26.4	28.275	23.0042	26.1458	24.2043	24.4773	87.8636	62	75.8261	75.4783	27.1783	29.7	27.8304	28.3364	22.3739	23.8333	22.7391	23.0364
1986	4	15	28.6	19	9.6	23	25.3	26.4	25.3	23.4958	26.1375	24.6792	24.7261	89.2857	59.7917	75.6667	74.9091	28.1455	29.4042	28.7292	28.7364	22.9773	23.7208	23.2667	23.3
1986	4	16	33.6	18	15.6	25.4	29.8	28.9733	28.9267	23.4762	26.195	24.4857	24.7526	89.3	60	71.95	74.4	28.0667	29.44	27.9762	28.465	22.9476	23.7	22.8476	23.155
1986	4	17	31.2	20.2	11	24.6	29.4	27	27	23.2	25.845	24.49	24.4833	89.35	60.7	74.8	76	27.6048	28.905	28.175	28.3316	22.6619	23.37	22.905	23.0421
1986	4	18	32	19.8	12.2	25	31	27.6	27.8	23.2909	26.35	24.381	24.6421	87.1364	62.3	72	74.5789	27.5	30.05	27.681	28.4211	22.5682	24.065	22.6429	23.0895
1986	4	19	34.4187	19.8	14.6187	24.4	31.9765	28.65	28.5312	22.9238	26.3524	24.4762	24.4842	88.5238	64.4	76.7368	75.8235	27	30.29	28.745	28.4647	22.2905	24.215	23.29	23.1235
1986	4	20	34.2176	22.5	11.7176	24.775	31.9765	28.6125	28.4	23.3913	26.1391	24.3696	24.6478	88.913	65.6522	75.5217	76.6522	27.8304	30.1304	28.0957	28.6913	22.787	24.0826	22.8826	23.2522
1986	4	21	31.2	22.4526	8.74737	24.2	29.6	26.4	26.6	23.4348	26.0682	24.5522	24.6238	88.5455	65.4545	72.7273	76.0455	27.9043	29.9955	28.1652	28.7273	22.8348	23.9136	22.9348	23.2636
1986	4	22	33.6	23.4	10.2	24.8	30.6	27.8	27.8	23.3348	26.3714	24.7048	24.7158	86	63.1	73.1	73.5	27.4435	30.445	28.44	28.6	22.5609	24.235	23.14	23.1944
1986	4	23	33.2	23.2	10	23.6	30.8	28.4	27.8	23.5478	25.9783	24.7143	24.7333	89.4348	61.6087	79.5714	76.8095	28.1174	29.3696	29.181	28.8476	23	23.6565	23.5429	23.3714
1986	4	24	36	23.6	12.4	26.2	34	27	28.5	23.5304	26.65	25.05	25.0667	89.3636	66	77.4286	77.4762	28	31.1227	29.5682	29.4857	22.913	24.6455	23.7682	23.7429
1986	4	25	33.0706	23.2	9.87059	25.4	28	27.6	27.1	23.7136	25.9591	25	24.735	88.2	66.2273	81	77.3684	28.4095	29.9182	30	29.1421	23.1381	23.9318	24.1	23.5053
1986	4	26	33.9167	19.2	14.7167	25.4	31.6833	28.1722	28.2765	23.4	26.2565	24.45	24.845	85	67.3913	76.2727	78.1818	27.5	30.6565	28.3273	29.0955	22.6	24.4	23.0682	23.5182
1986	4	27	33.5353	22.6381	10.8972	24.7667	32.2706	27.5625	28.0187	23.4	26.4455	24.7773	24.8476	89.087	65.2273	81.7273	79.3333	27.8522	30.7	29.5318	29.4143	22.8174	24.4136	23.7773	23.6952
1986	4	28	34.4	22.4524	11.9476	23.8	32.8	27.2	27.8	23.6	26.4	25.2	25.1	98	61	85	81	29	30.2	30.7	30	23.5	24.2	24.5	24.1
1986	4	29	32.6	23.6	9	24.8	31.8	28.4	28.3	23.6	26.2	24.6682	24.8048	91	65	81.4545	79.8636	28.3	30.3	29.1545	29.4	23.1	24.3	23.5273	23.6955
1986	4	30	32.4	24	8.4	24.2	32	26	27	23	26.4	24.54	24.7316	90	65	84.4737	81.2222	27.3	30.7	29.5211	29.4056	22.5	24.5	23.8158	23.7389
1986	5	1	32.2	22.9	9.3	23.6	31.4	27.6	27.5	22.2	27.2	25.6	25	89	73	85	82	25.8	33.3	31.5	30.2	21.6	25.9	24.9	24.1
1986	5	2	32.9882	22.9	10.0882	25.2	31	25.4	27.1667	23.2	25.9095	23.8	24.5714	85	68.2857	88	80.5238	27.1	30.1048	28.4	28.9952	22.4	24.1	23.2	23.5
1986	5	3	33.3	23.9	9.4	25	30.8	26.6588	27.2188	23.8	26.3318	24.5	24.8667	91	69.8182	83.85	82	28.7	31.0909	29.1619	29.5238	23.4	24.6455	23.5952	23.7857
1986	5	4	33.6625	22.02	11.6425	24.788	31.2889	27.1706	27.5125	23.4609	26.3304	24.7864	24.85	89.8696	67.4783	81.2727	79.4783	28.0304	30.787	29.3609	29.387	22.9217	24.4957	23.687	23.7087
1986	5	5	34.2	22.365	11.835	25.4	30.8	29.4	28.8	25	27.2	26.2	26.1	97	76	78	84	31.4	33.7	31.9	32.3	24.9	26.1	25.1	25.3
1986	5	6	34	19.8	14.2	24.2	31.8	27.7471	27.9353	23.2	27.4	25.0381	25.0476	92	72	82.2381	79.9091	27.8	33.6	30.0455	29.8409	22.8	26	24.0318	23.9545
1986	5	7	34.2	19.4	14.8	24.4	31.4	27.4778	27.56	23.4	26.6429	24.9667	24.88	92	70.9524	83.2381	80.6	28.1	31.8762	30.0143	29.64	23	25.0714	24.0714	23.825
1986	5	8	33	23.4	9.6	25.2	31.4	27.4647	27.4333	24.6	27.6	25.2286	25.0857	95	75	82.15	80.7619	30.5	34.4	30.0667	29.9	24.4	26.4	24.0714	23.9952
1986	5	9	32.8	18.6	14.2	23.6	30.4	27.8778	27.9125	23.6	27.2	24.825	1	0	78	77	77.4737	29.1	34	29.06	29.2421	23.6	26.2	23.49	23.6053
1986	5	10	33.8222	22.6	11.2222	25.4	30.8611	27.5941	27.7375	24.6	26.4909	24.9368	24.9421	94	69.9091	77.1579	78.6842	30.4	31.7318	29.2421	29.6105	24.3	25	23.5947	23.8105
1986	5	11	34.1062	22.5667	11.5396	25.144	32.1111	28.075	28.375	23.6522	26.6304	25.135	25.11	88.087	67.2174	79.3	77.9048	28.3652	31.3652	29.7857	29.8333	23.1522	24.7696	23.8524	23.9095
1986	5	12	34.1882	22.2053	11.983	25.1957	31.2437	28.1824	28.2125	23.5696	26.3913	25.1136	24.9333	86.8095	68.8696	80.6818	79.1429	27.9455	31.1174	30.0727	29.6952	22.8773	24.6348	24.0227	23.8286
1986	5	13	33.2	22.2421	10.9579	23.6	31.2	28.8	28.1	22.6	29.4	27.6	26.5	92	88	91	90	26.8	39.8	36.1	34.2	22.2	28.9	27.2	26.1
1986	5	14	33	23.4	9.6	26.4	31.4	26.6	27.8	24.2	26.5909	24.6	25.1286	84	68.7273	85	79.9545	28.7	31.4636	29.6	30.0136	23.4	24.8773	23.9	24.05
1986	5	15	34.2	19.4	14.8	26.2	32.2	28	28.6	23.4	24	24.2	23.9	79	51	73	68	26.9	24.5	27.7	26.4	22.3	20.7	22.8	21.9
1986	5	16	34.8	20	14.8	26.4	32	31	30.1	24.6	26.4	27.6	26.2	86	65	77	76	29.7	30.7	34.7	31.7	24	24.5	26.5	25
1986	5	17	32.4778	19.6	12.8778	26	30.9529	27.8167	27.7563	23.8	26.3	25.2818	25.055	83	72.5238	83.0455	82.0952	28	31.3714	30.5909	30.0333	23	24.8048	24.3682	24.0667
1986	5	18	33.1944	22.775	10.4194	24.976	31.1611	27.6684	28.0824	23.7304	26.3478	25.15	25.0864	89.6957	69.5909	81.9545	80.1364	28.487	31.0864	30.187	29.9182	23.1913	24.6545	24.1261	23.9955
1986	5	19	35.2	24.6	10.6	25.2045	34	27	28.4938	23.5909	26.3048	24.8	25.0105	87.7273	68.9	84	79.2632	28.0545	30.87	29.8	29.7	22.9409	24.52	24	23.8579
1986	5	20	35	23.8	11.2	24	34.6	31.8	30.5	23.6	27.6	29	26.7	97	59	81	79	28.9	32.3	38.2	33.1	23.5	25.4	28.2	25.7
1986	5	21	35.8	23.6	12.2	24.5958	34.2	28.2	27.7188	23.3409	28.4	24.5895	24.65	89.4762	65	84.2222	81.7895	27.8182	34.9	30.0211	29.5158	22.8136	26.6	24.0737	23.7737
1986	5	22	33.1722	23.4	9.77222	26.8	33.2	26.2	28.1	24.2	26.3762	23.8	24.5421	81	69.6667	82	81.5263	28.5	31.1286	27.9	29.0737	23.2	24.681	22.9	23.5263
1986	5	23	32	23	9	25.4	31.8	26.4	27.5	24	27	25.8	25.6	89	69	95	85	28.9	32.5	32.8	31.4	23.5	25.4	25.6	24.8
1986	5	24	32.5375	22.3333	10.2042	24.7682	31.3647	27.5937	27.9875	23.48	26.0263	24.9111	24.7588	91.35	69.4737	83.8333	81.5882	28.175	30.4684	30.0278	29.4412	23.055	24.2684	24.0611	23.7353
1986	5	25	33.2706	21.9762	11.2944	24.8458	31.2056	27.5333	27.8444	23.5429	26.6364	25.0136	25.095	90.35	71.2273	83.9545	81.7619	28.2333	31.9045	30.2273	30.1429	23.0762	25.0864	24.1818	24.119
1986	5	26	33.4	22.8	10.6	23.8	32.8	23	25.6	23.4	24	24.8	24.8773	97	48	83	81.2727	28.5	24.1	29.7091	29.7045	23.2	20.5	23.9091	23.8818
1986	5	27	31.6	17.8	13.8	23.8	29.8	28.2	27.5	23	26.2095	25.6	24.9222	94	67.5714	81	79.6	27.6	30.6095	31.1	29.47	22.7	24.4095	24.7	23.745
1986	5	28	28.8	22.8	6	23.6	31.4	26.4	27.86	22	26.15	25.4	24.7353	87	68.2353	92	80	25.4	30.5353	31.8	29.3563	21.3	24.3529	25.1	23.675
1986	5	29	32.4	18	14.4	25.2	30.6	25.8	26.9	23	23.6	24.2	23.6	83	56	88	76	26.6	24.5	29.1	26.8	22.1	20.8	23.6	22.2
1986	5	30	32.8	18.2	14.6	24.8	31.2	28.0176	28.0647	22.4	26.45	24.7944	24.7778	82	70	83.6111	80.7368	25.5	31.37	29.9158	29.5842	21.4	24.805	23.9947	23.8105
1986	5	31	33.6778	21.7333	11.9444	25.4	31.3167	27.5294	27.8471	22.8	26.45	25.2421	24.9316	80	71.55	84.8889	81.8947	26	31.745	30.7579	29.9421	21.8	24.99	24.4947	24.0053
1986	6	1	33.3687	22.1263	11.2424	24.7789	30.2267	26.7071	27.2308	23.6056	26.2158	24.79	24.8312	90.8235	71.2222	83.2632	81.875	28.4056	31.0389	29.805	29.7	23.1611	24.6222	23.94	23.875
1986	6	2	33.5187	22.3688	11.15	24.7238	31.0133	27.5923	27.8	23.5857	26.265	24.6952	24.81	91	70.6	83.6	82.2105	28.3524	31	29.74	29.7526	23.1238	24.605	23.905	23.9053
1986	6	3	32.9412	18.4	14.5412	24.4955	31.6	29.2	28.08	23.36	26.44	24.7619	24.8556	90.4737	70.05	81.4762	80.9	27.9762	31.33	29.8905	29.685	22.9095	24.785	24	23.885
1986	6	4	31.4	22.3667	9.03333	24.681	30	27.2	27.625	23.195	21	22	24.7765	88.7	45	64	80.6471	27.47	19	23	29.4529	22.595	16.7	19.8	23.7059
1986	6	5	32	17.6	14.4	24.6	31.4	29.6	28.8	22.6	25	25.2	24.3	84	60	70	72	26.1	27.5	29.2	27.6	21.8	22.6	23.6	22.7
1986	6	6	31	19.4	11.6	26	29.8	28.6	28.3	24.4	23.6	25.4	24.5	88	60	78	75	29.5	25.1	30.3	28.3	23.8	21.1	24.3	23.1
1986	6	7	33.52	19.2	14.32	23.8	31.0333	27.5357	27.7429	23.2	26.255	24.535	24.735	95	70.6	78.95	79.1	28	31	28.785	29.19	23	24.595	23.36	23.575
1986	6	8	33.3462	22.2471	11.0991	24.9667	31.8067	27.6533	28.02	23.5524	26.5	24.6952	24.9053	88.45	68.35	81	79.25	28.0714	31.22	29.319	29.56	22.981	24.73	23.6524	23.8
1986	6	9	33.5294	22.1778	11.3516	24.9143	31.0357	27.2286	27.6231	23.7905	26.3429	24.7526	24.9579	91.7143	70.25	82.5789	81.0556	28.7571	31.18	29.6632	29.7889	23.3714	24.705	23.8053	23.9167
1986	6	10	34.6	22.5	12.1	27.2	31.6	28.4	28.9	23.8	25.4	24.8	24.7	76	61	75	70	27.2	28.4	28.9	28.2	22.5	23.2	23.5	23.1
1986	6	11	34.2	24	10.2	26.2	34	27.8	29	24.2	24.6	24	24.3	85	47	73	68	28.9	24.8	27.3	27	23.5	20.9	22.6	22.3
1986	6	12	33.4	23.6	9.8	24.6	32.6	28.2	28.4	23.8	25.4	22.2	23.8	94	56	60	70	28.9	27.7	22.8	26.5	23.5	22.8	19.6	22
1986	6	13	34.4	21.6	12.8	24.2	33.6	28.4	28.6	21	27.6	25.2	24.6	75	63	77	72	22.8	33	29.9	28.6	19.6	25.7	24.1	23.1
1986	6	14	32.9882	22.4	10.5882	24.4	30.9786	27.4	27.45	22.4	26.26	24.965	24.7158	84	68.8947	84.45	81.5556	25.8	30.8053	30.145	29.3778	21.6	24.4947	24.11	23.6778
1986	6	15	33.1176	22.1611	10.9565	24.319	31.66	27.5067	27.76	23.3476	26.0095	24.4571	24.6158	91.8947	67.2381	81.9524	80.4762	28.0619	30.1524	28.981	29.0524	22.9571	24.1286	23.4476	23.5048
1986	6	16	36	23.2	12.8	23.8	35	31.8	30.6	22.6	26.3737	25.2	24.9294	90	68.55	59	80.6667	26.6	30.965	27.7	29.6222	22.1	24.59	22.8	23.8111
1986	6	17	34	23.4	10.6	25	32.8	26.8	27.8	23.6	27.2	25	25.3	89	65	87	80	28.2	32.4	30.5	30.4	23.1	25.4	24.4	24.3
1986	6	18	33.8	23.8	10	25.4	31.8	27.8	28.2	24.4	26.6	24.2	25.1	92	67	75	78	29.9	31.4	27.8	29.7	24	24.9	22.9	23.9
1986	6	19	34.8	23	11.8	25	34.2	31	30.3	23.6	26.2	25.2	25	89	54	63	68	28.2	28.8	28.2	28.4	23.1	23.4	23.1	23.2
1986	6	20	35	24.8	10.2	24.885	34.6	27.9133	28.3154	23.6556	27.2	24.835	25.0176	90.1111	57	80.5	80.5	28.2842	31.2	29.525	29.7667	23.1	24.8	23.75	23.9222
1986	6	21	33.6588	24	9.65882	26.2	32.0071	27.6467	27.9071	24	26.4286	24.705	24.9474	83	67.619	80.9	80.3684	28.4	31.0619	29.315	29.7263	23.2	24.6286	23.585	23.8947
1986	6	22	33.9875	22.2632	11.7243	24.9905	31.9214	27.4385	27.9857	23.48	26.62	24.61	24.905	88.9	68.4	79.6	79.1	27.96	31.46	29.01	29.48	22.885	24.85	23.425	23.725
1986	6	23	36.4	23.4	13	25.6	34.4	26.2	28.1	24	26.2	23	24.4	88	53	76	72	28.8	28.6	26	27.8	23.4	23.3	21.7	22.8
1986	6	24	31.8	22.8	9	24.87	29.2	27.9462	27.7769	22	25.8	24.1762	24.4368	86.6842	76	76.1579	77.1579	27.1684	31	28.11	28.4	22.3947	24.6	22.895	23.0842
1986	6	25	33.6	22.4	11.2	25.2	32.4	28.6	28.7	22.6	25.8	24	24.1	80	59	69	69	25.7	28.9	26.8	27.1	21.5	23.5	22.2	22.4
1986	6	26	34.4	22.9	11.5	26	34	28.2	29.1	23.2	25.8	23.6	24.2	79	52	68	67	26.6	27.8	26.1	26.8	22.1	22.9	21.8	22.3
1986	6	27	34.4	23.4	11	25.4	34.2	26.2	28	23.8	25	23.8	24.2	88	48	82	72	28.4	25.6	27.9	27.3	23.2	21.5	22.9	22.5
1986	6	28	33.9167	23.4	10.5167	26.4	31.5133	27.8067	28.0643	23.4	26.4	24.6429	24.7857	78	68.381	78	77.8095	26.8	31.4286	29.0143	29.3238	22.2	24.8	23.3571	23.6
1986	6	29	33.4294	21.6632	11.7663	24.82	32.1357	27.9214	28.1308	23.3095	26.21	24.1789	24.5737	88.75	65.25	76.2632	77.2222	27.78	30.325	27.8737	28.9278	22.77	24.215	22.7632	23.4333
1986	6	30	33.5357	22.3188	11.217	24.4474	32.1385	27.2571	27.6308	23.0105	26.235	24.15	24.4684	89.1111	67.05	79.45	79.8947	27.2684	30.525	28.15	29.0316	22.4947	24.29	22.915	23.4789
1986	7	1	34	23	11	24.4	31.2	28.88	28.8933	23.2	25.2	24.6714	24.7211	90	62	75.9048	75.8421	27.6	28.1	28.7095	28.8105	22.7	23	23.2952	23.3421
1986	7	2	35.6	21.8	13.8	24.4	32.4	28.62	28.6714	22.2	26.2	24.5421	24.5471	83	62	76.9474	76.875	25.3	29.9	28.5842	28.55	21.3	24.1	23.1474	23.1812
1986	7	3	36.4	20	16.4	25.2	32.4	28.375	28.8214	22.8	26.2	24.305	24.4278	82	62	75.65	75.0556	26.2	29.9	28.045	28.1167	21.8	24.1	22.81	22.8889
1986	7	4	35	19.8	15.2	24.2	31.8	28.1125	28.5625	23.2	24.6	24.3095	24.53	92	56	78.0952	76.7	27.8	26.2	28.2857	28.53	22.8	21.9	23.0429	23.175
1986	7	5	33.7	19	14.7	24.8	32.0667	28.3133	28.3	23.2	25.9053	24.38	24.4375	87	64.9474	76.35	77.1176	27.4	29.5368	28.205	28.4	22.6	23.7684	22.905	23.0765
1986	7	6	33.2118	22.4778	10.734	24.8682	31.7929	28.1267	28.28	23.09	25.8952	24.4429	24.425	86.9	65.1429	77.0952	76.4762	27.1476	29.6429	28.4762	28.4286	22.4	23.8429	23.1429	23.1238
1986	7	7	35.6	22.2882	13.3118	24.8	32	30.4	29.4	23.2	27.8	27.2	26.1	87	73	78	80	27.4	34.6	34	32	22.6	26.5	26.2	25.1
1986	7	8	34.4	23.4	11	26.6	32.6	27.9188	28.1938	23.8	23.6	24.655	24.7105	79	47	81	78.2632	27.6	23.2	29.24	28.8737	22.7	19.9	23.61	23.3895
1986	7	9	37	19.4	17.6	24.7091	33.4	28.1125	28.225	23.3905	23	23.9143	24.495	89.9	41	74	76.3333	27.9476	21.3	27.0905	28.3619	22.8952	18.5	22.2238	23.0571
1986	7	10	35.2	20	15.2	24.2	32.8	27.75	28.1937	22.8	22.2	24.19	24.2444	89	40	78	75.7	26.8	19.8	28.02	27.87	22.2	17.4	22.915	22.8
1986	7	11	34.3412	19.8	14.5412	26.8	31.6	28.36	28.4533	24.2	22.6	24.2368	24.3647	81	46	74.2632	75.7647	28.5	21.5	27.6421	28.2	23.2	18.7	22.6737	23.0118
1986	7	12	34.3941	20	14.3941	26.6	32.5467	28.3733	28.5333	23.2	26.55	24.0737	24.5316	75	64.95	74.1579	75.7895	26.2	30.85	27.4105	28.3842	21.9	24.49	22.4684	23.0895
1986	7	13	34.0611	22.2333	11.8278	24.5864	32.06	28.56	28.4733	23.0429	25.995	24.5571	24.46	88.619	64.75	76.7143	76.6	27.1952	29.765	28.6857	28.395	22.4333	23.835	23.2238	23.09
1986	7	14	36.4	18.4	18	25.125	35.8	31.2	28.6077	23.381	25.4	24.2	24.37	86.6	44	56	74.6842	27.54	25.6	25.6	27.9105	22.625	21.5	21.5	22.8105
1986	7	15	35.6	20	15.6	26.4	35	31.2	31	23.2	26	24.8	24.7	77	49	60	62	26.3	27.7	27.1	27	21.9	22.8	22.4	22.4
1986	7	16	34.6	19.4	15.2	25.6	34.2	31.6	30.8	22.8	25	24.8	24.2	79	48	58	61	25.9	25.6	26.8	26.1	21.7	21.5	22.3	21.8
1986	7	17	32.8	19	13.8	23.2	32	24.6	26.1	22.8	24.2	23.6	23.5	97	53	92	81	27.5	25.1	28.5	27	22.6	21.1	23.2	22.3
1986	7	18	35.2	18.2	17	23	34.8	30.2	29.5	22.6	24.2	23.4	23.4	97	42	57	65	27.1	23.3	24.3	24.9	22.4	19.9	20.6	21
1986	7	19	34.1125	18.6	15.5125	24.6	32.7667	28.8714	28.8	22.4	26.095	24.28	24.4667	83	61	75.25	74.5	25.6	29.44	27.9	28.1278	21.5	23.725	22.73	22.9333
1986	7	20	33.94	22.2944	11.6456	24.695	32.5714	28.8429	28.7714	23.225	26.185	24.71	24.715	88.4	62.9	76.25	75.75	27.465	29.89	28.755	28.7	22.62	23.945	23.275	23.285
1986	7	21	36.4	19.2	17.2	26	34.2	28.6	29.4	24	25.6	24.2	24.6	85	51	70	68	28.5	27.2	27.3	27.7	23.3	22.5	22.5	22.8
1986	7	22	32.6	23.7	8.9	25.8	31.8	27.8	28.3	23.6	24.2	22.4	23.4	83	54	63	67	27.7	25.2	23.5	25.5	22.8	21.2	20.1	21.4
1986	7	23	35	21.6	13.4	23	33.6	28.6	28.5	21.4	24.4	22.8	22.9	87	47	61	65	24.4	24.5	23.9	24.3	20.7	20.8	20.4	20.6
1986	7	24	36	21.8	14.2	26.4	34.2	29.8	30	22	25.6	23.2	23.6	68	51	57	59	23.5	27.2	24.1	24.9	20.1	22.5	20.5	21
1986	7	25	36.6	23.6	13	24.6	34.8	28.8	29.3	20.2	25.6	22.4	22.7	67	48	58	58	20.8	26.8	22.9	23.5	18.1	22.2	19.7	20
1986	7	26	33.2687	22.8	10.4687	24.4	32.5071	27.82	28.2133	21.6	26.03	24.755	24.69	78	63.35	80.45	78.05	24	30.11	29.36	29.08	20.4	24.02	23.65	23.48
1986	7	27	33.5529	22.0947	11.4582	24.6182	32.1067	27.2067	27.8667	23.155	25.6474	24.065	24.2176	87.3684	60.3333	79.95	75.4706	27.3762	28.4056	28.035	27.8059	22.5524	23.0222	22.86	22.7235
1986	7	28	37	22.3611	14.6389	26.4	34.2	28.7786	28.3067	22.8	24.2	24.28	24.2579	74	44	77.5	77.9474	25.4	23.6	28.135	28.0947	21.3	20.2	22.96	22.9526
1986	7	29	37.6	22.3579	15.2421	26	34.8	27.8429	28.0467	22.4	24.2	24.7333	24.54	74	42	81.8095	78.7619	24.7	23.3	29.4476	28.8048	20.9	19.9	23.7619	23.3619
1986	7	30	37	18.4	18.6	25	34.8	28.2333	28.02	22.4	26.2	24.565	24.6556	80	51	78.2105	78.55	25.4	28.4	28.825	28.69	21.3	23.2	23.335	23.28
1986	7	31	36.8	19	17.8	25.4	35.4	27.0833	27.4385	22.4	25.2	24.0824	24.3412	77	44	80.8824	80.1667	25.1	25.4	28.3056	28.7167	21.2	21.3	23.0722	23.2944
1986	8	1	35.6	19.4	16.2	26.6	33.4	27.95	28.1067	22.4	24.2	24.4056	24.58	70	47	78.5	50	24.3	24.2	28.5556	28.9625	20.7	20.5	23.2167	23.4312
1986	8	2	34.0625	19.6	14.4625	25.4	32.5733	28.4071	28.3933	21.8	26.1882	24.5765	24.6471	73	33	77.5294	46	23.8	30.2176	28.7588	28.8235	20.3	24.1706	23.3294	23.3765
1986	8	3	32.7267	22.2632	10.4635	24.595	31.2812	27.9133	28.05	23.5158	26.2737	24.6187	24.7875	91.6316	68.8947	81.5625	80.875	28.2684	30.8421	29.2313	29.4438	23.1053	24.5316	23.6	23.7375
1986	8	4	34.5786	22.2938	12.2848	24.4526	31.95	27.9133	28.0733	23.3	26.0105	24.9176	24.7647	90.7895	64.0526	80.0588	78.8824	27.8579	29.6842	29.6235	29.1941	22.8368	23.8632	23.8353	23.6
1986	8	5	33.9312	22.4278	11.5035	24.545	31.8062	27.2687	27.82	23.5368	26.0789	24.9353	24.8	92.2105	65.3889	86.8824	81.125	28.3579	30.15	30.3882	29.5062	23.1474	24.1556	24.2706	23.7688
1986	8	6	33.3733	22.2235	11.1498	24.41	31.9	27.05	27.575	23.2421	25.7211	24.55	24.6	91.4737	63.9444	82.6111	79.1667	27.7947	29.5778	28.9278	28.8111	22.8105	23.8111	23.4611	23.3778
1986	8	7	34.0077	22.1647	11.843	24.4111	31.2867	27.72	27.8067	23.0111	26.2667	24.8412	24.6941	89.2222	66.2222	80.1176	78.8235	27.1889	30.5111	29.8059	29.2	22.4222	24.2944	23.9294	23.5647
1986	8	8	33.875	22.4	11.475	24.55	31.7437	28.3929	28.2125	23.1632	26.6556	24.9611	24.9389	89.7895	67.3889	77.2778	78.1667	27.5158	31.35	29.4111	29.4389	22.6474	24.8	23.7	23.7222
1986	8	9	33.6824	22.5579	11.1245	24.64	31.6412	27.6875	27.8588	23.3737	26.5056	24.8588	24.8588	89.9474	67.2222	83.5294	80.2353	27.8895	31.1944	29.9353	29.5706	22.8737	24.7056	24.0353	23.8059
1986	8	10	33.2563	22.1722	11.084	24.45	31.9187	27.5588	27.9562	23.3632	26.4778	24.5588	24.8	90.1111	67.0556	81.2353	80	27.9316	31.1	29.1176	29.2687	22.9	24.6778	23.5353	23.625
1986	8	11	34.1067	22.0941	12.0125	24.3889	32.4467	27.9846	28.2143	22.85	26.25	24.2938	24.4133	88.1667	64.1875	82.1875	77.8667	26.8056	30.1875	28.7125	28.4467	22.2222	24.1375	23.325	23.16
1986	8	12	33.6059	22.3222	11.2837	24.295	31.8235	28.1937	28.0235	23.1526	26.1588	24.6118	24.55	91.1053	67.5882	80.1176	79.5	27.6316	30.4941	29.0824	28.8875	22.7053	24.3353	23.5294	23.4188
1986	8	13	34.0529	22.4118	11.6412	25.235	32.2471	27.8667	28.3062	23.3368	26.0056	24.1611	24.5167	87.6316	64.1667	79.3333	76.8889	27.5789	29.6944	28.2	28.5222	22.6947	23.8667	22.9889	23.2056
1986	8	14	33.8133	22.3789	11.4344	24.5421	31.2824	27.7882	27.7375	23.4526	25.8235	24.3	24.4118	89.8333	69.5882	80.1111	80	27.65	30.0765	28.5	28.6941	22.7278	24.0529	23.2056	23.3
1986	8	15	33.4	22.3556	11.0444	24.17	32.0875	27.66	27.9333	22.8	26.1941	25.0412	24.6062	89.0526	65.9412	83.2941	79.375	26.8579	30.3882	30.1882	28.9875	22.1895	24.2529	24.1471	23.4375
1986	8	16	33.525	22.1059	11.4191	24.3895	31.8933	26.9533	27.5071	23.0444	25.9882	24.2235	24.3071	88.25	64.0625	82.25	79.2	27.2833	29.5438	28.6375	28.4067	22.4833	23.7937	23.25	23.1333
1986	8	17	33.7933	21.6444	12.1489	24.6	31.1333	28.2429	27.9733	22.8444	25.7412	24.8125	24.4125	86.5556	68.2941	80.75	78	26.7222	29.7412	29.5	28.5312	22.0833	23.9118	23.8	23.1812
1986	8	18	34.0067	22.2471	11.7596	24.3444	31.4467	28.0562	27.95	23.2278	25.8235	24.8105	24.6	91.3333	65.2941	79.9474	79.125	27.7556	29.6529	29.4316	28.9375	22.7778	23.8647	23.7105	23.45
1986	8	19	33.5412	22.5	11.0412	24.3105	31.4471	28.0938	27.8875	23.3	25.6353	24.885	24.4529	91.9474	65.1176	80.4	78.5882	27.9263	29.2294	29.615	28.5941	22.8947	23.6412	23.82	23.2824
1986	8	20	33.675	22.2842	11.3908	24.215	32.0889	29.0867	28.6267	23.1158	25.8889	24.66	23.0294	89.7059	62.7778	75.8421	76.625	27.5105	29.25	28.7947	28.1875	22.6368	23.5778	23.3368	22.9875
1986	8	21	33.8375	22.2895	11.548	24.435	32.3333	28.3111	28.3	23.13	26.1158	24.8737	24.6882	89.3333	62.4211	78.3684	77.4706	27.7	29.7579	29.3632	29.1118	22.7579	23.8947	23.6421	23.5529
1986	8	22	33.9	22.33	11.57	24.3	31.9765	27.9529	28.0882	23.05	26.3278	24.6	24.5647	89.2	65.1667	78.6111	77.1176	27.285	30.5278	28.9111	28.6882	22.49	24.3556	23.3889	23.3
1986	8	23	33.1687	22.425	10.7437	24.27	32.0118	27.7941	27.9471	23.2421	25.9278	24.6167	24.5059	90.9474	62.5556	81.0556	77.7059	27.7632	29.4444	29.2278	28.5824	22.7789	23.7222	23.6111	23.2471
1986	8	24	32.8	22.35	10.45	24.515	31.5235	27.6437	27.7765	23.5105	26.1263	24.7737	24.6765	91.7368	68	81.4737	80.0588	28.2579	30.4895	29.4579	29.1706	23.0947	24.3368	23.7368	23.5824
1986	8	25	33.8143	22.1412	11.6731	24.01	31.1941	27.5882	27.6562	23.29	26.1421	24.6474	24.6588	93.8421	69.0526	81.6842	81.8889	28.13	30.6684	29.3526	29.3056	23	24.4316	23.6789	23.6667
1986	8	26	33.7867	22.3211	11.4656	24.3476	31.9611	27.9778	28.2118	23.17	26.7111	24.9474	24.8706	90.75	66.7778	80.5789	79.1765	27.615	31.5722	29.7895	29.5	22.695	24.8722	23.8684	23.7235
1986	8	27	34.1	21.9111	12.1889	24.8	32.1333	28.9529	28.8812	23.4211	25.9944	24.9765	24.6667	89.1667	66.1667	79.4118	78.3125	27.9842	29.9889	29.6529	28.9313	22.8842	24.0556	23.8765	23.4625
1986	8	28	33.9118	22.27	11.6418	24.7238	32.1944	27.25	27.8176	23.43	26.35	24.64	24.6889	89.6	64.7778	83.5789	79.2222	27.96	30.2278	29.3211	29.0167	22.915	24.1778	23.6737	23.5
1986	8	29	33.3941	22.12	11.2741	24.5952	32.0118	27.7882	28.0706	23.655	26.2222	24.6765	24.7941	92.8	65.5556	81.5882	79.6471	28.645	30.3444	29.3471	29.2941	23.305	24.2556	23.6882	23.6647
1986	8	30	33.3933	22.14	11.2533	24.225	31.3706	27.2294	27.5353	22.9632	26.0789	24.6722	24.4944	89.7895	66.7895	83.5	80.1111	27.1684	30.2842	29.55	28.8722	22.4316	24.2	23.7944	23.4
1986	8	31	33.325	22.27	11.055	24.3857	31.7687	27.475	27.7353	23.5	26.3105	24.375	24.8412	90.9444	64	79.7	78.7368	28.265	30.3737	28.685	29.1263	23.09	24.2842	23.28	23.5632
1986	9	1	32.8	18.4	14.4	23.4	29	26.4	26.3	23	23.4	22	22.8	97	63	68	76	27.8	25.1	23.5	25.5	22.8	21.2	20.1	21.4
1986	9	2	33.2	19.2	14	24.4	30.6	24	25.8	23.2	23	22.4	22.9	90	53	87	77	27.6	23.1	26	25.6	22.7	19.8	21.8	21.4
1986	9	3	30.6	18.4	12.2	23.2	29	28.4	27.3	22.2	25.4	25	24.2	92	75	76	81	26.1	30.1	29.4	28.5	21.8	24.1	23.8	23.2
1986	9	4	33.3222	19	14.3222	24.8	29.4	28	27.5	23.2	23.6	21.2	22.7	87	62	55	68	27.4	25.3	20.7	24.5	22.6	21.3	18.1	20.7
1986	9	5	34.0588	18.2	15.8588	24.2	32.2	29	28.6	22.6	23	23.4	23	87	46	63	65	26.4	22.1	25.1	24.5	22	19.1	21.2	20.7
1986	9	6	33.8937	18.8	15.0937	24.4	31.5118	27.3588	27.6412	22	26.3421	24.7778	24.6778	81	66.4211	83.7778	79.3889	24.9	30.7211	29.7722	29.1222	21	24.4737	23.9333	23.5556
1986	9	7	32.92	22.3105	10.6095	24.2476	30.8765	27.2941	27.4529	23.145	25.7611	24.595	24.4944	91.05	67	82.05	80.2222	27.575	29.7389	29.625	28.9833	22.695	23.8444	23.825	23.45
1986	9	8	37.2	22.4059	14.7941	27.2	36.6	31.4	31.6	23.6	24.8	25.2	24.5	74	38	61	58	26.8	23.6	28	26.1	22.2	20.1	22.9	21.8
1986	9	9	36.4	20.4	16	26.8	35.4	26.8111	27.3278	24	27.6	24.54	24.5222	79	55	83.05	78.8333	28	31.8	29.295	28.7667	22.9	25.1	23.63	23.3444
1986	9	10	36	20	16	24.8	35.2	25.4	27.7	23.2	25.6	24.2	24.3	87	47	91	75	27.4	26.5	29.4	27.8	22.6	22.1	23.8	22.8
1986	9	11	34.6	19.4	15.2	25.6	33.4	30.6	30.1	24	28.4	27.2	26.5	88	69	77	78	28.8	35.4	33.8	32.7	23.4	26.9	26.1	25.5
1986	9	12	31.4	20	11.4	25.4	29.8	27.8	27.7	23.8	25.6389	25	24.2353	88	63.9444	80	78.5882	28.4	29.05	29.8	28.2235	23.2	23.45	24	23.0235
1986	9	13	33.5294	18.8	14.7294	23	31.4059	27.3875	27.5118	22.6	26.0611	24.7053	24.5667	97	65.6667	81.8421	79.7222	27.1	30.0889	29.4474	28.9222	22.4	24.1111	23.7526	23.45
1986	9	14	33.3	22.7053	10.5947	24.045	30.5438	27.0063	27.2062	23.27	26.17	24.65	24.7	92.5789	69.2	82.7	81.7368	27.9789	30.685	29.44	29.3789	22.8947	24.41	23.73	23.6895
1986	9	15	34.6	19.2	15.4	24.6	32.6	27.4	28	23.4	25.8	22.6	23.9	91	58	67	72	28	28.8	24.3	27	22.9	23.4	20.6	22.3
1986	9	16	33.8	22	11.8	24.8	33.2	27.6	28.3	23	25.2	23.6	23.9	86	53	72	70	26.9	26.8	26.5	26.7	22.3	22.2	22	22.2
1986	9	17	35	23	12	25.2	33.8	27	28.3	23.2	25.6	24.2	24.3	85	52	80	72	27.1	27.4	28.4	27.6	22.4	22.6	23.2	22.7
1986	9	18	35	23.4	11.6	24.6	33.6	26.6	27.9	22.6	27.4	24.6	24.9	84	62	85	77	26.1	32.4	29.6	29.4	21.8	25.4	23.9	23.7
1986	9	19	34.2	23.2	11	24.4	32.8	27.2	27.9	22.8	26.2	23.4	24.1	87	60	73	73	26.7	29.7	26.3	27.6	22.2	23.9	21.9	22.7
1986	9	20	32.6571	23.8	8.85714	24	30.2625	26.5938	26.7067	23.2	25.9556	24.6375	24.5438	94	71.7222	88.8125	84.6	27.9	30.6389	30.05	29.3133	22.9	24.4167	24.0688	23.6667
1986	9	21	32.7412	22.0895	10.6517	24.1524	30.7471	26.6529	27.0438	23.0632	26	24.555	24.5105	93	69.25	85.75	82.5789	27.5947	30.49	29.595	29.1789	22.7053	24.29	23.815	23.5684
1986	9	22	32.8	22.1471	10.6529	23.6	30.2	28.2	27.6	23.2	27.2	24.255	24.3	97	79	86.3	82.9474	28.2	34.1	29.11	28.7895	23	26.2	23.53	23.3632
1986	9	23	31.8	19.4	12.4	23.4	30.2	25.2	26	22.8	24.2	23.6	23.5	95	61	88	81	27.3	26.3	28.1	27.2	22.6	21.9	23	22.5
1986	9	24	31.2	18.8	12.4	22.8	29.4	27.8	26.9	22.2	24.2	23.6	23.3	95	65	71	77	26.4	26.8	26.4	26.5	22	22.2	22	22
1986	9	25	30.4	19.2	11.2	23.2	29.2	28.6	27.4	22.8	27.2	26	25.3	97	86	82	88	27.5	34.7	31.9	31.4	22.6	26.6	25.1	24.8
1986	9	26	32.4	20.4	12	24.4	29.8	28.4	27.8	23.6	25.4842	24.1842	24.2895	94	68.0526	83.7368	81.6316	28.6	29.2842	28.7211	28.6211	23.3	23.6789	23.3158	23.2737
1986	9	27	31.6333	19.4	12.2333	25.2	30.3882	27.0937	27.0176	23.8	25.9895	24.1389	24.3706	89	70.3684	81.7778	81.5	28.6	30.5053	28.4056	28.8	23.3	24.3579	23.1556	23.3722
1986	9	28	32.8824	22.15	10.7324	24.0857	30.6529	26.9625	27.1235	23.13	25.825	24.8158	24.5526	91.4	68.9	84.9474	81.7368	27.61	30.02	29.9737	29.1158	22.69	24.08	24.0421	23.5526
1986	9	29	31.2	18.2	13	27	27.2	28.6	27.9	25.2	25.87	25.6	24.5556	87	67.75	79	82.4211	30.9	29.995	30.8	29.1947	24.6	24.07	24.6	23.6105
1986	9	30	33	19.2	13.8	23.8	31.2	26.6	27.2588	22.2	25	24.4211	24.6053	87	61	85.3158	81.5556	25.7	27.6	29.0316	29.25	21.5	22.7	23.4947	23.6167
1986	10	1	32.8	19.2	13.6	25.4	30.6	29	28.5	23.6	24	24.2368	24.2111	86	58	84.7222	73	27.9	25.5	29.7	27.7	22.9	21.4	23.9	22.8
1986	10	2	32.2	21.915	10.285	24.2	32	26.4	27.3	23	23.4	25.2	23.9	90	49	91	77	27.3	23.1	31.3	27.2	22.5	19.8	24.8	22.4
1986	10	3	32.4	18.4	14	24.2	29.2	25	25.9	21.6	23	24.2	22.9	80	59	94	78	24.1	24	29.7	25.9	20.5	20.4	23.9	21.6
1986	10	4	32.1	18.4	13.7	25.6	30.1176	26.2188	26.5529	22.2	25.5389	24.1167	24.1235	75	72	85.6111	80	24.5	29.45	28.7833	28.3824	20.8	23.7333	23.3778	23.1294
1986	10	5	32.3706	21.99	10.3806	23.905	30.0333	26.6118	26.8706	23.14	25.8368	24.3368	24.2647	93.4211	65	85.6842	82.7778	27.83	30.2368	29.1789	28.9056	22.825	24.2	23.5842	23.4333
1986	10	6	33.2	22.1944	11.0056	25.2	32.4	27.8	28.3	24.2	26.4	25.8	25.5	92	63	85	80	29.5	30.5	31.9	30.6	23.8	24.4	25.1	24.4
1986	10	7	30.4	20	10.4	24.2	29.8	27.8	27.4	23.8	24.2	25.6	24.5	97	63	84	81	29.2	26.5	31.4	29	23.7	22.1	24.8	23.5
1986	10	8	32.2	19.4	12.8	24.4	30.6	27.8	27.6	23.8	25.2	24.41	24.4188	95	65	84.7895	83	29.1	28.5	33.7	30.4	23.6	23.3	26.1	24.3
1986	10	9	32.6	19	13.6	23.8	31.6	26.4941	26.9	23	25.6	24.34	24.25	94	62	87.45	80	27.6	28.9	29.355	28.6944	22.7	23.5	23.7	23.3
1986	10	10	30.6	19.8	10.8	24.6	29.4	26.4	26.7	23.8	24.4	25.6	24.6	94	67	94	85	28.9	27.3	32.3	29.5	23.5	22.5	25.3	23.8
1986	10	11	32.5375	22.215	10.3225	23.6	30.3875	26.9333	26.9231	22.8	25.4706	24.0941	24.1062	93	67	84.2941	84	27.2	29.5353	28.5529	28.3875	22.5	23.8118	23.2412	23.1375
1986	10	12	32.5312	21.85	10.6812	24.1474	30.575	26.1625	26.8	23.0722	25.7167	23.9474	24.1471	92.4444	57	83.8421	76	27.5722	29.9667	28.3526	28.4	22.6722	24.0389	23.1	23.1353
1986	10	13	32.9214	22.1529	10.7685	24.1211	30.45	26.6063	26.8429	23.1737	25.8167	24.4526	24.4778	92.2632	70.1667	84.4211	82.4444	27.7737	30.1833	29.1947	29.0333	22.8	24.1722	23.6158	23.5222
1986	10	14	30.8	21.9	8.9	24.6	30.2	24.2	25.8	23.4	24	23.2	23.5	91	60	92	81	28	25.8	27.8	27.2	22.9	21.6	22.8	22.4
1986	10	15	27.8	22	5.8	23.8	27.4	23	24.3	23.2	24.6	22.8	23.5	95	80	98	91	28	29.1	27.6	28.2	23	23.6	22.7	23.1
1986	10	16	28.2	23	5.2	23.7571	25.8	23.2	26.6294	22	24.2	23	23.1	92.6842	88	98	83.9474	27.41	29.1	27.9	29.1474	22.56	23.6	22.9	23.5526
1986	10	17	31.8	21.2	10.6	22.4	29.6	26.2	26.1	22	24.6	24.2	23.6	97	67	85	83	26.2	27.6	28.9	27.6	21.8	22.7	23.5	22.7
1986	10	18	32.3765	21.8	10.5765	23.2	30.3562	26.0176	26.5875	22.4	25.5684	24.0316	24.1263	93	62	87.7895	82	26.6	30.2222	28.8632	28.8778	22.1	24.1944	23.4	23.4222
1986	10	19	32.1214	21.8111	10.3103	23.8905	30.6882	26.34	26.7875	22.935	25.4526	24.25	24.1	91.8	60	87	81.6471	27.3	29.0105	29.1444	28.2941	22.515	23.4579	23.5833	23.0824
1986	10	20	31.8	19.8	12	24.2	27.4	26.4	26.1	23.2	26.2	25	24.8	92	91	89	91	27.8	33.2	30.7	30.6	22.8	25.8	24.5	24.4
1986	10	21	29.2	18.6	10.6	22.4	25.4	26.2	25	22.4	25.7737	25	1	0	70	84	87	27.1	22.7	30.9	26.9	22.4	19.5	24.6	22.2
1986	10	22	31.8	18.8	13	23.2	29.2	28	27.1	22.8	27.4	26.2	25.5	97	87	87	90	27.5	35.3	32.8	31.9	22.6	26.8	25.6	25
1986	10	23	31.2	20	11.2	23.8	27.4	24.6	25.1	23.6	24.6	22.8	23.7	98	80	86	88	29	29.1	26.6	28.2	23.5	23.6	22.1	23.1
1986	10	24	32.8	17.8	15	21.8	28.2	26	25.5	21.4	25.2	24.8	23.8	97	79	91	89	25.2	30.1	30.5	28.6	21.2	24.1	24.4	23.2
1986	10	25	32.3438	17.8	14.5437	24	30.4187	26.4714	26.7937	22	25.7056	24.2667	24.3059	84	68	85.8889	81	25.1	30.0833	29.1111	28.7833	21.2	24.1	23.55	23.3611
1986	10	26	33.0625	21.7722	11.2903	23.985	30.875	26.8625	27.1133	22.9684	26.0105	24.8222	24.6235	90.8889	54	85.0556	75	27.3263	30.3579	30.0111	29.2222	22.5158	24.2632	24.05	23.6111
1986	10	27	33.2	18.8	14.4	26.6	32	27.4	28.4	24.2	23.4	24.6	24.1	82	49	80	70	28.6	23.1	29.1	26.9	23.3	19.8	23.6	22.2
1986	10	28	29	19	10	23.8	30.58	25.2	26.7333	22.8	23.2	25	23.7	92	70	87.0588	87	27.1	30.6941	31.5	29.3625	22.4	24.3941	24.9	23.6813
1986	10	29	31	18.6	12.4	24	31	25.3	26.4	22.4	22	25.1	23.2	87	46	98	77	26	20.5	31.7	26.1	21.8	17.9	25	21.6
1986	10	30	29.2	18.2	11	22.4	29	26.4	26	22.2	24.6	24	23.6	98	70	82	83	26.6	28	28.3	27.6	22.1	23	23.1	22.7
1986	10	31	32	17.8	14.2	23.2	31.4	28.2	27.8	22.4	24	24.2	23.5	93	54	72	73	26.6	25	27.6	26.4	22.1	21.1	22.7	22
1986	11	1	32.3125	21.8611	10.4514	24.4263	30.5312	26.3529	26.9937	23.2944	25.8353	24.1778	24.4176	91.9444	70.0625	85	82	27.9444	30.4188	28.8056	28.9688	22.8833	24.2625	23.3833	23.4563
1986	11	2	32.2786	21.4176	10.8609	24.0353	30.8063	26.5357	26.8857	22.8706	26.1	24.32	24.4357	92.3333	69.7059	85.9333	82.6154	27.5062	30.7824	29.1733	29.0357	22.65	24.4824	23.62	23.5214
1986	11	3	32.4286	21.98	10.4486	24.1235	31.2812	26.2937	27.0312	23.1471	25.675	24.4176	24.3438	92.4118	65.5	87.0588	81.5333	27.7176	29.4062	29.4059	28.7375	22.7529	23.6625	23.7294	23.3375
1986	11	4	33	17.2	15.8	24.4	32	26.2	27.2	21.8	26.2	24.2	24.1	80	64	85	76	24.4	30.2	28.9	27.8	20.7	24.2	23.5	22.8
1986	11	5	33.2	17.6	15.6	25.2	32.4	27	27.9	22.8	27	25.2	25	82	66	87	78	26.2	32.1	30.9	29.7	21.8	25.2	24.6	23.9
1986	11	6	34.2	22.0941	12.1059	24.8	33.2	27.8	28.4	22.2	28.4	24.3438	24.3667	80	70	85.75	80.3571	25	35.5	29.2	28.7733	21.1	26.9	23.6125	23.3533
1986	11	7	30.2	19.4	10.8	24.6	29.2	27.4	27.1	23.2	26.4	24.6	24.7	89	80	80	83	27.5	32.6	29.1	29.7	22.7	25.5	23.6	23.9
1986	11	8	31.8875	19.4	12.4875	24.2	30.7533	25.9812	26.5714	22.6	26.0882	24.075	24.4467	87	69.6875	86.4375	83.5	26.4	30.725	28.85	29.1867	22	24.4938	23.4	23.5933
1986	11	9	32.3	22.0722	10.2278	24.0389	30.3765	26.35	26.8667	23.1444	25.7471	24.2588	24.3667	92.7059	70.2353	85.0588	82.5	27.7111	30.1294	28.9706	29.0333	22.75	24.1353	23.4824	23.5133
1986	11	10	32.2	22.2	10	23.6	31.2	28	27.7	22.8	25.4	23.2	23.8	93	63	67	74	27.2	28.6	25.3	27	22.5	23.3	21.3	22.4
1986	11	11	33.6	22	11.6	25.2	32.8	28.6	28.8	23	26.2	24.6	24.6	83	60	72	72	26.6	29.7	28.3	28.2	22.1	23.9	23.1	23.1
1986	11	12	33.2	23.2	10	24.6	31.6	26.8	27.5	22.8	27.2	24.8	24.9	86	71	85	81	26.6	33.2	30	29.9	22.1	25.8	24.1	24
1986	11	13	29.8	22.6	7.2	23.8	29.2	26.4	26.5	23	25.2	24.4	24.2	94	73	85	84	27.6	29.4	29.2	28.7	22.7	23.8	23.7	23.4
1986	11	14	34	23	11	23.6	32.8	27.2	27.7	23	25.8	23.2	24	95	58	72	75	27.7	28.6	25.8	27.4	22.8	23.3	21.6	22.6
1986	11	15	32.2563	22	10.2563	23.2	29.9375	26.6176	26.65	21.8	25.5235	24.0778	24.1176	89	71.1765	83.2222	81.875	25.2	29.7765	28.4111	28.4118	21.2	23.8882	23.0889	23.1412
1986	11	16	32.8286	21.9278	10.9008	24.0611	31.075	26.2467	26.9	22.8722	25.8824	24.5176	23.1444	90	67.5294	87.5882	81.75	27.1278	30.0529	29.6882	28.9765	22.3722	24.0765	23.8941	23.4588
1986	11	17	32.9	21.8333	11.0667	24.1333	30.9353	26.58	27.1067	23.0778	26.0176	24.2833	24.4471	91.7222	69.5294	85.0588	81.5333	27.5444	30.5529	29.1941	29.1	22.65	24.3765	23.6	23.5375
1986	11	18	35.2	19	16.2	26.4	31.8	26.1188	26.9059	24.4	25.8895	24.5053	24.4895	85	64.8889	87.8889	81.6471	29.2	29.7611	29.8444	29.0389	23.7	23.9167	23.9889	23.5111
1986	11	19	32	20.4	11.6	24.8	29.2	25.8	26.4	23.8	25.2	24.4	24.5	92	73	89	85	28.8	29.4	29.6	29.3	23.4	23.8	23.9	23.7
1986	11	20	31.2	19.8	11.4	23.4	28.2	26.8353	27.4375	23.2	27.4	24.6053	24.4368	98	94	85.3333	79.8235	28.3	36	29.7611	28.8278	23.1	27.2	23.9111	23.3667
1986	11	21	32	18.6	13.4	25.4	29.2	27.2	27.3	23.8	26.4	23.8667	24.1	88	80	82.2353	80.4667	28.4	32.6	28.0235	28.2188	23.2	25.5	22.9118	23.025
1986	11	22	32.78	21.5333	11.2467	22.4	30.7353	26.2529	26.72	20.2	25.5765	24.1944	24.225	82	67.3333	85.5294	81.0625	22.2	29.7722	28.7667	28.4882	19.2	23.9111	23.3389	23.1706
1986	11	23	32.6187	21.25	11.3687	23.7444	30.6938	26.4471	26.9714	22.6316	25.6562	24.3944	24.1867	90.5294	68.1875	85	81	26.7167	29.7313	29.2667	28.5267	22.1667	23.9	23.6444	23.22
1986	11	24	32.6	21.8312	10.7688	21.6	30.3	26	26	19.8	21.4	23.2	21.5	85	46	79	70	21.9	19.7	26.6	22.7	19	17.2	22.1	19.4
1986	11	25	32.6	21.7056	10.8944	21.4	31	29.9	28	19.8	24	24.2	22.7	87	56	63	68	22	25.2	26.5	24.6	19.1	21.3	22	20.8
1986	11	26	33.2	17	16.2	22.6	30.4	29.6	28	21	22	24.2	22.4	87	48	64	66	23.8	20.9	26.7	23.8	20.3	18.2	22.1	20.2
1986	11	27	32.4	17	15.4	23	31.2	27.8	27.5	20.4	23.2	21.6	21.7	79	51	58	63	22.3	23.2	21.7	22.4	19.2	19.9	18.8	19.3
1986	11	28	31.2	18.6	12.6	24.2	29.6	24	25.5	21.4	22	22.8	22.1	78	52	90	73	23.6	21.5	27	24	20.2	18.6	22.3	20.4
1986	11	29	32.55	21.7125	10.8375	21.6	31.3176	26.5176	27	21	25.5059	24.1056	23.9	95	62.7647	82.5	78.5	24.5	28.7412	28.5056	27.6882	20.7	23.3353	23.1389	22.6824
1986	11	30	33.0882	21.3333	11.7549	23.2842	31.2722	26.6312	26.9611	22.1889	25.7667	24.1222	24.1	90.0556	63.3889	82.8889	79.5625	25.9722	29.2611	28.5611	28.1588	21.6778	23.5833	23.1889	22.9529
1986	12	1	32.4	17	15.4	25	31.2	28.2	28.2	22.4	25.7263	25.4	23.9211	80	65.2632	80	78.8333	25.4	29.4211	30.6	27.7316	21.3	23.6474	24.4	22.6684
1986	12	2	31.8	21.1789	10.6211	23.2	30	27.6	27.1	21.2	24.2	25.8	23.7	84	62	87	78	23.9	26.4	32	27.4	20.3	22	25.2	22.5
1986	12	3	33.6	17.4	16.2	23.2	32.4	28.2	28	21.6	24.8	25.2	23.9	87	54	79	73	24.7	26.3	30.1	27	20.9	21.9	24.1	22.3
1986	12	4	34	18.6	15.4	24.2	33.2	30.6	29.7	22.8	27	25.4	25.1	89	62	66	72	26.8	31.6	29	29.1	22.2	25	23.5	23.6
1986	12	5	34.2	18.4	15.8	24.6	33.2	30.2	29.6	22.6	25.7579	27	23.7556	84	64.0526	78	76.6471	26.1	29.3105	33.5	27.1444	21.8	23.6158	26	22.35
1986	12	6	33.0687	18.6	14.4687	24.8	30.98	26.7067	26.9176	22	25.3	23.8421	23.7158	79	62.5556	80.2632	77.8824	24.6	28.1278	27.7947	27.1	20.8	22.9278	22.7526	22.3222
1986	12	7	33.3176	21.2632	12.0545	23.4	31.2938	27.275	27.2824	21.905	25.5389	23.9789	23.7611	88.4	61.5	77.1053	75.9412	25.35	28.5167	27.6737	27.0556	21.265	23.1667	22.6526	22.2778
1986	12	8	33.6273	21.4176	12.2096	23.5333	32.12	26.4923	26.95	22.2941	25.8765	23.5267	23.8714	88.25	61.5882	77.9333	76.8462	25.6882	29.2235	27.02	27.2714	21.4647	23.5706	22.2467	22.4
1986	12	9	33.2	20.4	12.8	25.2	33	28.2	28.7	22.4	24.2	21.8	22.8	79	49	57	62	25.2	24.4	21.9	23.9	21.3	20.7	19	20.3
1986	12	10	33.6	20.4	13.2	22.2	32.8	28.2	27.9	22.23	25.8	23.2	23.8611	89.3	58	66	75.9412	25.99	28.6	25.2	27.3056	21.665	23.3	21.2	22.4333
1986	12	11	34.2	20.2	14	24	33.8	28.4	28.6	21.2	26.2	22.8	23.4	78	55	62	65	23.3	29	24.1	25.5	20	23.5	20.5	21.3
1986	12	12	33.6	21.2	12.4	24.2	30.2	29.4	28.3	21.4	25.2	22.4	23	78	67	55	67	23.6	28.8	22.5	25	20.2	23.4	19.4	21
1986	12	13	33.45	21.0833	12.3667	20	31.6118	27.4	27.5765	18	25.63	23.8737	23.8105	83	62.9	75.0556	75.9444	19.3	28.95	27.3421	27.1842	17	23.405	22.4526	22.3579
1986	12	14	33.5059	20.9722	12.5337	23.615	31.8059	27.8941	27.7118	21.805	25.5526	24.0316	23.75	85.65	61.5789	74.3333	74.8824	25.005	28.7316	27.7	27.0278	21.025	23.2632	22.6211	22.2167
1986	12	15	34	20.7588	13.2412	25.6	31.2	29.6	29	22.8	24.2	22.6	23.2	79	56	55	63	25.9	25.6	22.8	24.8	21.7	21.5	19.6	20.9
1986	12	16	33.8	20.7647	13.0353	20.2	30.4	29.2	27.3	18.8	25.2	24	22.7	88	66	65	73	20.8	28.6	26.4	25.3	18.1	23.3	22	21.1
1986	12	17	33.6	21.0611	12.5389	19.2	31.2	29.6	27.4	17.8	24.6	23.2	21.9	87	59	58	68	19.5	26.6	24.2	23.4	17.1	22.1	20.6	19.9
1986	12	18	33.8	16.6	17.2	20.8	32	31	28.7	17.8	25.2	23.6	22.2	75	58	54	62	18.4	27.6	24.3	23.4	16.2	22.7	20.6	19.8
1986	12	19	33.6	17.4	16.2	22.2	31.6	30.4	28.6	20	24.8	23.4	22.7	82	58	56	65	21.9	26.8	24.2	24.3	19	22.3	20.6	20.6
1986	12	20	33.2882	17.6	15.6882	22	32.1235	27.0111	27.4062	20.4	25.4111	23.185	23.3882	87	59.1111	73.7	72.9375	22.9	28.0444	26.02	26.2824	19.7	22.8389	21.545	21.7412
1986	12	21	33.8933	20.95	12.9433	22.8636	32.3105	27.5333	27.5824	21.2905	25.3762	23.535	23.4211	86.381	59.1905	75	73.0556	24.3143	28.0667	26.79	26.3947	20.519	22.8095	22	21.7789
1986	12	22	33.9214	21.1176	12.8038	24.2	32.8	32	30.3	20.6	21	22.4	21.3	73	34	44	50	21.9	17.1	20.8	19.9	19	15.1	18.1	17.4
1986	12	23	34.2	17.8	16.4	22.2	32.6	31.4	29.4	20.8	21.2	22	21.3	88	36	44	56	23.6	17.7	20.3	20.5	20.2	15.6	17.7	17.8
1986	12	24	33.32	20.3842	12.9358	22.915	32.1556	27.7833	27.6562	21.1579	25.5684	23.8105	23.4625	84.9474	61.3684	75.5263	73.0667	23.9632	28.6947	27.2526	26.45	20.2842	23.2421	22.3684	21.85
1986	12	25	34.0455	21.4667	12.5788	23.6059	32.2643	27.0533	27.4867	22.1471	25.8813	23.8562	24.02	88	63.6875	79.875	76.8571	25.7118	29.5938	27.7875	27.7333	21.4941	23.7688	22.7063	22.68
1986	12	26	35.2	21.1684	14.0316	23.3474	32.4	27.6353	27.6286	21.8526	20.6	23.3556	23.5071	86.125	34	73.1176	73.5333	25.1053	16.5	26.1667	26.5438	21.1	14.5	21.7	21.9625
1986	12	27	33.8882	20.4412	13.4471	21.6	31.8368	27.5105	27.4333	17.4	25.235	23.681	23.5	66	59.65	74.3333	73.6842	17.1	27.845	26.9048	26.565	15.1	22.695	22.1143	21.915
1986	12	28	33.8875	20.7444	13.1431	22.925	32.2938	27.4938	27.4438	21.225	25.4368	23.9	23.6529	85.8947	58.3684	76.1111	74.3125	24.17	28.0278	27.4947	26.8706	20.465	22.7556	22.4895	22.1176
1986	12	29	34.4	20.9833	13.4167	24.6	33	27.2	28	23	26.4	23.6	24.3	87	60	74	74	27	30.1	26.8	28	22.4	24.1	22.2	22.9
1986	12	30	34.6	17.2	17.4	24	33.2	30.4	29.5	21.2	26.2	23.4	23.6	78	58	56	64	23.3	29.4	24.2	25.6	20	23.8	20.6	21.4
1986	12	31	34.375	20.2176	14.1574	23.3529	32.5625	27.5	27.8692	21.0333	24.8421	22.9941	22.7938	82.0588	53.5789	68.4118	67.0667	23.4529	26.2158	25.0353	24.6067	19.9235	21.7158	20.9294	20.6533

## Sheet: 1987
						Temperature				Temperature				Relative Humidity				Pressure				Dew temperature
Year	Month	Day	Maximum	Minimum	Max-Min	1899-12-31 07:00:00	1899-12-31 13:00:00	1899-12-31 19:00:00	Average	1899-12-31 01:00:00	1899-12-31 13:00:00	1899-12-31 19:00:00	Average	1899-12-31 01:00:00	1899-12-31 13:00:00	1899-12-31 19:00:00	Average	1899-12-31 07:00:00	1899-12-31 13:00:00	1899-12-31 19:00:00	Average	1899-12-31 07:00:00	1899-12-31 13:00:00	1899-12-31 19:00:00	Average		Month	Taverage	Hraverage
1987	1	1	34.8636	20.0071	14.8565	23.5267	33.0923	27.6417	27.9091	21.4143	24.88	23.1562	23.2385	81.7857	51.2667	68	67.6667	24	25.8333	25.2125	25.1615	20.3571	21.4467	21.1062	21.0769		January	28.4659	67.4198
1987	1	2	35.2	20.0235	15.1765	24.6	34.2	30.4	29.9	22.8	27.6	24.2	24.9	86	61	60	69	26.6	32.6	26.1	28.4	22.1	25.5	21.8	23.1		February	28.7919	68.0998
1987	1	3	34.3765	20.1	14.2765	23.8	33.1235	28.725	28.5375	23.6	24.9952	23.1368	23.1632	98	54.2	65.3889	66.7895	29	26.635	25.0056	25.3722	23.5	21.89	20.9333	21.1611		March	29.0507	72.2569
1987	1	4	34.0118	20.3889	13.6229	22.9682	33.0278	28.0333	28.1688	21.0667	24.6095	23.1524	23.005	83.45	50.4286	67.8095	67.4444	23.765	25.2571	25.1619	24.8053	20.17	21.0429	21.0619	20.7947		April	28.4527	75.4616
1987	1	5	35	22.6	12.4	24.8	33.2	27.4	28.2	22.6	26.6	23.8	24.3	83	60	74	72	26	30.5	27.1	27.9	21.7	24.4	22.4	22.8		May	28.0269	80.8648
1987	1	6	29.2	23.4	5.8	24	28.8	26.6	26.5	22.6	25.8	24.6	24.3	89	79	85	84	26.5	31.2	29.6	29.1	22	24.8	23.9	23.6		June	28.3205	78.9471
1987	1	7	28.2	22	6.2	23.4	27.6	26.4	26	21.6	25.6	23.6	23.6	86	85	79	83	24.6	31.5	27.3	27.8	20.8	24.9	22.5	22.8		July	29.0829	74.5042
1987	1	8	32.2	20.5111	11.6889	22	30.8	27	26.7	20.6	25	23.2	22.9	88	63	73	75	23.3	27.9	25.9	25.7	20	22.9	21.7	21.5		August	28.5835	77.3541
1987	1	9	34.6	22	12.6	22.6	32.8	30	28.9	20.4	24.6	23	22.7	82	51	55	63	22.5	25.6	23.5	23.9	19.4	21.5	20.1	20.3		September	27.793	81.4228
1987	1	10	34.2667	21	13.2667	23	21.2	28.2824	27.9941	20.67	24.5905	22.8737	22.7444	85.35	52.6667	64.2105	67.2941	24.1	25.6333	24.3526	24.4833	20.5	21.3	20.4368	20.5611		October	26.8965	84.2132
1987	1	11	34.1938	20.2706	13.9232	22.7227	32.875	28.6625	28.2437	20.87	24.65	22.6737	22.6611	84	51.6316	60.6667	64	23.43	25.6368	23.7556	23.9647	19.9	21.1947	19.9556	20.1471		November	27.2873	81.0326
1987	1	12	34.4812	19.9235	14.5577	22.5	32.8588	28.6294	28.3	20.24	24.7429	23.1619	22.69	81	52.3333	63.0476	64.75	22.2	25.8571	24.7048	24.15	19.07	21.4048	20.6667	20.31		December	27.882	74.8269
1987	1	13	35.8	22.4	13.4	25.6	32.8	31.4	30.3	23.4	21.4	22.2	22.3	83	36	45	55	27.3	18	20.7	22	22.6	15.9	18.1	18.8
1987	1	14	35	20.46	14.54	22.2	32.4	30.8	29	20.2	23.2	22.6	22	84	46	50	60	22.4	22.4	22	22.3	19.3	19.3	19.1	19.2
1987	1	15	35.2	20.5737	14.6263	22.4	33.6	29.4	28.7	19.8	21	20.4	20.4	79	32	44	52	21.4	16.6	18.1	18.7	18.6	14.6	15.9	16.4
1987	1	16	36.4	21.0947	15.3053	23	34	32.2	30.4	20	21.4	24	21.8	76	32	51	53	21.4	17.2	24.5	21	18.6	15.2	20.7	18.2
1987	1	17	34.8118	20.2833	14.5284	23	33.0222	28.9529	28.4059	20.2	24.6	22.8286	22.7238	78	50.0476	61.2	65.4211	21.8	25.1762	23.905	24.07	18.9	21.0381	20.095	20.31
1987	1	18	35.1	20.3833	14.7167	22.5565	32.8222	28.5562	28.0625	20.6286	24.7	22.93	22.855	84.0952	52.3	62.2105	66	22.9857	26.065	24.1632	24.4263	19.6952	21.535	20.3158	20.5158
1987	1	19	36.6	20.8056	15.7944	26.2	35.4	28.7588	28.3529	23.8	27.4	22.6526	22.7824	82	54	60.1579	66	27.9	31.2	23.5789	24.1882	22.9	24.8	19.9684	20.4
1987	1	20	35.4	20.7158	14.6842	23.4	34.2	31.6	30.2	21.3	26.6	24.2	24	83	56	55	64	23.9	29.8	25.3	26.4	20.4	24	21.3	21.9
1987	1	21	35.2	20.7684	14.4316	22.4	34	29.4	28.8	21	27.6	27.4	25.3	88	62	86	79	23.9	32.7	35.2	30.6	20.4	25.6	26.8	24.2
1987	1	22	35.3	20.6235	14.6765	25.3	34.6	28.4	29.2	24.3	27.1	25	25.5	92	56	76	75	29.7	30.9	29.4	30	23.9	24.6	23.8	24.1
1987	1	23	35.4	20.705	14.695	24.8	34.2	25.6	27.5	23.8	26.4	24.4	24.9	92	55	91	79	28.8	29.3	29.8	29.3	23.4	23.7	24	23.7
1987	1	24	34.3588	20.7789	13.5799	24.6	32.9722	28.85	28.5111	22	24.6421	22.895	22.7611	80	49.7895	59.65	63	24.7	25.2053	23.78	23.8833	20.9	20.9053	20.025	20.1278
1987	1	25	34.7938	20.585	14.2088	22.3864	32.9647	29.3529	28.3062	20.7	25.0167	23.1	22.575	84.45	51.8333	59.4737	64.6471	23.3095	26.2167	24.1	24.4188	19.7952	21.45	20.2368	20.3812
1987	1	26	35	20.8	14.2	25.8	33.6	31.2	30.5	24.8	25.8	24.6	25.1	92	54	59	68	30.6	28.1	26.6	28.4	24.4	23	22.1	23.2
1987	1	27	33.6	24.2	9.4	24.4	32.4	25.8	27.1	23.2	25.4	23.8	24.1	90	57	85	78	27.6	27.8	28.2	27.9	22.7	22.9	23	22.9
1987	1	28	34.6	22.2	12.4	23	33.4	28.4	28.3	21.8	24.8	23	23.2	90	50	63	68	25.3	25.7	24.5	25.2	21.3	21.5	20.8	21.2
1987	1	29	35	22	13	22.6	33.8	29	28.6	20.6	24.8	22.6	22.7	84	48	58	63	22.9	25.4	23.2	23.9	19.7	21.4	19.9	20.3
1987	1	30	34.2	21.2	13	21.8	33	28.6	28	19.8	23.4	22.4	21.9	83	45	59	62	21.8	22.5	23	22.4	18.9	19.4	19.8	19.3
1987	1	31	34.6	20.4	14.2	20.8	32.9133	29.4588	28.85	19.4	25.0895	23.2842	23.0722	88	52.6667	59.6111	65	21.6	26.7333	24.35	24.8353	18.7	21.8333	20.3889	20.7176
1987	2	1	34.6118	20.7636	13.8481	23.4542	33.0765	29.3471	29	21.5136	25.2095	23.6895	23.3647	84.619	52.1905	62.8421	65.625	24.3273	26.7048	25.4947	25.0882	20.5545	21.9762	21.2368	21.0353
1987	2	2	37.6	20.92	16.68	24.4	33.4	29.5294	28.9	22.2	24.6	23.6762	23.4056	83	49	62	67.6875	25.3	25.2	25.281	25.4722	21.3	21.2	21.1429	21.2222
1987	2	3	38	21.0227	16.9773	24.8	34.2	29.3158	28.8294	23.4	24	23.3318	23.2524	89	43	59.2273	65.7895	27.9	23.2	24.3318	25.0429	22.9	19.8	20.4727	20.9238
1987	2	4	37.4	20.2	17.2	25.6	34	29.1632	28.99	24.8	22.8	23.5261	23.3476	94	38	61.7391	64.7143	30.8	20.4	25.1087	25.305	24.5	17.8	21.0174	21.13
1987	2	5	36.2	21	15.2	25.8	33.6	28.7526	28.4053	24.2	22	23.4682	23.4421	88	36	62.2273	67.3333	29.1	18.8	25.0364	25.26	23.6	16.6	20.9273	20.98
1987	2	6	36	19	17	24.4	34.2	28.7176	28.2824	23.2	23.2	23.335	23.0938	90	39	63.4	66.5625	27.6	21.2	24.955	24.6706	22.7	18.5	20.87	20.6647
1987	2	7	34.7529	20.6889	14.0641	23.0273	33.1167	28.9778	28.5444	20.9368	25.2095	23.419	23.2158	84.8421	53.2857	62.8095	65.5882	23.6526	26.7476	24.9429	25.0316	20.0632	21.9476	20.8524	20.8895
1987	2	8	34.8312	20.83	14.0012	23.2125	32.9895	28.6444	28.4389	21.4318	25.2455	23.5619	23.49	84.7727	53.4545	64	67.7895	24.3318	26.8682	25.3333	25.655	20.5682	21.9727	21.1286	21.31
1987	2	9	34.6	21.075	13.525	25	32.8	27	28	24.1	26	24.6	24.9	93	59	82	78	29.4	29.1	29.3	29.3	23.8	23.6	23.7	23.7
1987	2	10	35.2	19.3	15.9	24.1	34	27.4	28.2	24	26.2	24.4	24.9	99	54	78	77	29.8	28.9	28.6	29.1	24	23.5	23.3	23.6
1987	2	11	34.8	20.9762	13.8238	23.2	33.2	29.4	28.8	22.3	25	23.8	23.7	93	52	63	69	26.3	26.3	25.8	26.1	21.9	21.9	21.6	21.8
1987	2	12	35	21.1455	13.8545	23.8	34.1	30.8	29.9	21.8	26.8	25	24.5	84	57	63	68	24.8	30.4	27.9	27.7	21	24.3	22.9	22.7
1987	2	13	33.6	20	13.6	25.4	32.9667	26.8	28.7	24.6	26	24.8	25.1	94	54.3684	85	67.9286	30.4	27.9632	30	26.3333	24.3	22.6368	24.1	21.6933
1987	2	14	34.9437	19.2	15.7437	24.2	32.9778	29.6941	28.6294	23.2	25.3143	23.2421	22.9611	92	52.1905	59.6316	62.5	27.8	26.6762	24.2421	24.1882	22.8	21.9476	20.3684	20.3706
1987	2	15	35.1882	20.6056	14.5827	23.2217	33.0333	29.4316	28.8312	21.715	25.2	23.3	23.3895	85.3	52.4091	61.619	66.4444	24.795	26.6136	24.6762	25.3	20.875	21.9318	20.6905	21.1263
1987	2	16	34.6	22.8	11.8	24	33.2	26.6	27.6	22	26.2	24.4	24.2	84	58	84	75	25.1	29.4	29.1	27.9	21.2	23.8	23.6	22.8
1987	2	17	35.6	23.2	12.4	24	34.2	28.8	29	22.4	26.2	23.8	24.1	87	54	66	69	26	28.8	26.2	27	21.8	23.4	21.9	22.3
1987	2	18	35.4	23.2	12.2	23.6	34.6	29.2	29.1	22.4	27.2	25.4	25	90	57	74	74	26.3	31.2	29.9	29.1	21.9	24.8	24.1	23.6
1987	2	19	35.4	22.4	13	24.2	34.2	29.6	29.4	22.6	26.4	24.6	24.5	87	55	67	70	26.4	29.3	27.6	27.8	22	23.7	22.7	22.8
1987	2	20	36.4	21	15.4	26.2	34.6	30.2	30.3	21.6	26.8	23.2	23.9	67	55	56	59	22.8	30.1	23.8	25.6	19.6	24.2	20.3	21.4
1987	2	21	34.6722	22.8	11.8722	24.2	33.11	29.245	28.9579	21.2	24.9895	23.4389	23.2267	77	52.7368	64.1111	65.8667	23.2	26.3632	25.3789	24.9647	19.9	21.6474	21.1579	20.8471
1987	2	22	34.8389	21.265	13.5739	23.248	33.36	29.4474	28.9833	21.2636	25.219	23.8455	23.4381	83.0909	53.0952	62.1905	66	23.9045	26.8143	25.519	25.52	20.3	22.0476	21.2	21.245
1987	2	23	36.8	21.42	15.38	23.8	34.6	29.25	29.1562	22.6	22.2	23.255	23.3111	90	34	60.1111	65.5882	26.6	18.6	24.4737	25.3333	22.1	16.4	20.6211	21.1833
1987	2	24	36.8	21.6571	15.1429	22.2	34.4	28.3167	28.4412	21.4	22	23.7857	23.815	93	34	68.4762	69.5556	25	18.3	26.2619	26.395	21.1	16.1	21.7571	21.855
1987	2	25	36.8	21.6286	15.1714	22.4	34.2	28.9211	28.2947	21	22.4	23.8286	23.76	88	36	68.0952	69.7059	23.9	19.4	26.3571	26.6	20.4	17	21.7714	21.9263
1987	2	26	36.8	21.7238	15.0762	24	35	28.7474	28.425	22.8	22.6	23.9727	23.825	90	34	68.2273	69.9444	27	19.3	26.55	26.635	22.3	16.9	21.8455	21.915
1987	2	27	36.4	21.781	14.619	24.6	35	29.295	28.9889	22	22.8	23.8476	23.81	80	35	64.1905	67.4211	24.7	19.8	25.8619	26.18	20.9	17.3	21.5048	21.685
1987	2	28	35.1737	19.6	15.5737	25.4	33.32	29.49	29.075	21.8	25.4182	23.555	23.555	73	54.2273	61.15	65.75	23.8	27.2091	25.019	25.6952	20.3	22.2864	20.8762	21.3524
1987	3	1	35.3333	21.3409	13.9924	23.788	33.45	29.4158	29.0579	21.8304	25.5261	23.8261	23.7261	83.9565	53.8261	63.7273	66.9091	24.8739	27.4478	25.7455	25.8909	20.9217	22.4609	21.4	21.5227
1987	3	2	35.2	21.785	13.415	26.4	34	28.9	29.5	25.8	25	26.2	25.7	95	48	81	75	32.8	25.8	32.2	30.3	25.6	21.6	25.3	24.2
1987	3	3	35.4	21.2	14.2	25.8	34.2	31.8	30.9	24.8	25.4	26.6	25.6	92	50	67	70	30.6	26.7	31.4	29.6	24.4	22.2	24.9	23.8
1987	3	4	34.8	20.2	14.6	26	33.2	30.6	30.1	24.8	25	25.2	25	91	52	81	74	30.5	26.3	35.4	30.7	24.4	21.9	26.9	24.4
1987	3	5	34	21.3955	12.6045	23.8	33	30	29.2	23.4	25.7	27	25.4	97	56	79	77	28.5	28.2	33.7	30.1	23.2	23.1	26	24.1
1987	3	6	33.4	21.35	12.05	25.4	32	26.2	27.5	24.4	25.6	24.2	24.7	92	60	85	79	29.9	28.6	28.9	29.1	24	23.3	23.5	23.6
1987	3	7	34.8444	19.8	15.0444	24.6	33.2095	29.319	28.8381	23.8	25.4	23.65	23.6632	94	53.2609	62.95	67.65	28.9	26.9696	25.4714	25.815	23.5	22.1783	21.2286	21.505
1987	3	8	34.9125	21.6818	13.2307	24.164	33.115	29.6722	29.2889	22.3957	25.4818	24.0524	23.9	85.4783	53.7391	65.35	66.85	25.6083	27.5091	26.325	26.2895	21.3917	22.5727	21.83	21.8105
1987	3	9	33.4	23.8	9.6	24.6	33.2	27.4	28.1	23.4	25.2	22.4	23.7	91	53	65	70	28	26.8	23.8	26.2	22.9	22.2	20.3	21.8
1987	3	10	33	22.6	10.4	26.2	32.4	27.6	28.5	22.2	26.2	24.6	24.3	71	62	78	70	24.1	29.9	29	27.7	20.5	24.1	23.5	22.7
1987	3	11	33.8	22	11.8	27.2	33.2	28.2	29.2	22.2	25.4	23	23.5	65	54	65	61	23.5	27.3	24.7	25.2	20.1	22.5	20.9	21.2
1987	3	12	34	21.4	12.6	23.2	33.4	29.2	28.8	21.4	26.8	24.4	24.2	85	60	68	71	24.3	30.9	27.4	27.5	20.6	24.6	22.6	22.6
1987	3	13	32.4	21.2	11.2	23.2	32	27.6	27.6	21.8	26.6	24.8	24.4	89	66	80	78	25.2	31.3	29.5	28.6	21.2	24.8	23.8	23.3
1987	3	14	34.0105	23.2	10.8105	24.4	32.9762	30.0136	29.3429	22.8	25.7095	23.9955	23.875	87	55.5909	63.4545	66.5238	26.7	27.8	25.6652	26.0048	22.2	22.6545	21.2957	21.5714
1987	3	15	34.2105	21.955	12.2555	24.024	32.85	29.5053	29.005	22.513	25.5636	24.0048	23.9667	87	57.913	66.7619	69.8636	25.9708	28.0818	26.4762	26.8	21.6417	22.8545	21.8905	22.1238
1987	3	16	34	21.7952	12.2048	25	32.8	31	30	22	25.3	24	23.8	77	55	56	63	24.5	27.3	25.2	25.7	20.7	22.6	21.3	21.5
1987	3	17	34	19.7	14.3	24.4	32	28.97	28.785	23	26	23.7143	23.719	89	62	64.1429	76	27.2	29.7	25.7182	25.9636	22.5	23.9	21.4636	21.5955
1987	3	18	35.6	19.2	16.4	25.2	32.8	31.8	30.4	24.8	26.6	26.2	25.9	97	62	65	74	31	30.8	30.3	30.7	24.7	24.5	24.3	24.5
1987	3	19	35.8	20.6	15.2	25.4	34.4	31.4	30.6	24.6	27.6	26.4	26.2	94	60	68	74	30.4	32.5	31.1	31.3	24.3	25.4	24.7	24.8
1987	3	20	36.6	20.2	16.4	25.8	33	28.7	28.5211	24.2	27.2	23.9429	23.5722	88	64	67.9524	76	29.1	32.3	26.519	25.8944	23.6	25.3	21.8571	21.5111
1987	3	21	33.3438	21.4	11.9438	26	32.495	28.4611	28.4737	24.6	25.6091	23.9	24.0143	89	58.7826	68.5714	70.9545	30	28.1826	26.5619	26.981	24.1	22.913	21.9238	22.1952
1987	3	22	33.7556	21.935	11.8206	24.3125	32.015	28.49	28.2842	22.913	25.5143	23.9095	24.065	87.6818	58.5455	70.7143	71.35	26.7783	28.219	26.6952	27.0158	22.1478	22.9476	22.0429	22.2526
1987	3	23	33.5	22.23	11.27	24.1667	32.4944	28.2316	28.3889	22.5609	25.2762	23.8	23.8	86.7727	56.0909	69.9545	70.619	26.3217	27.3857	26.5182	26.585	21.8696	22.4714	21.9182	21.99
1987	3	24	36.6	20.8	15.8	26	35.6	29.8	30.3	25	28	27	26.7	92	56	81	76	31	32.8	33.8	32.5	24.7	25.6	26.1	25.5
1987	3	25	36.6	21.2	15.4	26	34.2	31.2	30.7	25.3	27.6	26.8	26.6	95	61	71	75	31.8	32.6	32.3	32.2	25.1	25.5	25.4	25.3
1987	3	26	34.8	21.6	13.2	26.6	33.6	27.4	28.8	24.8	27.6	24.8	25.7	87	63	81	77	30.1	33	29.6	30.9	24.2	25.7	23.9	24.6
1987	3	27	34.8	19.7	15.1	26.7	33.2	27.2	28.6	24.6	27.5	26	26	84	65	91	80	29.5	33	32.8	31.8	23.8	25.7	25.6	25
1987	3	28	34.7526	21	13.7526	26.5	33.275	29.39	29.09	25.2	26.225	24.0739	24.235	90	58.7143	66.2609	69.381	31.2	29.495	26.5348	27.265	24.7	23.695	21.9261	22.38
1987	3	29	34.0778	22.0737	12.0041	24.2958	32.9211	28.7421	28.6947	22.6217	26.1818	24.3476	24.335	85.9091	60.1739	71.0952	72.8636	26.3435	29.6136	27.6	27.8667	21.8957	23.7773	22.5857	22.7714
1987	3	30	36.8	22.1789	14.6211	26.6	34.6	28.0333	28.5	25	25.6	24.4217	24.3273	88	49	74.0909	70	30.6	26.9	27.7818	27.5143	24.4	22.3	22.6682	22.5429
1987	3	31	36.6	21.9	14.7	26.6	32	25.8	27.5	25	27	24.2	25.4	88	68	88	81	30.6	32.4	29.1	30.7	24.4	25.4	23.6	24.5
1987	4	1	32.6	23.6	9	24	31	25.8	26.6	23.6	23.6	23.8	23.7	97	54	85	79	28.9	24.3	28.2	27.1	23.5	20.6	23	22.4
1987	4	2	33.6	23.6	10	24.6	30.8	28.6	28.1	23.8	25.8	26.2	25.3	94	67	83	81	28.9	29.9	32.4	30.4	23.5	24.1	25.4	24.3
1987	4	3	36.6	22.0864	14.5136	24.8	28.6	27.4	27	24.2	20.4	25	23.2	95	48	82	75	29.8	18.6	30.1	26.2	24	16.4	24.1	21.5
1987	4	4	34.0765	22.2913	11.7852	23.2	32.6056	28.675	28.5938	22	26.0739	24.6667	24.3952	90	60.5652	71.2	73.0952	25.6	29.3609	28.29	27.93	21.5	23.6261	22.94	22.76
1987	4	5	34.6	22.3905	12.2095	24.675	32.4937	27.75	28.2429	23.1522	26.5174	24.2565	24.5773	86.8095	61.4348	71.5238	74.1905	27.3364	30.3261	27.2318	28.3381	22.4818	24.1826	22.3727	23.0429
1987	4	6	34.4	22.2455	12.1545	25.8	31.8	29.4	29.1	24.8	23	24.2	24	92	48	65	68	30.6	22.3	26.8	26.6	24.4	19.3	22.2	22
1987	4	7	36	22.2619	13.7381	24.8	35.4	28.4118	28.5611	22.8	23	24.4739	24.6348	84	35	73.3478	64	26.4	20	27.987	28.3609	22	17.5	22.8478	23.0478
1987	4	8	34.2	22.04	12.16	26.2	33.4	30.2	30	24.8	25.2	26.8	25.6	89	52	77	73	30.4	26.7	33	30	24.3	22.2	25.7	24.1
1987	4	9	33.2	22.6087	10.5913	25.8	32	30	29.5	25	23.2	25.4	24.5	94	48	69	70	31.1	22.7	29.4	27.7	24.7	19.5	23.8	22.7
1987	4	10	32.8	22.2909	10.5091	25.4	31.4	30.2	29.3	24.8	24	25.4	24.7	95	54	68	73	30.9	25	29.3	28.4	24.6	21.1	23.7	23.1
1987	4	11	34.4889	22.2045	12.2843	26	33.0158	29.2111	28.8947	24.6	26.2682	24.5682	24.615	89	59.5	73.1429	73.619	30	29.4955	28.2636	28.3238	24.1	23.7545	22.9864	23.0619
1987	4	12	33.7278	22.3619	11.3659	24.52	31.9824	28.0706	28.0833	23.0478	26.4	24.4304	24.5773	86.9524	64.4348	77.8261	76.5909	27.1455	30.4826	28.5174	28.8045	22.4045	24.3043	23.1696	23.35
1987	4	13	35.4	22.2	13.2	26	34.2	31.4	30.8	23.2	26.2	24.6	24.7	79	54	58	63	26.6	28.8	26.5	27.3	22.1	23.4	22	22.5
1987	4	14	36.2	22.0667	14.1333	23.4	35	27.6722	28.275	21.4	27.6	24.2043	24.4773	84	57	75.8261	69	24.2	32.1	27.8304	28.3364	20.5	25.2	22.7391	23.0364
1987	4	15	35.8	22.1476	13.6524	26.2	34.2	30.6	30.4	24.6	26.2	27.8	26.2	88	54	81	74	29.9	28.8	35.5	31.4	24	23.4	26.9	24.8
1987	4	16	34.9	22.6955	12.2045	24.8087	32.8706	28.9733	28.9267	23.4762	26.195	24.4857	24.7526	89.3	60	71.95	74.4	28.0667	29.44	27.9762	28.465	22.9476	23.7	22.8476	23.155
1987	4	17	34.4125	22.3238	12.0887	24.5391	32.2437	28.2706	28.2133	23.2	25.845	24.49	24.4833	89.35	60.7	74.8	76	27.6048	28.905	28.175	28.3316	22.6619	23.37	22.905	23.0421
1987	4	18	34.8688	22.415	12.4538	25	32.7471	28.9471	28.8471	23.2909	26.35	24.381	24.6421	87.1364	62.3	72	74.5789	27.5	30.05	27.681	28.4211	22.5682	24.065	22.6429	23.0895
1987	4	19	34.4188	22.4667	11.9521	24.4417	31.9765	28.65	28.5312	22.9238	26.3524	24.4762	24.4842	88.5238	64.4	76.7368	75.8235	27	30.29	28.745	28.4647	22.2905	24.215	23.29	23.1235
1987	4	20	36.2	22.5	13.7	26.6	33	28.8	29.3	25.8	27.2	26.4	26.5	94	64	83	80	32.7	32.3	32.8	32.6	25.5	25.3	25.6	25.5
1987	4	21	33.2	22.4526	10.7474	27.4	33	27.4	28.8	25	26.4	25.2	25.5	82	60	84	75	30.1	30.1	30.6	30.3	24.1	24.1	24.4	24.2
1987	4	22	35.2	22.7476	12.4524	26.2	34.2	29.8	30	23.6	27.6	26	25.7	81	61	74	72	27.4	32.6	31.1	30.4	22.6	25.5	24.7	24.3
1987	4	23	36.4	22.8714	13.5286	25.4	35.2	24.6	27.5	24.2	25.4	23.2	24.3	91	46	89	75	29.4	26	27.5	27.6	23.8	21.7	22.7	22.7
1987	4	24	33.4	22.4571	10.9429	25.6	31.6	27	27.8	25	27.2	25	25.7	95	71	85	84	31.3	33.2	30.4	31.6	24.8	25.8	24.3	25
1987	4	25	33.0706	22.6682	10.4024	24.6	31.5437	27.9353	28.1353	23.6	25.9591	24.6739	24.735	92	66.2273	79.2727	77.3684	28.5	29.9182	29.0773	29.1421	23.2	23.9318	23.4727	23.5053
1987	4	26	33.9167	22.6286	11.2881	24.792	31.6833	28.1722	28.2765	23.6667	26.2565	24.45	24.845	90.0455	67.3913	76.2727	78.1818	28.4583	30.6565	28.3273	29.0955	23.1958	24.4	23.0682	23.5182
1987	4	27	34.4	22.6381	11.7619	25	34.4	25.6	27.7	24.6	26.4	24	25	97	54	88	79	30.7	29.2	28.8	29.5	24.5	23.6	23.4	23.8
1987	4	28	29	22.4524	6.54762	25.4	27.2	25.2	25.8	24.8	26	24	24.9	95	91	91	92	30.9	32.8	29	30.9	24.6	25.6	23.6	24.6
1987	4	29	31.8	22.1286	9.67143	24.4	29.6	28.6	27.8	23.8	25	24	24.3	95	69	69	78	29.1	28.7	26.8	28.2	23.6	23.3	22.2	23.1
1987	4	30	32	22.3318	9.66818	24.6	30.6	25.4	26.5	24	25.8	24.6	24.8	95	68	94	86	29.4	30.1	30.4	30	23.8	24.1	24.3	24.1
1987	5	1	32.98	22.505	10.475	24.813	31.1765	27.2176	27.6294	23.7545	26.1182	25.15	25.0136	91.6818	67.5909	84.7273	81.2273	28.7136	30.45	30.5364	29.9045	23.3318	24.3091	24.3773	24.0045
1987	5	2	32.9882	22.25	10.7382	24.748	31	26.3	27.1667	23.4957	25.9095	24.2739	24.5714	89.9565	68.2857	83.6087	80.5238	28.087	30.1048	28.8609	28.9952	22.9739	24.1	23.3957	23.5
1987	5	3	33.3	22.5	10.8	24.568	30.8	26.6588	27.2188	23.4348	26.3318	24.5	24.8667	90.2	69.8182	83.85	82	28.1217	31.0909	29.1619	29.5238	23	24.6455	23.5952	23.7857
1987	5	4	33.8	22.02	11.78	25	30	29	28.3	24	26.2	26.4	25.5	92	74	82	83	29.2	31.5	32.7	31.1	23.6	24.9	25.5	24.7
1987	5	5	30.6	22.365	8.235	24.8	28.6	24	25.4	24.2	26	22.8	24.3	95	82	90	89	29.8	31.9	27	29.5	24	25.1	22.3	23.8
1987	5	6	31.6	22.0316	9.56842	25.8	29.8	25.4	26.6	24.2	26	24	24.7	88	74	89	84	29.1	31.1	28.9	29.7	23.6	24.7	23.5	23.9
1987	5	7	31.6	22.3263	9.27368	24.6	30	27.8	27.5	24	26	26.4	25.5	95	73	90	86	29.4	31	33.5	31.3	23.8	24.6	25.9	24.8
1987	5	8	34.2	22.2905	11.9095	25.2	32.4	29.2	29	24	27.6	27.8	26.5	91	69	90	83	29	33.8	36.4	33.1	23.6	26.1	27.4	25.7
1987	5	9	34.3056	22.4095	11.896	27.8	30.9167	27.8778	27.9125	26	26.4818	24.825	23.68	87	68.8636	77	77.4737	32.4	31.2545	29.06	29.2421	25.4	24.7318	23.49	23.6053
1987	5	10	33.8222	22.419	11.4032	24.92	30.8611	27.5941	27.7375	23.6522	26.4909	24.9368	24.9421	89.087	69.9091	77.1579	78.6842	28.2696	31.7318	29.2421	29.6105	23.0826	25	23.5947	23.8105
1987	5	11	32.6	22.5667	10.0333	25.4	32.1	30	29.4	25.1	26.1	24.3	25.2	98	63	63	74	31.7	29.9	26.6	29.4	25	24	22.1	23.7
1987	5	12	35.2	22.2053	12.9947	27.2	33.3	31.4	30.8	24.2	27.3	24.1	25.2	78	63	55	65	28.2	32.3	25.2	28.6	23.1	25.4	21.2	23.2
1987	5	13	35	22.2421	12.7579	25	33	28.3	28.6	23.4	27.8	25	25.4	88	68	77	77	27.7	33.9	29.5	30.4	22.8	26.2	23.8	24.3
1987	5	14	35.1	22.5714	12.5286	24.2	31.3	30.3	29	24	27	26.3	25.8	98	72	73	81	29.7	32.8	31.6	31.4	23.9	25.6	25	24.8
1987	5	15	35	22.3762	12.6238	26.3	31.3	25.4	27.1	25.3	27.2	24.1	25.5	92	73	90	85	31.6	33.4	29.2	31.4	25	25.9	23.6	24.8
1987	5	16	33.9412	22.3952	11.5459	25	31.6824	27.7118	28.0438	24	26.2524	24.7	24.775	92	66.5238	83.1429	79.6842	29.2	30.519	29.7095	29.3053	23.6	24.3238	23.8667	23.6474
1987	5	17	32.4778	22.3864	10.0914	24.82	30.9529	27.8167	27.7563	23.5696	26.3	25.2818	25.055	89.4545	72.5238	83.0455	82.0952	28.2087	31.3714	30.5909	30.0333	23.0652	24.8048	24.3682	24.0667
1987	5	18	35	22.775	12.225	24.2	31.4	27.6	27.7	23.6	27	26.6	25.7	95	71	93	86	28.7	32.8	34.2	31.9	23.4	25.6	26.3	25.1
1987	5	19	33.4	22.5842	10.8158	27.2	30.6	29	29	25.2	27.2	27.4	26.6	85	77	89	84	30.7	33.8	35.4	33.3	24.5	26.1	26.9	25.8
1987	5	20	33	22.4421	10.5579	27	31.4	29	29.1	24.8	27.6	23	25.1	84	75	82	80	29.8	34.4	33	32.4	24	26.4	25.7	25.4
1987	5	21	31.8	22.09	9.71	26.8	30.4	29.6	29.1	22.6	27.8	23	24.5	70	82	84	79	24.7	35.6	35	31.8	20.9	27	26.7	24.9
1987	5	22	29	22.295	6.705	24.8	27.2	23.8	24.9	23.6	25.6	23	24.1	91	88	94	91	28.3	31.8	27.6	29.2	23.1	25.1	22.7	23.6
1987	5	23	32.6222	22.19	10.4322	24.2	31.5	27.2158	27.8706	23.6	26.2864	24.4682	24.815	95	69.7727	82.8182	81.9	28.7	31.0636	29.1455	29.62	23.4	24.6364	23.5455	23.85
1987	5	24	32.5375	22.3333	10.2042	24.7682	31.3647	27.5937	27.9875	23.48	26.0263	24.9111	24.7588	91.35	69.4737	83.8333	81.5882	28.175	30.4684	30.0278	29.4412	23.055	24.2684	24.0611	23.7353
1987	5	25	35	21.9762	13.0238	26.4	34.6	27.8	29.1	24.2	27.4	25	25.5	84	58	80	74	28.7	31.8	29.8	30.1	23.4	25.1	24	24.1
1987	5	26	32.2	21.79	10.41	25.6	32	24.4	26.6	24.6	25.2	23.4	24.4	92	58	92	81	30.3	27.6	28.1	28.7	24.2	22.7	23	23.3
1987	5	27	31.4	22.0619	9.3381	23.6	29.8	28.4	27.5	23	24.8	25.6	24.5	95	67	80	81	27.7	28	31	28.9	22.8	23	24.6	23.5
1987	5	28	32.8	21.73	11.07	24.6	31.6	30	29	23.6	26.4	27	25.7	92	67	79	79	28.5	31	33.7	31	23.2	24.6	26	24.6
1987	5	29	34.2	21.7056	12.4944	24.6	32.6	31.2	29.9	23	27.6	27.4	26	87	68	75	77	27	33.6	34	31.6	22.4	26	26.2	24.9
1987	5	30	32.965	21.6632	11.3018	26.4	31.4632	28.0176	28.0647	24.2	26.45	24.7944	24.7778	84	70	83.6111	80.7368	28.7	31.37	29.9158	29.5842	23.4	24.805	23.9947	23.8105
1987	5	31	33.6778	21.7333	11.9444	24.9087	31.3167	27.5294	27.8471	23.2	26.45	25.2421	24.9316	88.5238	71.55	84.8889	81.8947	27.4476	31.745	30.7579	29.9421	22.5905	24.99	24.4947	24.0053
1987	6	1	33.3687	22.1263	11.2424	24.7789	30.2267	26.7071	27.2308	23.6056	26.2158	24.79	24.8312	90.8235	71.2222	83.2632	81.875	28.4056	31.0389	29.805	29.7	23.1611	24.6222	23.94	23.875
1987	6	2	34.6	22.3688	12.2312	26.8	33	29	29.5	25	27.4	27	26.5	87	65	86	79	30.5	32.8	34.3	32.5	24.4	25.6	26.4	25.4
1987	6	3	33.6	22.3667	11.2333	26.2	32.2	25.6	27.4	24.8	27.2	23	25	89	68	80	79	30.4	32.8	26.4	29.8	24.3	25.6	22	24
1987	6	4	33.4	22.3667	11.0333	25.2	32.2	24	26.4	23.6	27.1	23.6	24.8	88	68	97	84	28.1	32.5	28.9	29.8	23	25.4	23.5	24
1987	6	5	30.8	22.06	8.74	24	30	29	28	23.6	26.4	26.6	25.5	97	76	83	85	28.9	32	33.2	31.4	23.5	25.2	25.8	24.8
1987	6	6	33.075	22.2842	10.7908	25.8	31.3938	28	28.14	24.6	25.9857	24.8524	24.8105	91	64.9524	78.25	77.4	30.1	29.681	29.1429	28.955	24.2	23.8095	23.5714	23.445
1987	6	7	33.52	22.0053	11.5147	24.8773	31.0333	27.5357	27.7429	23.4	26.255	24.535	24.735	88.2857	70.6	78.95	79.1	27.7714	31	28.785	29.19	22.7857	24.595	23.36	23.575
1987	6	8	34	22.2471	11.7529	25.2	32.2	28.4	28.5	23.4	27.1	25.4	25.3	86	68	79	78	27.6	32.5	30.5	30.2	22.7	25.4	24.4	24.2
1987	6	9	34	22.1778	11.8222	26.1	32	31	30	25.1	27	28	26.7	92	68	80	80	31.2	32.4	35.8	33.1	24.8	25.4	27.1	25.7
1987	6	10	35	22.5	12.5	25	32.4	31.3	30	23.4	27.1	26	25.5	88	67	66	73	27.7	32.4	30.1	30.1	22.8	25.4	24.2	24.1
1987	6	11	35	22.5158	12.4842	27	33.4	30.3	30.3	23.3	26.6	27.2	25.7	73	59	79	70	26.2	30.4	34	30.2	21.8	24.3	26.2	24.1
1987	6	12	34.8	22.235	12.565	24.6	33.2	31.2	30.1	23.4	24.6	23.8	23.9	91	50	54	65	28	25.3	24.6	26	22.9	21.3	20.8	21.7
1987	6	13	33.8833	21.825	12.0583	24	31.3312	27.0733	27.5333	22.8	26.5333	25.0045	24.9286	90	69.1818	83.9048	79.9545	27	31.5	30.1136	29.7136	22.3	24.8591	24.0909	23.8591
1987	6	14	32.9882	22.2684	10.7198	23.9591	30.9786	27.4	27.45	22.7545	26.26	24.965	24.7158	90.3636	68.8947	84.45	81.5556	26.8727	30.8053	30.145	29.3778	22.2182	24.4947	24.11	23.6778
1987	6	15	35.2	22.1611	13.0389	23.6	33.6	28.2	28.4	23.2	27.6	27.2	26	97	63	93	84	28.2	33	35.4	32.2	23	25.7	26.9	25.2
1987	6	16	31.2	22.2368	8.96316	25	30.4	27.6	27.6	22.2	26.8	25.6	24.9	79	76	85	80	24.9	32.9	31.5	29.8	21	25.6	24.9	23.9
1987	6	17	34.8	22.45	12.35	24.6	33.4	26.6	27.8	21.6	27.2	25.4	24.7	77	62	91	77	23.8	32	31.6	29.2	20.3	25.2	25	23.5
1987	6	18	35	22.5579	12.4421	24.2	33.6	27.2	28	22.6	27.2	26.4	25.4	87	61	94	81	26.4	31.9	33.9	30.7	22	25.1	26.1	24.4
1987	6	19	35.2	22.3158	12.8842	26	34	28.2	29.1	22.4	28	26.8	25.7	74	64	90	76	24.7	33.9	34.3	31	20.9	26.1	26.4	24.5
1987	6	20	33.5389	22.1684	11.3705	24.885	32.0533	27.9133	28.3154	23.6556	26.4143	24.835	25.0176	90.1111	66.619	80.5	80.5	28.2842	30.8381	29.525	29.7667	23.1	24.5095	23.75	23.9222
1987	6	21	33.6588	22.2105	11.4483	25.0429	32.0071	27.6467	27.9071	23.8	26.4286	24.705	24.9474	89.7	67.619	80.9	80.3684	28.4286	31.0619	29.315	29.7263	23.1857	24.6286	23.585	23.8947
1987	6	22	33.9875	22.2632	11.7243	24.9905	31.9214	27.4385	27.9857	23.48	26.62	24.61	24.905	88.9	68.4	79.6	79.1	27.96	31.46	29.01	29.48	22.885	24.85	23.425	23.725
1987	6	23	34.6	22.52	12.08	24.2	33.2	27.8	28.3	23	27.8	26.6	25.8	90	67	91	83	27.3	33.8	34	31.7	22.5	26.1	26.2	25
1987	6	24	31	22.35	8.65	25.2	30.2	26	26.9	23.8	26.8	25.2	25.3	89	77	94	87	28.6	33	31.5	31	23.3	25.7	24.9	24.6
1987	6	25	34.2	21.7	12.5	24.8	32	28.2	28.3	23.8	27.4	26.2	25.8	92	70	86	83	28.8	33.5	32.7	31.7	23.4	25.9	25.5	25
1987	6	26	34	21.82	12.18	25.6	33.2	29.4	29.4	24.6	27.8	26.2	26.2	92	67	78	79	30.3	33.8	31.9	32	24.2	26.1	25.1	25.2
1987	6	27	33.4647	21.67	11.7947	24.8	31.75	28.1533	28.0143	22.6	26.0905	24.83	24.7611	83	64.3182	77.9474	78.5263	26	29.8636	29.2667	29.1158	21.7	23.9136	23.6	23.5211
1987	6	28	33.9167	21.735	12.1817	25.0545	31.5133	27.8067	28.0643	23.3182	26.4	24.6429	24.7857	86.5	68.381	78	77.8095	27.4818	31.4286	29.0143	29.3238	22.6045	24.8	23.3571	23.6
1987	6	29	33.4294	21.6632	11.7663	24.82	32.1357	27.9214	28.1308	23.3095	26.21	24.1789	24.5737	88.75	65.25	76.2632	77.2222	27.78	30.325	27.8737	28.9278	22.77	24.215	22.7632	23.4333
1987	6	30	36.6	22.3187	14.2813	25.2	34.8	28.2	29.1	23.4	27.2	24.6	25.1	86	56	75	72	27.6	31.1	28.6	29.1	22.7	24.7	23.3	23.6
1987	7	1	33	22.15	10.85	25.2	32.6	29.2	29	23.4	27.6	26.4	25.8	86	68	80	78	27.6	33.6	32.6	31.3	22.7	26	25.5	24.7
1987	7	2	35.2	22.4316	12.7684	25.2	34.6	30	30	23.8	27.4	27.2	26.1	89	58	81	76	28.6	31.8	34.2	31.5	23.3	25.1	26.3	24.9
1987	7	3	34.2	21.9105	12.2895	25.4	33.6	29.8	29.6	23.8	27.6	26.8	26.1	88	63	79	77	28.4	33	33.3	31.6	23.2	25.7	25.8	24.9
1987	7	4	33.4	22.0263	11.3737	23.8	33	29.6	29	23.2	27.2	25	25.1	95	64	69	76	28	32.3	28.7	29.6	23	25.3	23.3	23.9
1987	7	5	33.7	21.8778	11.8222	24.681	32.0667	28.3133	28.3	23.1842	25.9053	24.38	24.4375	89.1111	64.9474	76.35	77.1176	27.5158	29.5368	28.205	28.4	22.6368	23.7684	22.905	23.0765
1987	7	6	33	22.4778	10.5222	25.2	32.4	29.5	29.2	23.2	25.4	22	23.5	85	57	52	65	27.1	27.8	21.5	25.5	22.4	22.9	18.7	21.3
1987	7	7	34.8	22.2882	12.5118	28.4	34.2	30.6	31	24.8	23	24.6	24.1	75	39	61	58	28.9	20.8	27	25.6	23.5	18.1	22.3	21.3
1987	7	8	35	22.1895	12.8105	25.6	34	32.5	31.1	24	23.6	25.2	24.3	88	42	56	62	28.8	22.3	27.3	26.1	23.4	19.3	22.5	21.7
1987	7	9	35.6	22.0222	13.5778	28.2	33.2	28.4	29.5	26	24	24.6	24.9	84	47	74	68	32.2	23.8	28.4	28.1	25.3	20.3	23.2	22.9
1987	7	10	36.2	22.1684	14.0316	26.6	35.4	31	31	24.8	27.2	24	25.3	87	53	56	65	30.1	30.7	25.2	28.7	24.2	24.5	21.3	23.3
1987	7	11	34.3412	21.9842	12.357	25.6	32.4588	28.36	28.4533	24.2	25.8	24.2368	24.3647	89	62.1	74.2632	75.7647	29.3	29.04	27.6421	28.2	23.7	23.44	22.6737	23.0118
1987	7	12	34.3941	21.9263	12.4678	24.6455	32.5467	28.3733	28.5333	23.0381	26.55	24.0737	24.5316	88.4762	64.95	74.1579	75.7895	27.1429	30.85	27.4105	28.3842	22.4333	24.49	22.4684	23.0895
1987	7	13	37	22.2333	14.7667	24.8	34	32.6	31	24	26.2	24.4	24.9	94	54	51	66	29.3	28.9	25.2	27.8	23.7	23.5	21.2	22.8
1987	7	14	35.8	22.1	13.7	27	34.4	32.2	31.5	25.2	27.6	26.2	26.3	87	60	63	70	30.9	32.5	30.1	31.1	24.6	25.4	24.1	24.7
1987	7	15	37.2	22.2444	14.9556	28.4	35.4	31.6	31.8	26.6	27.8	27.4	27.3	87	56	73	72	33.6	32.4	33.7	33.2	26	25.4	26.1	25.8
1987	7	16	36.2	22.1474	14.0526	28.4	34.8	29.6	30.6	25.2	27.6	26.4	26.4	77	58	78	71	29.9	32.2	32.3	31.5	24.1	25.3	25.3	24.9
1987	7	17	31.8	21.6118	10.1882	25.6	29.6	28	27.8	25.2	26.6	25.8	25.9	97	79	84	87	31.8	32.8	31.8	32.1	25.1	25.6	25.1	25.2
1987	7	18	34.1222	21.8895	12.2327	24.4	32.5188	28.5375	28.72	23.6	25.8905	24.43	24.455	94	61.0952	73.6	74.2381	28.6	29.0524	28.1333	28.1143	23.3	23.4286	22.8905	22.9238
1987	7	19	34.1125	21.92	12.1925	24.7381	32.7667	28.8714	28.8	22.9368	26.095	24.28	24.4667	86.1053	61	75.25	74.5	26.7579	29.44	27.9	28.1278	22.1842	23.725	22.73	22.9333
1987	7	20	33.94	22.2944	11.6456	24.695	32.5714	28.8429	28.7714	23.225	26.185	24.71	24.715	88.4	62.9	76.25	75.75	27.465	29.89	28.755	28.7	22.62	23.945	23.275	23.285
1987	7	21	36	21.9947	14.0053	25.2	35.2	26.4	28.3	24.6	26.2	23.6	24.8	95	49	79	75	30.5	28.1	27.3	28.6	24.4	23	22.5	23.3
1987	7	22	30.6	22.44	8.16	25.4	30	28.2	28	24.2	27.6	26	25.9	91	83	84	86	29.4	35.3	32.2	32.3	23.8	26.9	25.3	25.3
1987	7	23	33.2	21.875	11.325	25.4	32.8	28.8	28.9	24.6	27.4	26.6	26.2	94	66	84	81	30.4	32.9	33.4	32.2	24.3	25.7	25.9	25.3
1987	7	24	35	21.95	13.05	25.2	32.68	28.7667	28.76	23.4	26.1667	24.625	24.5947	86	61.1429	73.25	73.7368	27.6	29.5286	28.34	28.2632	22.7	23.7476	23.01	23.0053
1987	7	25	34.3211	22.2	12.1211	24.2	32.8375	27.95	28.3188	23.2	26.3842	24.5714	24.6789	92	60.5263	77.2381	75.6842	27.8	29.9105	28.6905	28.6421	22.8	23.9789	23.281	23.2421
1987	7	26	33.2688	22.315	10.9538	24.4364	32.5071	27.82	28.2133	23.2	26.03	24.755	24.69	89.9524	63.35	80.45	78.05	27.581	30.11	29.36	29.08	22.6571	24.02	23.65	23.48
1987	7	27	34.6	22.0947	12.5053	23.2	33	30.2	29.2	22.8	24.2	26	24.3	97	49	72	72	27.5	24.4	30.8	27.6	22.6	20.7	24.6	22.6
1987	7	28	32.4	22.3611	10.0389	24	30.8	27.6	27.5	23.6	24.2	25	24.3	97	58	81	79	28.9	25.9	30	28.2	23.5	21.7	24.1	23.1
1987	7	29	32	22.3579	9.64211	24.8	30.4	27.6	27.6	24	23.4	26	24.5	94	56	88	79	29.3	24.2	32.5	28.7	23.7	20.6	25.5	23.2
1987	7	30	30.2	22.0211	8.17895	24.8	30	26	26.7	24.4	24.2	25.2	24.6	97	62	94	84	30.3	26.4	31.5	29.4	24.3	22	24.9	23.7
1987	7	31	31	21.97	9.03	24.2	30.6	25.4	26.4	22.6	25	24.6	24.1	87	64	94	82	26.4	28	30.4	28.2	22	23	24.3	23.1
1987	8	1	33.6882	21.76	11.9282	25.4	31.7412	27.95	28.1067	24.6	26.2944	24.4056	24.58	94	64.6667	78.5	77.3529	30.4	30.4778	28.5556	28.9625	24.3	24.2778	23.2167	23.4313
1987	8	2	34.0625	21.9842	12.0783	24.5895	32.5733	28.4071	28.3933	23.1056	26.1882	24.5765	24.6471	88.3333	63.6111	77.5294	75.6111	27.2833	30.2176	28.7588	28.8235	22.5056	24.1706	23.3294	23.3765
1987	8	3	31.6	22.2632	9.33684	25	28.8	26.8	26.8	24.8	25.8	24.6	25.1	98	79	84	87	31.2	31.2	29.5	30.6	24.7	24.8	23.8	24.4
1987	8	4	32.4	22.2937	10.1062	22.6	30.2	28.6	27.5	22	24.6	27	24.5	95	64	88	82	26	27.3	34.6	29.3	21.8	22.5	26.5	23.6
1987	8	5	33.9312	22.4278	11.5035	25	30.6	28.2	28	23.4	25.8	27.4	25.5	88	68	94	83	27.7	30.1	36	31.2	22.8	24.1	27.2	24.7
1987	8	6	33.3733	22.2235	11.1498	25.8	30.8	27.4	27.8	24.6	26	27	25.9	91	69	78	79	30.1	30.5	28.4	29.7	24.2	24.4	23.2	23.9
1987	8	7	34.0077	22.1647	11.843	24.4111	31.2867	27.72	27.8067	23.0111	26.2667	24.8412	24.6941	89.2222	66.2222	80.1176	78.8235	27.1889	30.5111	29.8059	29.2	22.4222	24.2944	23.9294	23.5647
1987	8	8	33.875	22.4	11.475	23.6	31.7437	28.3929	28.2125	22.6	26.6556	24.9611	24.9389	92	67.3889	77.2778	78.1667	26.8	31.35	29.4111	29.4389	22.2	24.8	23.7	23.7222
1987	8	9	33.4	22.5579	10.8421	23.8	33	29.6	29	22.6	27.2	25.4	25.1	90	64	72	75	26.6	32.3	29.7	29.5	22.1	25.3	23.9	23.8
1987	8	10	32.2	22.1722	10.0278	25.6	31.8	28.2	28.5	24.4	26.8	25.2	25.5	91	68	79	79	29.8	31.9	30.1	30.6	24	25.2	24.1	24.4
1987	8	11	34.1067	22.0941	12.0125	24.3889	32.4467	27.9846	28.2143	22.85	26.25	24.2937	24.4133	88.1667	64.1875	82.1875	77.8667	26.8056	30.1875	28.7125	28.4467	22.2222	24.1375	23.325	23.16
1987	8	12	32.4	22.3222	10.0778	25.2	32	27.6	28.1	24	26.8	25.6	25.5	91	67	85	81	29	31.8	31.5	30.8	23.6	25.1	24.9	24.5
1987	8	13	31.4	22.4118	8.98824	26	30.8	28.2	28.3	23.2	27.2	25.6	25.3	79	76	81	79	26.6	33.7	31.1	30.5	22.1	26.1	24.7	24.3
1987	8	14	34.8	22.3789	12.4211	23.8	34.2	29.6	29.3	23.2	27.8	26.4	25.8	95	62	78	78	28	33.2	32.3	31.2	23	25.8	25.3	24.7
1987	8	15	33.4	22.3556	11.0444	23.6	32.0875	27.66	27.9333	23.2	26.1941	25.0412	24.6062	97	65.9412	83.2941	79.375	28.2	30.3882	30.1882	28.9875	23	24.2529	24.1471	23.4375
1987	8	16	33.525	22.1059	11.4191	24.3895	31.8933	26.9533	27.5071	23.0444	25.9882	24.2235	24.3071	88.25	64.0625	82.25	79.2	27.2833	29.5438	28.6375	28.4067	22.4833	23.7937	23.25	23.1333
1987	8	17	33.7933	21.6444	12.1489	24.6	31.1333	28.2429	27.9733	22.8444	25.7412	24.8125	24.4125	86.5556	68.2941	80.75	78	26.7222	29.7412	29.5	28.5312	22.0833	23.9118	23.8	23.1812
1987	8	18	36.2	22.2471	13.9529	24.2	32.6	31.8	30.1	23.4	24	27.4	24.9	94	49	72	71	28.2	24.2	33.6	28.7	23.1	20.6	26	23.2
1987	8	19	32	22.5	9.5	24.2	30.4	29.8	28.5	23.8	24	24.2	24	97	59	63	73	29.2	25.6	26.5	27.1	23.7	21.5	22.1	22.4
1987	8	20	36.2	22.2842	13.9158	23	33.4	31.8	30	22.2	23.4	25	23.5	93	43	58	65	26.2	22.2	27.2	25.2	21.9	19.2	22.5	21.2
1987	8	21	36.8	22.2895	14.5105	25.4	35.6	32.2	31.4	23.6	26.8	24.2	24.9	86	51	52	63	27.9	29.5	25	27.5	22.9	23.8	21.1	22.6
1987	8	22	33.9	22.33	11.57	23.6	31.9765	27.9529	28.0882	22.4	26.3278	24.6	24.5647	90	65.1667	78.6111	77.1176	26.3	30.5278	28.9111	28.6882	21.9	24.3556	23.3889	23.3
1987	8	23	33.1687	22.425	10.7437	24.27	32.0118	27.7941	27.9471	23.2421	25.9278	24.6167	24.5059	90.9474	62.5556	81.0556	77.7059	27.7632	29.4444	29.2278	28.5824	22.7789	23.7222	23.6111	23.2471
1987	8	24	34	22.35	11.65	27.4	32.8	29.4	29.8	25.2	27.8	26	26.3	84	69	77	76	30.6	34.1	31.4	32	24.4	26.2	24.8	25.2
1987	8	25	35.8	22.1412	13.6588	26	34.6	31.6	31	24.6	27.6	25.6	25.9	89	59	62	70	30	32.3	28.9	30.4	24.1	25.4	23.5	24.3
1987	8	26	35.8	22.3211	13.4789	26.2	34.4	30	30.2	25	27.8	27.4	26.7	91	61	82	78	30.9	33	34.8	32.9	24.6	25.7	26.6	25.6
1987	8	27	34.6	21.9111	12.6889	26.2	33	28.2	28.9	25.6	26.8	24.6	25.7	95	62	75	77	32.4	31.2	28.6	30.7	25.4	24.7	23.3	24.5
1987	8	28	31.2	22.27	8.93	24.4	29.6	27.8	27.4	23.8	27.4	26.6	25.9	95	66	91	84	29.1	27.4	34	30.2	23.6	22.6	26.2	24.1
1987	8	29	33.3941	22.12	11.2741	25.2	32.0118	27.7882	28.0706	24	26.2222	24.6765	24.7941	91	65.5556	81.5882	79.6471	29	30.3444	29.3471	29.2941	23.6	24.2556	23.6882	23.6647
1987	8	30	33.3933	22.14	11.2533	24.225	31.3706	27.2294	27.5353	22.9632	26.0789	24.6722	24.4944	89.7895	66.7895	83.5	80.1111	27.1684	30.2842	29.55	28.8722	22.4316	24.2	23.7944	23.4
1987	8	31	35.4	22.27	13.13	24.4	33.6	30.4	29.7	24	27.8	26.6	26.1	97	65	74	79	29.6	33.5	32.3	31.8	23.9	26	25.3	25.1
1987	9	1	33.6	22.2	11.4	24.6	32.8	29.4	29	23.8	26.8	25.2	25.3	94	63	72	76	28.9	31.3	29.3	29.8	23.5	24.8	23.7	24
1987	9	2	32.4	22.285	10.115	25.4	31.6	27	27.8	24.6	26.6	25.8	25.7	94	68	91	84	30.4	31.5	32.4	31.4	24.3	24.9	25.4	24.9
1987	9	3	32.4	21.9762	10.4238	23.8	31.8	30.4	29.1	23.4	27.2	24.6	25.1	97	70	63	77	28.5	33	27.1	29.6	23.2	25.7	22.4	23.8
1987	9	4	31.8	21.97	9.83	24	31	26.2	26.9	23.6	25.6	24.8	24.7	97	65	89	84	28.9	29.3	30.4	29.5	23.5	23.7	24.3	23.8
1987	9	5	34.0588	22.3381	11.7207	24.8	31.5833	27.525	27.8	23.6	26.045	24.8833	24.6167	91	63.5	82.8889	78.7222	28.3	29.7	29.8444	28.8556	23.1	23.845	23.9778	23.4
1987	9	6	33.8937	22.281	11.6128	24.4571	31.5118	27.3588	27.6412	23.03	26.3421	24.7778	24.6778	88.6	66.4211	83.7778	79.3889	27.175	30.7211	29.7722	29.1222	22.43	24.4737	23.9333	23.5556
1987	9	7	34.2	22.3105	11.8895	25	32.4	31.6	30.2	23.4	23	25.8	24.1	88	45	83	72	27.7	21.9	38.7	29.5	22.8	19	28.4	23.4
1987	9	8	33.4	22.4059	10.9941	25.8	32.2	24.6	26.8	23.6	27	23.8	24.8	83	67	94	81	27.7	32.2	28.9	29.6	22.8	25.3	23.5	23.9
1987	9	9	32.8	22.315	10.485	24	31.4	27.6	27.6	23.2	24.4	26.8	24.8	94	57	94	81	27.9	26	34.7	29.5	22.9	21.7	26.5	23.7
1987	9	10	32.6	22.281	10.319	24.8	30.4	28.6	28.1	24	23.2	25.8	24.3	94	55	80	76	29.3	23.7	31.4	28.1	23.7	20.2	24.8	22.9
1987	9	11	33.8	21.9158	11.8842	24.6	33.2	28.8	28.9	24	25	26.4	25.1	95	52	83	77	29.4	26.3	32.8	29.5	23.8	21.9	25.6	23.8
1987	9	12	33.6059	22.2143	11.3916	24.2	31.2556	26.75	27.3056	23.6	25.6389	24.105	24.2353	95	63.9444	82.45	78.5882	28.7	29.05	28.51	28.2235	23.4	23.45	23.18	23.0235
1987	9	13	33.5294	22.015	11.5144	24.0238	31.4059	27.3875	27.5118	23.02	26.0611	24.7053	24.5667	91.4	65.6667	81.8421	79.7222	27.405	30.0889	29.4474	28.9222	22.575	24.1111	23.7526	23.45
1987	9	14	30.8	22.7053	8.09474	24.4	29.2	28	27.4	24.2	27.6	27.2	26.3	98	89	94	94	30.1	35.9	35.5	33.8	24.1	27.1	27	26.1
1987	9	15	31.6	22.3474	9.25263	22.6	30.2	27.6	27	22.6	27.4	27.2	24.545	0	81	97	93	27.4	34.6	35.8	32.6	22.6	26.5	27.1	25.4
1987	9	16	33.8	21.9833	11.8167	24.8	32.6	28.8	28.8	24.4	27.4	27	26.3	97	67	87	84	30.3	33.1	34.5	32.6	24.3	25.7	26.4	25.5
1987	9	17	33.4	22.08	11.32	23.8	32.2	23.6	25.8	23.4	26.8	23.4	24.5	97	66	98	87	28.5	31.7	28.6	29.6	23.2	25	23.3	23.9
1987	9	18	33.6	22.25	11.35	24.2	32.8	29.4	29	24	26.8	27.6	26.1	98	63	87	83	29.7	31.3	35.7	32.2	23.9	24.8	27	25.3
1987	9	19	33.1278	22.535	10.5928	24.6	30.9056	27.075	27.2294	24	26.0684	24.3889	24.5235	95	67.1579	84.3333	80.5294	29.4	30.3	29.1333	28.9353	23.8	24.2526	23.5778	23.4706
1987	9	20	32.6571	22.4474	10.2098	24.0526	30.2625	26.5938	26.7067	23.2053	25.9556	24.6375	24.5437	93	71.7222	88.8125	84.6	27.9056	30.6389	30.05	29.3133	22.8667	24.4167	24.0688	23.6667
1987	9	21	34	22.0895	11.9105	23.6	33.6	25.2	26.9	23.4	27	24.6	25	98	60	95	85	28.6	31.3	30.5	30.2	23.3	24.8	24.4	24.2
1987	9	22	33	22.1471	10.8529	24	32.6	27.4	27.8	23.4	27	25.2	25.2	95	65	84	81	28.4	32	30.6	30.3	23.2	25.2	24.4	24.3
1987	9	23	32.4	21.7158	10.6842	23.8	31	28.2	27.8	23.2	27.2	26.4	25.6	95	75	87	86	28	33.6	33.2	31.6	23	26	25.8	24.9
1987	9	24	33	21.785	11.215	23.8	32.8	28.4	28.3	23	27.4	26.6	25.7	94	66	87	82	27.6	32.9	33.6	31.4	22.7	25.7	26	24.8
1987	9	25	32	21.825	10.175	25	31.2	27	27.5	24.4	27.4	25.2	25.7	95	75	87	86	30.2	34	30.9	31.7	24.2	26.2	24.6	25
1987	9	26	32.3944	21.8667	10.5278	22.2	30.3389	26.3765	26.8778	23.23	25.4842	24.1842	24.2895	92.65	68.0526	83.7368	81.6316	25.5	29.2842	28.7211	28.6211	21.4	23.6789	23.3158	23.2737
1987	9	27	31.6333	21.6333	10	23.881	30.3882	27.0937	27.0176	23.06	25.9895	24.1389	24.3706	92.3684	70.3684	81.7778	81.5	27.61	30.5053	28.4056	28.8	22.695	24.3579	23.1556	23.3722
1987	9	28	35.8	22.15	13.65	25.6	34.2	30	30	24.4	27.2	27.2	26.3	91	59	81	77	29.8	31.5	34.2	31.8	24	24.9	26.3	25.1
1987	9	29	32.6	22.0789	10.5211	25.8	32	28.2	28.5	24.2	24.2	25.4	24.6	88	53	80	74	29.1	25.1	30.6	28.3	23.6	21.1	24.4	23.1
1987	9	30	33.6	21.775	11.825	22.8	32.2	25.4	26.5	22	24.2	24	23.4	93	52	89	78	25.9	25	28.9	26.6	21.7	21.1	23.5	22.1
1987	10	1	32.6	22.1476	10.4524	22.4	31.4	28.4	27.6	21.8	23	24.2	23	95	49	71	72	25.7	22.6	27.4	25.2	21.6	19.5	22.6	21.2
1987	10	2	31.4	21.915	9.485	24.2	31	27.2	27.4	23.8	25.6	24.2	24.5	97	65	78	80	29.2	29.3	28.2	28.9	23.7	23.7	23.1	23.5
1987	10	3	32.1222	21.735	10.3872	23.4	30.1722	26.3867	26.6235	23.2	25.905	24.0263	24.3158	98	68.7	86.0526	82.4737	28.3	30.195	28.6474	28.8053	23.1	24.14	23.3158	23.3842
1987	10	4	32.1	21.94	10.16	23.9714	30.1176	26.2188	26.5529	22.865	25.5389	24.1167	24.1235	91	68.2632	85.6111	81.6667	27.12	29.45	28.7833	28.3824	22.395	23.7333	23.3778	23.1294
1987	10	5	32.2	21.99	10.21	24.4	31.9	28.6	28.4	24.4	26.8	27.2	24.2647	0	67	90	86	30.5	31.9	35.1	32.5	24.4	25.1	26.8	25.4
1987	10	6	29	22.1944	6.80556	23.8	28.2	26.6	26.3	23.2	26.4	25.4	25	95	87	91	91	28	33.2	31.6	31	23	25.8	25	24.6
1987	10	7	31	22.13	8.87	23.8	28.9	27.4	26.9	23.2	27.4	26.6	25.7	95	89	94	93	28	35.5	34.3	32.6	23	26.9	26.3	25.4
1987	10	8	32.2	22.1474	10.0526	23.6	28.8	23.6	24.9	23.2	25.6	23.2	24	97	78	97	90	28.2	30.7	28.2	29	23	24.5	23	23.5
1987	10	9	30.8	22.0238	8.77619	23.6	30.2	27.4	27.1	23.2	26.8	25.8	25.3	97	77	88	87	28.2	33	32.2	31.1	23	25.7	25.3	24.7
1987	10	10	32.2353	22.0619	10.1734	24	30.7	26.9875	27.0813	22.4	25.5368	24.0882	24.2	87	72.4444	86.7059	83.75	26	30.2556	28.8529	28.6562	21.8	24.1889	23.4118	23.2937
1987	10	11	32.5375	22.215	10.3225	23.9211	30.3875	26.9333	26.9231	23.0111	25.4706	24.0941	24.1062	93.2778	70.3333	84.2941	82.4706	27.55	29.5353	28.5529	28.3875	22.6778	23.8118	23.2412	23.1375
1987	10	12	32.5312	21.85	10.6812	24.1474	30.575	26.1625	26.8	23.0722	25.7167	23.9474	24.1471	92.4444	68.7895	83.8421	81.1111	27.5722	29.9667	28.3526	28.4	22.6722	24.0389	23.1	23.1353
1987	10	13	33.7	22.1529	11.5471	24	33	26.8	27.6	23.4	26.6	25.2	25.1	95	61	88	81	28.4	30.6	31	30	23.2	24.4	24.6	24.1
1987	10	14	32.6	22.0053	10.5947	23.4	32	27	27.4	23	26.6	25.4	25	97	66	88	84	27.8	31.3	31.4	30.2	22.8	24.8	24.8	24.2
1987	10	15	32.4	22.1	10.3	24.2	32	26.8	27.5	23.4	27	24.8	25.1	94	68	85	82	28.2	32.4	30	30.2	23.1	25.4	24.1	24.2
1987	10	16	32.3	21.815	10.485	23.6	31.4	25.4	26.5	23.2	27.2	23.6	24.7	97	73	86	85	28.2	33.3	27.9	29.8	23	25.9	22.9	23.9
1987	10	17	33.3222	21.74	11.5822	22.2	30.7222	27.1667	27.2222	21.8	25.7947	24.5158	24.1706	97	67.7368	83.6316	80.3889	25.8	29.9	29.3368	28.45	21.6	24.0105	23.6789	23.15
1987	10	18	32.3765	21.7263	10.6502	23.3857	30.3562	26.0176	26.5875	22.77	25.5684	24.0316	24.1263	94.05	70.6316	87.7895	84.1579	27.25	30.2222	28.8632	28.8778	22.48	24.1944	23.4	23.4222
1987	10	19	30.8	21.8111	8.98889	24.4	29.8	27	27	23.6	23	26.2	24.3	94	56	94	81	28.6	23.6	33.5	28.6	23.3	20.2	25.9	23.1
1987	10	20	33	21.9765	11.0235	24.2	32.2	27	27.6	23	25.6	25.2	24.6	90	59	87	79	27.3	28.5	30.9	28.9	22.5	23.2	24.6	23.4
1987	10	21	31	21.9105	9.08947	25.6	29.6	23.6	25.6	24.6	23.4	23.2	23.7	92	60	97	83	30.3	24.7	28.2	27.7	24.2	20.9	23	22.7
1987	10	22	32	21.4941	10.5059	24.6	31.2	25.4	26.6	24.6	24	22.2	24.6667	0	55	76	77	30.9	25.1	24.7	26.9	24.6	21.2	20.9	22.2
1987	10	23	31.8	21.8143	9.98571	24	30.2	28.4	27.8	23	26.6	27.2	25.6	92	76	91	86	27.4	32.5	35.3	31.7	22.6	25.4	26.8	25
1987	10	24	32.1313	21.7105	10.4207	24.6	29.9294	26.4929	26.7286	24.2	25.5667	24.4111	24.2529	97	72.3889	87.1667	84.1176	29.9	29.9722	29.4611	28.8529	24.1	24.0444	23.75	23.3824
1987	10	25	32.3438	21.765	10.5787	23.995	30.4188	26.4714	26.7937	22.8421	25.7056	24.2667	24.3059	90.3333	70.7368	85.8889	82.4737	27.0526	30.0833	29.1111	28.7833	22.3632	24.1	23.55	23.3611
1987	10	26	34	21.7722	12.2278	24.6	32.8	28.8	28.8	24.4	27.4	27.6	26.5	98	66	91	85	30.4	32.9	36.1	33.2	24.3	25.7	27.2	25.7
1987	10	27	29	22.0529	6.94706	24	28.2	26.4	26.3	23.6	26.4	25.2	25.1	97	87	91	92	28.9	33.2	31.3	31.1	23.5	25.8	24.8	24.7
1987	10	28	31.2	22.3556	8.84444	23.8	30	27.4	27.1	23.6	27	26.2	25.6	98	79	91	90	29	33.7	33.2	32	23.5	26	25.8	25.1
1987	10	29	28	22.0474	5.95263	23.2	27.2	25.6	25.4	22.8	26.4	25.4	24.9	97	94	98	96	27.5	33.9	32.3	31.2	22.6	26.1	25.3	24.7
1987	10	30	31.4	21.88	9.52	22.8	30.4	25.6	26.1	22.2	25.8	24.4	24.1	95	70	91	85	26.4	30.2	29.8	28.8	22	24.2	24	23.4
1987	10	31	31.9625	21.8263	10.1362	23	29.95	26.2357	26.5786	22.4	25.9833	24.4353	24.5353	95	69.8333	86.9375	83	26.7	30.4389	29.6625	29.3187	22.2	24.3056	23.9	23.6875
1987	11	1	32.3125	21.8611	10.4514	23.4	30.5312	26.3529	26.9937	23	25.8353	24.1778	24.4176	97	70.0625	85	82	27.8	30.4188	28.8056	28.9688	22.8	24.2625	23.3833	23.4563
1987	11	2	32.2786	21.4176	10.8609	24.0353	30.8063	26.5357	26.8857	22.8706	26.1	24.32	24.4357	92.3333	69.7059	85.9333	82.6154	27.5063	30.7824	29.1733	29.0357	22.65	24.4824	23.62	23.5214
1987	11	3	32.4	21.98	10.42	23.4	32	24.2	26	23	26.4	24	24.5	97	65	98	87	27.8	30.7	29.7	29.4	22.8	24.5	23.9	23.8
1987	11	4	31.6	21.4471	10.1529	24.8	31	26.2	27	24.2	26.4	25.2	25.3	95	70	92	86	29.8	31.4	31.4	30.9	24	24.9	24.9	24.6
1987	11	5	33.04	21.8833	11.1567	24.6	31.2	26	27	23.6	26.2	25.4	25.1	92	68	95	85	28.5	30.7	32	30.4	23.2	24.5	25.2	24.3
1987	11	6	32.2	22.0941	10.1059	24	32.2	26.4	27.3	23.2	26.2	24.8	24.7	94	63	88	81	27.9	30.1	30.2	29.4	22.9	24.1	24.2	23.8
1987	11	7	32.3312	22.1737	10.1576	24.4	30.625	26.4687	26.9875	23.4	26.1444	24.4895	24.5722	92	71.4706	86.1667	82.5625	28.1	31.3412	29.8056	29.5353	23	24.7824	23.9444	23.7706
1987	11	8	31.8875	22.0842	9.80329	24.1158	30.7533	25.9813	26.5714	23.2	26.0882	24.075	24.4467	92.3889	69.6875	86.4375	83.5	27.8474	30.725	28.85	29.1867	22.8368	24.4937	23.4	23.5933
1987	11	9	33.2	22.0722	11.1278	24	32	30	29	23.2	24.4	23.8	23.8	94	54	60	69	27.9	25.6	25.4	26.3	22.9	21.5	21.4	21.9
1987	11	10	34	22.1588	11.8412	23.8	33	29	28.7	22.6	24.4	26.2	24.4	90	50	80	73	26.6	24.9	32.2	27.9	22.1	21	25.3	22.8
1987	11	11	35	21.8778	13.1222	24	34.2	30	29.5	22.6	22.8	24.4	23.3	89	60	63	71	26.5	32.4	26.9	28.6	22	25.4	22.3	23.2
1987	11	12	33.6	22.2667	11.3333	24	31.4	27	27.4	22.2	24.6	25.2	24	86	58	87	77	25.6	26.5	30.9	27.6	21.5	22	24.6	22.7
1987	11	13	34	22.1389	11.8611	23.8	32.8	27.6	28	22	22.4	24.8	23.1	86	41	80	69	25.2	20.3	29.5	25	21.3	17.7	23.8	20.9
1987	11	14	32.3	21.9944	10.3056	24.0263	30.6556	26.1833	26.7588	22.7842	25.7684	24.0444	24.1889	90.1579	68.4737	85.6111	81.2353	26.9105	29.9737	28.6611	28.4667	22.2895	24.0263	23.3056	23.1833
1987	11	15	32.2563	21.8158	10.4405	23.9474	29.9375	26.6176	26.65	22.5368	25.5235	24.0778	24.1176	89.1053	71.1765	83.2222	81.875	26.4053	29.7765	28.4111	28.4118	21.9579	23.8882	23.0889	23.1412
1987	11	16	32.8286	21.9278	10.9008	24.0611	31.075	26.2467	26.9	22.8722	25.8824	24.5176	23.1444	90	67.5294	87.5882	81.75	27.1278	30.0529	29.6882	28.9765	22.3722	24.0765	23.8941	23.4588
1987	11	17	34.4	21.8333	12.5667	23.6	33	29.8	29	23.2	27	27.2	25.8	97	63	82	81	28.2	31.7	34.4	31.4	23	25	26.4	24.8
1987	11	18	35.4	21.7471	13.6529	25.2	32.8	26.6	27.8	24.4	24	25.4	24.6	94	48	91	78	30	24.1	31.6	28.6	24.1	20.5	25	23.2
1987	11	19	34.8	21.6824	13.1176	24.6	34.2	29.2	29.3	23.8	27.8	27	26.2	94	62	84	80	28.9	33.2	34.2	32.1	23.5	25.8	26.3	25.2
1987	11	20	32.4	21.4474	10.9526	24.2	31.2	28.8	28.3	23.4	27.8	27.4	26.2	94	77	90	87	28.2	35.1	35.6	33	23.1	26.8	27	25.6
1987	11	21	32.1471	21.2158	10.9313	23.2	30.6167	26.5882	27.08	23	25.7211	23.8667	24.1	98	68.5263	82.2353	80.4667	27.9	29.9105	28.0235	28.2188	22.9	24.0211	22.9118	23.025
1987	11	22	32.78	21.5333	11.2467	23.8778	30.7353	26.2529	26.72	22.5895	25.5765	24.1944	24.225	89.4118	67.3333	85.5294	81.0625	26.6611	29.7722	28.7667	28.4882	22.1056	23.9111	23.3389	23.1706
1987	11	23	33.4	21.25	12.15	23.2	30.6937	27.6	26.9714	22.4	25.6562	26.6	24.1867	93	68.1875	93	81	26.6	29.7312	34.2	28.5267	22.1	23.9	26.3	23.22
1987	11	24	34.4	21.8312	12.5688	25.2	34	27.8	28.7	24.6	27.6	26.8	26.3	95	62	93	83	30.5	32.7	34.6	32.6	24.4	25.6	26.5	25.5
1987	11	25	30.2	24.2	6	25	28.2	25	25.8	24.4	25	24	24.5	95	77	92	88	30.2	29.6	29.2	29.6	24.2	23.9	23.6	23.9
1987	11	26	29	23	6	24.2	26	25.4	25.3	22.8	23.2	24.4	23.5	89	79	92	87	26.8	26.6	29.9	27.8	22.2	22.1	24	22.8
1987	11	27	30.2	23.4	6.8	24.2	26.2	25.4	25.3	23.2	25.2	24.8	24.4	92	60	95	82	27.8	20.3	30.9	26.3	22.8	17.8	24.6	21.7
1987	11	28	32.7563	23.2	9.55625	23.4	31.4556	26.2444	26.9	23	25.6105	24.2158	24.0529	97	63.2632	85.3158	79.4118	27.8	29.0526	29.0158	28.1111	22.8	23.4737	23.4368	22.9278
1987	11	29	32.55	21.7125	10.8375	23.4105	31.3176	26.5176	27	22.2105	25.5059	24.1056	23.9	90.3684	62.7647	82.5	78.5	26.0263	28.7412	28.5056	27.6882	21.7105	23.3353	23.1389	22.6824
1987	11	30	32	21.8	10.2	24.4	31	25.8	26.8	24	27.8	25.6	25.8	97	79	98	91	29.6	35.2	32.7	32.5	23.9	26.8	25.5	25.4
1987	12	1	32	23.2	8.8	24.2	29.2	24.8	25.8	23.6	26.2	24.2	24.7	95	79	95	90	28.7	32	29.8	30.2	23.4	25.2	24	24.2
1987	12	2	32.4	22.6	9.8	28.6	31.8	28.2	29.2	23.8	27.8	27.4	26.3	88	74	94	85	34.3	34.7	36	35	26.3	26.6	27.2	26.7
1987	12	3	32.2	23.4	8.8	25	31	26.8	27.4	23.4	27.4	26	25.6	88	76	94	86	27.7	34.1	33.1	31.6	22.8	26.3	25.7	24.9
1987	12	4	32.2	22.2	10	24.2	30.8	24.6	26	22.2	27.2	23.6	24.3	84	76	92	84	25.4	33.7	28.5	29.2	21.4	26.1	23.2	23.6
1987	12	5	33.25	22.2	11.05	24.8	31.6	26.8235	27.1294	22.4	25.7579	23.7	23.7556	82	64.0526	78.7368	76.6471	25.5	29.3105	27.3526	27.1444	21.4	23.6158	22.4368	22.35
1987	12	6	33.0688	21.0842	11.9845	23.38	30.98	26.7067	26.9176	22.01	25.3	23.8421	23.7158	87.4737	62.5556	80.2632	77.8824	25.3526	28.1278	27.7947	27.1	21.2895	22.9278	22.7526	22.3222
1987	12	7	32.4	22	10.4	24.6	30.4	26.6	27	24.2	23.4	26.2	24.6	97	56	97	83	29.9	24.2	33.7	29.3	24.1	20.6	26.1	23.6
1987	12	8	33.6273	21.4176	12.2096	23.5333	32.12	26.4923	26.95	22.2941	25.8765	23.5267	23.8714	88.25	61.5882	77.9333	76.8462	25.6882	29.2235	27.02	27.2714	21.4647	23.5706	22.2467	22.4
1987	12	9	33.4	24.2	9.2	24.8	31.6	28.2	28.2	24.2	24	24.2	24.1	95	53	72	74	29.8	24.9	27.6	27.4	24	21	22.7	22.6
1987	12	10	31.6	24	7.6	25.2	30.4	26.4	27.1	23.4	23.2	24	23.5	86	55	82	74	27.6	23.7	28.3	26.5	22.7	20.2	23.1	22
1987	12	11	31	23.2	7.8	24.2	30.4	25.6	26.5	23.8	24.2	25	24.3	97	60	95	84	29.2	26.1	31.3	28.9	23.7	21.8	24.8	23.4
1987	12	12	33.6	22.8	10.8	23.6	31.3889	27.1222	27.3	22.8	25.3571	23.78	23.615	93	62.7	75.3684	75.3333	27.2	28.73	27.105	26.8474	22.5	23.23	22.265	22.1105
1987	12	13	33.45	21.0833	12.3667	23.2333	31.6118	27.4	27.5765	21.7476	25.63	23.8737	23.8105	87.45	62.9	75.0556	75.9444	25.0524	28.95	27.3421	27.1842	21.0524	23.405	22.4526	22.3579
1987	12	14	34.8	22.8	12	28	33.2	31	30.8	25.8	26.4	27.4	26.5	84	59	76	73	31.8	30	34.1	31.9	25.1	24.1	26.3	25.1
1987	12	15	34.8	22.4	12.4	24.4	33.8	31.6	30.4	22.8	26.2	23	24	87	55	48	64	26.7	29	22.5	26.1	22.2	23.5	19.4	21.7
1987	12	16	34.2	19.6	14.6	22.6	32.8	27.6	27.6	19.6	24.4	25.2	23.1	76	50	83	70	20.8	25.1	30.5	25.5	18.2	21.1	24.4	21.2
1987	12	17	33.8	20.6	13.2	24.2	32.4	29.8	29	21.4	26.6	21.8	23.3	78	64	74	72	23.6	31	31	28.5	20.2	24.7	24.6	23.2
1987	12	18	34	22.4	11.6	23.4	33.2	29.6	29	20.4	25.8	21.6	22.6	76	56	50	61	22	28.4	20.6	23.6	19	23.2	17.9	20
1987	12	19	33.7278	20.3421	13.3857	28	32.3	27.4833	27.6	22.6	25.045	23.47	23.2389	63	56.9	70.9474	71.5882	23.9	27.13	26.32	25.8833	20.3	22.32	21.8	21.5278
1987	12	20	33.2882	20.6118	12.6765	23.1105	32.1235	27.0111	27.4062	21.4579	25.4111	23.185	23.3882	86.6316	59.1111	73.7	72.9375	24.5632	28.0444	26.02	26.2824	20.7158	22.8389	21.545	21.7412
1987	12	21	34.2	22	12.2	23.2	33.8	28.6	28.5	20.2	26.2	22	22.8	76	55	57	63	21.7	29	22.1	24.3	18.8	23.5	19.1	20.5
1987	12	22	35.2	21.1176	14.0824	26	34.6	29.4	29.8	22	26.4	25.2	24.5	71	53	72	65	23.8	29	29.3	27.4	20.3	23.6	23.7	22.5
1987	12	23	34.8	22.4	12.4	22.4	34	28.8	28.5	22	25.4	25	24.1	97	50	74	74	26.2	26.8	29.2	27.4	21.8	22.2	23.6	22.6
1987	12	24	32.8	21.8	11	22.2	32	28.8	28	21	24.8	24.2	23.3	90	56	69	72	24.1	26.6	27.2	25.9	20.5	22.1	22.5	21.7
1987	12	25	34.0455	21.4667	12.5788	23.6059	32.2643	27.0533	27.4867	22.1471	25.8813	23.8562	24.02	88	63.6875	79.875	76.8571	25.7118	29.5938	27.7875	27.7333	21.4941	23.7688	22.7063	22.68
1987	12	26	33.5813	21.8	11.7813	22.2	31.9824	27.6353	27.6286	21.6	25.08	23.3556	23.5071	95	57.9	73.1176	73.5333	25.4	27.38	26.1667	26.5438	21.3	22.395	21.7	21.9625
1987	12	27	33.8882	20.4412	13.4471	22.9045	31.8368	27.5105	27.4333	21.2409	25.235	23.681	23.5	86.5455	59.65	74.3333	73.6842	24.2682	27.845	26.9048	26.565	20.4818	22.695	22.1143	21.915
1987	12	28	34.2	20.7444	13.4556	22.925	32.2938	27.8	27.4438	21.225	25.6	24.2	23.6529	85.8947	63	76.1111	74.3125	24.17	28.0278	27.8	26.8706	20.465	22.7556	22.9	22.1176
1987	12	29	34.8	22.6	12.2	24.2	33.8	27.2	28.1	22	27.6	25.2	24.9	83	62	85	77	25	32.9	30.7	29.5	21.1	25.6	24.5	23.7
1987	12	30	35	20.2	14.8	25.2	32.4	28.6	28.7	24.4	26.2	24.8	25.1	94	62	74	76	30	29.9	28.8	29.6	24.1	24.1	23.4	23.9
1987	12	31	34.375	19.2	15.175	24.2	32.8	27.5	27.8692	23	27.2	22.9941	22.7937	90	65	68.4118	67.0667	27.3	32.4	25.0353	24.6067	22.5	25.4	20.9294	20.6533
1988	12	31	29.69	23.2	6.49	23.6	25.2	23.6	24	21.6	22.6	22.2	22.1	84	80	89	84	24.5	25.7	25.8	25.3	20.7	21.5	21.6	21.3

## Sheet: 1988
						Temperature				Temperature				Relative Humidity				Pressure				Dew temperature
Year	Month	Day	Maximum	Minimum	Max-Min	1899-12-31 07:00:00	1899-12-31 13:00:00	1899-12-31 19:00:00	Average	1899-12-31 01:00:00	1899-12-31 13:00:00	1899-12-31 19:00:00	Average	1899-12-31 01:00:00	1899-12-31 13:00:00	1899-12-31 19:00:00	Average	1899-12-31 07:00:00	1899-12-31 13:00:00	1899-12-31 19:00:00	Average	1899-12-31 07:00:00	1899-12-31 13:00:00	1899-12-31 19:00:00	Average		Month	Taverage	Hraverage
1988	1	1	34.8636	20.0071	14.8565	23.5267	33.0923	27.6417	27.9091	21.4143	24.88	23.1562	23.2385	81.7857	51.2667	68	67.6667	24	25.8333	25.2125	25.1615	20.3571	21.4467	21.1063	21.0769		January	28.7968	66.7027
1988	1	2	33.975	20.0235	13.9515	23.0238	32.7833	28.1176	28.1188	20.8105	24.6667	23.09	22.9444	80.5789	51.9048	68.75	67.2941	22.9632	25.681	25.24	24.7667	19.6368	21.2048	21.085	20.7278		February	29.8896	63.7804
1988	1	3	34.3765	20.1	14.2765	23.0304	33.1235	28.725	28.5375	21.1909	24.9952	23.1368	23.1632	84.9545	54.2	65.3889	66.7895	23.9682	26.635	25.0056	25.3722	20.3364	21.89	20.9333	21.1611		March	29.6968	67.6829
1988	1	4	35	20.8	14.2	24.4	34.2	30.2	29.8	23.2	22.2	24.2	23.2	90	35	61	62	27.6	18.9	26.3	24.3	22.7	16.6	21.9	20.4		April	28.4369	77.4905
1988	1	5	35	23.2	11.8	24.4	34.8	30.2	29.9	23.6	21.6	25	23.4	94	31	66	63	28.6	17.2	28.3	24.7	23.3	15.1	23.1	20.5		May	28.4951	77.7954
1988	1	6	36	21.6	14.4	23.8	34.6	32	30.6	23.2	23	24.8	23.7	95	37	56	63	28	20.5	26.6	25	23	17.9	22.1	21		June	27.9639	79.5208
1988	1	7	35	21.8	13.2	23.6	34.4	30.2	29.6	22.8	27.8	24.6	25.1	93	61	64	73	27.2	33	27.3	29.2	22.5	25.7	22.5	23.6		July	28.3936	76.4459
1988	1	8	34.8	21.4	13.4	22.6	34.2	30	29.2	22.2	27.2	24	24.5	97	59	61	72	26.5	31.5	25.9	28	22	24.9	21.7	22.9		August	27.9915	78.9124
1988	1	9	34.3056	15.8	18.5056	21	32.6368	27.8176	27.86	19	24.5591	22.63	22.525	83	52.5	64.45	64.8421	20.7	25.5864	23.985	23.6211	18	21.2455	20.205	19.9474		September	27.3645	80.5643
1988	1	10	34.2667	20.8278	13.4389	22.413	32.1842	28.2824	27.9941	20.67	24.5905	22.8737	22.7444	85.35	52.6667	64.2105	67.2941	23.2952	25.6333	24.3526	24.4833	19.8476	21.3	20.4368	20.5611		October	26.8741	82.4313
1988	1	11	34.1938	20.2706	13.9232	22.7227	32.875	28.6625	28.2437	20.87	24.65	22.6737	22.6611	84	51.6316	60.6667	64	23.43	25.6368	23.7556	23.9647	19.9	21.1947	19.9556	20.1471		November	26.9658	81.3099
1988	1	12	36	21	15	26.2	34.6	29.2	29.8	21.8	24.2	24	23.3	68	43	65	59	23.2	23.4	26.4	24.3	19.9	20	22	20.6		December	27.4065	75.0278
1988	1	13	35	18.8	16.2	21	33.4	30.2	28.7	19.6	23	24	22.2	88	41	60	63	21.9	21.3	25.8	23	18.9	18.5	21.6	19.7
1988	1	14	34.8	19	15.8	21	32.6	29.4	28.1	19.2	22.4	23	21.5	85	42	58	62	21.1	20.4	23.9	21.8	18.3	17.8	20.4	18.8
1988	1	15	34.8	19.2	15.6	22	33.4	30	28.9	20.2	23.4	24	22.5	85	43	61	63	22.5	22.2	25.9	23.5	19.4	19.2	21.7	20.1
1988	1	16	34.3167	21.8	12.5167	22	32.9278	28.5333	28.4882	20.8	24.3045	22.985	22.7	90	49.7143	62.6	63.5	23.8	24.6524	24.32	23.8	20.3	20.6143	20.405	20.1105
1988	1	17	34.8118	20.2833	14.5284	22.5478	33.0222	28.9529	28.4059	20.7273	24.6	22.8286	22.7238	84.5455	50.0476	61.2	65.4211	23.2091	25.1762	23.905	24.07	19.8318	21.0381	20.095	20.31
1988	1	18	35	20	15	22.4	31.2	29.8	28.3	21.8	27.2	24	24.3	95	74	62	77	25.7	33.4	26	28.4	21.6	25.9	21.8	23.1
1988	1	19	34	20.4	13.6	22.8	32.8	30	28.9	21	26.4	26.2	24.5	85	61	74	73	23.7	30.2	31.5	28.5	20.2	24.2	24.9	23.1
1988	1	20	34.2	19.6	14.6	21.2	33	30	28.5	20	27	26.2	24.4	90	63	74	76	22.6	31.7	31.5	28.6	19.4	25	24.9	23.1
1988	1	21	34.6	19.6	15	22.8	32.8	30.2	29	20.4	27.4	26.8	24.9	81	66	77	75	22.4	32.9	33	29.4	19.3	25.7	25.7	23.6
1988	1	22	34.2	20	14.2	23	32.6	30.4	29.1	21.6	25.2	22	22.9	89	55	48	64	24.9	27.2	20.9	24.3	21	22.5	18.2	20.6
1988	1	23	35.0111	15.8	19.2111	21	33.5	28.6176	28.5	18.8	25.015	23.08	23.2824	81	49.45	62.85	66.1875	20.3	25.83	24.485	25.1118	17.7	21.35	20.6	21
1988	1	24	34.3588	20.7789	13.5799	23.0391	32.9722	28.85	28.5111	21.0364	24.6421	22.895	22.7611	83.2273	49.7895	59.65	63	23.5682	25.2053	23.78	23.8833	20.0318	20.9053	20.025	20.1278
1988	1	25	35.2	19.8	15.4	21.8	33.8	29.6	28.7	20	27.6	23.8	23.8	85	62	62	70	22.2	32.9	25.7	26.9	19.2	25.6	21.5	22.1
1988	1	26	35	20.2	14.8	23.4	34.2	29.4	29.1	22.6	27.5	23.6	24.6	93	60	62	72	26.9	32.3	25.3	28.2	22.3	25.3	21.3	23
1988	1	27	35	20	15	22	34.6	29.8	29	19.6	25.4	24.2	23.1	80	48	63	64	21.2	26.4	26.5	24.7	18.5	22	22.1	20.8
1988	1	28	35	19.6	15.4	21.8	34.2	30	29	19.2	26.2	24.4	23.3	79	54	63	65	20.5	28.8	26.9	25.4	17.9	23.4	22.3	21.2
1988	1	29	34.4	20.2	14.2	21	34	29	28.3	19.4	25.8	23.6	22.9	86	52	64	68	21.5	27.8	25.6	25	18.6	22.9	21.5	21
1988	1	30	35.1471	19.4	15.7471	21	33.6333	29.2556	28.7824	19.8	24.8045	22.7238	22.4684	90	49.4286	57.1	62.7895	22.3	25.6095	23.22	23.7053	19.2	21.2286	19.72	20.0211
1988	1	31	34.6	20.7053	13.8947	23.1571	32.9133	29.4588	28.85	20.8524	25.0895	23.2842	23.0722	81.95	52.6667	59.6111	65	23.35	26.7333	24.35	24.8353	19.87	21.8333	20.3889	20.7176
1988	2	1	35.4	21.2	14.2	26.8	34.8	31.2	31	23	25.2	23.2	23.8	73	46	51	57	25.6	25.8	23.2	24.8	21.5	21.6	19.9	21
1988	2	2	35.8	19	16.8	24.4	35.6	31.8	30.9	20.6	25.4	24.2	23.4	71	44	54	56	21.8	25.8	25.2	24.2	18.9	21.6	21.2	20.6
1988	2	3	36	21	15	23.4	35.4	31.6	30.5	21	25	22.8	22.9	81	43	47	57	23.3	24.9	22	23.4	19.9	21	19	20
1988	2	4	35.4	21.8	13.6	23.2	35	31.6	30.4	21.4	26.2	23.8	23.8	85	50	52	63	24.3	28.2	24.4	25.6	20.6	23.1	20.7	21.5
1988	2	5	36	22.2	13.8	23.4	33.8	30.4	29.5	21.4	24.8	22.4	22.9	84	48	50	61	24.2	25.4	21.8	23.8	20.5	21.4	18.9	20.3
1988	2	6	34.8389	17.8	17.0389	23.6	32.67	28.7176	28.2824	22	24.9455	23.335	23.0938	87	53.3182	63.4	66.5625	25.4	26.3091	24.955	24.6706	21.3	21.6955	20.87	20.6647
1988	2	7	34.7529	20.6889	14.0641	23.0273	33.1167	28.9778	28.5444	20.9368	25.2095	23.419	23.2158	84.8421	53.2857	62.8095	65.5882	23.6526	26.7476	24.9429	25.0316	20.0632	21.9476	20.8524	20.8895
1988	2	8	35	23.4	11.6	25.6	34.2	31.8	30.9	22.6	22	23.4	22.7	78	34	50	54	25.4	18.4	23.3	22.4	21.4	16.2	19.9	19.2
1988	2	9	36.2	18.8	17.4	23.4	35.4	31.2	30.3	21.6	21	25	22.5	86	27	61	58	24.6	15.4	27.6	22.6	20.8	13.5	22.7	19
1988	2	10	36	18.4	17.6	22.6	34.6	31	29.8	20.8	24	23.8	22.9	85	42	55	61	23.4	22.9	24.8	23.7	20	19.7	20.9	20.2
1988	2	11	35.6	18.8	16.8	23.4	34.4	30.2	29.6	22.4	24.2	24	23.5	92	43	60	65	26.4	23.5	25.8	25.2	22	20.1	21.6	21.2
1988	2	12	35.2	19	16.2	22	34.6	31.8	30	19.2	25.4	24.6	23.1	77	48	56	60	20.4	26.4	26.2	24.3	17.8	22	21.9	20.6
1988	2	13	34.8	19	15.8	25	32.9667	29.2882	28.7	23	25.785	23.8062	23.8062	85	54.3684	63.4	67.9286	26.8	27.9632	26.5312	26.3333	22.2	22.6368	21.7562	21.6933
1988	2	14	34.9437	20.781	14.1628	23.0583	32.9778	29.6941	28.6294	21.019	25.3143	23.2421	22.9611	81.7	52.1905	59.6316	62.5	23.435	26.6762	24.2421	24.1882	19.93	21.9476	20.3684	20.3706
1988	2	15	35.6	19	16.6	23.8	34.2	32.4	30.7	21.2	24.6	25.8	23.9	80	46	59	62	23.5	24.6	28.9	25.7	20.1	20.9	23.5	21.5
1988	2	16	35.8	22.2	13.6	23.4	34.6	31.8	30.4	22.2	24.2	25.4	23.9	90	43	60	64	26	23.4	28.2	25.9	21.7	20	23.1	21.6
1988	2	17	35.8	20.4	15.4	23.6	34.2	32	30.5	21.8	26.6	25.4	24.6	86	56	59	67	24.9	29.8	28.1	27.6	21	24	23	22.7
1988	2	18	37	23	14	24.6	35.8	32	31.1	21.4	26.2	25.6	24.4	76	47	60	61	23.4	27.7	28.6	26.6	20	22.8	23.3	22
1988	2	19	37.2	22	15.2	24	35	31.4	30.5	22.6	22.2	23	22.6	89	33	49	57	26.5	18.4	22.6	22.5	22	16.2	19.5	19.2
1988	2	20	34.7	23	11.7	24.2	33.2619	29.0842	28.9316	21.6	25.3	23.18	23.1526	80	53.1304	61.05	65.2353	24.1	26.887	24.35	24.7684	20.5	22.0609	20.495	20.7579
1988	2	21	34.6722	21.05	13.6222	23.676	33.11	29.245	28.9579	21.4524	24.9895	23.4389	23.2267	80.2857	52.7368	64.1111	65.8667	23.6909	26.3632	25.3789	24.9647	20.05	21.6474	21.1579	20.8471
1988	2	22	35.6	22.8	12.8	25.4	35.2	32.2	31.3	22.6	26.5	24.2	24.4	79	51	52	61	25.6	28.9	25	26.5	21.5	23.5	21.1	22
1988	2	23	36	23.2	12.8	23.4	35.2	30.2	29.8	22.6	26.2	23.4	24.1	93	49	57	67	26.9	28.1	24.3	26.4	22.3	23	20.6	22
1988	2	24	36.2	23.4	12.8	25	34.4	30.4	30	22	27.2	27.2	25.5	77	58	78	71	24.5	31.3	34	29.9	20.7	24.8	26.2	23.9
1988	2	25	35.2	24.4	10.8	24.4	33.8	30.6	29.9	24	27.8	27.2	26.3	97	64	77	79	29.6	33.4	33.8	32.3	23.9	25.9	26.1	25.3
1988	2	26	33.8	24	9.8	25	33.4	30.2	29.7	23.8	27.6	27	26.1	91	64	78	78	28.7	33.1	33.5	31.8	23.4	25.8	26	25
1988	2	27	35.24	19.2	16.04	23.2	33.415	29.295	28.9889	22.4	25.4455	23.8476	23.81	93	52.5909	64.1905	67.4211	26.6	27.1	25.8619	26.18	22.1	22.1864	21.5048	21.685
1988	2	28	35.1737	21.89	13.2837	24.06	33.32	29.49	29.075	21.9087	25.4182	23.555	23.555	82.6522	54.2273	61.15	65.75	24.9087	27.2091	25.019	25.6952	20.9087	22.2864	20.8762	21.3524
1988	2	29	32.8	23	9.8	23.6	32.6	29.2	28.6	22.2	27.2	25.2	24.9	89	66	73	76	25.8	32.5	29.4	29.3	21.6	25.5	23.8	23.6
1988	3	1	32.6	22	10.6	23.4	30.4	27.8	27.3	21.8	25.2	25.6	24.2	87	66	84	79	25.1	28.6	31.4	28.4	21.1	23.3	24.8	23.1
1988	3	2	33	23.2	9.8	23.8	31	29.8	28.6	22.4	24.6	24.2	23.7	89	60	63	71	26.2	26.7	26.5	26.5	21.8	22.2	22.1	22
1988	3	3	35.6	21.2	14.4	22.6	34.6	30.8	29.7	20.4	24.6	23.6	22.9	82	44	55	60	22.5	24.4	24.4	23.8	19.4	20.7	20.7	20.3
1988	3	4	35.6	22	13.6	26.4	34.2	30.4	30.4	23.4	24.4	22.8	23.5	78	45	52	58	26.8	24.1	22.8	24.6	22.2	20.5	19.6	20.8
1988	3	5	36.6	22.2	14.4	23.4	32.2	30.6	29.2	22.6	22.6	24.8	23.3	93	44	63	67	26.9	21.1	27.5	25.2	22.3	18.4	22.7	21.1
1988	3	6	34.705	21.35	13.355	23.536	33.2333	28.7	28.5889	21.9565	25.1905	23.6053	23.3412	87.087	52.7273	65.4737	67.9444	25.425	26.5636	25.67	25.3944	21.2667	21.9318	21.355	21.2056
1988	3	7	36.6	21.8	14.8	24.6	35.2	32.8	31.4	23.2	26.6	25.8	25.2	89	51	58	66	27.5	29.2	28.6	28.4	22.7	23.6	23.3	23.2
1988	3	8	35.6	22.6	13	24.4	34	32	30.6	23.4	26.2	24.8	24.8	92	54	56	67	28.1	28.9	26.6	27.9	23	23.5	22.1	22.9
1988	3	9	34.6	23.8	10.8	24.8	33.2	31.6	30.3	24	27.4	26.2	25.9	94	64	66	75	29.3	32.7	30.5	30.8	23.7	25.5	24.4	24.5
1988	3	10	34.8	21.8	13	25.2	33	32	30.5	23.8	26	25.2	25	89	58	58	68	28.6	29	27.6	28.4	23.3	23.5	22.7	23.2
1988	3	11	34.8	22.6	12.2	25.2	34.6	31.3	30.6	24.4	26.4	25.2	25.3	94	53	61	69	30	29	28.1	29	24.1	23.6	23	23.6
1988	3	12	33.8474	22	11.8474	25	32.355	29.281	28.685	24.2	25.5	23.8545	23.8333	94	58	66.6364	71.2857	29.7	27.8864	26.3913	26.6857	23.9	22.6864	21.8478	22.0238
1988	3	13	34.145	21.481	12.664	23.9	32.755	29.3	29.0278	21.9545	25.7591	24.3696	24.1	85.2857	56.9545	68.3043	68.8095	25.2227	28.3318	27.3913	26.93	21.1545	22.9227	22.4	22.155
1988	3	14	35.8	22.8	13	24.4	31.2	30.2	29	23.8	26.4	25.8	25.3	95	69	71	78	29.1	31.3	30.3	30.2	23.6	24.8	24.3	24.2
1988	3	15	32.8	22	10.8	24.6	30	29.6	28.5	23.8	23	26.2	24.3	94	55	77	75	28.9	23.5	31.8	28.1	23.5	20.1	25.1	22.9
1988	3	16	35	19	16	25	34	31.2	30.4	23.4	22	23.8	23.1	88	35	54	59	27.7	18.6	24.6	23.6	22.8	16.3	20.8	20
1988	3	17	34	19	15	24	33.4	30.2	29.5	22.2	23	22.6	22.6	86	41	52	60	25.6	21.3	22.4	23.1	21.5	18.5	19.3	19.8
1988	3	18	34.8	19.2	15.6	25.8	33.8	31	30.4	23	24.6	22.8	23.5	79	47	50	59	26.2	24.9	22.4	24.5	21.9	21	19.3	20.7
1988	3	19	34.5941	23	11.5941	24.8	33.1667	28.9611	28.8667	22.6	25.7304	24.005	23.89	83	54.0417	66	67.2381	26	27.4083	26.405	26.415	21.7	22.4042	21.885	21.885
1988	3	20	33.9941	21.35	12.6441	23.568	32.9905	28.7	28.5211	22.2696	25.295	23.9429	23.5722	89.0435	54.0952	67.9524	69.1	25.8958	26.6857	26.519	25.8944	21.5833	21.9952	21.8571	21.5111
1988	3	21	33.3437	21.5714	11.7723	24.516	32.495	28.4611	28.4737	22.7609	25.6091	23.9	24.0143	86.1304	58.7826	68.5714	70.9545	26.6292	28.1826	26.5619	26.981	22.0625	22.913	21.9238	22.1952
1988	3	22	35.4	22.6	12.8	26.2	34	32.6	31.3	24.8	25.6	25	25.1	89	51	54	65	30.4	27.3	26.7	28.1	24.3	22.5	22.2	23
1988	3	23	35.6	22	13.6	24.4	34.6	32.2	30.9	22	26.2	26	24.7	81	52	61	65	24.9	28.5	29.5	27.6	21	23.2	23.8	22.7
1988	3	24	36.2	23.4	12.8	24.8	35	31.8	30.8	23.8	26.4	25.6	25.3	92	51	61	68	28.8	28.8	28.8	28.8	23.4	23.4	23.4	23.4
1988	3	25	36.4	22.6	13.8	24.6	35	32	30.9	22	22.4	23.8	22.7	80	34	51	55	24.7	18.8	24.1	22.6	20.9	16.6	20.5	19.3
1988	3	26	34.9947	22	12.9947	24.8	33.545	28.54	28.8737	22.4	26.087	23.8739	24.2609	82	56.8696	67.9565	70.2174	25.5	28.9348	26.3217	27.5727	21.4	23.3522	21.813	22.5773
1988	3	27	34.5722	22.1095	12.4627	24.4	32.995	28.675	28.765	22.9091	26.1227	24.2429	24.29	88.3636	58.087	68.7143	70.619	26.9955	29.3045	27.0857	27.475	22.3	23.5727	22.3	22.54
1988	3	28	36.2	23.6	12.6	25.4	35.4	32.2	31.3	24	26.2	24.2	24.8	89	49	52	63	28.9	28	25	27.3	23.5	22.9	21.1	22.5
1988	3	29	35.2	25	10.2	26.4	34.8	27.8	29.2	25.2	26.4	24.4	25.3	91	52	76	73	31.3	28.9	28.3	29.5	24.8	23.5	23.1	23.8
1988	3	30	36	24.8	11.2	26.2	34.6	32.4	31.4	24.4	26.8	25.2	25.5	86	55	56	66	29.4	30.1	27.3	28.9	23.7	24.2	22.6	23.5
1988	3	31	34.4882	21.9	12.5882	24.5625	33.11	28.495	28.695	22.8348	25.81	24.2	24.0684	86.7826	58.8571	71.4545	72.15	26.875	28.7952	27.687	27.36	22.2125	23.3	22.5696	22.455
1988	4	1	33.9375	22.2286	11.7089	24.324	32.2556	28.0667	28.2056	22.8652	25.7	24.3	24.2952	88.1739	59.8696	71.8571	73.381	26.8957	28.6391	27.6048	27.7429	22.2261	23.2478	22.5905	22.7
1988	4	2	34.3722	22.225	12.1472	24.408	32.3316	28.2632	28.3158	23.2261	26.0818	24.4273	24.5286	90.1739	62.3636	73.3182	75.381	27.6783	29.6727	28.0455	28.3714	22.7087	23.8136	22.75	23.0286
1988	4	3	34.1263	22.0864	12.04	24.34	31.8579	28.01	28.1789	22.7087	25.5727	24.1455	24.0619	86.913	59.8571	72.4545	72.55	26.5783	28.381	27.45	27.25	21.9913	23.0524	22.4727	22.38
1988	4	4	37.2	23	14.2	26	33.8	29.8	29.8	24.2	27.6	26.2	26	86	62	75	75	29	32.9	31.6	31.2	23.5	25.6	25	24.7
1988	4	5	37.4	24.2	13.2	26	34.4	30.2	30.2	23.8	26.8	25.4	25.3	83	56	68	69	28	30.2	29.3	29.2	23	24.2	23.7	23.6
1988	4	6	37.2	23.2	14	26.2	32	23.8	26.5	25.6	27.2	23.2	25.3	95	69	95	87	32.4	32.9	28	31.1	25.4	25.7	23	24.7
1988	4	7	36.6	19.8	16.8	23.8	31	23.4	25.4	23	26.8	23	24.3	94	72	97	88	27.6	32.5	27.8	29.3	22.7	25.4	22.8	23.7
1988	4	8	36.8	21.4	15.4	25.4	31	24.2	26.2	24.6	27.2	23.4	25.1	94	75	94	87	30.4	33.6	28.2	30.7	24.3	26	23.1	24.5
1988	4	9	35.6	23.2	12.4	23.4	34.8	30.8	29.9	23.2	27.4	26	25.5	98	57	87	81	28.3	31.6	38.8	32.9	23.1	25	28.5	25.5
1988	4	10	34.0389	22.2909	11.748	24.784	32.3778	28.2333	28.3778	23.2	26.3957	24.6409	24.7381	86.8571	63.1304	76.0455	75	27.2857	30.3826	28.6818	28.79	22.4571	24.2391	23.2909	23.32
1988	4	11	36.8	23.4	13.4	25	35.2	29	29.5	24.2	26.8	25.2	25.4	94	52	74	73	29.7	29.7	29.6	29.6	23.9	23.9	23.8	23.9
1988	4	12	31.2	23.2	8	25.2	29.6	28.6	28	24.4	26.4	26.2	25.7	94	78	83	85	30	32.3	32.4	31.6	24.1	25.3	25.4	25
1988	4	13	31.8	23.6	8.2	24.6	30.2	27.8	27.6	24.2	26.2	25.4	25.3	97	73	83	84	29.9	31.4	30.9	30.7	24.1	24.9	24.6	24.5
1988	4	14	31.8	23.2	8.6	23.8	31.2	26.8	27.1	23.6	27.4	25.6	25.5	98	75	91	88	29	34	32	31.7	23.5	26.2	25.2	25
1988	4	15	32.2	25.2	7	25.4	31.6	28.4	28.5	24.8	26.6	24.2	25.2	95	68	71	78	30.9	31.5	27.4	30	24.6	24.9	22.6	24
1988	4	16	33	24.2	8.8	26	31.2	29.6	29.1	24.4	27	25.8	25.7	88	72	74	78	29.5	32.9	30.7	31	23.8	25.6	24.5	24.7
1988	4	17	34.4125	22.3238	12.0887	24.5391	32.2437	28.2706	28.2133	23.2	25.845	24.49	24.4833	89.35	60.7	74.8	76	27.6048	28.905	28.175	28.3316	22.6619	23.37	22.905	23.0421
1988	4	18	34.8688	22.415	12.4538	25	32.7471	28.9471	28.8471	23.2909	26.35	24.381	24.6421	87.1364	62.3	72	74.5789	27.5	30.05	27.681	28.4211	22.5682	24.065	22.6429	23.0895
1988	4	19	34.4187	22.4667	11.9521	24.4417	31.9765	28.65	28.5312	22.9238	26.3524	24.4762	24.4842	88.5238	64.4	76.7368	75.8235	27	30.29	28.745	28.4647	22.2905	24.215	23.29	23.1235
1988	4	20	34.2176	22.5	11.7176	24.775	31.9765	28.6125	28.4	23.3913	26.1391	24.3696	24.6478	88.913	65.6522	75.5217	76.6522	27.8304	30.1304	28.0957	28.6913	22.787	24.0826	22.8826	23.2522
1988	4	21	33.9263	22.4526	11.4737	24.792	31.7474	28.4389	28.2778	23.4348	26.0682	24.5522	24.6238	88.5455	65.4545	72.7273	76.0455	27.9043	29.9955	28.1652	28.7273	22.8348	23.9136	22.9348	23.2636
1988	4	22	33.8611	22.7476	11.1135	25.056	32.0789	28.6421	28.7056	23.3348	26.3714	24.7048	24.7158	86	63.1	73.1	73.5	27.4435	30.445	28.44	28.6	22.5609	24.235	23.14	23.1944
1988	4	23	34.2706	22.8714	11.3992	24.8417	32.4389	27.8706	28.2	23.5478	25.9783	24.7143	24.7333	89.4348	61.6087	79.5714	76.8095	28.1174	29.3696	29.181	28.8476	23	23.6565	23.5429	23.3714
1988	4	24	33.9895	22.4571	11.5323	24.848	32.5278	28.8944	28.8235	23.5304	26.65	25.05	25.0667	89.3636	66	77.4286	77.4762	28	31.1227	29.5682	29.4857	22.913	24.6455	23.7682	23.7429
1988	4	25	33.0706	22.6682	10.4024	24.884	31.5437	27.9353	28.1353	23.7136	25.9591	24.6739	24.735	88.2	66.2273	79.2727	77.3684	28.4095	29.9182	29.0773	29.1421	23.1381	23.9318	23.4727	23.5053
1988	4	26	35	22.6	12.4	24.4	34.8	31.6	30.6	24	27.8	26.6	26.1	97	59	68	75	29.6	32.8	31.5	31.3	23.9	25.6	24.9	24.8
1988	4	27	35.2	23.6	11.6	24.8	33.8	30.8	30	24	26.4	25.8	25.4	94	56	67	72	29.3	29.6	29.9	29.6	23.7	23.9	24.1	23.9
1988	4	28	33.4	23.6	9.8	25.8	32.2	30.2	29.6	25	26.4	26.2	25.9	94	64	73	77	31.1	30.6	31.4	31	24.7	24.4	24.9	24.7
1988	4	29	33	21.6	11.4	25.8	32.6	25.2	27.2	24.4	25.6	24.6	24.9	89	57	79	75	29.6	28.2	25.2	27.7	23.9	23.1	21.2	22.7
1988	4	30	33.6684	21.6	12.0684	25.4	31.4412	26.6625	27.4	24.8	26.1857	24.54	24.7316	95	67.7143	84.4737	81.2222	30.9	30.5429	29.5211	29.4056	24.6	24.381	23.8158	23.7389
1988	5	1	32.98	22.505	10.475	24.813	31.1765	27.2176	27.6294	23.7545	26.1182	25.15	25.0136	91.6818	67.5909	84.7273	81.2273	28.7136	30.45	30.5364	29.9045	23.3318	24.3091	24.3773	24.0045
1988	5	2	35	24	11	24.2	34.4	27.6	28.5	23.6	27.8	25.6	25.7	95	61	85	80	28.7	33	31.5	31.1	23.4	25.7	24.9	24.7
1988	5	3	32.2	24	8.2	24.2	31.8	28	28	22.8	27.2	25.4	25.1	89	70	81	80	26.8	33	30.7	30.2	22.2	25.7	24.5	24.2
1988	5	4	32	23.4	8.6	24.6	32	26.6	27.5	24	27.4	23.4	24.9	95	70	77	81	29.4	33.5	26.7	29.9	23.8	25.9	22.2	24
1988	5	5	32.6	23.8	8.8	24	31.2	27.4	27.5	23.2	25.2	23.4	23.9	94	62	72	76	27.9	28.1	26.2	27.4	22.9	23	21.8	22.6
1988	5	6	33	24	9	24.6	32.8	29.8	29.3	23.6	25.2	26.6	25.1	92	54	78	75	28.5	27.1	32.7	29.4	23.2	22.4	25.6	23.7
1988	5	7	33.0684	21	12.0684	25.8	31.3789	27.4778	27.56	23.8	26.6429	24.9667	24.88	85	70.9524	83.2381	80.6	28.2	31.8762	30.0143	29.64	23	25.0714	24.0714	23.825
1988	5	8	33.3105	22.2905	11.0201	24.836	30.4842	27.4647	27.4333	23.5609	26.5783	25.2286	25.0857	89.6087	72.2174	82.15	80.7619	28.1652	31.8739	30.0667	29.9	23.0261	25.0783	24.0714	23.9952
1988	5	9	37	22.4095	14.5905	25.068	30.9167	29.6	27.9125	23.6783	26.4818	26.8	23.68	88.1818	68.8636	81	77.4737	28.3043	31.2545	33.4	29.2421	23.0913	24.7318	25.9	23.6053
1988	5	10	35	19.4	15.6	24.4	33.4	32	30.5	24.2	24	27.2	25.1	98	64	69	77	30.1	32.9	32.9	32	24.1	25.7	25.7	25.1
1988	5	11	36.6	20.2	16.4	24.6	34	30.4	29.9	20.2	25.6	21.6	22.5	83	51	46	60	25.8	27.3	20	24.4	21.6	22.5	17.5	20.6
1988	5	12	35	21.4	13.6	25.8	34	28.2	29	25.2	24.6	26	25.3	95	47	84	75	31.6	24.8	32.2	29.5	25	20.9	25.3	23.7
1988	5	13	33.6	20.4	13.2	25	32.8	28.6	28.8	24.2	26	26.5	25.6	94	59	85	79	29.7	29.1	33.2	30.7	23.9	23.6	25.8	24.4
1988	5	14	33.9737	24.2	9.77368	24.6	31.0263	27.7789	27.8667	23.6	26.5909	25.1	25.1286	92	68.7273	79	79.9545	28.5	31.4636	29.8304	30.0136	23.2	24.8773	23.9522	24.05
1988	5	15	33.7526	22.3762	11.3764	25.316	31.3667	27.6211	28.0556	23.8364	26.2783	25.0957	25.1136	88.9091	67.2609	82.3478	79.2273	28.55	30.6739	30.2174	29.85	23.2682	24.4087	24.1435	23.9591
1988	5	16	33.9412	22.3952	11.5459	24.964	31.6824	27.7118	28.0438	23.6182	26.2524	24.7	24.775	90.3182	66.5238	83.1429	79.6842	28.3273	30.519	29.7095	29.3053	23.1182	24.3238	23.8667	23.6474
1988	5	17	34.2	24	10.2	26	33.2	28.4	29	23.4	27.2	26.2	25.6	81	63	84	76	27.1	32.1	32.6	30.6	22.4	25.2	25.5	24.4
1988	5	18	31	23.4	7.6	25.8	30	26.8	27.3	25.4	27.2	26.6	26.4	97	81	98	92	32.2	34.2	34.7	33.7	25.3	26.3	26.5	26
1988	5	19	30.6	23.8	6.8	25.6	29.6	29	28.3	24.6	27.4	27.6	26.5	92	69	90	84	30.3	28.6	36	31.6	24.2	23.3	27.2	24.9
1988	5	20	33	22.8	10.2	26.4	31.6	29.2	29.1	25.2	25.4	27	25.9	91	61	84	79	31.3	28.4	34.2	31.3	24.8	23.2	26.3	24.8
1988	5	21	33.6176	20.6	13.0176	25.4	30.95	27.6056	27.7188	24.8	26.3238	24.5895	24.65	95	70.9524	84.2222	81.7895	30.9	31.281	30.0211	29.5158	24.6	24.7476	24.0737	23.7737
1988	5	22	33.1722	22.295	10.8772	24.6833	31.3263	26.9812	27.4353	23.1952	26.3762	24.1619	24.5421	90	69.6667	84.05	81.5263	27.6143	31.1286	28.765	29.0737	22.7	24.681	23.36	23.5263
1988	5	23	34	25.2	8.8	26.2	33.8	29.4	29.7	25.4	27.4	24.2	25.7	94	61	65	74	31.9	32.3	26.8	30.3	25.1	25.3	22.2	24.2
1988	5	24	36.4	25.4	11	27.6	35.6	30.2	30.9	25.4	23.4	23	23.9	84	36	54	58	31	20.8	23.4	25	24.6	18.1	20	20.9
1988	5	25	35.4	24.4	11	25.2	35	32	31	24	26.6	25.2	25.3	91	52	58	67	29	29.3	27.6	28.6	23.6	23.7	22.7	23.3
1988	5	26	33.4	24.2	9.2	25.2	33	29.2	29.2	23.8	27.4	26.2	25.8	89	65	79	78	28.6	32.8	32	31.1	23.3	25.6	25.2	24.7
1988	5	27	34.2	24.2	10	25.2	33	29	29	23.2	27.2	26.8	25.7	85	64	84	78	27.1	32.3	33.8	31.1	22.4	25.3	26.1	24.6
1988	5	28	32.9313	20.8	12.1313	25.8	31.4	27.3	27.86	24.6	26.15	24.9579	24.7353	91	68.2353	84.2632	80	30.1	30.5353	30.1579	29.3563	24.2	24.3529	24.1	23.675
1988	5	29	33.0524	21.7056	11.3468	24.4957	30.48	27.3105	27.4333	23.0524	25.9091	25.0318	24.6952	89.4286	70.8636	85.8182	82.1905	27.2762	30.4182	30.4727	29.4762	22.5	24.2773	24.3273	23.7429
1988	5	30	33.6	19.4	14.2	24.8	30.8	29.2	28.5	24	24.4	26.2	24.9	94	59	79	77	29.3	26.4	32	29.2	23.7	22	25.2	23.6
1988	5	31	33	18.8	14.2	23.8	30.6	29.2	28.2	23	25.2	26.6	24.9	94	65	82	80	27.6	28.5	33.1	29.7	22.7	23.3	25.8	23.9
1988	6	1	33.3687	22.1263	11.2424	24.7789	30.2267	26.7071	27.2308	23.6056	26.2158	24.79	24.8312	90.8235	71.2222	83.2632	81.875	28.4056	31.0389	29.805	29.7	23.1611	24.6222	23.94	23.875
1988	6	2	33.5187	22.3687	11.15	24.7238	31.0133	27.5923	27.8	23.5857	26.265	24.6952	24.81	91	70.6	83.6	82.2105	28.3524	31	29.74	29.7526	23.1238	24.605	23.905	23.9053
1988	6	3	32.9412	22.3667	10.5745	24.4955	31.4688	28.0529	28.08	23.36	26.44	24.7619	24.8556	90.4737	70.05	81.4762	80.9	27.9762	31.33	29.8905	29.685	22.9095	24.785	24	23.885
1988	6	4	32.9824	22.3667	10.6157	24.681	31.4412	27.1824	27.625	23.195	26.1421	24.7714	24.7765	88.7	67.8421	84.0476	80.6471	27.47	30.5789	29.8095	29.4529	22.595	24.2789	23.9095	23.7059
1988	6	5	32.9937	22.06	10.9337	24.8348	31.3412	27.425	27.86	23.6	26.4286	24.56	24.8158	89.381	70.3333	82.65	80.9	28.2409	31.3238	29.245	29.525	23.0773	24.7762	23.645	23.79
1988	6	6	33.075	22.2842	10.7908	25.1217	31.3937	28	28.14	23.7095	25.9857	24.8524	24.8105	88.1	64.9524	78.25	77.4	28.3333	29.681	29.1429	28.955	23.1286	23.8095	23.5714	23.445
1988	6	7	33.52	22.0053	11.5147	24.8773	31.0333	27.5357	27.7429	23.4	26.255	24.535	24.735	88.2857	70.6	78.95	79.1	27.7714	31	28.785	29.19	22.7857	24.595	23.36	23.575
1988	6	8	33.3462	22.2471	11.0991	24.9667	31.8067	27.6533	28.02	23.5524	26.5	24.6952	24.9053	88.45	68.35	81	79.25	28.0714	31.22	29.319	29.56	22.981	24.73	23.6524	23.8
1988	6	9	33.5294	22.1778	11.3516	24.9143	31.0357	27.2286	27.6231	23.7905	26.3429	24.7526	24.9579	91.7143	70.25	82.5789	81.0556	28.7571	31.18	29.6632	29.7889	23.3714	24.705	23.8053	23.9167
1988	6	10	34.3235	22.5	11.8235	25.2478	31.4467	28.02	28.1188	23.6826	26.2091	25.2227	25.0364	88.4783	67.4091	82.3182	79.0909	28.2478	30.5364	30.4273	29.7409	23.0913	24.3364	24.2818	23.8955
1988	6	11	34.6167	22.5158	12.1009	25.4304	31.5059	28.0813	28.2875	23.8783	26.3087	25.3318	25.1864	88.0435	67.1304	80.1818	78.3182	28.6	30.6696	30.3773	29.8818	23.2565	24.4348	24.2682	23.9955
1988	6	12	33.7053	22.235	11.4703	24.9478	31.7118	28.1647	28.2412	23.4591	26.3727	24.9048	24.8619	88.9545	66.2273	79.0476	77.8095	27.9409	30.7818	29.4571	29.2857	22.8864	24.45	23.719	23.6238
1988	6	13	33.8833	21.825	12.0583	24.8174	31.3312	27.0733	27.5333	23.2652	26.5333	25.0045	24.9286	87.8696	69.1818	83.9048	79.9545	27.5043	31.5	30.1136	29.7136	22.6217	24.8591	24.0909	23.8591
1988	6	14	32.9882	22.2684	10.7198	23.9591	30.9786	27.4	27.45	22.7545	26.26	24.965	24.7158	90.3636	68.8947	84.45	81.5556	26.8727	30.8053	30.145	29.3778	22.2182	24.4947	24.11	23.6778
1988	6	15	33.1176	22.1611	10.9565	24.319	31.66	27.5067	27.76	23.3476	26.0095	24.4571	24.6158	91.8947	67.2381	81.9524	80.4762	28.0619	30.1524	28.981	29.0524	22.9571	24.1286	23.4476	23.5048
1988	6	16	33.4875	22.2368	11.2507	24.6227	31.35	27.75	27.6	23.2136	26.3737	25.205	24.9294	88.8182	68.55	80.4444	80.6667	27.4773	30.965	30.32	29.6222	22.6182	24.59	24.2	23.8111
1988	6	17	33.4071	22.45	10.9571	24.6667	31.7	27.7286	27.9357	23.21	26.7286	25.245	25.1316	88.45	68.619	85.35	80.6	27.4714	31.719	30.795	30.035	22.5905	24.9905	24.465	24.04
1988	6	18	33.4	22.5579	10.8421	24.981	32.24	28.1062	28.2714	23.69	26.5429	25.1227	25.1	89.45	66.7727	81.0476	79.25	28.3524	31.1955	30.1818	29.775	23.1333	24.6591	24.0955	23.88
1988	6	19	33.5471	22.3158	11.2313	24.9826	31.7882	28.1118	28.2647	23.5826	26.5455	25.013	25.0682	89.087	69.5909	80.8261	80.3182	28.1565	31.5045	29.8783	29.9318	23.0348	24.8318	23.9348	23.9955
1988	6	20	33.5389	22.1684	11.3705	24.885	32.0533	27.9133	28.3154	23.6556	26.4143	24.835	25.0176	90.1111	66.619	80.5	80.5	28.2842	30.8381	29.525	29.7667	23.1	24.5095	23.75	23.9222
1988	6	21	33.6588	22.2105	11.4483	25.0429	32.0071	27.6467	27.9071	23.8	26.4286	24.705	24.9474	89.7	67.619	80.9	80.3684	28.4286	31.0619	29.315	29.7263	23.1857	24.6286	23.585	23.8947
1988	6	22	33.9875	22.2632	11.7243	24.9905	31.9214	27.4385	27.9857	23.48	26.62	24.61	24.905	88.9	68.4	79.6	79.1	27.96	31.46	29.01	29.48	22.885	24.85	23.425	23.725
1988	6	23	33.8667	22.52	11.3467	24.8522	32.4294	27.8647	28.2824	23.6609	26.7174	25.0696	25.1522	90.6087	65.6087	80.5652	78.913	28.4174	31.3217	30.0217	29.9217	23.1913	24.7826	24	23.987
1988	6	24	33.2167	22.35	10.8667	24.87	30.7188	27.9462	27.7769	23.1429	26.1333	24.1762	24.4368	86.6842	68.1818	76.1579	77.1579	27.1684	30.3818	28.11	28.4	22.3947	24.2409	22.895	23.0842
1988	6	25	33.9	21.7	12.2	24.7913	31.7	27.9882	28.1941	23.2696	26.0864	24.5478	24.6727	88.1739	64.9545	78	77.3636	27.5217	30.0045	28.8609	28.9182	22.6217	24.0364	23.3043	23.3955
1988	6	26	34.0632	21.82	12.2432	24.9409	32.3471	28.3067	28.4625	23.3591	26.3273	24.9286	24.83	87.7273	64.4348	76.85	77.2857	27.6818	30.2609	29.4143	29.119	22.7	24.0957	23.7095	23.5238
1988	6	27	33.4647	21.67	11.7947	24.8905	31.75	28.1533	28.0143	23.3286	26.0905	24.83	24.7611	88.6	64.3182	77.9474	78.5263	27.73	29.8636	29.2667	29.1158	22.745	23.9136	23.6	23.5211
1988	6	28	33.9167	21.735	12.1817	25.0545	31.5133	27.8067	28.0643	23.3182	26.4	24.6429	24.7857	86.5	68.381	78	77.8095	27.4818	31.4286	29.0143	29.3238	22.6045	24.8	23.3571	23.6
1988	6	29	33.4294	21.6632	11.7663	24.82	32.1357	27.9214	28.1308	23.3095	26.21	24.1789	24.5737	88.75	65.25	76.2632	77.2222	27.78	30.325	27.8737	28.9278	22.77	24.215	22.7632	23.4333
1988	6	30	33.5357	22.3187	11.217	24.4474	32.1385	27.2571	27.6308	23.0105	26.235	24.15	24.4684	89.1111	67.05	79.45	79.8947	27.2684	30.525	28.15	29.0316	22.4947	24.29	22.915	23.4789
1988	7	1	33.8529	22.15	11.7029	24.8773	32.3187	28.88	28.8933	23.1409	26.175	24.6714	24.7211	86.5	64.25	75.9048	75.8421	27.1818	30.06	28.7095	28.8105	22.4318	24.06	23.2952	23.3421
1988	7	2	34.4056	22.4316	11.974	25.0136	32.5294	28.62	28.6714	23.2182	26.11	24.5421	24.5471	87.619	62.6	76.9474	76.875	27.4905	29.68	28.5842	28.55	22.6286	23.85	23.1474	23.1812
1988	7	3	33.8474	21.9105	11.9368	25.0652	32.3941	28.375	28.8214	23.0091	25.96	24.305	24.4278	85.7273	64.1	75.65	75.0556	26.8409	29.63	28.045	28.1167	22.2136	23.765	22.81	22.8889
1988	7	4	33.4474	22.0263	11.4211	24.7739	32.8941	28.1125	28.5625	23.0364	26.2619	24.3095	24.53	87.3182	64.381	78.0952	76.7	27.0455	30.2429	28.2857	28.53	22.35	24.1381	23.0429	23.175
1988	7	5	33.7	21.8778	11.8222	24.681	32.0667	28.3133	28.3	23.1842	25.9053	24.38	24.4375	89.1111	64.9474	76.35	77.1176	27.5158	29.5368	28.205	28.4	22.6368	23.7684	22.905	23.0765
1988	7	6	33.2118	22.4778	10.734	24.8682	31.7929	28.1267	28.28	23.09	25.8952	24.4429	24.425	86.9	65.1429	77.0952	76.4762	27.1476	29.6429	28.4762	28.4286	22.4	23.8429	23.1429	23.1238
1988	7	7	33.8706	22.2882	11.5824	24.5818	32.3733	27.7	28.1562	23.0286	26.0045	24.6714	24.5632	86.85	64.9545	80.7143	77.4286	27.0682	29.8182	29.2143	28.6952	22.3727	23.9227	23.5952	23.2905
1988	7	8	34.4778	22.1895	12.2883	24.5522	32.0882	27.9188	28.1938	23.2818	26.1045	24.655	24.7105	90.4286	62.8571	81	78.2632	27.8045	29.5762	29.24	28.8737	22.8227	23.7619	23.61	23.3895
1988	7	9	33.9111	22.0222	11.8889	24.7091	31.8588	28.1125	28.225	23.3905	26.0227	23.9143	24.495	89.9	63.5455	74	76.3333	27.9476	29.6545	27.0905	28.3619	22.8952	23.7773	22.2238	23.0571
1988	7	10	34.1722	22.1684	12.0038	24.3174	32.8438	27.75	28.1938	22.7429	25.7455	24.19	24.2444	87.8	60.0455	78	75.7	26.7227	28.6909	28.02	27.87	22.15	23.2227	22.915	22.8
1988	7	11	34.3412	21.9842	12.357	24.6318	32.4588	28.36	28.4533	23.1227	25.8	24.2368	24.3647	87.95	62.1	74.2632	75.7647	27.3048	29.04	27.6421	28.2	22.5143	23.44	22.6737	23.0118
1988	7	12	34.3941	21.9263	12.4678	24.6455	32.5467	28.3733	28.5333	23.0381	26.55	24.0737	24.5316	88.4762	64.95	74.1579	75.7895	27.1429	30.85	27.4105	28.3842	22.4333	24.49	22.4684	23.0895
1988	7	13	34.0611	22.2333	11.8278	24.5864	32.06	28.56	28.4733	23.0429	25.995	24.5571	24.46	88.619	64.75	76.7143	76.6	27.1952	29.765	28.6857	28.395	22.4333	23.835	23.2238	23.09
1988	7	14	34.1737	22.1	12.0737	25.125	32.2375	29.0615	28.6077	23.381	25.7409	24.0857	24.37	86.6	63.1364	72.8571	74.6842	27.54	29.0182	27.3381	27.9105	22.625	23.45	22.4333	22.8105
1988	7	15	34.5187	22.2444	12.2743	24.4783	32.5824	29.1062	29.3714	22.9476	25.9045	24.53	24.5	87.9048	61.6818	74.55	74.1053	26.9476	29.1682	28.265	28.1158	22.2667	23.5591	23.025	22.9526
1988	7	16	33.3833	22.1474	11.236	24.4435	32.175	28.825	28.6625	23.0286	25.9636	24.485	24.48	88.7619	63.8182	75	75.7143	27.1545	29.5727	28.2667	28.2857	22.4364	23.7864	23	23.0524
1988	7	17	33.6474	21.6118	12.0356	24.3043	31.9176	28.1588	28.32	23.3545	26.0136	24.12	24.4895	91.5714	64.3182	75.15	77.0476	28.0318	29.7682	27.7905	28.4762	22.9455	23.9045	22.7381	23.1619
1988	7	18	34.1222	21.8895	12.2327	24.713	32.5187	28.5375	28.72	23.1364	25.8905	24.43	24.455	87.4545	61.0952	73.6	74.2381	27.2136	29.0524	28.1333	28.1143	22.4545	23.4286	22.8905	22.9238
1988	7	19	34.1125	21.92	12.1925	24.7381	32.7667	28.8714	28.8	22.9368	26.095	24.28	24.4667	86.1053	61	75.25	74.5	26.7579	29.44	27.9	28.1278	22.1842	23.725	22.73	22.9333
1988	7	20	33.94	22.2944	11.6456	24.695	32.5714	28.8429	28.7714	23.225	26.185	24.71	24.715	88.4	62.9	76.25	75.75	27.465	29.89	28.755	28.7	22.62	23.945	23.275	23.285
1988	7	21	33.7412	21.9947	11.7464	24.3095	32.2687	27.75	28.15	23.2636	26.0045	24.5182	24.6	91.4762	62.6364	77.3182	77.1364	27.7524	29.5227	28.5773	28.5	22.7905	23.75	23.2091	23.1857
1988	7	22	33.0167	22.44	10.5767	24.4478	31.2118	27.5824	27.7294	23.1762	25.7227	24.2409	24.3571	89.4286	64.3636	77.7273	77.2727	27.5455	29.1864	28.1455	28.2955	22.65	23.5545	22.9227	23.0364
1988	7	23	34.2526	21.875	12.3776	24.2217	31.8353	28.5062	28.15	22.9591	26.1636	24.3857	24.5095	90.5909	64.7727	77	77.3333	27.2455	30.3591	28.4381	28.6571	22.4636	24.2409	23.081	23.2571
1988	7	24	33.9611	21.95	12.0111	24.7364	32.68	28.7667	28.76	23.0619	26.1667	24.625	24.5947	88	61.1429	73.25	73.7368	27.1476	29.5286	28.34	28.2632	22.3857	23.7476	23.01	23.0053
1988	7	25	34.3211	22.2	12.1211	24.3783	32.8375	27.95	28.3188	23.0682	26.3842	24.5714	24.6789	89.5455	60.5263	77.2381	75.6842	27.3227	29.9105	28.6905	28.6421	22.5045	23.9789	23.281	23.2421
1988	7	26	33.2687	22.315	10.9537	24.4364	32.5071	27.82	28.2133	23.2	26.03	24.755	24.69	89.9524	63.35	80.45	78.05	27.581	30.11	29.36	29.08	22.6571	24.02	23.65	23.48
1988	7	27	33.5529	22.0947	11.4582	24.6182	32.1067	27.2067	27.8667	23.155	25.6474	24.065	24.2176	87.3684	60.3333	79.95	75.4706	27.3762	28.4056	28.035	27.8059	22.5524	23.0222	22.86	22.7235
1988	7	28	33.2	22.3611	10.8389	24.3136	32.0688	28.7786	28.3067	23.05	25.5714	24.28	24.2579	90.1364	64.1905	77.5	77.9474	27.3227	28.8667	28.135	28.0947	22.5136	23.3476	22.96	22.9526
1988	7	29	34.25	22.3579	11.8921	24.587	32.1294	27.8429	28.0467	23.2045	25.7545	24.7333	24.54	89.5238	62.7727	81.8095	78.7619	27.5682	28.9682	29.4476	28.8048	22.6864	23.4091	23.7619	23.3619
1988	7	30	33.75	22.0211	11.7289	24.1522	31.5176	28.2333	28.02	22.9455	26.2667	24.565	24.6556	89.9524	64.9545	78.2105	78.55	27.1682	30.0636	28.825	28.69	22.3909	24.0773	23.335	23.28
1988	7	31	33.8529	21.97	11.8829	24.4043	31.8667	27.0833	27.4385	22.9636	26.0524	24.0824	24.3412	88.2857	67.8095	80.8824	80.1667	27.1091	30.4905	28.3056	28.7167	22.3864	24.3095	23.0722	23.2944
1988	8	1	33.6882	21.76	11.9282	24.619	31.7412	27.95	28.1067	23.2789	26.2944	24.4056	24.58	89.7222	64.6667	78.5	77.3529	27.7684	30.4778	28.5556	28.9625	22.7737	24.2778	23.2167	23.4312
1988	8	2	34.0625	21.9842	12.0783	24.5895	32.5733	28.4071	28.3933	23.1056	26.1882	24.5765	24.6471	88.3333	63.6111	77.5294	75.6111	27.2833	30.2176	28.7588	28.8235	22.5056	24.1706	23.3294	23.3765
1988	8	3	32.7267	22.2632	10.4635	24.595	31.2812	27.9133	28.05	23.5158	26.2737	24.6187	24.7875	91.6316	68.8947	81.5625	80.875	28.2684	30.8421	29.2312	29.4437	23.1053	24.5316	23.6	23.7375
1988	8	4	34.5786	22.2938	12.2848	24.4526	31.95	27.9133	28.0733	23.3	26.0105	24.9176	24.7647	90.7895	64.0526	80.0588	78.8824	27.8579	29.6842	29.6235	29.1941	22.8368	23.8632	23.8353	23.6
1988	8	5	33.9312	22.4278	11.5035	24.545	31.8062	27.2687	27.82	23.5368	26.0789	24.9353	24.8	92.2105	65.3889	86.8824	81.125	28.3579	30.15	30.3882	29.5062	23.1474	24.1556	24.2706	23.7688
1988	8	6	33.3733	22.2235	11.1498	24.41	31.9	27.05	27.575	23.2421	25.7211	24.55	24.6	91.4737	63.9444	82.6111	79.1667	27.7947	29.5778	28.9278	28.8111	22.8105	23.8111	23.4611	23.3778
1988	8	7	34.0077	22.1647	11.843	24.4111	31.2867	27.72	27.8067	23.0111	26.2667	24.8412	24.6941	89.2222	66.2222	80.1176	78.8235	27.1889	30.5111	29.8059	29.2	22.4222	24.2944	23.9294	23.5647
1988	8	8	33.875	22.4	11.475	24.55	31.7437	28.3929	28.2125	23.1632	26.6556	24.9611	24.9389	89.7895	67.3889	77.2778	78.1667	27.5158	31.35	29.4111	29.4389	22.6474	24.8	23.7	23.7222
1988	8	9	33.6824	22.5579	11.1245	24.64	31.6412	27.6875	27.8588	23.3737	26.5056	24.8588	24.8588	89.9474	67.2222	83.5294	80.2353	27.8895	31.1944	29.9353	29.5706	22.8737	24.7056	24.0353	23.8059
1988	8	10	33.2563	22.1722	11.084	24.45	31.9187	27.5588	27.9562	23.3632	26.4778	24.5588	24.8	90.1111	67.0556	81.2353	80	27.9316	31.1	29.1176	29.2688	22.9	24.6778	23.5353	23.625
1988	8	11	34.1067	22.0941	12.0125	24.3889	32.4467	27.9846	28.2143	22.85	26.25	24.2937	24.4133	88.1667	64.1875	82.1875	77.8667	26.8056	30.1875	28.7125	28.4467	22.2222	24.1375	23.325	23.16
1988	8	12	33.6059	22.3222	11.2837	24.295	31.8235	28.1938	28.0235	23.1526	26.1588	24.6118	24.55	91.1053	67.5882	80.1176	79.5	27.6316	30.4941	29.0824	28.8875	22.7053	24.3353	23.5294	23.4188
1988	8	13	34.0529	22.4118	11.6412	25.235	32.2471	27.8667	28.3062	23.3368	26.0056	24.1611	24.5167	87.6316	64.1667	79.3333	76.8889	27.5789	29.6944	28.2	28.5222	22.6947	23.8667	22.9889	23.2056
1988	8	14	33.8133	22.3789	11.4344	24.5421	31.2824	27.7882	27.7375	23.4526	25.8235	24.3	24.4118	89.8333	69.5882	80.1111	80	27.65	30.0765	28.5	28.6941	22.7278	24.0529	23.2056	23.3
1988	8	15	33.4	22.3556	11.0444	24.17	32.0875	27.66	27.9333	22.8	26.1941	25.0412	24.6062	89.0526	65.9412	83.2941	79.375	26.8579	30.3882	30.1882	28.9875	22.1895	24.2529	24.1471	23.4375
1988	8	16	33.525	22.1059	11.4191	24.3895	31.8933	26.9533	27.5071	23.0444	25.9882	24.2235	24.3071	88.25	64.0625	82.25	79.2	27.2833	29.5438	28.6375	28.4067	22.4833	23.7937	23.25	23.1333
1988	8	17	33.7933	21.6444	12.1489	24.6	31.1333	28.2429	27.9733	22.8444	25.7412	24.8125	24.4125	86.5556	68.2941	80.75	78	26.7222	29.7412	29.5	28.5312	22.0833	23.9118	23.8	23.1812
1988	8	18	34.0067	22.2471	11.7596	24.3444	31.4467	28.0563	27.95	23.2278	25.8235	24.8105	24.6	91.3333	65.2941	79.9474	79.125	27.7556	29.6529	29.4316	28.9375	22.7778	23.8647	23.7105	23.45
1988	8	19	33.5412	22.5	11.0412	24.3105	31.4471	28.0938	27.8875	23.3	25.6353	24.885	24.4529	91.9474	65.1176	80.4	78.5882	27.9263	29.2294	29.615	28.5941	22.8947	23.6412	23.82	23.2824
1988	8	20	33.675	22.2842	11.3908	24.215	32.0889	29.0867	28.6267	23.1158	25.8889	24.66	23.0294	89.7059	62.7778	75.8421	76.625	27.5105	29.25	28.7947	28.1875	22.6368	23.5778	23.3368	22.9875
1988	8	21	33.8375	22.2895	11.548	24.435	32.3333	28.3111	28.3	23.13	26.1158	24.8737	24.6882	89.3333	62.4211	78.3684	77.4706	27.7	29.7579	29.3632	29.1118	22.7579	23.8947	23.6421	23.5529
1988	8	22	33.9	22.33	11.57	24.3	31.9765	27.9529	28.0882	23.05	26.3278	24.6	24.5647	89.2	65.1667	78.6111	77.1176	27.285	30.5278	28.9111	28.6882	22.49	24.3556	23.3889	23.3
1988	8	23	33.1687	22.425	10.7437	24.27	32.0118	27.7941	27.9471	23.2421	25.9278	24.6167	24.5059	90.9474	62.5556	81.0556	77.7059	27.7632	29.4444	29.2278	28.5824	22.7789	23.7222	23.6111	23.2471
1988	8	24	32.8	22.35	10.45	24.515	31.5235	27.6437	27.7765	23.5105	26.1263	24.7737	24.6765	91.7368	68	81.4737	80.0588	28.2579	30.4895	29.4579	29.1706	23.0947	24.3368	23.7368	23.5824
1988	8	25	33.8143	22.1412	11.6731	24.01	31.1941	27.5882	27.6562	23.29	26.1421	24.6474	24.6588	93.8421	69.0526	81.6842	81.8889	28.13	30.6684	29.3526	29.3056	23	24.4316	23.6789	23.6667
1988	8	26	33.7867	22.3211	11.4656	24.3476	31.9611	27.9778	28.2118	23.17	26.7111	24.9474	24.8706	90.75	66.7778	80.5789	79.1765	27.615	31.5722	29.7895	29.5	22.695	24.8722	23.8684	23.7235
1988	8	27	34.1	21.9111	12.1889	24.8	32.1333	28.9529	28.8813	23.4211	25.9944	24.9765	24.6667	89.1667	66.1667	79.4118	78.3125	27.9842	29.9889	29.6529	28.9313	22.8842	24.0556	23.8765	23.4625
1988	8	28	33.9118	22.27	11.6418	24.7238	32.1944	27.25	27.8176	23.43	26.35	24.64	24.6889	89.6	64.7778	83.5789	79.2222	27.96	30.2278	29.3211	29.0167	22.915	24.1778	23.6737	23.5
1988	8	29	33.3941	22.12	11.2741	24.5952	32.0118	27.7882	28.0706	23.655	26.2222	24.6765	24.7941	92.8	65.5556	81.5882	79.6471	28.645	30.3444	29.3471	29.2941	23.305	24.2556	23.6882	23.6647
1988	8	30	33.3933	22.14	11.2533	24.225	31.3706	27.2294	27.5353	22.9632	26.0789	24.6722	24.4944	89.7895	66.7895	83.5	80.1111	27.1684	30.2842	29.55	28.8722	22.4316	24.2	23.7944	23.4
1988	8	31	33.325	22.27	11.055	24.3857	31.7687	27.475	27.7353	23.5	26.3105	24.375	24.8412	90.9444	64	79.7	78.7368	28.265	30.3737	28.685	29.1263	23.09	24.2842	23.28	23.5632
1988	9	1	33.5412	22.2	11.3412	24.5143	31.4722	28.15	28.0889	23.3667	25.9857	24.8286	24.7333	91.1429	65.4286	79.6667	78.7143	27.9714	29.981	29.4524	29.1238	22.9095	24.0429	23.7429	23.5667
1988	9	2	33.5941	22.285	11.3091	24.5091	32.0526	27.8556	28.0211	23.3238	26.0571	24.445	24.585	90.9524	63.2857	80.45	78.05	27.9	29.8	28.835	28.78	22.8667	23.9381	23.39	23.365
1988	9	3	33.8947	21.9762	11.9185	24.2045	31.4263	28.0722	27.9	23.0571	26.0286	24.4	24.5	90.8571	64.9524	76.3333	77.4286	27.4286	29.9048	28.2667	28.5286	22.5762	23.9905	23.0048	23.2
1988	9	4	33.3222	21.97	11.3522	24.1818	30.8316	27.1842	27.3421	23.2238	25.3905	24.6905	24.435	91.7	64.8571	82.1905	79.7619	27.8048	28.7952	29.4333	28.6714	22.819	23.2857	23.7	23.2619
1988	9	5	34.0588	22.3381	11.7207	24.4091	31.5833	27.525	27.8	23.0762	26.045	24.8833	24.6167	89.7143	63.5	82.8889	78.7222	27.3286	29.7	29.8444	28.8556	22.519	23.845	23.9778	23.4
1988	9	6	33.8937	22.281	11.6128	24.4571	31.5118	27.3588	27.6412	23.03	26.3421	24.7778	24.6778	88.6	66.4211	83.7778	79.3889	27.175	30.7211	29.7722	29.1222	22.43	24.4737	23.9333	23.5556
1988	9	7	32.92	22.3105	10.6095	24.2476	30.8765	27.2941	27.4529	23.145	25.7611	24.595	24.4944	91.05	67	82.05	80.2222	27.575	29.7389	29.625	28.9833	22.695	23.8444	23.825	23.45
1988	9	8	33.8214	22.4059	11.4155	24.495	31.3588	26.9312	27.4813	23.2333	25.7947	25.0105	24.7	90.05	63.5789	85.0526	79.4444	27.63	29.2579	30.3158	29.0889	22.715	23.5789	24.2368	23.5222
1988	9	9	33.5235	22.315	11.2085	24.3818	31.7842	26.8111	27.3278	23.1905	26.0105	24.54	24.5222	89.9048	63.6842	83.05	78.8333	27.581	29.7474	29.295	28.7667	22.6857	23.8789	23.63	23.3444
1988	9	10	33.6944	22.281	11.4135	24.0409	31.7316	27.5947	27.7526	23	25.919	24.9429	24.619	91.1429	64.2381	81.5714	79	27.381	29.619	29.8429	28.9429	22.5667	23.8381	23.9476	23.4476
1988	9	11	33.3	21.9158	11.3842	24.1682	31.9474	27.0211	27.5474	23.11	26.0762	24.3667	24.475	91	65.5238	80.2857	78.7143	27.1714	30.1381	28.7095	28.6619	22.4048	24.0619	23.2762	23.2571
1988	9	12	33.6059	22.2143	11.3916	24.4455	31.2556	26.75	27.3056	23.105	25.6389	24.105	24.2353	90.05	63.9444	82.45	78.5882	27.41	29.05	28.51	28.2235	22.6	23.45	23.18	23.0235
1988	9	13	33.5294	22.015	11.5144	24.0238	31.4059	27.3875	27.5118	23.02	26.0611	24.7053	24.5667	91.4	65.6667	81.8421	79.7222	27.405	30.0889	29.4474	28.9222	22.575	24.1111	23.7526	23.45
1988	9	14	33.3	22.7053	10.5947	24.045	30.5437	27.0062	27.2062	23.27	26.17	24.65	24.7	92.5789	69.2	82.7	81.7368	27.9789	30.685	29.44	29.3789	22.8947	24.41	23.73	23.6895
1988	9	15	33.4412	22.3474	11.0938	24.4238	30.7167	26.9	27.2353	23.2857	26.0429	24.4667	24.545	90.7	68.1429	82.619	80.7143	27.8429	30.3524	29.1619	29.1095	22.8381	24.281	23.5476	23.5476
1988	9	16	32.5882	21.9833	10.6049	24.0455	30.5789	26.8294	27.0529	23.2	26.015	24.5765	24.6235	93.6667	69.35	84.1765	82.6471	27.9143	30.42	29.5176	29.3529	22.8857	24.295	23.7647	23.7
1988	9	17	33.2053	22.08	11.1253	24.2091	30.7526	27.0789	27.2789	23.181	25.8524	24.5857	24.5333	91.5714	67.3333	83.2857	80.7619	27.7	29.9238	29.3571	28.9952	22.7524	24.0143	23.719	23.4952
1988	9	18	33.0211	22.25	10.7711	24.2227	30.9	27.4947	27.5211	23.2	26.2048	25.2	24.8714	91.8095	67.8095	85.0476	81.7143	27.7381	30.6762	30.7238	29.719	22.7905	24.4381	24.4571	23.9
1988	9	19	33.1278	22.535	10.5928	24.4909	30.9056	27.075	27.2294	23.4238	26.0684	24.3889	24.5235	91.1905	67.1579	84.3333	80.5294	28.0762	30.3	29.1333	28.9353	22.9905	24.2526	23.5778	23.4706
1988	9	20	32.6571	22.4474	10.2098	24.0526	30.2625	26.5938	26.7067	23.2053	25.9556	24.6375	24.5437	93	71.7222	88.8125	84.6	27.9056	30.6389	30.05	29.3133	22.8667	24.4167	24.0688	23.6667
1988	9	21	32.7412	22.0895	10.6517	24.1524	30.7471	26.6529	27.0438	23.0632	26	24.555	24.5105	93	69.25	85.75	82.5789	27.5947	30.49	29.595	29.1789	22.7053	24.29	23.815	23.5684
1988	9	22	32.3	22.1471	10.1529	23.9571	30.1444	26.5529	26.7611	22.97	25.6714	24.255	24.3	93.35	70.8571	86.3	82.9474	27.48	30.0095	29.11	28.7895	22.645	24.0524	23.53	23.3632
1988	9	23	32.5938	21.7158	10.878	23.9333	30.7111	26.8632	27.0778	22.905	25.95	24.635	24.5278	91.8947	68.75	84.65	81.9474	27.29	30.31	29.635	29.0789	22.52	24.195	23.85	23.5211
1988	9	24	32.0833	21.785	10.2983	24.1364	31	26.8176	27.3389	23.005	25.6619	24.35	24.31	93.6	67.7143	83.35	81.45	27.6	29.5048	28.945	28.615	22.68	23.6762	23.425	23.225
1988	9	25	32.1667	21.825	10.3417	24.0409	30.7263	27.0167	27.2353	23.12	25.9714	25.045	24.6895	93.2	68.8571	86.6	82.6842	27.725	30.3381	30.61	29.4895	22.775	24.2429	24.37	23.7632
1988	9	26	32.3944	21.8667	10.5278	24.0227	30.3389	26.3765	26.8778	23.23	25.4842	24.1842	24.2895	92.65	68.0526	83.7368	81.6316	27.7714	29.2842	28.7211	28.6211	22.7905	23.6789	23.3158	23.2737
1988	9	27	31.6333	21.6333	10	23.881	30.3882	27.0938	27.0176	23.06	25.9895	24.1389	24.3706	92.3684	70.3684	81.7778	81.5	27.61	30.5053	28.4056	28.8	22.695	24.3579	23.1556	23.3722
1988	9	28	32.8824	22.15	10.7324	24.0857	30.6529	26.9625	27.1235	23.13	25.825	24.8158	24.5526	91.4	68.9	84.9474	81.7368	27.61	30.02	29.9737	29.1158	22.69	24.08	24.0421	23.5526
1988	9	29	32.9437	22.0789	10.8648	24.3	30.5778	27.1389	27.3222	23.3	25.87	24.63	24.5556	91.75	67.75	86	82.4211	27.9714	29.995	29.735	29.1947	22.9095	24.07	23.935	23.6105
1988	9	30	32.3294	21.775	10.5544	24.1727	31.3389	26.6	27.2588	22.981	26.3	24.4211	24.6053	91.0476	68.4	85.3158	81.5556	27.3286	31.015	29.0316	29.25	22.5286	24.585	23.4947	23.6167
1988	10	1	33.0947	22.1476	10.9471	23.9318	30.4737	26.7316	26.9789	22.8762	25.59	24.2368	24.2111	91.5238	70.4762	84.7222	82	27.1667	30.0333	28.95	28.665	22.4476	24.0524	23.48	23.295
1988	10	2	32.4	21.915	10.485	24.0571	30.4474	26.5368	26.7611	22.8842	25.6	24.1905	24.2222	91.2222	68.15	83.9048	81.4737	27.1737	29.5	28.7619	28.3947	22.4526	23.755	23.3476	23.1526
1988	10	3	32.1222	21.735	10.3872	23.9045	30.1722	26.3867	26.6235	22.9905	25.905	24.0263	24.3158	92.5714	68.7	86.0526	82.4737	27.4762	30.195	28.6474	28.8053	22.619	24.14	23.3158	23.3842
1988	10	4	32.1	21.94	10.16	23.9714	30.1176	26.2188	26.5529	22.865	25.5389	24.1167	24.1235	91	68.2632	85.6111	81.6667	27.12	29.45	28.7833	28.3824	22.395	23.7333	23.3778	23.1294
1988	10	5	32.3706	21.99	10.3806	23.905	30.0333	26.6118	26.8706	23.14	25.8368	24.3368	24.2647	93.4211	70	85.6842	82.7778	27.83	30.2368	29.1789	28.9056	22.825	24.2	23.5842	23.4333
1988	10	6	32.2188	22.1944	10.0243	23.99	30.3167	26.6353	26.7	23.115	25.825	24.4286	24.4789	92.6316	71.6	85.55	83.3684	27.71	30.35	29.465	29.1053	22.775	24.265	23.75	23.5474
1988	10	7	32.5294	22.13	10.3994	23.9727	31.2368	26.2556	27.0526	23.0286	26.045	24.425	24.5211	92.4286	68.5	87.5263	82.0526	27.519	30.41	29.41	29.1316	22.6524	24.285	23.715	23.5579
1988	10	8	33.2889	22.1474	11.1415	23.8727	31.2667	26.6667	27.2	23.0526	25.985	24.41	24.4187	91.5882	67.4	84.7895	81.2222	27.4737	30.24	29.3619	28.8167	22.6211	24.22	23.7048	23.4
1988	10	9	31.5941	22.0238	9.57031	23.9476	30.7389	26.4941	26.9	23.015	25.72	24.34	24.25	92	68.1	87.45	82.7895	27.46	29.695	29.355	28.6944	22.615	23.845	23.7	23.3
1988	10	10	32.2353	22.0619	10.1734	23.9095	30.7	26.9875	27.0813	22.945	25.5368	24.0882	24.2	92.1053	72.4444	86.7059	83.75	27.37	30.2556	28.8529	28.6562	22.57	24.1889	23.4118	23.2937
1988	10	11	32.5375	22.215	10.3225	23.9211	30.3875	26.9333	26.9231	23.0111	25.4706	24.0941	24.1062	93.2778	70.3333	84.2941	82.4706	27.55	29.5353	28.5529	28.3875	22.6778	23.8118	23.2412	23.1375
1988	10	12	32.5312	21.85	10.6812	24.1474	30.575	26.1625	26.8	23.0722	25.7167	23.9474	24.1471	92.4444	68.7895	83.8421	81.1111	27.5722	29.9667	28.3526	28.4	22.6722	24.0389	23.1	23.1353
1988	10	13	32.9214	22.1529	10.7685	24.1211	30.45	26.6062	26.8429	23.1737	25.8167	24.4526	24.4778	92.2632	70.1667	84.4211	82.4444	27.7737	30.1833	29.1947	29.0333	22.8	24.1722	23.6158	23.5222
1988	10	14	32.8	22.0053	10.7947	24.5238	31.4222	26.6889	27.4412	23.295	26.1	24.6286	24.5667	90.2	68.9474	85.95	82.2778	27.765	30.6211	29.781	29.2556	22.79	24.4053	23.9381	23.6222
1988	10	15	32.5625	22.1	10.4625	24.25	30.4556	26.5895	26.9421	23.2286	25.9762	24.405	24.5316	91.5	69.381	85.5	82.25	27.8143	30.4143	29.29	29.1	22.819	24.3048	23.67	23.555
1988	10	16	32.1118	21.815	10.2968	23.7571	30.2158	26.0706	26.6294	22.881	25.8143	24.225	24.3316	92.6842	71.619	88.45	83.9474	27.41	30.4	29.285	29.1474	22.56	24.2762	23.625	23.5526
1988	10	17	33.3222	21.74	11.5822	23.7636	30.7222	27.1667	27.2222	22.625	25.7947	24.5158	24.1706	90.75	67.7368	83.6316	80.3889	26.8524	29.9	29.3368	28.45	22.2095	24.0105	23.6789	23.15
1988	10	18	32.3765	21.7263	10.6502	23.3857	30.3562	26.0176	26.5875	22.77	25.5684	24.0316	24.1263	94.05	70.6316	87.7895	84.1579	27.25	30.2222	28.8632	28.8778	22.48	24.1944	23.4	23.4222
1988	10	19	32.1214	21.8111	10.3103	23.8905	30.6882	26.34	26.7875	22.935	25.4526	24.25	24.1	91.8	65.75	87	81.6471	27.3	29.0105	29.1444	28.2941	22.515	23.4579	23.5833	23.0824
1988	10	20	32.0187	21.9765	10.0423	24.2952	30.2667	26.2563	26.8	23.2143	25.6571	24.2762	24.381	91.4762	71.4762	87.7619	83.619	27.7476	30.0143	29.2762	29.0095	22.7857	24.0667	23.6524	23.5095
1988	10	21	32.5333	21.9105	10.6228	23.7318	30.3053	26.9167	27.0167	23.0684	25.7737	24.4053	23.0667	93.4444	68.65	84	81.9474	27.7	29.61	29.1737	28.7368	22.745	23.805	23.5789	23.3368
1988	10	22	32.7778	21.4941	11.2837	24.1	30.75	26.9882	27.2	22.98	26.1211	24.7632	24.6667	90.8947	70.5263	86.0526	83	27.33	30.8632	30.0368	29.4105	22.525	24.5211	24.0842	23.6947
1988	10	23	32.6889	21.8143	10.8746	24.0909	30.3278	26.5333	26.9824	23	25.5316	24.145	24.1778	90.75	68.5263	85.8421	81.8947	27.33	29.4789	29.155	28.5947	22.52	23.7526	23.505	23.2316
1988	10	24	32.1313	21.7105	10.4207	23.8762	29.9294	26.4929	26.7286	22.855	25.5667	24.4111	24.2529	92	72.3889	87.1667	84.1176	27.2	29.9722	29.4611	28.8529	22.435	24.0444	23.75	23.3824
1988	10	25	32.3438	21.765	10.5787	23.995	30.4188	26.4714	26.7937	22.8421	25.7056	24.2667	24.3059	90.3333	70.7368	85.8889	82.4737	27.0526	30.0833	29.1111	28.7833	22.3632	24.1	23.55	23.3611
1988	10	26	33.0625	21.7722	11.2903	23.985	30.875	26.8625	27.1133	22.9684	26.0105	24.8222	24.6235	90.8889	67.65	85.0556	81.2632	27.3263	30.3579	30.0111	29.2222	22.5158	24.2632	24.05	23.6111
1988	10	27	32.7667	22.0529	10.7137	24.49	30.5235	25.7687	26.6071	23.25	25.9474	24.4684	24.55	90.2	70.2632	88.1053	82.7778	27.7	30.4895	29.6632	29.2778	22.76	24.3	23.8737	23.6444
1988	10	28	32.275	22.3556	9.91944	24.2	30.58	25.8	26.7333	23.3158	25.8667	24.4333	24.5294	92.5263	69.8889	87.0588	83.1765	28.0105	30.6941	29.5833	29.3625	22.9474	24.3941	23.7944	23.6813
1988	10	29	32.2556	22.0474	10.2082	24.1952	29.9056	25.9111	26.4722	23.15	25.51	24.2	24.2632	91.25	68.85	86.4737	82.0526	27.61	29.485	29.0421	28.6684	22.695	23.73	23.4737	23.2737
1988	10	30	31.85	21.88	9.97	23.9762	30.0765	26.0294	26.4941	23.0947	25.9895	24.4389	24.4941	92.4737	69.4737	87.6111	83.2222	27.715	30.4368	29.55	29.15	22.765	24.2737	23.8111	23.5778
1988	10	31	31.9625	21.8263	10.1362	23.975	29.95	26.2357	26.5786	23.1	25.9833	24.4353	24.5353	92.1579	69.8333	86.9375	83	27.6263	30.4389	29.6625	29.3187	22.7053	24.3056	23.9	23.6875
1988	11	1	32.3125	21.8611	10.4514	24.4263	30.5312	26.3529	26.9937	23.2944	25.8353	24.1778	24.4176	91.9444	70.0625	85	82	27.9444	30.4188	28.8056	28.9688	22.8833	24.2625	23.3833	23.4563
1988	11	2	32.2786	21.4176	10.8609	24.0353	30.8063	26.5357	26.8857	22.8706	26.1	24.32	24.4357	92.3333	69.7059	85.9333	82.6154	27.5063	30.7824	29.1733	29.0357	22.65	24.4824	23.62	23.5214
1988	11	3	32.4286	21.98	10.4486	24.1235	31.2812	26.2937	27.0312	23.1471	25.675	24.4176	24.3437	92.4118	65.5	87.0588	81.5333	27.7176	29.4062	29.4059	28.7375	22.7529	23.6625	23.7294	23.3375
1988	11	4	32.6125	21.4471	11.1654	23.92	30.6947	26.3722	26.9294	22.68	26.185	24.2722	24.3444	90.15	71	85.8333	82.2353	26.755	31.05	29.1889	28.9333	22.17	24.625	23.5056	23.3944
1988	11	5	33.04	21.8833	11.1567	24.33	30.8053	26.6316	27.15	23.285	26.0789	24.6158	24.6111	91.85	70.8947	86.8333	83	27.92	30.8105	29.9263	29.4333	22.885	24.5053	24.0474	23.7556
1988	11	6	32.5187	22.0941	10.4246	24.215	31.1278	26.4667	27.1056	22.8895	26.0722	24.3438	24.3667	90.3158	68.7222	85.75	80.3571	27.1368	30.5833	29.2	28.7733	22.4	24.3722	23.6125	23.3533
1988	11	7	32.3312	22.1737	10.1576	24.21	30.625	26.4687	26.9875	23.085	26.1444	24.4895	24.5722	91.05	71.4706	86.1667	82.5625	27.5	31.3412	29.8056	29.5353	22.635	24.7824	23.9444	23.7706
1988	11	8	31.8875	22.0842	9.80329	24.1158	30.7533	25.9812	26.5714	23.2	26.0882	24.075	24.4467	92.3889	69.6875	86.4375	83.5	27.8474	30.725	28.85	29.1867	22.8368	24.4938	23.4	23.5933
1988	11	9	32.3	22.0722	10.2278	24.0389	30.3765	26.35	26.8667	23.1444	25.7471	24.2588	24.3667	92.7059	70.2353	85.0588	82.5	27.7111	30.1294	28.9706	29.0333	22.75	24.1353	23.4824	23.5133
1988	11	10	32.8867	22.1588	10.7278	24.2053	31.1444	26.6	27.1235	23.1	26.0316	24.1895	24.4368	91.3684	67.5789	82.3684	80.1667	27.5105	30.3789	28.6579	28.8474	22.6579	24.2526	23.2211	23.3789
1988	11	11	33.2937	21.8778	11.416	24.58	31.4944	27.1824	27.6313	23.125	25.9474	24.7211	24.6444	88.3158	68	83.9444	80.4118	27.375	30.7105	29.7056	29.3611	22.555	24.4632	23.9056	23.6833
1988	11	12	32.6765	22.2667	10.4098	24.4053	30.8842	26.0167	26.8941	23.08	25.9	24.4263	24.4789	89.4737	68.4	87.9474	81.7059	27.3474	30.16	29.6105	29.0889	22.5316	24.145	23.8421	23.5389
1988	11	13	32.1647	22.1389	10.0258	24.035	30.4778	26.1	26.7941	22.7526	25.53	23.895	24.0667	89.8889	68.1579	84.9474	80.8889	27.005	29.4895	28.295	28.2579	22.315	23.7158	23.08	23.0263
1988	11	14	32.3	21.9944	10.3056	24.0263	30.6556	26.1833	26.7588	22.7842	25.7684	24.0444	24.1889	90.1579	68.4737	85.6111	81.2353	26.9105	29.9737	28.6611	28.4667	22.2895	24.0263	23.3056	23.1833
1988	11	15	32.2562	21.8158	10.4405	23.9474	29.9375	26.6176	26.65	22.5368	25.5235	24.0778	24.1176	89.1053	71.1765	83.2222	81.875	26.4053	29.7765	28.4111	28.4118	21.9579	23.8882	23.0889	23.1412
1988	11	16	32.8286	21.9278	10.9008	24.0611	31.075	26.2467	26.9	22.8722	25.8824	24.5176	23.1444	90	67.5294	87.5882	81.75	27.1278	30.0529	29.6882	28.9765	22.3722	24.0765	23.8941	23.4588
1988	11	17	32.9	21.8333	11.0667	24.1333	30.9353	26.58	27.1067	23.0778	26.0176	24.2833	24.4471	91.7222	69.5294	85.0588	81.5333	27.5444	30.5529	29.1941	29.1	22.65	24.3765	23.6	23.5375
1988	11	18	32.9562	21.7471	11.2092	24.17	31.2556	26.1187	26.9059	23.135	25.8895	24.5053	24.4895	91.8	64.8889	87.8889	81.6471	27.67	29.7611	29.8444	29.0389	22.725	23.9167	23.9889	23.5111
1988	11	19	33.0111	21.6824	11.3288	23.875	31.3222	27.0563	27.3176	22.755	25.97	24.4421	24.4105	91.05	66.3158	82.6111	80.5882	26.94	30.1474	29.1889	28.8278	22.3	24.0895	23.5833	23.3611
1988	11	20	32.8353	21.4474	11.3879	24.125	31.35	26.8353	27.4375	22.78	26.025	24.6053	24.4368	89.4	66.6316	85.3333	79.8235	26.845	30.2737	29.7611	28.8278	22.24	24.1789	23.9111	23.3667
1988	11	21	32.1471	21.2158	10.9313	23.9632	30.6167	26.5882	27.08	22.7211	25.7211	23.8667	24.1	90.1053	68.5263	82.2353	80.4667	26.7842	29.9105	28.0235	28.2188	22.2105	24.0211	22.9118	23.025
1988	11	22	32.78	21.5333	11.2467	23.8778	30.7353	26.2529	26.72	22.5895	25.5765	24.1944	24.225	89.4118	67.3333	85.5294	81.0625	26.6611	29.7722	28.7667	28.4882	22.1056	23.9111	23.3389	23.1706
1988	11	23	32.6188	21.25	11.3688	23.7444	30.6938	26.4471	26.9714	22.6316	25.6562	24.3944	24.1867	90.5294	68.1875	85	81	26.7167	29.7312	29.2667	28.5267	22.1667	23.9	23.6444	23.22
1988	11	24	32.7769	21.8312	10.9457	24.0684	31	26.9533	27.1937	22.6947	25.6118	24.4111	24.2118	89.1579	66.9375	82.8235	80.3333	26.7	29.4	29.0353	28.3312	22.1316	23.6563	23.5	23.0562
1988	11	25	32.4688	21.7056	10.7632	23.8833	31.0118	26.3059	26.8882	22.7947	25.7588	24.2211	24.1412	91.2778	67.9412	85.3529	81.4375	27.0389	30.0412	29	28.5647	22.3444	24.0706	23.4778	23.2412
1988	11	26	31.6471	21.5158	10.1313	24.035	30.2579	26.1778	26.6737	22.79	25.5789	23.8053	24.1222	89.4737	69.7895	83.8421	81.3333	26.955	29.7421	28.1421	28.3053	22.275	23.8737	22.9316	23.0474
1988	11	27	32.3722	22.0632	10.3091	24.005	30.5421	26.5611	26.9278	22.83	25.6105	24.2211	24.1389	90.6	67.6316	83.5556	80.8235	27.055	29.1789	28.7737	28.25	22.36	23.5526	23.3158	23.0333
1988	11	28	32.7562	21.8444	10.9118	23.635	31.4556	26.2444	26.9	22.5105	25.6105	24.2158	24.0529	91.0556	63.2632	85.3158	79.4118	26.5842	29.0526	29.0158	28.1111	22.0632	23.4737	23.4368	22.9278
1988	11	29	32.55	21.7125	10.8375	23.4105	31.3176	26.5176	27	22.2105	25.5059	24.1056	23.9	90.3684	62.7647	82.5	78.5	26.0263	28.7412	28.5056	27.6882	21.7105	23.3353	23.1389	22.6824
1988	11	30	33.0882	21.3333	11.7549	23.2842	31.2722	26.6312	26.9611	22.1889	25.7667	24.1222	24.1	90.0556	63.3889	82.8889	79.5625	25.9722	29.2611	28.5611	28.1588	21.6778	23.5833	23.1889	22.9529
1988	12	1	33.0941	21.1158	11.9783	23.41	31.0833	26.775	27.0375	22.07	25.7263	24.055	23.9211	89.15	65.2632	79.6842	78.8333	25.725	29.4211	28.145	27.7316	21.49	23.6474	22.955	22.6684
1988	12	2	32.5125	21.1789	11.3336	23.881	31.1353	26.4438	27.1118	22.3476	25.93	24.405	24.23	88.2381	65	85.9474	81	26.3238	29.73	29.455	28.5	21.8524	23.82	23.7	23.125
1988	12	3	33.2167	20.825	12.3917	23.53	31.3667	27.1706	27.1824	22.125	26.04	24.4737	24.2	88.7	67.05	80.1053	79.4444	25.74	30.26	28.8474	28.2474	21.515	24.205	23.3263	23
1988	12	4	32.9895	21.085	11.9045	23.7952	31.7211	26.6824	27.2632	22.2905	25.719	24.045	24.01	88.1905	62.4762	81.1579	78.3684	25.9381	29.1429	28.215	27.71	21.6619	23.5429	22.995	22.72
1988	12	5	33.25	20.9579	12.2921	23.8381	31.6	26.8235	27.1294	22.1381	25.7579	23.7	23.7556	86.5714	64.0526	78.7368	76.6471	25.5571	29.3105	27.3526	27.1444	21.4048	23.6158	22.4368	22.35
1988	12	6	33.0687	21.0842	11.9845	23.38	30.98	26.7067	26.9176	22.01	25.3	23.8421	23.7158	87.4737	62.5556	80.2632	77.8824	25.3526	28.1278	27.7947	27.1	21.2895	22.9278	22.7526	22.3222
1988	12	7	33.3176	21.2632	12.0545	23.4	31.2937	27.275	27.2824	21.905	25.5389	23.9789	23.7611	88.4	61.5	77.1053	75.9412	25.35	28.5167	27.6737	27.0556	21.265	23.1667	22.6526	22.2778
1988	12	8	33.6273	21.4176	12.2096	23.5333	32.12	26.4923	26.95	22.2941	25.8765	23.5267	23.8714	88.25	61.5882	77.9333	76.8462	25.6882	29.2235	27.02	27.2714	21.4647	23.5706	22.2467	22.4
1988	12	9	33.5789	21.3389	12.2401	23.7136	31.4579	26.4167	26.9316	22.4091	25.8091	24.0048	24.06	88.65	64.5	80.25	78.85	26.1909	29.4773	27.881	27.9905	21.8136	23.65	22.7857	22.8286
1988	12	10	33.2333	21.1632	12.0702	23.5095	32.32	26.65	27.29	22.23	25.68	23.695	23.8611	89.3	60	78.6	75.9412	25.99	28.75	27.35	27.3056	21.665	23.275	22.465	22.4333
1988	12	11	33.8316	21.04	12.7916	23.5727	32.01	27.2947	27.59	21.8773	25.4864	23.5864	23.6545	86.5455	59.8636	74.1429	73.9048	25.1636	28.3227	26.5591	26.6909	21.1364	22.8364	21.9136	21.9545
1988	12	12	33.6	21.295	12.305	23.3227	31.3889	27.1222	27.3	21.7864	25.3571	23.78	23.615	87.6364	62.7	75.3684	75.3333	25.1045	28.73	27.105	26.8474	21.1273	23.23	22.265	22.1105
1988	12	13	33.45	21.0833	12.3667	23.2333	31.6118	27.4	27.5765	21.7476	25.63	23.8737	23.8105	87.45	62.9	75.0556	75.9444	25.0524	28.95	27.3421	27.1842	21.0524	23.405	22.4526	22.3579
1988	12	14	33.5059	20.9722	12.5337	23.615	31.8059	27.8941	27.7118	21.805	25.5526	24.0316	23.75	85.65	61.5789	74.3333	74.8824	25.005	28.7316	27.7	27.0278	21.025	23.2632	22.6211	22.2167
1988	12	15	34	20.7588	13.2412	23.2286	31.9389	27.7263	27.5944	21.58	25.719	23.235	23.4789	84.65	60.7619	69.15	72.2778	24.505	28.8429	25.445	26.1263	20.655	23.2619	21.18	21.5947
1988	12	16	33.3765	20.7647	12.6118	23.1952	32.2444	27.1474	27.4889	21.395	25.1381	23.3667	23.2632	85.65	56.381	74	72	24.355	27.1524	26.2429	25.7789	20.535	22.3619	21.7571	21.4632
1988	12	17	33.3579	21.0611	12.2968	23.28	31.5632	27.4056	27.2059	21.3474	25.5524	23.39	23.4412	84.3684	63.381	73.8421	74.5625	24.1737	28.9714	26.785	26.7	20.4263	23.4333	22.03	21.9882
1988	12	18	33.7789	20.58	13.1989	23.4091	32.4842	27.4158	27.6833	21	25.4619	23.4905	23.26	81.381	58.8095	75	71.4737	23.4455	28.2048	26.919	26.03	19.8909	22.9238	22.1381	21.55
1988	12	19	33.7278	20.3421	13.3857	22.9682	32.3	27.4833	27.6	21.1095	25.045	23.47	23.2389	84.1905	56.9	70.9474	71.5882	23.8095	27.13	26.32	25.8833	20.2143	22.32	21.8	21.5278
1988	12	20	33.2882	20.6118	12.6765	23.1105	32.1235	27.0111	27.4062	21.4579	25.4111	23.185	23.3882	86.6316	59.1111	73.7	72.9375	24.5632	28.0444	26.02	26.2824	20.7158	22.8389	21.545	21.7412
1988	12	21	33.8933	20.95	12.9433	22.8636	32.3105	27.5333	27.5824	21.2905	25.3762	23.535	23.4211	86.381	59.1905	75	73.0556	24.3143	28.0667	26.79	26.3947	20.519	22.8095	22	21.7789
1988	12	22	33.9214	21.1176	12.8038	23.1048	32.1421	27.7889	27.7	21.0476	25.3476	23.985	23.4	83.6667	59.0476	74.5789	71.6316	23.6619	28.0619	27.505	26.255	20.1	22.7429	22.43	21.665
1988	12	23	34.1	20.8368	13.2632	22.9591	32.5737	27.685	27.7158	21.6591	25.6136	23.9524	23.7048	89.1905	59.8182	75.5714	74.1	24.9955	28.6091	27.481	26.9429	21.0045	23.1091	22.5095	22.1524
1988	12	24	33.32	20.3842	12.9358	22.915	32.1556	27.7833	27.6562	21.1579	25.5684	23.8105	23.4625	84.9474	61.3684	75.5263	73.0667	23.9632	28.6947	27.2526	26.45	20.2842	23.2421	22.3684	21.85
1988	12	25	34.0455	21.4667	12.5788	23.6059	32.2643	27.0533	27.4867	22.1471	25.8813	23.8562	24.02	88	63.6875	79.875	76.8571	25.7118	29.5938	27.7875	27.7333	21.4941	23.7688	22.7063	22.68
1988	12	26	33.5813	21.1684	12.4128	23.3474	31.9824	27.6353	27.6286	21.8526	25.08	23.3556	23.5071	86.125	57.9	73.1176	73.5333	25.1053	27.38	26.1667	26.5437	21.1	22.395	21.7	21.9625
1988	12	27	33.8882	20.4412	13.4471	22.9045	31.8368	27.5105	27.4333	21.2409	25.235	23.681	23.5	86.5455	59.65	74.3333	73.6842	24.2682	27.845	26.9048	26.565	20.4818	22.695	22.1143	21.915
1988	12	28	33.8875	20.7444	13.1431	22.925	32.2938	27.4938	27.4438	21.225	25.4368	23.9	23.6529	85.8947	58.3684	76.1111	74.3125	24.17	28.0278	27.4947	26.8706	20.465	22.7556	22.4895	22.1176
1988	12	29	33.8688	20.9833	12.8854	22.9727	32.4947	27.9211	27.72	21.3182	25.7318	23.6571	23.5524	86.2381	59.3636	71.5789	72.75	24.3455	28.45	26.3476	26.3143	20.5909	23.0727	21.8048	21.7762
1988	12	30	34.1333	19.935	14.1983	22.7143	32.5263	28.3	28.0211	20.8381	25.4091	22.8909	23.0714	85.3333	57.2273	63.2273	68.65	23.5238	27.9045	24.3636	25.2905	19.9857	22.6773	20.4909	21.0619
1988	12	31	34.375	20.2176	14.1574	23.3529	32.5625	27.5	27.8692	21.0333	24.8421	22.9941	22.7937	82.0588	53.5789	68.4118	67.0667	23.4529	26.2158	25.0353	24.6067	19.9235	21.7158	20.9294	20.6533

## Sheet: 1989
						Temperature				Temperature				Relative Humidity				Pressure				Dew temperature
Year	Month	Day	Maximum	Minimum	Max-Min	1899-12-31 07:00:00	1899-12-31 13:00:00	1899-12-31 19:00:00	Average	1899-12-31 01:00:00	1899-12-31 13:00:00	1899-12-31 19:00:00	Average	1899-12-31 01:00:00	1899-12-31 13:00:00	1899-12-31 19:00:00	Average	1899-12-31 07:00:00	1899-12-31 13:00:00	1899-12-31 19:00:00	Average	1899-12-31 07:00:00	1899-12-31 13:00:00	1899-12-31 19:00:00	Average		Month	Taverage	Hraverage
1989	1	1	34.8636	20.0071	14.8565	23.5267	33.0923	27.6417	27.9091	21.4143	24.88	23.1562	23.2385	81.7857	51.2667	68	67.6667	24	25.8333	25.2125	25.1615	20.3571	21.4467	21.1063	21.0769		January	27.9584	59.5699
1989	1	2	33	20.0235	12.9765	24	30.8	24.7	26	22	24.2	22.8	23	84	58	85	76	25.1	25.9	26.5	25.8	21.2	21.7	22	21.6		February	28.5443	66.161
1989	1	3	33.1	20.1	13	22.6	32.8	28.3	28	21.8	23.4	22.1	22.4	93	46	59	66	25.6	22.6	22.5	23.6	21.5	19.5	19.4	20.1		March	27.8125	67.9306
1989	1	4	33.2	20.3889	12.8111	23	32.7	26.6	27.2	19.8	24	22.8	22.2	75	49	73	65	21	24.1	25.3	23.5	18.3	20.5	21.3	20		April	29.2525	66.9734
1989	1	5	33.1	21.0111	12.0889	21.6	31.4	29	27.8	19.8	24.1	21.9	21.9	85	55	54	65	21.9	25.2	21.6	22.9	19	21.2	18.8	19.7		May	27.6693	78.0512
1989	1	6	33.4	20.7368	12.6632	22	32.7	26.4	26.9	19.4	23.2	22	21.5	79	45	68	64	20.8	22.2	23.5	22.2	18.1	19.2	20.1	19.1		June	27.6241	78.0574
1989	1	7	33.8	20.355	13.445	21.4	33	28.8	28	19.2	22.4	20.6	20.7	82	40	48	56	20.8	20.1	18.9	19.9	18.1	17.6	16.6	17.5		July	28.3303	74.1989
1989	1	8	33	20.5111	12.4889	23.1	32.6	28.4	28.1	19.4	21	18.6	19.7	71	35	39	48	20.1	17.3	15	17.5	17.6	15.2	13	15.3		August	27.3267	80.1815
1989	1	9	33.1	20.515	12.585	21.2	32.6	28.6	27.8	15.3	21.4	19	18.6	54	37	40	44	13.5	18.2	15.7	15.8	11.5	16	13.7	13.7		September	26.6267	84
1989	1	10	33.4	20.8278	12.5722	18.6	32.4	28.2	26.9	17.4	22.7	19.8	20	89	44	46	60	19.1	21.2	17.6	19.3	16.8	18.5	15.5	16.9		October	26.6652	81.7685
1989	1	11	33.4	20.2706	13.1294	22.5	32.6	28	27.8	18.6	22.2	20.6	20.5	69	41	51	54	18.9	19.9	19.4	19.4	16.6	17.5	17	17		November	26.9708	80.0914
1989	1	12	32.8	19.9235	12.8765	23	29.6	28.4	27.4	18.8	22.4	19.7	20.3	67	54	45	55	18.9	22.4	17.3	19.5	16.7	19.3	15.2	17		December	27.248	67.4376
1989	1	13	32.6	19.9095	12.6905	21.8	30.9	28	27.2	19.2	23.6	23.1	22	79	55	66	66	20.5	24.3	25	23.3	17.9	20.7	21.1	19.9
1989	1	14	34	20.46	13.54	24.4	29.4	28.8	27.8	21.3	22.6	22.2	22	76	56	57	63	23.3	23	22.4	22.9	19.9	19.7	19.3	19.7
1989	1	15	32.6	20.5737	12.0263	24	28.2	28.5	27.3	20.4	23.8	21.8	22	72	70	56	66	21.6	26.6	21.7	23.3	18.7	22.1	18.8	19.9
1989	1	16	34	21.0947	12.9053	21.6	31.6	29.2	27.9	19.6	23.6	21.6	21.6	83	51	51	62	21.5	23.9	20.8	22.1	18.7	20.4	18.1	19
1989	1	17	33.4	20.2833	13.1167	21.2	33	29	28	19.2	24.3	22.7	22.1	83	49	59	64	20.9	24.7	23.5	23	18.2	20.9	20.1	19.7
1989	1	18	33.6	20.3833	13.2167	22.4	32.8	28.5	28	18.8	26.2	21.2	22.1	71	60	52	61	19.3	29.7	20.4	23.1	17	23.9	17.8	19.6
1989	1	19	34	20.8056	13.1944	20.4	31.2	29.2	27.5	19.2	24.4	22.1	21.9	90	57	54	67	21.5	26.1	21.9	23.2	18.6	21.8	19	19.8
1989	1	20	35.6	20.7158	14.8842	22.2	34	29.4	28.8	19.1	24	23.2	22.1	75	44	59	59	20.1	23.3	24.4	22.6	17.6	19.9	20.7	19.4
1989	1	21	35.5	20.7684	14.7316	24.7	32.6	31.3	30	20.8	25.2	23	23	71	55	50	59	22	27.2	22.7	24	19	22.5	19.5	20.3
1989	1	22	35	20.6235	14.3765	23.8	32.8	30.4	29.3	21.6	25	23	23.2	83	53	54	63	24.3	26.6	23.2	24.7	20.7	22.1	19.9	20.9
1989	1	23	35.7	20.705	14.995	25.1	33.6	29.4	29.4	22.5	24.8	21.1	22.8	80	49	48	59	25.5	25.5	19.6	23.6	21.4	21.4	17.2	20
1989	1	24	33.8	20.7789	13.0211	23.2	31.4	30.7	29	21	24.8	23.1	23	82	59	53	65	23.4	27	23.3	24.6	20	22.3	19.9	20.8
1989	1	25	33.6	20.585	13.015	21	33.2	29.2	28.2	19	22.4	19.6	20.3	83	39	41	54	20.7	20	16.5	19.1	18	17.5	14.5	16.7
1989	1	26	33.4	20.6	12.8	21.8	33	28.8	28.1	19	22.1	19.4	20.2	77	39	41	52	20.1	19.5	16.4	18.7	17.6	17.1	14.4	16.4
1989	1	27	33	20.82	12.18	19.6	32	28.8	27.3	17.2	22	19.4	19.5	79	42	41	54	18	19.9	16.4	18.1	15.9	17.4	14.4	15.9
1989	1	28	33.5	20.5842	12.9158	22.6	31.6	28.6	27.9	18.8	22.3	19.6	20.2	70	45	43	53	19.2	20.8	16.9	19	16.9	18.2	14.9	16.6
1989	1	29	33	20.765	12.235	24.4	31.2	28.2	28	19.2	23.4	18.6	20.4	62	52	40	51	18.8	23.7	15.1	19.2	16.6	20.2	13.2	16.6
1989	1	30	33.4	20.785	12.615	22.6	32.8	29.5	28.6	19	22.4	21.4	20.9	72	41	49	54	19.6	20.3	20.2	20	17.2	17.7	17.6	17.5
1989	1	31	32.4	20.7053	11.6947	23.7	31.6	29.6	28.6	20	22	21	21	72	43	46	54	21	20.1	19.2	20.1	18.2	17.6	16.9	17.6
1989	2	1	34.6118	20.7636	13.8481	23.4542	33.0765	29.3471	29	21.5136	25.2095	23.6895	23.3647	84.619	52.1905	62.8421	65.625	24.3273	26.7048	25.4947	25.0882	20.5545	21.9762	21.2368	21.0353
1989	2	2	34.6062	20.92	13.6862	23.3905	33.0167	29.5294	28.9	21.1238	25.1955	23.6762	23.4056	82.9048	54.4091	62	67.6875	23.6667	26.9091	25.281	25.4722	20.081	22.0591	21.1429	21.2222
1989	2	3	35.0706	21.0227	14.0479	23.3435	32.9158	29.3158	28.8294	21.3304	25.0375	23.3318	23.2524	84.1364	52.375	59.2273	65.7895	24.2565	26.3292	24.3318	25.0429	20.4826	21.6875	20.4727	20.9238
1989	2	4	35.0222	21.0409	13.9813	23.688	33.135	29.1632	28.99	21.4478	25.1609	23.5261	23.3476	84.6818	52.3478	61.7391	64.7143	24.2591	26.5652	25.1087	25.305	20.4682	21.8652	21.0174	21.13
1989	2	5	34.2647	20.9045	13.3602	23.1542	32.7619	28.7526	28.4053	21.3545	24.913	23.4682	23.4421	84.5909	53	62.2273	67.3333	23.9043	26.2304	25.0364	25.26	20.2087	21.4783	20.9273	20.98
1989	2	6	34.8389	20.6455	14.1934	23.35	32.67	28.7176	28.2824	21.2048	24.9455	23.335	23.0938	84.8571	53.3182	63.4	66.5625	23.7545	26.3091	24.955	24.6706	20.1318	21.6955	20.87	20.6647
1989	2	7	34.7529	20.6889	14.0641	23.0273	33.1167	28.9778	28.5444	20.9368	25.2095	23.419	23.2158	84.8421	53.2857	62.8095	65.5882	23.6526	26.7476	24.9429	25.0316	20.0632	21.9476	20.8524	20.8895
1989	2	8	34.8312	20.83	14.0012	23.2125	32.9895	28.6444	28.4389	21.4318	25.2455	23.5619	23.49	84.7727	53.4545	64	67.7895	24.3318	26.8682	25.3333	25.655	20.5682	21.9727	21.1286	21.31
1989	2	9	34.85	21.075	13.775	23.6783	32.8278	28.7789	28.4737	21.687	25.3318	23.6522	23.5571	84.0455	55.7727	64.2609	69.0476	24.6739	27.3591	25.5522	25.8955	20.787	22.3409	21.3087	21.5045
1989	2	10	35.0111	20.6455	14.3657	23.3417	32.89	29.42	28.7611	21.5043	24.8043	23.7542	23.4318	84.7826	51.3913	64.0417	67.381	24.4391	25.787	25.6917	25.5091	20.6304	21.3826	21.3542	21.2591
1989	2	11	35.1053	20.9762	14.1291	23.384	32.8714	29.5	28.8579	21.6913	25.1571	23.5727	23.3947	85.5652	52.2857	60.5	65.0556	24.7913	26.4571	24.8955	25.1684	20.8696	21.9	20.8409	21.0579
1989	2	12	34.8722	21.1455	13.7268	23.1875	33.04	29.6952	28.86	21.4955	25.6522	24.0182	23.6952	85.0476	53.6957	62.7273	67.8	24.3318	27.6913	26.0136	25.9762	20.5773	22.4826	21.5182	21.4857
1989	2	13	34.8	21.1565	13.6435	23.7478	32.9667	29.2882	28.7	22.1286	25.785	23.8062	23.8062	86.619	54.3684	63.4	67.9286	25.5762	27.9632	26.5312	26.3333	21.3714	22.6368	21.7563	21.6933
1989	2	14	34.9437	20.781	14.1628	23.0583	32.9778	29.6941	28.6294	21.019	25.3143	23.2421	22.9611	81.7	52.1905	59.6316	62.5	23.435	26.6762	24.2421	24.1882	19.93	21.9476	20.3684	20.3706
1989	2	15	35.1882	20.6056	14.5827	23.2217	33.0333	29.4316	28.8312	21.715	25.2	23.3	23.3895	85.3	52.4091	61.619	66.4444	24.795	26.6136	24.6762	25.3	20.875	21.9318	20.6905	21.1263
1989	2	16	35.1	21.3091	13.7909	23.4409	33.1158	28.9944	28.6235	21.619	25.5	23.8952	23.7	84.4762	53.5217	64.619	67.8947	24.6524	27.2913	26.0333	26.06	20.7333	22.3	21.5476	21.605
1989	2	17	33.2	21.0435	12.1565	20.8	31	27.2	26.5	17.8	21.6	20.4	19.9	75	44	54	58	18.4	19.6	19.5	19.2	16.2	17.2	17.1	16.8
1989	2	18	34.2	21.0364	13.1636	24	32.1	30.6	29.3	19	22.2	20.2	20.5	63	42	38	48	18.7	20.3	16.9	18.6	16.4	17.7	14.8	16.3
1989	2	19	34.8	20.9045	13.8955	24.6	33.8	31.6	30.4	22	24.6	23.4	23.3	80	47	50	59	24.7	24.9	23.4	24.3	20.9	21	20	20.7
1989	2	20	33.8	20.85	12.95	24	32.7	27.9	28.1	22.5	25	24.2	23.9	88	54	74	72	26.3	26.6	27.8	26.9	21.9	22.1	22.8	22.3
1989	2	21	35.6	21.05	14.55	25	33.6	31.2	30.3	23	23.8	22.8	23.2	85	44	49	59	26.8	23.1	22.2	24	22.2	19.8	19.2	20.4
1989	2	22	34.7	21.265	13.435	24	33	28.6	28.5	22	25.4	23	23.5	84	55	62	67	25.1	27.5	24.4	25.7	21.2	22.6	20.7	21.5
1989	2	23	32.6	21.42	11.18	24.2	31.5	24	25.9	22.4	24.6	22	23	86	57	84	76	25.9	26.4	25.1	25.8	21.7	22	21.2	21.6
1989	2	24	31.9	21.6571	10.2429	23	31	25.3	26.1	22.6	24.4	22.4	23.1	97	58	78	78	27.1	26.2	25.2	26.2	22.4	21.9	21.2	21.8
1989	2	25	32.6	21.6286	10.9714	23.6	31.1	25.4	26.4	22.8	24.8	23.1	23.6	93	60	82	79	27.2	27.2	26.7	27	22.5	22.5	22.2	22.4
1989	2	26	33.4	21.7238	11.6762	23.3	31	28.7474	28.425	22.4	24.5	23.9727	23.825	93	59	68.2273	69.9444	26.5	26.5	26.55	26.635	22	22	21.8455	21.915
1989	2	27	34.2	21.781	12.419	23.68	33.6	30.7	28.9889	21.9435	24.8	23.6	23.81	84.4348	49	55	67.4211	25.0957	25.5	24.5	26.18	21.0826	21.4	20.7	21.685
1989	2	28	35.8	21.89	13.91	25	35.3	32.2	31.2	21.8	24.5	22.6	23	76	41	44	54	24	23.7	21.1	22.9	20.4	20.2	18.4	19.7
1989	3	1	36.4	21.3409	15.0591	24.8	34.3	31.4	30.5	23	26.2	23	24.1	86	53	49	63	26.9	28.7	22.6	26.1	22.3	23.4	19.5	21.7
1989	3	2	35.2	21.785	13.415	25	34.2	31.5	30.5	23.1	25.2	22.2	23.5	85	49	45	60	27	26.2	20.7	24.6	22.4	21.8	18	20.7
1989	3	3	36	21.8391	14.1609	24	34.8	32.1	30.8	22	26.8	22.1	23.6	84	54	42	60	25.1	30	20	25.1	21.2	24.1	17.5	20.9
1989	3	4	34.4	21.6429	12.7571	25.4	32.7	27.8	28.4	24.4	25.8	23.4	24.5	92	58	69	73	29.9	28.7	25.9	28.2	24	23.4	21.7	23
1989	3	5	33.6	21.3955	12.2045	26	32.4	23.7	26.5	24.6	22.2	21.4	22.7	89	41	82	71	30	20.1	24	24.7	24.1	17.6	20.4	20.7
1989	3	6	34.2	21.35	12.85	24	32.7	29.9	29.1	22	24.8	22.6	23.1	84	53	54	64	25.1	26.1	22.6	24.6	21.2	21.8	19.5	20.8
1989	3	7	35.4	21.5957	13.8043	23.4	33.6	29.3	28.9	21.6	24.5	23	23	86	48	59	64	24.6	24.8	24	24.4	20.8	20.9	20.4	20.7
1989	3	8	34.9125	21.6818	13.2307	23.7	29.6	29.6722	29.2889	22.8	24.6	24.0524	23.9	93	67	65.35	66.85	27.2	27.6	26.325	26.2895	22.4	22.7	21.83	21.8105
1989	3	9	31.4	21.8	9.6	23.8	26.4	27.4	26.3	23.2	24	25.6	24.3	95	82	87	88	28	28.3	31.6	29.3	23	23.1	25	23.7
1989	3	10	31.3	21.3818	9.91818	24	31	22.5	25	23.2	25.3	21.9	23.5	94	63	95	84	27.9	28.5	25.9	27.4	22.9	23.2	21.7	22.6
1989	3	11	33.9333	21.719	12.2143	23.4	27	23.8	24.5	22.6	24.2	22.7	23.2	93	80	91	88	26.9	28.4	26.9	27.4	22.3	23.2	22.3	22.6
1989	3	12	29.7	21.1818	8.51818	24.2	28.3	26.1	26.2	22.2	24.1	22.6	23	84	71	74	77	25.4	27.3	25.1	25.9	21.4	22.5	21.2	21.7
1989	3	13	28	21.481	6.51905	24	27.1	24.7	25.1	23	23.4	22	22.8	92	74	79	82	27.4	26.3	24.7	26.1	22.6	22	20.9	21.8
1989	3	14	31.2	21.7476	9.45238	23.2	30.2	25.6	26.2	21.6	24.6	23.2	23.1	87	64	82	77	24.7	27.3	26.9	26.3	20.9	22.5	22.3	21.9
1989	3	15	33	21.955	11.045	23	32	28	27.8	21.4	25.1	22.7	23.1	87	58	64	69	24.4	27.3	24.1	25.3	20.7	22.6	20.5	21.3
1989	3	16	32.4	21.7952	10.6048	22.6	31	27	26.9	20.2	25	22	22.4	81	62	65	69	22.1	27.7	23.2	24.3	19.1	22.8	19.9	20.6
1989	3	17	31.8	21.4636	10.3364	24.4	30.7	26.3	26.9	22.6	24.3	22.1	23	86	59	70	72	26.2	26.2	23.8	25.4	21.9	21.8	20.3	21.3
1989	3	18	33.6	21.5955	12.0045	23.5	32.2	28.4	28.1	21.2	24.1	21.4	22.2	82	51	54	62	23.7	24.7	20.9	23.1	20.2	20.9	18.2	19.8
1989	3	19	33.8	21.3667	12.4333	24	31.8	27.3	27.6	21	24.9	23.6	23.2	77	57	74	69	22.9	27	26.7	25.5	19.7	22.3	22.2	21.4
1989	3	20	31.9	21.35	10.55	23.6	31.6	27	27.3	22.4	24.1	22	22.8	90	54	65	70	26.3	25.1	23.2	24.8	21.9	21.2	19.9	21
1989	3	21	31.6	21.5714	10.0286	24.3	30.4	28.2	27.8	22.4	24.4	20.2	22.3	85	61	48	65	25.8	26.6	18.4	23.6	21.6	22.1	16.2	20
1989	3	22	32.2	21.935	10.265	24.4	30.8	28	27.8	21	23.9	22	22.3	74	57	60	63	22.6	25.1	22.5	23.4	19.5	21.2	19.4	20
1989	3	23	32.8	22.23	10.57	24.2	31	28.7	28.2	21.4	24	22.4	22.6	78	56	58	64	23.6	25.2	23	23.9	20.2	21.3	19.7	20.4
1989	3	24	33.7	22.175	11.525	24.2	31.8	28.7	28.4	21.4	24.2	22.9	22.8	78	54	61	64	23.6	25.2	24.1	24.3	20.2	21.2	20.5	20.6
1989	3	25	34.6	21.9818	12.6182	23	34	29	28.8	20.4	22.8	19.4	20.9	79	38	41	53	22.3	20.4	16.2	19.6	19.2	17.8	14.3	17.1
1989	3	26	34.6	21.9957	12.6043	22.2	31.4	29.4	28.1	19	22.4	20.6	20.7	74	46	45	55	19.9	21.2	18.5	19.9	17.4	18.4	16.3	17.4
1989	3	27	33.7	22.1095	11.5905	24.8	32.9	27.5	28.2	21.8	24	22.4	22.7	77	48	65	63	24.1	24	23.7	24	20.5	20.4	20.3	20.4
1989	3	28	33.1	21.8095	11.2905	24	31.6	28	27.9	22.2	24	21	22.4	86	53	54	64	25.6	24.9	20.3	23.6	21.5	21	17.7	20.1
1989	3	29	33	22.0737	10.9263	24	30.6	28.2	27.8	21.7	24.2	21.4	22.4	82	59	55	65	24.4	26	21	23.8	20.7	21.7	18.3	20.3
1989	3	30	33.6	22.1789	11.4211	23.4	31.9	28.8	28.2	20.6	23.9	22.6	22.4	78	52	59	63	22.4	24.4	23.4	23.4	19.3	20.7	20	20
1989	3	31	34.6	21.9	12.7	25.3	32.1	29.6	29.1	21.8	24.4	21.2	22.5	74	53	47	58	23.8	25.5	19.7	23	20.3	21.4	17.2	19.7
1989	4	1	33	22.2286	10.7714	23.6	31.4	28.5	28	22.4	24.7	23	23.4	90	58	63	70	26.3	26.7	24.5	25.8	21.9	22.2	20.8	21.6
1989	4	2	34.2	22.225	11.975	24	31.8	29.8	28.8	22	24.8	19.2	22	84	57	37	59	25.1	26.7	15.3	22.4	21.2	22.2	13.3	18.9
1989	4	3	33.4	22.0864	11.3136	21.6	32.8	29.1	28.1	18.6	22.8	21.1	20.8	75	43	49	56	19.5	21.2	19.8	20.1	17.1	18.4	17.3	17.6
1989	4	4	34.2	22.2913	11.9087	23	33	29.7	28.9	21	24.1	22.2	22.4	84	48	52	61	23.5	24.2	21.8	23.2	20.1	20.6	18.9	19.9
1989	4	5	35	22.3905	12.6095	25.4	32.9	29.4	29.3	21.8	24.2	22.1	22.7	73	49	53	58	23.8	24.5	21.8	23.4	20.3	20.8	18.9	20
1989	4	6	34.2	22.2455	11.9545	24.7	33.4	29.4	29.2	23.6	25.6	22.4	23.9	91	54	55	67	28.4	27.7	22.5	26.2	23.2	22.8	19.4	21.8
1989	4	7	35.2	22.2619	12.9381	24.9	34.8	31.3	30.6	22.6	23.4	22.4	22.8	82	38	47	56	25.9	21.3	21.3	22.8	21.7	18.5	18.5	19.6
1989	4	8	35.8	22.04	13.76	24.6	35.8	31.8	31	22.6	23.8	21.8	22.7	84	37	42	54	26.1	21.6	19.6	22.4	21.8	18.7	17.2	19.2
1989	4	9	36.2	22.6087	13.5913	27	35.6	31.9	31.6	22.2	24.8	22	23	66	42	42	50	23.6	24.2	20	22.6	20.2	20.6	17.5	19.4
1989	4	10	36.3	22.2909	14.0091	26.1	34.3	31.3	30.8	23.6	25.2	22.7	23.8	81	48	48	59	27.5	26.1	22	25.2	22.6	21.8	19	21.1
1989	4	11	36.5	22.2045	14.2955	25	35.2	32.2	31.2	23	26.1	22.8	24	85	49	45	59	26.8	27.8	21.6	25.4	22.2	22.9	18.7	21.3
1989	4	12	36.2	22.3619	13.8381	25.1	32.6	27.6	28.2	22.6	25.8	23.5	24	81	58	71	70	25.8	28.8	26.3	26.9	21.6	23.4	21.9	22.3
1989	4	13	35.6	22.2	13.4	26.8	34.1	31.6	31	24.7	25	22.8	24.2	84	48	47	60	29.7	25.7	22	25.8	23.9	21.6	19	21.5
1989	4	14	37.2	22.0667	15.1333	25.3	35.5	31.9	31.1	21.3	24.8	22.6	22.9	70	42	45	53	22.7	24.3	21.3	22.8	19.5	20.6	18.5	19.6
1989	4	15	36.4	22.1476	14.2524	26.4	35.4	31.6	31.3	24.2	25.8	23.3	24.4	84	47	50	60	28.7	26.9	23.2	26.3	23.4	22.3	19.9	21.9
1989	4	16	34.9	22.6955	12.2045	24.8087	32.8706	28.9733	28.9267	23.4762	26.195	24.4857	24.7526	89.3	60	71.95	74.4	28.0667	29.44	27.9762	28.465	22.9476	23.7	22.8476	23.155
1989	4	17	37.2	22.3238	14.8762	26.3	36.6	27.8	29.6	25	23.2	22.7	23.6	90	32	65	62	30.8	19.7	24.2	24.9	24.5	17.2	20.6	20.8
1989	4	18	36.8	22.415	14.385	26.6	32.7471	32	28.8471	21.3	26.35	24.2	24.6421	63	62.3	53	74.5789	21.9	30.05	25.1	28.4211	18.9	24.065	21.1	23.0895
1989	4	19	36.4	22.4667	13.9333	23.4	35.4	30.6	30	20.8	27.8	24.3	24.3	79	56	60	65	22.9	32.4	26.2	27.2	19.6	25.4	21.9	22.3
1989	4	20	36.2	22.5	13.7	25.8	33.4	30.1	29.9	24.4	26.8	24	25.1	89	60	61	70	29.6	30.9	25.8	28.8	23.9	24.6	21.6	23.4
1989	4	21	35.4	22.4526	12.9474	25.9	34.4	27.6	28.9	24.2	27.2	24.6	25.3	87	58	78	74	29.1	31.3	29	29.8	23.6	24.8	23.5	24
1989	4	22	31.6	22.7476	8.85238	25.2	27.3	25.1	25.7	24.4	25.6	24.4	24.8	94	87	94	92	30	31.7	30.1	30.6	24.1	25	24.1	24.4
1989	4	23	33.7	22.8714	10.8286	25.8	29.8	26.4	27.1	24.2	22.3	24.9	23.8	88	52	89	76	29.1	22	30.5	27.2	23.6	19	24.4	22.3
1989	4	24	33.2	22.4571	10.7429	25.5	31.6	28.8	28.7	23.8	25	26.4	25.1	87	59	83	76	28.4	27.3	32.8	29.5	23.2	22.6	25.6	23.8
1989	4	25	35.7	22.6682	13.0318	26.2	35.4	25.4	28.1	24	26.8	24.8	25.2	83	52	95	77	28.4	29.6	30.9	29.6	23.2	23.9	24.6	23.9
1989	4	26	35.6	22.6286	12.9714	24.4	32.8	29.6	29.1	23.2	25	24.6	24.3	90	53	67	70	27.6	26.6	27.6	27.3	22.7	22.1	22.7	22.5
1989	4	27	33.4	22.6381	10.7619	25.2	32.9	28.2	28.6	23.8	26	25.8	25.2	89	58	83	77	28.6	29.1	31.6	29.8	23.3	23.6	25	23.9
1989	4	28	34.2	22.4524	11.7476	25.2	32	28.9	28.8	24	26.4	24.6	25	91	65	71	75	29	30.7	28.1	29.3	23.6	24.5	23	23.7
1989	4	29	33	22.1286	10.8714	26.4	31.8	28.4	28.8	24	26.5	24.2	24.9	82	66	71	73	28.3	31.1	27.4	28.9	23.1	24.7	22.6	23.5
1989	4	30	33.6684	22.3318	11.3366	24.7542	31.4412	26.6625	27.4	23.6304	26.1857	24.54	24.7316	91.2609	67.7143	84.4737	81.2222	28.4348	30.5429	29.5211	29.4056	23.1826	24.381	23.8158	23.7389
1989	5	1	31.6	22.505	9.095	26.5	29	28.2	28	25	25.2	25.8	25.3	89	74	83	82	30.7	29.6	31.6	30.6	24.5	23.8	25	24.4
1989	5	2	28.2	22.25	5.95	23.8	26.4	25.3	25.2	23	23.8	24.4	23.7	94	81	93	89	27.6	27.8	30	28.4	22.7	22.8	24.1	23.2
1989	5	3	30.6	22.5	8.1	25.2	30.1	28.2	27.9	24	26.8	25.5	25.4	91	78	81	83	29	33.1	30.9	31	23.6	25.7	24.6	24.6
1989	5	4	33.6	22.02	11.58	23.5	32.9	27	27.6	21.8	26.6	25	24.5	86	61	85	78	25	30.7	30.4	28.7	21.1	24.5	24.3	23.3
1989	5	5	34.5	22.365	12.135	25.6	32.2	30.2	29.6	24	25.8	23.7	24.5	88	60	58	69	28.8	29	25	27.6	23.4	23.5	21.1	22.7
1989	5	6	31.6	22.0316	9.56842	25.2	30	27.6	27.6	23.4	25.2	25	24.5	86	68	81	78	27.6	28.9	30	28.8	22.7	23.5	24.1	23.4
1989	5	7	33	22.3263	10.6737	24.2	32	27.2	27.7	22.8	26	24.3	24.4	89	62	79	77	26.8	29.7	28.5	28.3	22.2	23.9	23.2	23.1
1989	5	8	28	22.2905	5.70952	24.8	24.4	24.8	24.7	23	23	22.8	22.9	86	89	84	86	26.9	27.2	26.4	26.8	22.3	22.5	22	22.3
1989	5	9	31.4	22.4095	8.99048	23.6	29.4	25.4	26	22.2	26.3	23.6	24	89	79	86	84	25.8	32.2	27.9	28.6	21.6	25.3	22.9	23.3
1989	5	10	34.2	22.419	11.781	23.2	30	25.9	26.3	22.6	26.9	23.7	24.4	95	79	83	86	27	33.4	27.9	29.4	22.4	25.9	22.9	23.7
1989	5	11	32.4	22.5667	9.83333	25.3	30.4	28.1	28	23.8	25.8	25.4	25	88	70	81	80	28.5	30.2	30.7	29.8	23.2	24.2	24.5	24
1989	5	12	31.6	22.2053	9.39474	25	29	27.4	27.2	22.2	25.8	26	24.7	79	78	90	82	24.9	31.1	32.7	29.6	21	24.7	25.5	23.8
1989	5	13	30	22.2421	7.75789	25.4	27.6	25.9	26.2	23.2	24	23.4	23.5	83	74	81	80	27	27.5	27.1	27.2	22.3	22.6	22.4	22.5
1989	5	14	31.2	22.5714	8.62857	23.2	29.8	25.8	26.1	22.9	25.2	22	23.4	98	69	72	80	27.7	29	23.9	26.9	22.8	23.6	20.4	22.2
1989	5	15	32.5	22.3762	10.1238	25.2	29.7	27.4	27.4	23.6	25.6	26	25.1	88	72	90	83	28.1	30.1	32.7	30.3	23	24.2	25.5	24.2
1989	5	16	34.6	22.3952	12.2048	25	31.2	28	28	23.2	25.6	24	24.3	86	64	72	74	27.2	29.1	27.2	27.9	22.5	23.6	22.5	22.9
1989	5	17	33.6	22.3864	11.2136	27.4	33.1	31.4	30.8	22.9	27	24	24.6	68	63	54	62	25	31.6	25	27.2	21.1	25	21.1	22.4
1989	5	18	33.9	22.775	11.125	26.2	32	29.2	29.2	22.6	26.5	24	24.4	74	65	65	68	25.1	31	26.4	27.5	21.1	24.6	22	22.6
1989	5	19	34.6	22.5842	12.0158	24.6	32.2	28.2	28.3	22.6	26.2	26.4	25.1	84	63	87	78	26.1	30.1	33.2	29.8	21.8	24.1	25.8	23.9
1989	5	20	35.4	22.4421	12.9579	24.1	32.9	31.7	30.1	22.2	27.2	23.8	24.4	85	65	52	67	25.5	32.3	24.3	27.4	21.4	25.4	20.6	22.5
1989	5	21	35.8	22.09	13.71	27	34.3	28.2	29.4	23.6	26	24.8	24.8	75	52	76	68	26.9	28.2	29.1	28	22.3	23.1	23.6	23
1989	5	22	35.4	22.295	13.105	24.6	35.4	26	28	22.8	26.4	22.8	24	86	50	76	71	26.6	28.5	25.6	26.9	22.1	23.3	21.5	22.3
1989	5	23	32.6222	22.19	10.4322	24.8	35.1	27.4	28.7	24	26	22.6	24.2	94	49	67	70	29.3	27.6	24.3	27.1	23.7	22.7	20.6	22.4
1989	5	24	32.5375	22.3333	10.2042	24.4	29.1	27.5937	27.9875	23.4	25.4	24.9111	24.7588	92	75	83.8333	81.5882	28.1	30	30.0278	29.4412	23	24.1	24.0611	23.7353
1989	5	25	31	21.9762	9.02381	24.2	29.7	25.6	26.3	23.1	26.2	24	24.4	91	76	88	85	27.5	31.7	28.8	29.3	22.7	25	23.4	23.7
1989	5	26	32.9059	21.79	11.1159	24.6	30.4	28	27.8	22.9	25	26	24.6	87	65	85	79	26.8	28.1	32.3	29.1	22.2	23	25.3	23.5
1989	5	27	32.4	22.0619	10.3381	24.4	31.5	26.4	27.2	23.2	26.6	23	24.3	90	68	75	78	27.6	31.6	25.9	28.4	22.7	25	21.6	23.1
1989	5	28	32.9312	21.73	11.2013	24.7273	31.4	27.3	27.86	23.2286	26.15	24.9579	24.7353	89.4762	68.2353	84.2632	80	27.5762	30.5353	30.1579	29.3563	22.6667	24.3529	24.1	23.675
1989	5	29	32.1	21.7056	10.3944	27.4	31.3	26.3	27.8	25.1	26	24.7	25.3	83	66	88	79	30.3	30.1	30.1	30.2	24.3	24.2	24.1	24.2
1989	5	30	30	21.6632	8.33684	24.1	28.9	26.8	26.6	22.4	25.9	26	24.8	87	79	94	86	26	31.4	33.1	30.2	21.7	24.9	25.7	24.1
1989	5	31	34	21.7333	12.2667	25.4	31	28.2	28.2	22.6	25.3	26.4	24.8	79	63	87	76	25.6	28.5	33.2	29.1	21.5	23.2	25.8	23.5
1989	6	1	33	22.1263	10.8737	25.6	32.1	27.9	28.4	23.7	27.6	26.1	25.8	85	71	87	81	28	34	32.6	31.5	23	26.2	25.5	24.9
1989	6	2	31.2	22.3688	8.83125	24.2	29.8	27.2	27.1	23.6	25.8	26.1	25.2	95	73	92	87	28.7	30.6	33.1	30.8	23.4	24.4	25.7	24.5
1989	6	3	27.8	22.3667	5.43333	23.2	27.4	26.2	25.8	22.7	24.9	25	24.2	96	82	91	89	27.2	29.8	30.9	29.3	22.5	24	24.6	23.7
1989	6	4	32.2	22.3667	9.83333	25.7	27.2	26	26.2	22.4	24.8	24.2	23.8	75	82	86	81	24.9	29.7	29	27.9	21	23.9	23.5	22.8
1989	6	5	32.6	22.06	10.54	24.4	29.6	27.6	27.3	23	26.4	24	24.5	89	78	74	80	27.2	32.3	27.5	29	22.5	25.3	22.6	23.5
1989	6	6	30.6	22.2842	8.31579	25.2	28	26.2	26.4	24	25.4	24.8	24.7	91	81	89	87	29	30.7	30.4	30	23.6	24.5	24.3	24.1
1989	6	7	32.9	22.0053	10.8947	23.9	31.2	27.6	27.6	23	26.6	23.4	24.3	93	70	70	78	27.5	31.8	26	28.4	22.7	25.1	21.7	23.2
1989	6	8	33.3	22.2471	11.0529	25.6	32	28.4	28.6	23.7	27.1	25.8	25.5	85	69	81	79	28	32.6	31.5	30.7	23	25.5	24.9	24.5
1989	6	9	34	22.1778	11.8222	25.8	30.6	27.2286	27.6231	23.4	26.8	24.7526	24.9579	82	75	82.5789	81.0556	27.2	32.7	29.6632	29.7889	22.5	25.6	23.8053	23.9167
1989	6	10	33.8	22.5	11.3	24.6	32.2	28.1	28.3	23	25.2	24.2	24.1	87	57	73	72	27	27.5	27.6	27.4	22.4	22.6	22.7	22.6
1989	6	11	33	22.5158	10.4842	24.7	31.4	28.7	28.4	23	25.8	24.9	24.6	87	64	74	75	27	29.5	29	28.5	22.3	23.8	23.5	23.2
1989	6	12	33.3	22.235	11.065	24.6	31.4	28.1	28	24	25.3	24.5	24.6	95	61	75	77	29.4	28.2	28.4	28.7	23.8	23.1	23.2	23.3
1989	6	13	31.4	21.825	9.575	26.1	30.4	27.4	27.8	25.4	26.4	24	25.3	95	73	76	81	32	31.8	27.6	30.4	25.2	25.1	22.7	24.3
1989	6	14	33.6	22.2684	11.3316	23.4	33.3	31.2	29.8	22.8	26.7	23.4	24.3	95	60	52	69	27.3	30.7	23.7	27.2	22.6	24.5	20.2	22.4
1989	6	15	34.8	22.1611	12.6389	24.2	33	30.8	29.7	22.1	25.4	24.6	24	84	55	61	66	25.2	27.5	26.9	26.5	21.2	22.6	22.3	22
1989	6	16	34.1	22.2368	11.8632	24.6	32.4	27.75	27.6	23.8	25.2	25.205	24.9294	94	56	80.4444	80.6667	28.9	27.3	30.32	29.6222	23.5	22.6	24.2	23.8111
1989	6	17	34.6	22.45	12.15	26.2	31.8	28.9	29	22	25.2	22.3	23.2	70	59	57	62	23.7	27.7	22.6	24.7	20.2	22.8	19.5	20.8
1989	6	18	33.4	22.5579	10.8421	27	31.2	28	28.5	23.8	26.3	25.2	25.1	77	68	80	75	27.4	31	30.2	29.5	22.6	24.6	24.2	23.8
1989	6	19	31.8	22.3158	9.48421	25	30.8	27.3	27.6	24	26.9	25	25.3	92	74	83	83	29.2	32.9	30.2	30.7	23.6	25.6	24.2	24.5
1989	6	20	34.4	22.1684	12.2316	26.6	32	28.9	29.1	24.7	25.1	26	25.3	86	58	80	74	29.9	27.3	31.7	29.6	24	22.6	25	23.9
1989	6	21	33.8	22.2105	11.5895	25	32.1	24.6	26.6	23.2	25	22.8	23.7	86	57	86	76	27.2	27	26.6	26.9	22.5	22.4	22.1	22.3
1989	6	22	32	22.2632	9.73684	25	31.2	24	26	24	25.8	22.4	24.1	92	65	87	82	29.2	29.7	26	28.3	23.6	23.9	21.8	23.1
1989	6	23	30.8	22.52	8.28	23.6	30.6	25.5	26.3	22.7	26.7	23.8	24.4	93	74	87	85	27	32.5	28.4	29.3	22.3	25.4	23.2	23.6
1989	6	24	32	22.35	9.65	24.5	29.8	27.2	27.2	22.6	25.8	25.4	24.6	85	73	87	82	26.2	30.6	31.2	29.3	21.8	24.4	24.8	23.7
1989	6	25	29.9	21.7	8.2	23.8	27.5	24.4	25	23.2	24.4	22.2	23.3	95	78	83	85	28	28.5	25.3	27.3	23	23.3	21.3	22.5
1989	6	26	32.8	21.82	10.98	23.4	30.8	28.4	27.8	21.4	25.6	24.8	23.9	84	66	75	75	24.2	29.4	28.9	27.5	20.5	23.8	23.5	22.6
1989	6	27	32.4	21.67	10.73	24	29	27.4	27	22.1	26.8	25.1	24.7	85	84	83	84	25.3	33.8	30.3	29.8	21.3	26.1	24.3	23.9
1989	6	28	34	21.735	12.265	25.5	31.8	24.8	26.7	22.6	25	23.6	23.7	78	58	91	76	25.5	27.2	28.3	27	21.4	22.5	23.1	22.4
1989	6	29	34.2	21.6632	12.5368	24.4	32.9	29.4	29	22.4	26.6	25.2	24.7	84	61	72	72	25.8	30.7	29.3	28.6	21.6	24.5	23.7	23.3
1989	6	30	34.2	22.3187	11.8813	26.1	32.9	27	28.3	23.2	25.3	22.3	23.6	78	55	67	67	26.5	27.3	23.8	25.9	22.1	22.5	20.3	21.6
1989	7	1	32.6	22.15	10.45	24.5	31.2	28.7	28.3	23.1	26	25.1	24.7	89	66	75	77	27.3	30.2	29.5	29	22.6	24.2	23.8	23.5
1989	7	2	31.9	22.4316	9.46842	23.4	29.5	27	26.7	22.6	24.9	25.1	24.2	93	69	86	83	26.9	28.5	30.6	28.7	22.3	23.2	24.4	23.3
1989	7	3	34	21.9105	12.0895	22.7	30.5	30	28.3	21.7	24.8	24	23.5	92	63	61	72	25.3	27.6	25.9	26.2	21.3	22.7	21.7	21.9
1989	7	4	35.3	22.0263	13.2737	25.7	32.8	31.4	30.3	22.6	25.8	23.3	23.9	77	58	51	62	25.4	28.6	23.3	25.8	21.3	23.3	19.9	21.5
1989	7	5	33.5	21.8778	11.6222	24.9	32.8	25.3	27.1	23.2	25	22.5	23.6	87	53	79	73	27.3	26.6	25.4	26.4	22.5	22.1	21.4	22
1989	7	6	34	22.4778	11.5222	26.4	32.2	30.6	30	23.4	24.6	23.2	23.7	78	54	54	62	26.8	25.9	23.6	25.4	22.2	21.7	20.1	21.4
1989	7	7	34.3	22.2882	12.0118	23.5	31.2	26.2	26.8	22.1	25.8	24.9	24.3	89	65	90	81	25.7	29.7	30.6	28.7	21.5	23.9	24.4	23.3
1989	7	8	32.4	22.1895	10.2105	23.4	29	27.6	26.9	23.1	25	25	24.4	98	73	81	84	28.1	29	30	29	23	23.6	24.1	23.5
1989	7	9	31.8	22.0222	9.77778	23.2	29.8	26.6	26.5	21.8	25.1	22.6	23.2	89	69	71	76	25.2	28.8	24.8	26.3	21.2	23.4	21	21.9
1989	7	10	32	22.1684	9.83158	22.8	30.8	27	26.9	21.8	25.3	25.2	24.1	92	65	87	81	25.5	28.6	30.9	28.3	21.4	23.3	24.6	23.1
1989	7	11	34.2	21.9842	12.2158	24.3	32.4	30.8	29.6	22.3	25.8	23.8	24	84	59	56	67	25.6	28.9	24.9	26.5	21.5	23.5	21	22
1989	7	12	36.1	21.9263	14.1737	24.3	33.8	31.3	30.2	22.9	25.9	23.6	24.1	89	54	53	65	27	28.2	24.1	26.4	22.4	23.1	20.5	22
1989	7	13	36.8	22.2333	14.5667	23.9	33.2	31.2	29.9	21.4	27	24.2	24.2	80	62	56	66	23.8	31.6	25.6	27	20.3	25	21.5	22.3
1989	7	14	35.8	22.1	13.7	26	35.2	32.4	31.5	23	26.4	23.5	24.3	78	50	48	59	26.1	28.6	23.1	26	21.8	23.3	19.8	21.7
1989	7	15	36	22.2444	13.7556	26.8	34.3	32.4	31.5	22.8	25.9	24	24.2	71	52	50	58	25.1	27.9	24.3	25.8	21.2	22.9	20.7	21.6
1989	7	16	34.8	22.1474	12.6526	25.8	33.6	32.9	31.3	22.6	25.6	24.4	24.2	76	53	50	60	25.3	27.6	25	26	21.3	22.7	21.1	21.7
1989	7	17	35.9	21.6118	14.2882	25.2	33.6	32.6	31	24.6	26.4	24.8	25.3	95	57	53	69	30.5	29.7	26.2	28.8	24.4	23.9	21.9	23.4
1989	7	18	36.5	21.8895	14.6105	25.7	35.6	29.4	30	24.2	26.6	24.2	25	88	50	65	68	29.2	28.9	26.8	28.3	23.6	23.5	22.2	23.1
1989	7	19	33.9	21.92	11.98	25	31	25.8	26.9	23.3	24.4	22.6	23.4	87	58	76	74	27.5	26.2	25.3	26.3	22.6	21.9	21.3	21.9
1989	7	20	33.6	22.2944	11.3056	24.2	30.8	26.2	26.9	23.2	27.2	25.4	25.3	92	76	94	87	27.8	33.7	31.9	31.1	22.8	26.1	25.1	24.7
1989	7	21	34	21.9947	12.0053	24	31.4	28	27.9	23.2	25.8	25.3	24.8	94	64	81	79	27.9	29.5	30.5	29.3	22.9	23.8	24.4	23.7
1989	7	22	31.1	22.44	8.66	24.9	30.6	25.6	26.7	24.2	26.5	23.5	24.7	94	73	84	84	29.7	31.9	27.6	29.7	23.9	25.1	22.7	23.9
1989	7	23	32	21.875	10.125	25.4	30	25.6	26.6	23.6	26.2	23	24.3	86	74	80	80	27.9	31.5	26.4	28.6	22.9	24.9	22	23.3
1989	7	24	32.3	21.95	10.35	23.6	32	29	28.4	23.2	25.8	23.4	24.1	97	61	63	74	28.2	29.1	25.1	27.5	23	23.6	21.2	22.6
1989	7	25	31	22.2	8.8	24.8	29.6	25.4	26.3	24.4	26	23.8	24.7	97	75	88	87	30.3	31.2	28.4	30	24.3	24.8	23.2	24.1
1989	7	26	30.2	22.315	7.885	23.8	29.6	26	26.4	23	25.4	25.2	24.5	94	72	94	86	27.6	29.7	31.5	29.6	22.7	23.9	24.9	23.8
1989	7	27	32.2	22.0947	10.1053	25	31.2	25	26.5	22.4	26.3	23.4	24	80	68	88	79	25.4	31	27.7	28	21.3	24.6	22.8	22.9
1989	7	28	33	22.3611	10.6389	24.6	31	27.4	27.6	23.6	26.6	25	25.1	92	71	82	82	28.5	31.9	30.1	30.2	23.2	25.1	24.1	24.2
1989	7	29	34.2	22.3579	11.8421	24.6	31.5	29.6	28.8	22.8	26.4	25.5	24.9	86	67	72	75	26.6	31.1	29.9	29.2	22.1	24.7	24.1	23.6
1989	7	30	33.3	22.0211	11.2789	25.5	31.6	29.4	29	24.6	25.7	22.4	24.2	93	63	55	70	30.3	29.1	22.5	27.3	24.3	23.6	19.4	22.4
1989	7	31	33.8529	21.97	11.8829	27.2	32.6	27.0833	27.4385	24.2	26.4	24.0824	24.3412	78	62	80.8824	80.1667	28.2	30.3	28.3056	28.7167	23.1	24.3	23.0722	23.2944
1989	8	1	34.3	21.76	12.54	24.2	31.4	26.7	27.3	20.7	27.8	25.1	24.5	73	76	88	79	22.1	35	30.8	29.3	19.1	26.7	24.5	23.4
1989	8	2	35.2	21.9842	13.2158	25	32.2	27.1	27.9	22.1	26.4	25.9	24.8	78	64	91	78	24.7	30.6	32.6	29.3	20.9	24.4	25.5	23.6
1989	8	3	31.1	22.2632	8.83684	22.4	29.1	26.8	26.3	21.6	26.2	25.5	24.4	93	80	90	88	25.3	32.1	31.8	29.7	21.3	25.2	25.1	23.9
1989	8	4	32	22.2938	9.70625	23	29.3	27.2	26.7	21.9	26.4	26.2	24.8	91	80	92	88	25.5	32.5	33.3	30.5	21.4	25.4	25.9	24.3
1989	8	5	34.6	22.4278	12.1722	24.1	28.9	26.8	26.6	23.3	26	25.3	24.9	94	80	89	87	28.1	31.7	31.2	30.3	23	25	24.8	24.3
1989	8	6	29.8	22.2235	7.57647	23.6	26.7	25.4	25.3	23	24.5	24.3	23.9	95	84	91	90	27.7	29.3	29.6	28.9	22.8	23.7	23.9	23.5
1989	8	7	33.8	22.1647	11.6353	23.1	31.3	29.6	28.4	21.6	26.2	24.9	24.2	88	67	69	74	24.8	30.7	28.4	28	21	24.5	23.2	22.9
1989	8	8	34.4	22.4	12	23.4	30.8	26.1	26.6	22.1	26.3	24	24.1	89	70	84	81	25.7	31.3	28.4	28.5	21.6	24.8	23.2	23.2
1989	8	9	34.8	22.5579	12.2421	24.9	31.6	29.7	29	23.1	26.2	24.8	24.7	86	66	67	73	27.1	30.5	28.1	28.5	22.4	24.4	23	23.3
1989	8	10	32.4	22.1722	10.2278	23.8	31.6	27	27.4	23.2	25.8	24.1	24.4	95	63	79	79	28	29.4	28.1	28.5	23	23.8	23	23.3
1989	8	11	34.5	22.0941	12.4059	27	32	27.9	28.7	22.4	26.3	24.2	24.3	68	64	74	69	24.1	30.5	27.8	27.4	20.5	24.4	22.8	22.5
1989	8	12	30.6	22.3222	8.27778	23.4	30.6	26.9	27	22.1	25.3	24.4	23.9	89	66	82	79	25.7	28.8	28.9	27.8	21.6	23.4	23.5	22.8
1989	8	13	34.9	22.4118	12.4882	24.8	32.6	25.8	27.3	22.7	26.4	23	24	84	62	79	75	26.2	30.3	26.2	27.6	21.9	24.3	21.9	22.7
1989	8	14	31.8	22.3789	9.42105	25	28.8	26.6	26.8	23.4	24.8	25.1	24.4	88	72	89	83	27.7	28.7	30.9	29.1	22.8	23.3	24.6	23.6
1989	8	15	32.8	22.3556	10.4444	24.1	30.6	28.3	27.8	23	26.2	25.9	25	91	71	83	82	27.4	31.1	31.8	30.1	22.6	24.7	25.1	24.1
1989	8	16	33.4	22.1059	11.2941	23.4	32.2	27.3	27.5	21.8	25	23.2	23.3	87	56	71	71	25.1	27	25.7	25.9	21.1	22.3	21.6	21.7
1989	8	17	33.4	21.6444	11.7556	24.2	30.2	28	27.6	23.4	25.8	25.6	24.9	94	71	83	82	28.2	30.3	31.2	29.9	23.1	24.3	24.8	24
1989	8	18	35.6	22.2471	13.3529	24.2	32.4	30	29.2	22.7	27.2	26.4	25.4	88	67	76	77	26.6	32.7	32	30.4	22.1	25.5	25.2	24.3
1989	8	19	34.6	22.5	12.1	24.5	30.9	28.3	28	22.8	25.2	24.7	24.2	87	63	75	75	26.6	28.3	28.7	27.9	22.1	23.1	23.4	22.9
1989	8	20	35.4	22.2842	13.1158	24.215	32.6	28.1	28.6267	23.1158	27.2	25.8	23.0294	89.7059	66	83	76.625	27.5105	32.5	31.7	28.1875	22.6368	25.5	25	22.9875
1989	8	21	33.4	22.2895	11.1105	24.2	32.3	27.8	28	23.1	25.2	25.6	24.6	91	57	84	77	27.5	27.4	31.4	28.8	22.7	22.6	24.8	23.4
1989	8	22	34.2	22.33	11.87	23.5	31.8	26.4	27	22	26.8	22.9	23.9	88	68	74	77	25.4	31.9	25.6	27.7	21.4	25.2	21.5	22.7
1989	8	23	32	22.425	9.575	24	30.6	29	28.1	22.8	26.1	25.4	24.8	90	70	75	79	27	30.9	30.1	29.3	22.3	24.6	24.1	23.7
1989	8	24	29.1	22.35	6.75	24	27.6	25.8	25.8	23.3	25.4	24.5	24.4	94	84	90	89	28.1	31	29.9	29.7	23	24.6	24	23.9
1989	8	25	31.2	22.1412	9.05882	24	29.3	26.2	26.4	23.6	26.2	25	24.9	97	78	91	89	28.9	32	30.9	30.6	23.5	25.2	24.6	24.4
1989	8	26	33.2	22.3211	10.8789	24.3	32.1	29.8	29	22.9	27.4	25.6	25.3	89	70	72	77	27	33.4	30.1	30.2	22.4	25.9	24.1	24.1
1989	8	27	30.6	21.9111	8.68889	25.1	28.7	27.1	27	23.8	25.5	24.8	24.7	90	78	83	84	28.6	30.5	29.8	29.6	23.3	24.4	24	23.9
1989	8	28	33	22.27	10.73	26	31.4	25	26.9	24.2	26.4	23.3	24.6	86	68	87	80	29	31.1	27.5	29.2	23.5	24.7	22.6	23.6
1989	8	29	30	22.12	7.88	22.3	27.8	25.6	25.3	21.1	24.6	23.7	23.1	90	77	85	84	24.2	28.8	28	27	20.6	23.4	23	22.3
1989	8	30	30.3	22.14	8.16	23.2	27.2	24.4	24.8	22.6	24.1	23.6	23.4	95	78	94	89	27	28	28.6	27.9	22.4	22.9	23.3	22.9
1989	8	31	33	22.27	10.73	24.1	31.3	29.8	28.8	22.5	25.8	25.3	24.5	87	65	70	74	26.2	29.6	29.3	28.4	21.9	23.9	23.7	23.1
1989	9	1	32.7	22.2	10.5	23.9	31.4	28.6	28.1	22.8	26.2	25.6	24.9	91	67	79	79	27	30.6	30.8	29.5	22.4	24.4	24.6	23.8
1989	9	2	34.2	22.285	11.915	25.2	31.9	29.2	28.9	23.2	26.8	25.3	25.1	85	67	73	75	27.1	31.9	29.7	29.6	22.4	25.1	23.9	23.8
1989	9	3	32.8	21.9762	10.8238	23.8	30.8	28.3	27.8	22.9	25.8	25.2	24.6	93	67	78	79	27.3	29.9	30	29.1	22.5	24.1	24.1	23.6
1989	9	4	29.8	21.97	7.83	24	29.2	26.3	26.5	23.4	25.4	24.9	24.6	95	74	89	86	28.4	29.9	30.6	29.6	23.2	24.1	24.4	23.9
1989	9	5	31	22.3381	8.6619	22.6	29.4	27.2	26.6	22.2	26.4	25.7	24.8	97	79	89	88	26.5	32.4	32	30.3	22	25.4	25.2	24.2
1989	9	6	30.2	22.281	7.91905	23	29.1	27.4	26.7	22.6	25.2	24.9	24.2	97	73	82	84	27.1	29.5	29.8	28.8	22.4	23.8	24	23.4
1989	9	7	30.8	22.3105	8.48947	22.4	28.6	26.8	26.1	21.8	25.2	24.9	24	95	76	86	86	25.7	29.8	30.2	28.6	21.6	24	24.2	23.3
1989	9	8	33.2	22.4059	10.7941	24	32.6	27.2	27.8	23	27.2	26	25.4	92	66	91	83	27.4	32.5	32.8	30.9	22.6	25.5	25.6	24.6
1989	9	9	32.2	22.315	9.885	23.8	31	27.8	27.6	22.7	26.1	24.6	24.5	91	68	77	79	26.9	30.6	28.8	28.8	22.3	24.4	23.4	23.4
1989	9	10	32.4	22.281	10.119	23.4	29.2	26.3	26.3	22.3	25.6	24.8	24.2	91	75	89	85	26.2	30.5	30.3	29	21.9	24.4	24.3	23.5
1989	9	11	31.9	21.9158	9.98421	23.5	30.1	25.8	26.3	23	25.4	24.4	24.3	96	69	89	85	27.8	29.3	29.6	28.9	22.8	23.7	23.9	23.5
1989	9	12	31.9	22.2143	9.68571	23.8	30.4	27	27	22.6	26.4	24.8	24.6	90	73	84	82	26.6	31.8	29.8	29.4	22.1	25.1	24	23.7
1989	9	13	32.3	22.015	10.285	23.7	31.4	27.2	27.4	23.1	26.2	25.1	24.8	95	67	85	82	27.9	30.6	30.5	29.6	22.9	24.4	24.4	23.9
1989	9	14	31	22.7053	8.29474	22.5	30.2	27.2	26.8	21.8	25.4	25	24.1	94	68	84	82	25.6	29.3	30.2	28.4	21.5	23.7	24.2	23.1
1989	9	15	33.2	22.3474	10.8526	23.2	31.4	27.7	27.5	22	25.9	25.6	24.5	90	65	85	80	25.6	29.8	31.4	29	21.5	24	24.9	23.5
1989	9	16	32.3	21.9833	10.3167	24.4	30.5	27.4	27.4	23.2	26.8	25	25	90	75	82	83	27.6	32.8	30.1	30.2	22.7	25.6	24.1	24.2
1989	9	17	32.4	22.08	10.32	25.4	31	22.6	25.4	23.1	26.9	21.8	23.9	82	73	93	83	26.7	32.7	25.6	28.4	22.2	25.6	21.5	23.1
1989	9	18	30.9	22.25	8.65	23.2	29	26.7	26.4	22.8	24.6	25	24.1	97	70	87	85	27.5	28	30.5	28.7	22.6	23	24.4	23.3
1989	9	19	30.6	22.535	8.065	23	28.3	26.6	26.1	22.4	25.2	25.6	24.4	95	78	92	88	26.7	30	32.2	29.6	22.2	24.1	25.3	23.8
1989	9	20	30	22.4474	7.55263	23.3	27.3	25	25.1	21.6	25.8	24	23.8	86	89	92	89	24.7	32.2	29.2	28.7	20.9	25.3	23.6	23.3
1989	9	21	30	22.0895	7.91053	24.1	24.2	26.5	25.3	23.2	23.4	25.4	24	93	94	92	93	27.8	28.2	31.7	29.3	22.9	23.1	25	23.7
1989	9	22	30.2	22.1471	8.05294	22.3	29.2	24.3	25	22	23.4	23	22.8	97	62	90	83	26.2	25	27.2	26.1	21.9	21.1	22.5	21.8
1989	9	23	32.7	21.7158	10.9842	22.7	31.8	28.1	27.7	21.8	26.6	25.7	24.7	93	67	83	81	25.5	31.4	31.4	29.5	21.4	24.9	24.9	23.7
1989	9	24	32.2	21.785	10.415	22.4	32.2	27.4	27.4	22	27.1	25.6	24.9	97	68	87	84	26.2	32.5	31.6	30.1	21.8	25.4	25	24.1
1989	9	25	31	21.825	9.175	22.7	30	26.5	26.4	22.2	25.9	25.5	24.5	96	72	92	87	26.4	30.7	32	29.7	22	24.5	25.2	23.9
1989	9	26	30	21.8667	8.13333	24	25.6	24.4	24.6	23	24	23.8	23.6	92	88	95	92	27.4	28.8	29.1	28.4	22.6	23.4	23.6	23.2
1989	9	27	29.2	21.6333	7.56667	23.4	27.3	25.8	25.6	22.4	24.6	23.7	23.6	92	80	84	85	26.4	29.1	27.9	27.8	22	23.6	22.9	22.8
1989	9	28	30.4	22.15	8.25	23.2	27.6	25	25.2	21.8	24.9	23.8	23.5	89	80	91	87	25.2	29.7	28.7	27.9	21.2	23.9	23.4	22.8
1989	9	29	29.8	22.0789	7.72105	24.2	29	26.1	26.4	22.5	24.4	25	24	87	69	92	82	26.1	27.5	30.9	28.2	21.8	22.7	24.6	23
1989	9	30	32.2	21.775	10.425	23.6	31.2	27.4	27.4	22.3	26.5	25.9	24.9	90	69	89	83	26.1	31.5	32.4	30	21.8	24.9	25.4	24
1989	10	1	33.8	22.1476	11.6524	25	31.4	28	28.1	22.6	26.2	25.2	24.7	82	67	80	76	25.8	30.6	30.2	28.9	21.6	24.4	24.2	23.4
1989	10	2	33.8	21.915	11.885	24.4	30	25.8	26.5	22.6	25.2	22.8	23.5	86	68	78	77	26.2	28.9	25.8	27	21.9	23.5	21.6	22.3
1989	10	3	29.3	21.735	7.565	23.2	27.6	25.2	25.3	22.8	24.2	24.2	23.7	97	76	92	88	27.5	28	29.5	28.3	22.6	22.9	23.8	23.1
1989	10	4	32	21.94	10.06	23.4	29.8	23.6	25.1	21.5	25.6	22.8	23.3	85	72	93	83	24.4	30.1	27.2	27.2	20.7	24.1	22.5	22.4
1989	10	5	29.8	21.99	7.81	22.4	26.8	25.8	25.2	21.8	24.2	24.4	23.5	95	81	89	88	25.7	28.5	29.6	27.9	21.6	23.2	23.9	22.9
1989	10	6	32.6	22.1944	10.4056	22.2	30.4	26.6	26.5	21.2	26.1	25	24.1	92	71	88	84	24.5	31	30.6	28.7	20.8	24.6	24.4	23.3
1989	10	7	31.4	22.13	9.27	23.5	30.2	26.2	26.5	22.6	25.7	23.2	23.8	93	70	78	80	26.8	30.1	26.5	27.8	22.2	24.1	22	22.8
1989	10	8	33.8	22.1474	11.6526	22.8	31.2	28	27.5	21.9	26.4	25.4	24.6	93	69	81	81	25.7	31.3	30.7	29.2	21.5	24.8	24.5	23.6
1989	10	9	28.8	22.0238	6.77619	23.8	27.8	25.2	25.5	23.2	24.8	24.6	24.2	95	79	95	90	28	29.3	30.5	29.3	23	23.7	24.4	23.7
1989	10	10	31.4	22.0619	9.3381	23.6	29.8	25.9	26.3	22.8	25.4	24.6	24.3	93	70	90	85	27.2	29.5	30.1	28.9	22.5	23.8	24.1	23.5
1989	10	11	28.8	22.215	6.585	23.4	28.4	25.4	25.6	22.4	25	24.4	23.9	92	76	92	87	26.4	29.4	29.9	28.6	22	23.8	24	23.3
1989	10	12	31.4	21.85	9.55	23.4	29.8	25.8	26.2	23	25.2	24.2	24.1	97	69	88	85	27.8	29	29.1	28.7	22.8	23.6	23.6	23.3
1989	10	13	32.8	22.1529	10.6471	23.2	30.2	28	27.4	22.2	25.4	25	24.2	92	68	79	80	26.1	29.3	29.7	28.4	21.8	23.7	23.9	23.1
1989	10	14	32.2	22.0053	10.1947	23.4	30.2	27.2	27	22.8	26.2	24.6	24.5	95	73	81	83	27.3	31.4	29.2	29.3	22.6	24.9	23.7	23.7
1989	10	15	32.2	22.1	10.1	23.4	31.6	27.4	27.5	22.6	26.1	25	24.6	93	65	82	80	26.9	30.2	30.1	29.1	22.3	24.2	24.1	23.5
1989	10	16	33.4	21.815	11.585	24.6	32.6	28.4	28.5	22.8	25.8	25.2	24.6	86	58	77	74	26.6	28.8	29.9	28.4	22.1	23.4	24.1	23.2
1989	10	17	32.6	21.74	10.86	24	32	27.2	27.6	22.2	25.8	24.8	24.3	86	61	82	77	25.6	29.1	29.7	28.1	21.5	23.6	23.9	23
1989	10	18	29.8	21.7263	8.07368	22.8	28.7	25.4	25.6	21	25.6	24.2	23.6	85	78	91	85	23.7	30.8	29.4	28	20.2	24.5	23.8	22.8
1989	10	19	32.1214	21.8111	10.3103	24	31.4	26.34	26.7875	23.2	25.8	24.25	24.1	94	64	87	81.6471	27.9	29.5	29.1444	28.2941	22.9	23.8	23.5833	23.0824
1989	10	20	32.6	21.9765	10.6235	24.2	31.8	26.4	27.2	23.4	26.2	24.8	24.8	94	65	88	82	28.2	30.3	30.2	29.6	23.1	24.3	24.2	23.9
1989	10	21	32.2	21.9105	10.2895	23.8	32	26.2	27	22.2	25.8	24.4	24.1	87	61	86	78	25.7	29.1	29.4	28.1	21.5	23.6	23.7	23
1989	10	22	32.6	21.4941	11.1059	24.8	31.8	26.4	27.3	22.6	26	24.6	24.4	83	63	86	78	26	29.8	29.7	28.5	21.7	24	24	23.2
1989	10	23	33.2	21.8143	11.3857	24.2	32	26.8	27.5	23.2	26.6	24.4	24.7	92	66	82	80	27.8	31.3	29	29.3	22.8	24.8	23.5	23.7
1989	10	24	30.8	21.7105	9.08947	23.6	29.6	27	26.8	22.8	24.6	24.8	24.1	93	67	84	81	27.2	27.6	29.8	28.2	22.5	22.7	24	23.1
1989	10	25	32	21.765	10.235	24	31.8	24.2	26	22.6	25.6	23	23.7	89	61	90	80	26.5	28.8	27.3	27.5	22	23.4	22.5	22.7
1989	10	26	32	21.7722	10.2278	23.6	30.2	26.8	26.9	21.8	25.4	24.2	23.8	86	68	81	78	24.9	29.3	28.5	27.6	21	23.7	23.2	22.7
1989	10	27	32.6	22.0529	10.5471	24	31.8	25.4	26.6	22.4	26.2	24.2	24.3	87	65	91	81	26	30.3	29.4	28.6	21.8	24.3	23.8	23.3
1989	10	28	29.6	22.3556	7.24444	23.4	30.58	23.8	26.7333	22.8	25.8667	22.4	24.5294	95	69.8889	89	83.1765	27.3	30.6941	26.2	29.3625	22.6	24.3941	21.8	23.6813
1989	10	29	31.2	22.0474	9.15263	23.8	29.6	27.4	27	22.6	25.4	23.8	23.9	90	72	74	79	26.6	29.7	27.1	27.8	22.1	23.9	22.4	22.8
1989	10	30	31.85	21.88	9.97	24.4	31.6	26.6	27.3	23.8	26.4	25	25.1	95	67	88	83	29.1	31	30.6	30.2	23.6	24.6	24.4	24.2
1989	10	31	31.2	21.8263	9.37368	23	28.8	25.4	25.6	22.2	25.6	24.2	24	93	78	91	87	26.2	30.7	29.4	28.8	21.9	24.5	23.8	23.4
1989	11	1	32.8	21.8611	10.9389	24.2	31.2	28.7	28.2	23.8	26	24.4	24.7	97	66	70	78	29.2	30.2	27.7	29	23.7	24.2	22.8	23.6
1989	11	2	32.2786	21.4176	10.8609	24.2	31	26.5357	26.8857	23.2	25.2	24.32	24.4357	92	63	85.9333	82.6154	27.8	28.2	29.1733	29.0357	22.8	23.1	23.62	23.5214
1989	11	3	29.8	21.98	7.82	23.8	28	26	26	22.2	24.8	24.2	23.7	87	77	86	84	25.7	29.2	29	28	21.5	23.6	23.5	22.9
1989	11	4	31.4	21.4471	9.95294	23.4	28.2	26.4	26.1	21.8	24.6	22.6	23	87	75	72	78	25.1	28.6	24.9	26.2	21.1	23.3	21	21.8
1989	11	5	33.6	21.8833	11.7167	23.6	31.4	28.2	27.9	22.6	27.2	26	25.3	92	73	84	83	26.8	33.3	32.2	30.7	22.2	25.9	25.3	24.4
1989	11	6	32.5187	22.0941	10.4246	23.8	31.1278	26.4667	27.1056	22.4	26.0722	24.3438	24.3667	89	68.7222	85.75	80.3571	26.2	30.5833	29.2	28.7733	21.8	24.3722	23.6125	23.3533
1989	11	7	32.8	22.1737	10.6263	24.4	30.625	25.6	26.9875	23.2	26.1444	24.2	24.5722	90	71.4706	89	82.5625	27.6	31.3412	29.3	29.5353	22.7	24.7824	23.7	23.7706
1989	11	8	31	22.0842	8.91579	24.2	28.4	25.2	25.8	22.8	25.4	22.6	23.6	89	79	80	83	26.8	30.5	25.7	27.7	22.2	24.4	21.5	22.7
1989	11	9	31.4	22.0722	9.32778	23.6	30.4	25.6	26.3	22.8	25.6	24	24.1	93	68	88	83	27.2	29.7	28.8	28.6	22.5	23.9	23.4	23.3
1989	11	10	31.8	22.1588	9.64118	24.2	30.6	26.4	26.9	22	25	24	23.7	83	64	82	76	25	28	28.3	27.1	21.1	23	23.1	22.4
1989	11	11	31.6	21.8778	9.72222	22.6	29.8	25.4	25.8	21.6	25.2	24.6	23.8	92	69	94	85	25.1	29	30.4	28.2	21.2	23.6	24.3	23
1989	11	12	30.8	22.2667	8.53333	22.8	30	25.6	26	21.4	25.4	24.6	23.8	89	69	92	83	24.6	29.4	30.3	28.1	20.8	23.8	24.2	22.9
1989	11	13	31.8	22.1389	9.66111	24.4	30	25.2	26.2	22.4	24.2	24.2	23.6	84	62	92	80	25.8	26.4	29.5	27.2	21.6	22	23.8	22.5
1989	11	14	32	21.9944	10.0056	23	30.4	26	26.4	21.8	25.4	24.2	23.8	90	67	86	81	25.3	29.2	29	27.8	21.3	23.6	23.5	22.8
1989	11	15	31.8	21.8158	9.98421	23.4	29.9375	31.6	26.65	21.6	25.5235	22	24.1176	86	71.1765	43	81.875	24.6	29.7765	20.1	28.4118	20.8	23.8882	17.6	23.1412
1989	11	16	34	21.9278	12.0722	24.6	32.2	27	27.7	21.8	25.2	25	24	79	57	85	74	24.3	27.5	30.4	27.4	20.6	22.6	24.3	22.5
1989	11	17	33.2	21.8333	11.3667	25	32.2	28.6	28.6	22.8	26	25.4	24.7	83	61	78	74	26.3	29.5	30.3	28.7	21.9	23.8	24.3	23.3
1989	11	18	32.6	21.7471	10.8529	24.4	31	28.2	28	23	25.8	25.2	24.7	89	66	79	78	27.2	29.8	30.1	29	22.5	24	24.1	23.5
1989	11	19	33.6	21.6824	11.9176	25	31.4	25.8	27	23.2	25.2	23.6	24	86	61	83	77	27.2	28	27.7	27.6	22.5	22.9	22.8	22.7
1989	11	20	33.8	21.4474	12.3526	24	32	27.2	27.6	21.8	26.2	24.6	24.2	83	64	81	76	24.7	30.2	29.2	28	20.9	24.2	23.7	22.9
1989	11	21	31.8	21.2158	10.5842	25	30.8	26.6	27.3	22	25.6	25.4	24.3	77	66	91	78	24.5	29.4	31.6	28.5	20.7	23.8	25	23.2
1989	11	22	33	21.5333	11.4667	25.4	32.2	26.4	27.6	23.2	25.8	23.4	24.1	83	60	78	74	27	29	26.8	27.6	22.3	23.5	22.2	22.7
1989	11	23	32.2	21.25	10.95	24.8	31.2	26.4	27.2	23.4	25.2	24.6	24.4	89	62	86	79	27.9	28.1	29.7	28.6	22.9	23	24	23.3
1989	11	24	32.7769	21.8312	10.9457	24.6	31	26.9533	27.1937	22.8	25.6118	24.4111	24.2118	86	66.9375	82.8235	80.3333	26.6	29.4	29.0353	28.3313	22.1	23.6563	23.5	23.0562
1989	11	25	32.2	21.7056	10.4944	23.2	29.8	25.6	26	22.8	25.8	24.6	24.4	97	73	92	87	27.5	30.6	30.3	29.4	22.6	24.4	24.2	23.8
1989	11	26	31	21.5158	9.48421	23.4	29.4	25.2	25.8	22.6	25.2	24	23.9	93	72	91	85	26.9	29.3	29	28.4	22.3	23.7	23.6	23.2
1989	11	27	33.8	22.0632	11.7368	24.2	31.6	27.4	27.6	22.8	26.2	25.2	24.7	89	66	84	79	26.8	30.5	30.6	29.3	22.2	24.4	24.4	23.7
1989	11	28	33.6	21.8444	11.7556	23.2	33.6	28	28.2	21.6	26.4	26	24.7	87	57	85	77	24.7	29.7	32.3	28.9	20.9	23.9	25.3	23.4
1989	11	29	30.6	21.7125	8.8875	25	29.6	27.2	27.3	22.6	25.8	25.8	24.7	82	74	90	82	25.8	30.7	32.3	29.6	21.6	24.5	25.3	23.8
1989	11	30	31.6	21.3333	10.2667	23.2	31	26.4	26.8	22.8	25	24.4	24.1	97	62	85	81	27.5	27.7	29.2	28.2	22.6	22.8	23.7	23
1989	12	1	30	21.1158	8.88421	25	29.6	27.2	27.3	22	22.8	25	23.3	77	56	84	72	24.5	23.3	30.2	26	20.7	19.9	24.2	21.6
1989	12	2	32.5125	21.1789	11.3336	22.4	31.1353	26.4438	27.1118	21.6	25.93	24.405	24.23	93	65	85.9474	81	25.3	29.73	29.455	28.5	21.3	23.82	23.7	23.125
1989	12	3	33.2167	20.825	12.3917	23.53	31.3667	27.1706	27.1824	22.125	26.04	24.4737	24.2	88.7	67.05	80.1053	79.4444	25.74	30.26	28.8474	28.2474	21.515	24.205	23.3263	23
1989	12	4	30.2	21.085	9.115	25.2	29.2	27.4	27.3	22.6	23	24.8	23.5	80	59	81	74	25.7	24	29.6	26.4	21.5	20.4	23.9	22
1989	12	5	31.6	20.9579	10.6421	23.6	30.2	27.8	27.4	22.4	25	22.6	23.3	90	66	64	73	26.3	28.3	24	26.2	21.9	23.1	20.4	21.8
1989	12	6	32	21.0842	10.9158	22.8	30	26.2	26.3	21	25	24	23.3	85	67	83	79	23.7	28.4	28.4	26.8	20.2	23.2	23.2	22.2
1989	12	7	32.6	21.2632	11.3368	22.2	31.6	29.2	28.1	20.4	25	22	22.5	85	59	54	66	22.8	27.3	21.7	23.9	19.6	22.6	18.8	20.3
1989	12	8	33.8	21.4176	12.3824	24.2	32.2	27.2	27.7	20.8	26.2	24.4	23.8	74	63	80	72	22.3	30.1	28.7	27	19.3	24.1	23.4	22.3
1989	12	9	33	21.3389	11.6611	23.4	32.4	28.2	28.1	21	26.4	25.8	24.4	81	63	83	75	23.3	30.5	31.6	28.5	19.9	24.4	25	23.1
1989	12	10	31.8	21.1632	10.6368	24	31.2	27	27.3	21.8	26	24.2	24	83	66	80	76	24.7	30.2	28.4	27.7	20.9	24.2	23.2	22.7
1989	12	11	33	21.04	11.96	23	31.4	28	27.6	21.8	25.2	22	23	90	61	60	70	25.3	28	22.5	25.3	21.3	22.9	19.4	21.2
1989	12	12	32.8	21.295	11.505	22.4	31.6	25.2	26.1	19.8	22.6	21.8	21.4	79	46	75	67	21.4	21.5	23.9	22.3	18.6	18.7	20.4	19.2
1989	12	13	32.8	21.0833	11.7167	23	31.6	26.8	27	20	24.8	23.2	22.7	76	58	74	69	21.4	26.8	26.1	24.8	18.6	22.3	21.8	20.9
1989	12	14	33	20.9722	12.0278	22.4	30.8	24.6	25.6	19.6	24.8	21	21.8	77	62	73	71	21	27.4	22.5	23.6	18.3	22.6	19.4	20.1
1989	12	15	33.4	20.7588	12.6412	22.2	32.8	24.8	26.1	19.2	22.6	21.2	21	76	42	73	63	20.3	20.7	22.8	21.3	17.7	18.1	19.6	18.5
1989	12	16	33	20.7647	12.2353	21.8	30.8	24.8	25.5	18.2	24.4	21.2	21.3	71	59	73	68	18.5	26.4	22.8	22.6	16.3	22	19.6	19.3
1989	12	17	33.4	21.0611	12.3389	23.28	31.4	27.6	27.2059	21.3474	24.6	19.6	23.4412	84.3684	58	48	74.5625	24.1737	26.5	17.6	26.7	20.4263	22	15.5	21.9882
1989	12	18	34	20.58	13.42	25.2	33	28.4	28.8	18.6	21.6	20.6	20.3	53	36	50	46	17.1	18.3	19.2	18.2	15.1	16.1	16.8	16
1989	12	19	34	20.3421	13.6579	23.8	32.8	28	28.1	20.6	23	21.4	21.7	75	44	56	58	22.2	21.7	21.2	21.7	19.1	18.8	18.4	18.8
1989	12	20	33.4	20.6118	12.7882	23.6	31.8	28.8	28.3	19.2	22.4	21.2	20.9	66	45	51	54	19.4	20.9	20.2	20.2	17	18.2	17.7	17.6
1989	12	21	34.2	20.95	13.25	22.8	32	28.4	27.9	18.4	22.6	20.8	20.6	66	45	51	54	18.3	21.3	19.6	19.7	16.1	18.5	17.2	17.2
1989	12	22	33.2	21.1176	12.0824	20.4	32.4	29.4	27.9	17.2	21.4	19.4	19.3	73	38	39	50	17.5	18.3	16	17.3	15.4	16.1	14	15.2
1989	12	23	34.1	20.8368	13.2632	22.9591	32.5737	27.685	27.7158	21.6591	25.6136	23.9524	23.7048	89.1905	59.8182	75.5714	74.1	24.9955	28.6091	27.481	26.9429	21.0045	23.1091	22.5095	22.1524
1989	12	24	33.32	20.3842	12.9358	22.915	32.1556	27.7833	27.6562	21.1579	25.5684	23.8105	23.4625	84.9474	61.3684	75.5263	73.0667	23.9632	28.6947	27.2526	26.45	20.2842	23.2421	22.3684	21.85
1989	12	25	34.0455	21.4667	12.5788	23.6059	32.2643	27.0533	27.4867	22.1471	25.8813	23.8562	24.02	88	63.6875	79.875	76.8571	25.7118	29.5938	27.7875	27.7333	21.4941	23.7688	22.7062	22.68
1989	12	26	33.5812	21.1684	12.4128	23.3474	31.9824	27.6353	27.6286	21.8526	25.08	23.3556	23.5071	86.125	57.9	73.1176	73.5333	25.1053	27.38	26.1667	26.5437	21.1	22.395	21.7	21.9625
1989	12	27	31.4	20.4412	10.9588	20.6	30.8	26.2	26	18.4	23.4	21	20.9	81	54	63	66	19.7	23.9	21.5	21.7	17.3	20.4	18.6	18.8
1989	12	28	32.4	20.7444	11.6556	20.8	31	27.4	26.6	18	22.8	19.4	20.1	77	50	47	58	18.8	22.4	17.3	19.5	16.5	19.3	15.2	17
1989	12	29	33.2	20.9833	12.2167	21.2	31.8	28.8	27.6	18	22.2	20.4	20.2	74	44	47	55	18.5	20.5	18.5	19.2	16.3	17.9	16.2	16.8
1989	12	30	32.4	19.935	12.465	21.4	32	26.6	26.6	18.2	23	20.6	20.6	74	47	58	60	18.8	22.2	20.3	20.4	16.5	19.2	17.8	17.8
1989	12	31	32.8	20.2176	12.5824	25.4	32.2	26.2	27.5	19.2	24.6	23	22.3	56	54	76	62	18.2	25.9	26	23.4	16	21.7	21.7	19.8

## Sheet: 1990
						Temperature				Temperature				Relative Humidity				Pressure				Dew temperature
Year	Month	Day	Maximum	Minimum	Max-Min	1899-12-31 07:00:00	1899-12-31 13:00:00	1899-12-31 19:00:00	Average	1899-12-31 01:00:00	1899-12-31 13:00:00	1899-12-31 19:00:00	Average	1899-12-31 01:00:00	1899-12-31 13:00:00	1899-12-31 19:00:00	Average	1899-12-31 07:00:00	1899-12-31 13:00:00	1899-12-31 19:00:00	Average	1899-12-31 07:00:00	1899-12-31 13:00:00	1899-12-31 19:00:00	Average		Month	Taverage	Hraverage
1990	1	1	34.8636	20.0071	14.8565	23.5267	33.0923	27.6417	27.9091	21.4143	24.88	23.1562	23.2385	81.7857	51.2667	68	67.6667	24	25.8333	25.2125	25.1615	20.3571	21.4467	21.1063	21.0769		January	28.5753	58.1486
1990	1	2	33	20.0235	12.9765	23.0238	31.4	26.6	28.1188	20.8105	23.6	22.8	22.9444	80.5789	52	73	67.2941	22.9632	24	25.3	24.7667	19.6368	20.4	21.3	20.7278		February	28.9143	55.7857
1990	1	3	32.4	20.1	12.3	22.2	32	27.4	27.3	21	23.6	22	22.2	90	50	63	67	24.1	23.6	22.9	23.5	20.5	20.2	19.7	20.1		March	29.5674	58.7766
1990	1	4	33.6	20.3889	13.2111	22.8	32.4	28.2	27.9	21.2	22.8	22	22	87	44	59	63	24.1	21.5	22.4	22.7	20.5	18.6	19.3	19.5		April	28.2351	71.0797
1990	1	5	34.8	21.0111	13.7889	22.4	33	29.2	28.5	20.4	23	21.4	21.6	84	43	50	59	22.6	21.5	20.4	21.5	19.5	18.7	17.8	18.7		May	28.4804	73.1514
1990	1	6	33.2	20.7368	12.4632	22.6	33.2	29.6	28.8	19	23.6	20.8	21.1	72	45	45	54	19.6	22.8	18.8	20.4	17.2	19.6	16.5	17.8		June	28.2335	74.3964
1990	1	7	33	20.355	12.645	22.4	32.8	28.4	28	19.2	23.2	21	21.1	74	45	52	57	20.1	22.1	20	20.8	17.6	19.1	17.5	18.1		July	28.7935	69.2581
1990	1	8	34	20.5111	13.4889	22.4	33.4	28	28	18.4	22.8	20.8	20.7	68	40	53	54	18.5	20.8	19.8	19.7	16.3	18.1	17.4	17.3		August	28.4044	72.5457
1990	1	9	33.8	20.515	13.285	22	32.2	29	28	18.6	22	20.2	20.3	73	41	45	53	19.2	19.8	17.9	19	16.9	17.3	15.8	16.6		September	27.841	76.6106
1990	1	10	33.6	20.8278	12.7722	20.4	32.8	28.8	27.7	17.8	21.8	20.6	20.1	78	38	48	55	18.7	18.9	18.9	18.8	16.4	16.6	16.6	16.6		October	26.3277	82.0989
1990	1	11	33.4	20.2706	13.1294	22.2	32.6	28	27.7	18.2	22	21	20.4	68	40	54	54	18.3	19.5	20.3	19.3	16.1	17.1	17.7	17		November	27.4834	75.6587
1990	1	12	34.2	19.9235	14.2765	22	31.8	29.4	28.1	19	21.4	20.8	20.4	76	40	46	54	20	18.7	18.9	19.2	17.5	16.4	16.6	16.9		December	27.4528	67.313
1990	1	13	33.4	19.9095	13.4905	23.4	32.4	29.2	28.6	22	24.2	23	23.1	89	51	59	66	25.5	24.8	24	24.8	21.4	21	20.4	20.9
1990	1	14	33.8	20.46	13.34	23.2	33	28.8	28.5	19.2	23.6	21.8	21.5	69	46	54	56	19.6	23	21.5	21.4	17.2	19.7	18.7	18.5
1990	1	15	32.8	20.5737	12.2263	21.8	32	29	28	19.4	22.6	21	21	80	45	49	58	20.9	21.3	19.6	20.6	18.2	18.5	17.2	18
1990	1	16	33.6	21.0947	12.5053	22.2	32.4	28.2	27.8	19	22	20.4	20.5	74	40	49	55	19.9	19.6	18.9	19.4	17.4	17.2	16.6	17.1
1990	1	17	34	20.2833	13.7167	23	32.2	29	28.3	19.8	22.2	20.8	20.9	75	42	48	55	21	20.2	19.2	20.1	18.3	17.7	16.9	17.6
1990	1	18	34.2	20.3833	13.8167	23.2	33.6	30	29.2	20	22.4	21.2	21.2	75	38	46	53	21.3	19.8	19.4	20.1	18.5	17.3	17	17.6
1990	1	19	34.4	20.8056	13.5944	22	33.8	30	29	19.6	22	21.6	21.1	80	36	48	55	21.2	18.7	20.3	20.1	18.5	16.5	17.7	17.6
1990	1	20	35	20.7158	14.2842	23.8	34	30.4	29.6	21.8	23	21.8	22.2	84	39	47	57	24.8	20.9	20.5	22.1	21	18.2	17.9	19
1990	1	21	34.8	20.7684	14.0316	22.6	32.6	29	28.3	19.8	22.4	20.8	21	78	42	48	56	21.3	20.4	19.2	20.3	18.5	17.8	16.9	17.7
1990	1	22	34	20.6235	13.3765	22	32.8	30.2	28.8	21	22.6	20.2	21.3	92	42	40	58	24.2	20.7	17.1	20.7	20.6	18.1	15.1	17.9
1990	1	23	33.6	20.705	12.895	22.8	32.4	30	28.8	19.4	22.2	21.4	21	73	41	47	54	20.3	20.1	19.9	20.1	17.7	17.6	17.4	17.6
1990	1	24	34	20.7789	13.2211	23	33.6	30.2	29.3	20	22.8	22.2	21.7	76	40	50	55	21.4	20.7	21.5	21.2	18.6	18	18.7	18.4
1990	1	25	35.2	20.585	14.615	22.3864	34.6	31.4	28.3062	21.2	23.4	21.8	22.1	84.45	39	43	64.6471	23.3095	21.4	19.8	24.4188	19.7952	18.6	17.4	20.3813
1990	1	26	32.8	20.6	12.2	24.4	30.8	28.4	28	22	25.2	24.6	23.9	81	64	74	73	24.9	28.4	28.4	27.2	21	23.2	23.2	22.5
1990	1	27	34.6	20.82	13.78	24.2	33	30.4	29.5	22.6	23.8	22.2	22.9	87	47	49	61	26.4	23.5	21.4	23.7	22	20.1	18.6	20.2
1990	1	28	34.6	20.5842	14.0158	24.2	32.8	30	29.3	22.4	23.6	21.6	22.5	86	46	48	60	25.9	23.1	20.3	23.1	21.7	19.8	17.7	19.7
1990	1	29	35.8	20.765	15.035	21.6	35.2	31	29.7	19.6	23	21.6	21.4	83	35	44	54	21.5	20.1	19.6	20.4	18.7	17.6	17.2	17.8
1990	1	30	36.2	20.785	15.415	23	35.8	31.2	30.3	20	24	22	22	76	38	45	53	21.4	22.1	20.4	21.3	18.6	19.1	17.8	18.5
1990	1	31	35.4	20.7053	14.6947	23.8	34.6	31.8	30.5	21.2	23.4	22	22.2	80	39	43	54	23.5	21.4	20	21.6	20.1	18.6	17.5	18.7
1990	2	1	35.6	20.7636	14.8364	23.6	31.6	29.4	28.5	21.8	22.8	22	22.2	86	47	53	62	24.9	22	21.6	22.8	21	19	18.7	19.6
1990	2	2	35	20.92	14.08	23.8	34.2	31	30	21	23.4	22.6	22.3	78	40	49	56	23	21.7	21.9	22.2	19.8	18.8	19	19.2
1990	2	3	34.2	21.0227	13.1773	26.2	33	29.8	29.7	23	22.6	22.2	22.6	76	41	52	56	26	20.6	21.8	22.8	21.7	18	18.9	19.5
1990	2	4	35	21.0409	13.9591	25.2	32.8	30	29.5	21.6	22.8	22	22.1	73	43	50	55	23.4	21.2	21.2	21.9	20	18.4	18.4	19
1990	2	5	30.6	20.9045	9.69545	25.2	29.6	27	27.2	22.4	24.2	23.4	23.3	79	64	74	72	25.2	26.7	26.4	26.1	21.3	22.1	22	21.8
1990	2	6	31	20.6455	10.3545	24.2	28.6	28	27.2	23.6	24	23.8	23.8	95	69	71	78	28.7	26.8	26.7	27.4	23.4	22.2	22.2	22.6
1990	2	7	34.2	20.6889	13.5111	24.2	34.2	29.6	29.4	23	23.8	22	22.9	90	42	52	61	27.3	22.7	21.5	23.8	22.5	19.5	18.6	20.2
1990	2	8	35	20.83	14.17	24.2	33.6	30	29.5	22.4	22.6	21.8	22.3	86	39	49	58	25.9	20.2	20.7	22.3	21.7	17.7	18.1	19.1
1990	2	9	34.6	21.075	13.525	22.6	32.2	29	28.2	20	24.6	22	22.2	79	54	55	63	21.7	25.9	21.8	23.2	18.8	21.7	18.9	19.8
1990	2	10	35.2	20.6455	14.5545	21.4	33	30.8	29	18	23.4	21.6	21	72	45	45	54	18.4	22.5	19.8	20.2	16.2	19.4	17.3	17.6
1990	2	11	34.8	20.9762	13.8238	23	32.4	29.2	28.5	20.2	23.8	22.4	22.1	78	49	56	61	21.8	23.8	22.6	22.8	18.9	20.3	19.5	19.6
1990	2	12	34.2	21.1455	13.0545	23.2	33.6	30.6	29.5	21.8	23.4	21.6	22.3	89	43	45	59	25.2	22.1	19.9	22.4	21.2	19.1	17.4	19.2
1990	2	13	34.8	21.1565	13.6435	24.2	33.4	30	29.4	21.4	24.2	20.8	22.1	78	47	44	56	23.6	24.2	18.5	22.1	20.2	20.5	16.3	19
1990	2	14	34.2	20.781	13.419	22.6	34	30.2	29.3	18.6	22.6	21	20.7	69	38	44	50	18.8	20	18.8	19.2	16.5	17.5	16.6	16.9
1990	2	15	35	20.6056	14.3944	24.4	33.2	29.6	29.2	19.8	23.4	21	21.4	66	44	46	52	20.1	22.4	19.2	20.6	17.6	19.3	16.9	17.9
1990	2	16	34	21.3091	12.6909	22.2	33	29.8	28.7	18.8	22	20	20.3	73	38	40	50	19.5	19.2	17	18.6	17.1	16.9	14.9	16.3
1990	2	17	34.4	21.0435	13.3565	22.8	33.4	29.4	28.8	19	21.2	20	20.1	70	33	42	49	19.5	17.2	17.2	18	17.1	15.1	15.2	15.8
1990	2	18	34.2	21.0364	13.1636	22	33.8	29.8	28.8	21	21.6	20.2	20.9	92	34	41	56	24.2	17.8	17.4	19.8	20.6	15.7	15.3	17.2
1990	2	19	34.4	20.9045	13.4955	24	32.8	29.4	28.9	20	21.8	20.2	20.7	70	38	43	50	20.8	18.9	17.6	19.1	18.1	16.6	15.5	16.8
1990	2	20	34.2	20.85	13.35	26.2	33.4	30.2	30	21.6	22.8	21.4	21.9	67	40	46	51	22.8	20.8	19.7	21.1	19.6	18.1	17.3	18.3
1990	2	21	35	21.05	13.95	23.8	34.2	31	30	21.2	22.8	21.4	21.8	80	38	43	53	23.5	20.3	19.2	21	20.1	17.7	16.9	18.2
1990	2	22	34.4	21.265	13.135	22.2	33.4	30.2	29	19.8	22.4	21	21.1	80	39	44	54	21.5	19.9	18.8	20.1	18.7	17.4	16.6	17.6
1990	2	23	34.8	21.42	13.38	22.6	34.6	30.8	29.7	19.4	22	21.8	21.1	75	33	46	51	20.4	18.2	20.2	19.6	17.8	16	17.7	17.2
1990	2	24	34.7765	21.6571	13.1193	22.4	33.2	29	28.4	21	22.6	20.8	21.5	88	40	48	59	23.9	20.5	19.2	21.2	20.4	17.9	16.9	18.4
1990	2	25	34.2	21.6286	12.5714	24.4	31.2	28.8	28.3	18.2	22.2	19.4	19.9	55	46	41	47	16.8	20.9	16.4	18	14.8	18.2	14.4	15.8
1990	2	26	32.4	21.7238	10.6762	21.4	32.4	29	28	18	19.8	21	19.6	72	31	49	51	18.4	14.8	19.6	17.6	16.2	12.9	17.2	15.4
1990	2	27	33	21.781	11.219	20.8	32.6	29.2	28	17.4	21	20	19.5	72	35	43	50	17.6	17.3	17.4	17.4	15.5	15.2	15.3	15.3
1990	2	28	33.8	21.89	11.91	22.2	33.4	30	28.9	18	21.6	20.6	20.1	67	35	43	48	17.9	18.1	18.1	18	15.7	15.9	15.9	15.9
1990	3	1	34.8	21.3409	13.4591	23.2	32.6	29	28.5	20.8	22.8	21.2	21.6	81	43	50	58	23	21.3	20.1	21.5	19.7	18.5	17.6	18.6
1990	3	2	34.4	21.785	12.615	23.2	31.8	29.2	28.4	21.8	22.6	21.4	21.9	89	46	50	61	25.2	21.4	20.4	22.3	21.2	18.6	17.8	19.2
1990	3	3	34.2	21.8391	12.3609	23.6	33.4	29.6	29.1	21.4	23.2	22.4	22.3	83	42	54	60	24	21.8	22.4	22.7	20.5	18.8	19.3	19.5
1990	3	4	33.6	21.6429	11.9571	23.8	32	29.2	28.5	22.4	23.6	21.8	22.6	89	50	53	64	26.2	23.6	21.3	23.7	21.8	20.2	18.5	20.2
1990	3	5	34.6	21.3955	13.2045	24	33.2	26.4	27.5	23	24.4	22.6	23.3	92	49	72	71	27.4	24.8	24.9	25.7	22.6	21	21	21.5
1990	3	6	34.2	21.35	12.85	23	32.8	30	29	21.2	23.4	21.6	22.1	85	46	48	60	24	22.6	20.3	22.3	20.4	19.5	17.7	19.2
1990	3	7	35	21.5957	13.4043	22.4	34	32	30.1	19.6	22.8	21.4	21.3	77	38	39	52	21	20.4	18.5	20	18.3	17.8	16.3	17.5
1990	3	8	34.8	21.6818	13.1182	24.4	34.2	31.2	30.3	20.2	23.2	21.8	21.7	68	39	44	51	20.9	21.2	20	20.7	18.2	18.5	17.5	18.1
1990	3	9	34.4	21.8	12.6	23.4	33.4	30.8	29.6	20.2	23.2	22.8	22.1	75	42	51	56	21.6	21.8	22.5	21.9	18.7	18.8	19.4	19
1990	3	10	34.8	21.3818	13.4182	24.6	33.8	30.4	29.8	21	23.2	21.8	22	73	41	47	54	22.5	21.5	20.5	21.5	19.4	18.7	17.9	18.6
1990	3	11	34.2	21.719	12.481	24.4	34	30.2	29.7	21.4	23.2	21.6	22.1	77	40	47	55	23.5	21.4	20.2	21.7	20.1	18.6	17.6	18.8
1990	3	12	34.6	21.1818	13.4182	24.8	34	31	30.2	21.2	23.8	22.4	22.5	73	43	48	55	22.8	22.8	21.5	22.4	19.6	19.6	18.6	19.3
1990	3	13	35.6	21.481	14.119	25	34.6	31.2	30.5	22.2	23.2	22	22.5	79	38	45	54	24.9	21	20.4	22.1	21	18.3	17.8	19
1990	3	14	33.8	21.7476	12.0524	24	33.6	31.8	30.3	22.2	23	21.6	22.3	86	41	41	56	25.6	21.1	19.1	21.9	21.5	18.4	16.8	18.9
1990	3	15	33.8	21.955	11.845	24.6	33	29.6	29.2	21.8	24.2	23.4	23.1	79	49	60	62	24.3	24.4	24.7	24.5	20.6	20.7	20.9	20.7
1990	3	16	34.2	21.7952	12.4048	24.8	34	30.8	30.1	22.2	23.8	22.6	22.9	80	43	50	58	25	22.8	22	23.3	21.1	19.6	19.1	19.9
1990	3	17	34.6	21.4636	13.1364	25	34.2	30.8	30.2	22.2	23.8	22.6	22.9	79	42	50	57	24.9	22.7	22	23.2	21	19.5	19.1	19.9
1990	3	18	35	21.5955	13.4045	24.2	33.8	26.4	27.7	22	24	22.2	22.7	83	45	70	66	25	23.4	24	24.1	21.1	20	20.4	20.5
1990	3	19	34.8	21.3667	13.4333	25	34.2	31	30.3	24.2	24.6	21.8	23.5	94	46	45	61	29.7	24.6	20.1	24.8	23.9	20.9	17.6	20.8
1990	3	20	33.9941	21.35	12.6441	23.2	35.2	31.8	30.5	21.2	23.6	22	22.3	84	38	43	55	23.9	21.5	20	21.8	20.3	18.7	17.5	18.8
1990	3	21	33.3437	21.5714	11.7723	25.6	34	30	29.9	21.8	23.8	24	23.2	72	43	61	59	23.6	22.8	25.9	24.1	20.2	19.6	21.7	20.5
1990	3	22	33.7556	21.935	11.8206	25.4	31.8	31.2	29.9	23.6	24.6	23	23.7	86	56	50	64	27.9	26.2	22.7	25.6	22.9	21.9	19.5	21.4
1990	3	23	33.5	22.23	11.27	27	32.8	30.4	30.1	22.2	23.2	21	22.1	66	45	43	51	23.6	22.1	18.7	21.5	20.2	19.1	16.5	18.6
1990	3	24	34.5067	22.175	12.3317	25.2	31.2	29.8	29	22.2	23.4	22.6	22.7	77	52	54	61	24.8	23.7	22.7	23.7	21	20.2	19.5	20.2
1990	3	25	35.1579	21.9818	13.1761	24.052	33.3667	30.4	28.915	22.6	26.0143	21.6	24.1368	87.1818	55.6364	46	68.8571	26.2083	28.3682	20	26.955	21.7583	22.9591	17.5	22.155
1990	3	26	34.9947	21.9957	12.9991	24.2	33.545	24.4	28.8737	22	23	22.8	22.6	83	56.8696	87	70.2174	25	28.9348	26.7	27.5727	21.1	23.3522	22.2	22.5773
1990	3	27	34.5722	22.1095	12.4627	23.4	32.6	30.2	29.1	21.2	22.8	21.8	21.9	82	43	48	58	23.7	21.3	20.6	21.9	20.2	18.5	18	18.9
1990	3	28	34.7526	21.8095	12.9431	25.2	34.6	30.2	30	20.2	24.2	21.8	22.1	64	43	48	51	20.4	23.4	20.6	21.5	17.8	20	18	18.6
1990	3	29	34.0778	22.0737	12.0041	24.8	33.8	31	30.1	23.2	24.2	21.4	22.9	87	45	43	59	27.4	23.9	19.2	23.5	22.6	20.4	16.9	19.9
1990	3	30	34.6333	22.1789	12.4544	25.2	33.1	32	30.6	22.2	22.4	22.4	22.3	77	40	44	54	24.8	20.1	20.8	21.9	21	17.6	18.1	18.9
1990	3	31	34.4882	21.9	12.5882	25	34.2	31.6	30.6	23.8	24.6	21.8	23.4	91	46	42	60	28.7	24.6	19.7	24.3	23.4	20.9	17.3	20.5
1990	4	1	33.9375	22.2286	11.7089	23.8	31.6	28.0667	28.2056	22.6	23.8	24.3	24.2952	90	52	71.8571	73.381	26.6	24.4	27.6048	27.7429	22.1	20.7	22.5905	22.7
1990	4	2	34.3722	22.225	12.1472	24.2	24.4	25.6	25	23.6	23.4	24.8	23.9	95	92	94	94	28.7	28.1	30.8	29.2	23.4	23	24.5	23.6
1990	4	3	34.1263	22.0864	12.04	24.2	28.2	26.8	26.5	22.8	23	23.2	23	89	65	74	76	26.8	24.7	26.1	25.9	22.2	20.9	21.8	21.6
1990	4	4	34.0765	22.2913	11.7852	26.2	28.8	27.6	27.5	24	24.4	24.4	24.3	83	70	77	77	28.4	27.7	28.5	28.2	23.2	22.8	23.2	23.1
1990	4	5	34.6	22.3905	12.2095	25.1	31.8	27.6	28	24	25.2	23.8	24.3	91	59	73	74	29.1	27.7	27	27.9	23.6	22.8	22.3	22.9
1990	4	6	34.7059	22.2455	12.4604	24.2	32.2	28.4	28.3	23	25.2	23.4	23.9	90	57	66	71	27.3	27.5	25.5	26.8	22.5	22.6	21.4	22.2
1990	4	7	34.7947	22.2619	12.5328	23.6	32.4	31.6	29.8	22.8	24	22.4	23.1	93	50	45	63	27.2	24.3	21.1	24.2	22.5	20.7	18.3	20.5
1990	4	8	34.525	22.04	12.485	23.2	33.4	31	29.7	22.6	23.2	23	22.9	95	42	51	63	27	21.8	22.8	23.9	22.4	18.8	19.6	20.3
1990	4	9	34.61	22.6087	12.0013	24.7125	32.4053	28.2647	28.1471	23.4773	26.4565	24.5762	24.8105	88.5714	61.6957	75.4762	76.2	27.9818	30.2174	28.7857	29.02	22.9045	24.1391	23.281	23.45
1990	4	10	34.0389	22.2909	11.748	27.8	32.6	28.4	29.3	22	24	23.2	23.1	61	49	65	58	22.6	24.2	25	24	19.5	20.6	21.1	20.4
1990	4	11	34.4889	22.2045	12.2843	25.4	34.2	32	30.9	22.8	25	21.8	23.2	80	48	41	56	26	25.6	19.4	23.7	21.8	21.5	17.1	20.1
1990	4	12	33.7278	22.3619	11.3659	26.8	35.2	29.4	30.2	23.2	25.4	24.4	24.3	74	46	67	62	26.1	26	27.3	26.5	21.8	21.7	22.5	22
1990	4	13	34.3944	22.2	12.1944	25.6	34.4	29.8	29.9	24.8	25.2	23.6	24.5	94	48	60	67	30.8	26	25.1	27.3	24.5	21.7	21.1	22.5
1990	4	14	34.05	22.0667	11.9833	24.6	33.8	28.6	28.9	23.8	24.2	23	23.7	94	45	62	67	28.9	23.9	24.4	25.8	23.5	20.4	20.7	21.5
1990	4	15	33.8722	22.1476	11.7246	24.4	34.2	29.4	29.4	23.6	24.8	23.2	23.9	94	47	59	67	28.6	25.1	24.4	26	23.3	21.2	20.7	21.7
1990	4	16	34.9	22.6955	12.2045	23.8	28.8	27.2	26.8	22.4	24.6	24.8	23.9	89	71	82	81	26.2	28.2	29.7	28	21.8	23.1	23.9	22.9
1990	4	17	34.4125	22.3238	12.0887	24	31	28.2	27.9	22.8	25.6	23.8	24.1	90	65	70	75	27	29.3	26.6	27.6	22.3	23.7	22.1	22.7
1990	4	18	34.8688	22.415	12.4538	24.8	32	28.2	28.3	23	25.6	24.2	24.3	86	60	72	73	26.9	28.6	27.6	27.7	22.3	23.3	22.7	22.8
1990	4	19	34.4188	22.4667	11.9521	25	33.2	29.8	29.5	23	25.2	22.4	23.5	85	53	53	63	26.8	26.8	22.2	25.3	22.2	22.2	19.2	21.2
1990	4	20	34.2176	22.5	11.7176	25.2	34.2	30.4	30	21.8	24	21.4	22.4	75	43	45	54	23.9	23.2	19.6	22.2	20.4	19.8	17.2	19.1
1990	4	21	33.9263	22.4526	11.4737	26.2	30.6	27.8	28.1	23	21.6	21.2	21.9	76	45	56	59	26	19.9	20.8	22.2	21.7	17.4	18.2	19.1
1990	4	22	33.8611	22.7476	11.1135	24.6	30.8	28.6	28.1	23.2	22.6	23	22.9	89	50	62	67	27.5	22	24.4	24.7	22.7	19.1	20.7	20.8
1990	4	23	34.2706	22.8714	11.3992	24.4	31.8	27.8706	28.2	23.8	25.2	24.7143	24.7333	95	59	79.5714	76.8095	29.1	27.7	29.181	28.8476	23.6	22.8	23.5429	23.3714
1990	4	24	33.9895	22.4571	11.5323	25	31.4	29.6	28.9	24.2	27.8	25.4	25.8	94	76	72	80	29.7	35	29.7	31.4	23.9	26.7	23.9	24.8
1990	4	25	33.0706	22.6682	10.4024	25.6	30.6	27	27.5	24.2	22.2	25	23.8	89	48	85	74	29.3	21.3	30.4	27	23.7	18.5	24.3	22.2
1990	4	26	33.9167	22.6286	11.2881	25	30	28.6	28	23.8	25	24.6	24.5	91	67	72	77	28.7	28.4	28.3	28.5	23.4	23.2	23.1	23.2
1990	4	27	33.5353	22.6381	10.8972	26	32.2	26.4	27.8	23.2	23.6	22.8	23.2	79	49	74	67	26.6	23.5	25.4	25.2	22.1	20.1	21.3	21.2
1990	4	28	33.9722	22.4524	11.5198	24.4	31	25.2	26.5	23.8	24.6	21.8	23.4	95	60	75	76	29.1	26.7	23.9	26.6	23.6	22.2	20.4	22
1990	4	29	33.67	22.1286	11.5414	23.2	30.4	24.2	25.5	23	25	21	23	98	65	75	80	27.9	28.1	22.8	26.3	22.9	23	19.6	21.8
1990	4	30	33.6684	22.3318	11.3366	24.4	30	25.2	26.2	22.6	26.8	24	24.5	86	78	91	85	26.2	33.1	29	29.5	21.9	25.8	23.6	23.7
1990	5	1	32.98	22.505	10.475	22.2	29.2	26.2	26	22	24	25	23.7	98	65	91	85	26.3	26.4	30.9	27.9	21.9	22	24.6	22.8
1990	5	2	32.9882	22.25	10.7382	25.8	29	26	26.7	23.4	24.2	23.8	23.8	82	68	83	78	27.2	27	28	27.4	22.5	22.4	23	22.6
1990	5	3	33.3	22.5	10.8	24.2	30.6	26.8	27.1	23.2	25.4	24.4	24.3	92	66	82	80	27.8	29	29	28.6	22.8	23.5	23.5	23.3
1990	5	4	33.6625	22.02	11.6425	24.4	29.8	27	27	21.8	24	23.4	23.1	80	62	74	72	24.4	26	26.4	25.6	20.7	21.8	22	21.5
1990	5	5	32.7313	22.365	10.3663	24.4	31	28	27.9	23.2	25.4	25	24.5	90	64	79	78	27.6	28.8	29.7	28.7	22.7	23.4	23.9	23.4
1990	5	6	33.3895	22.0316	11.3579	25.4	31.8	29.6	29.1	23.8	26.2	25.2	25.1	88	65	70	74	28.4	30.3	29.2	29.3	23.2	24.3	23.6	23.7
1990	5	7	33.0684	22.3263	10.7421	25.2	32.8	27.2	28.1	23	26.6	23.4	24.3	83	62	73	73	26.6	30.8	26.3	27.9	22.1	24.5	21.9	22.9
1990	5	8	33.3105	22.2905	11.0201	27.2	32	26.2	27.9	24	26.8	24	24.9	77	67	83	76	27.7	31.8	28.4	29.3	22.8	25.1	23.2	23.7
1990	5	9	34.3056	22.4095	11.896	24.8	31	28.6	28.3	23.4	25.2	26	24.9	89	63	82	78	27.9	28.2	31.9	29.3	22.9	23.1	25.1	23.7
1990	5	10	33.8222	22.419	11.4032	24.6	30.2	28.6	28	23	25.8	25.2	24.7	87	71	76	78	27	30.3	29.8	29.1	22.4	24.3	24	23.5
1990	5	11	34.1062	22.5667	11.5396	25	29.8	28.075	28.375	23.4	26.2	25.135	25.11	88	75	79.3	77.9048	27.7	31.6	29.7857	29.8333	22.8	25	23.8524	23.9095
1990	5	12	34.1882	22.2053	11.983	25.4	32.6	30	29.5	24.2	24.4	21.8	23.5	91	51	49	64	29.4	25.2	20.7	25.1	23.8	21.2	18.1	21
1990	5	13	33.5263	22.2421	11.2842	25.2	32	29.4	29	23.8	25.8	24.6	24.7	89	61	68	73	28.6	29.1	27.8	28.5	23.3	23.6	22.8	23.2
1990	5	14	33.9737	22.5714	11.4023	25.4	28.4	26.8	26.8	24.2	25	24.6	24.6	91	76	84	83	29.4	29.4	29.5	29.4	23.8	23.8	23.8	23.8
1990	5	15	33.7526	22.3762	11.3764	25.6	34.2	31.4	30.6	23.6	24.4	23.8	23.9	85	45	53	61	27.8	24.1	24.5	25.5	22.8	20.5	20.8	21.4
1990	5	16	33.9412	22.3952	11.5459	26	35	31	30.8	22.6	24.6	23	23.4	75	43	51	56	25.2	24.1	22.8	24	21.2	20.5	19.6	20.5
1990	5	17	32.4778	22.3864	10.0914	24.6	35.2	31	30.5	23.2	25	23.8	24	89	44	55	63	27.5	25	24.8	25.8	22.7	21.1	20.9	21.6
1990	5	18	35.4	22.775	12.625	26.6	31.4	29.2	29.1	23	24.2	23.6	23.6	74	55	63	64	25.7	25.5	25.5	25.6	21.6	21.4	21.4	21.4
1990	5	19	33.2389	22.5842	10.6547	27.2	34.8	31.4	31.2	23.4	24.4	23.2	23.7	73	43	50	55	26.3	23.7	23.1	24.4	21.9	20.3	19.8	20.7
1990	5	20	37.2	22.4421	14.7579	26.8	35.2	31	31	23.4	24.6	23.2	23.7	75	42	52	57	26.5	24	23.3	24.6	22.1	20.4	20	20.8
1990	5	21	35.4	22.09	13.31	25.2	30.95	27.6056	27.7188	23	26.3238	24.5895	24.65	83	70.9524	84.2222	81.7895	26.6	31.281	30.0211	29.5158	22.1	24.7476	24.0737	23.7737
1990	5	22	35.6	22.295	13.305	24.6	30.6	28	27.8	23.4	25.8	26	25.1	91	68	85	81	28	30.1	32.3	30.1	22.9	24.1	25.3	24.1
1990	5	23	33.2	22.19	11.01	25.4	31.6	27.6	28	24	24.6	24.8	24.5	89	57	80	75	28.9	26.3	29.5	28.2	23.5	21.9	23.8	23.1
1990	5	24	34.2	22.3333	11.8667	27.2	32.4	28	28.9	24.4	25.2	25	24.9	80	56	79	71	28.7	27.3	29.7	28.6	23.4	22.6	23.9	23.3
1990	5	25	31.8	20.2	11.6	24.6	30.2	27	27.2	23.8	24.6	25.4	24.6	94	64	88	82	28.9	27.3	31.4	29.2	23.5	22.5	24.8	23.6
1990	5	26	34.4	20	14.4	27.8	32	29.2	29.5	24.8	25	25.6	25.1	79	57	75	70	29.3	27.1	30.5	29	23.7	22.4	24.4	23.5
1990	5	27	32	22	10	25.8	31.2	28.8	28.6	24	25.4	24.6	24.7	86	63	71	74	28.6	28.6	28.2	28.5	23.3	23.3	23.1	23.2
1990	5	28	32.6	22.2	10.4	24.2	31.2	28.6	28.2	23	25.8	24.8	24.5	90	65	74	76	27.3	29.7	28.8	28.6	22.5	23.9	23.4	23.3
1990	5	29	31.8	21.7056	10.0944	24.2	30.4	27.4	27.4	23	25.6	25.2	24.6	90	68	84	81	27.3	29.7	30.6	29.2	22.5	23.9	24.4	23.6
1990	5	30	33	21.6632	11.3368	25.2	31	28.2	28.2	23.6	25.8	25	24.8	88	66	77	77	28.1	29.8	29.6	29.1	23	24	23.9	23.6
1990	5	31	33.8	20	13.8	24.6	32.2	28.4	28.4	21.8	26	25.6	24.5	79	61	80	73	24.3	29.5	31	28.3	20.6	23.8	24.6	23
1990	6	1	29.4	21	8.4	24.4	25	24.8	24.8	22	22.2	23	22.4	81	79	86	82	24.9	24.9	26.9	25.6	21	21	22.3	21.4
1990	6	2	33.5187	22.3688	11.15	24.6	31.6	29	28.5	22.2	24.2	23.6	23.3	81	55	64	67	25.2	25.3	25.6	25.4	21.2	21.3	21.5	21.3
1990	6	3	33.6	22.3667	11.2333	24.2	32.4	29.8	29	23	24.6	23.8	23.8	90	53	61	68	27.3	25.8	25.5	26.2	22.5	21.6	21.4	21.9
1990	6	4	32.2	18.4	13.8	23.8	30.2	29.6	28.3	21.6	23.4	23	22.7	83	57	57	66	24.3	24.3	23.8	24.1	20.7	20.6	20.3	20.5
1990	6	5	34.6	19.2	15.4	27.8	32.2	28.4	29.2	24.2	26.4	25.2	25.3	75	64	77	72	27.8	30.6	29.9	29.5	22.9	24.4	24.1	23.8
1990	6	6	33.075	22.2842	10.7908	26.2	35.6	30.8	30.8	24	24.2	24.2	24.1	83	39	58	60	28.4	22.7	25.9	25.7	23.2	19.6	21.7	21.5
1990	6	7	34.8	20.8	14	25.2	34.2	30	29.9	24	26	24.2	24.7	91	53	62	68	29	28.2	26.4	27.9	23.6	23.1	22	22.9
1990	6	8	34.6	21.2	13.4	25.4	34.4	31	30.5	23.8	25.6	25.2	24.9	88	50	63	67	28.4	27.1	28.2	27.9	23.2	22.4	23.1	22.9
1990	6	9	36	21.4	14.6	25.8	34.2	25.2	27.6	24.6	26.2	23	24.6	91	54	83	76	30.1	28.8	26.6	28.5	24.2	23.4	22.1	23.2
1990	6	10	31.2	22.2	9	24.2	29.8	25	26	23.4	25.2	23.8	24.1	94	69	91	84	28.2	29	28.7	28.7	23.1	23.6	23.4	23.3
1990	6	11	34.6167	20.4	14.2167	25.2	30.2	28.0812	28.2875	24.2	25.4	25.3318	25.1864	92	68	80.1818	78.3182	29.5	29.3	30.3773	29.8818	23.8	23.7	24.2682	23.9955
1990	6	12	32.2	19.2	13	24.6	29.4	28.8	27.9	23.2	25.2	26	24.8	89	72	80	80	27.5	29.3	31.8	29.5	22.7	23.7	25.1	23.8
1990	6	13	33.4	19.6	13.8	25.2	32	26	27.3	23	25.2	22.6	23.6	83	58	75	72	26.6	27.6	25.2	26.5	22.1	22.7	21.2	22
1990	6	14	31.4	19.6	11.8	22.8	29.8	27.4	27.45	22	24.8	24.965	24.7158	93	67	84.45	81.5556	25.9	28	30.145	29.3778	21.7	23	24.11	23.6778
1990	6	15	32.6	19.2	13.4	23.2	30.8	27	27	22.4	25.2	23.8	23.8	93	64	77	78	26.6	28.4	27.4	27.4	22.1	23.2	22.6	22.6
1990	6	16	32.8	19.2	13.6	23.8	28	27.2	26.5	22.4	23.6	23.8	23.3	89	69	76	78	26.2	26.2	27.2	26.5	21.8	21.9	22.5	22.1
1990	6	17	33.4071	22.45	10.9571	24.6667	31.7	27.7286	27.9357	23.21	26.7286	25.245	25.1316	88.45	68.619	85.35	80.6	27.4714	31.719	30.795	30.035	22.5905	24.9905	24.465	24.04
1990	6	18	35.4	22.5579	12.8421	24.981	32.24	29.2	28.2714	23.69	26.5429	26.4	25.1	89.45	66.7727	80	79.25	28.3524	31.1955	32.6	29.775	23.1333	24.6591	25.5	23.88
1990	6	19	34	18.6	15.4	25.2	32	27.6	28.1	22	26.2	25.2	24.5	76	64	83	74	24.3	30.2	30.5	28.3	20.7	24.2	24.4	23.1
1990	6	20	33.6	18.4	15.2	25.4	33	30	29.6	22.6	27.2	27.4	25.7	79	64	82	75	25.6	32.3	34.8	30.9	21.5	25.3	26.6	24.5
1990	6	21	36	19.8	16.2	25.0429	34.6	33.8	27.9071	24.2	26	22	24.1	89.7	51	36	80.3684	28.4286	28	18.7	29.7263	23.1857	22.9	16.5	23.8947
1990	6	22	35.8	18.2	17.6	26.6	34.8	32.6	31.6	22.4	26.4	22.8	23.9	70	52	43	55	24.3	28.9	21.3	24.9	20.7	23.5	18.5	20.9
1990	6	23	33.4	19.6	13.8	25.2	30.8	29	28.5	24.4	25.6	26.6	25.5	94	66	83	81	30	29.4	33.2	30.9	24.1	23.8	25.8	24.6
1990	6	24	33	22.35	10.65	24.87	30	27.9462	27.7769	24	25.6	21.8	23.8	86.6842	71	76.1579	77.1579	27.1684	29.9	28.11	28.4	22.3947	24.1	22.895	23.0842
1990	6	25	37.9	17.2	20.7	26.8	30.2	27.4	28	23.2	24.8	24	24	74	65	76	71	26.1	27.8	27.6	27.1	21.8	22.8	22.7	22.4
1990	6	26	34.6	17.4	17.2	25.2	32	29.2	28.9	23.4	26.2	23.2	24.3	86	64	60	70	27.6	30.2	24.5	27.4	22.7	24.2	20.8	22.6
1990	6	27	33.4	16.6	16.8	24.8905	32.8	29.2	28.0143	23	25.8	24.6	24.5	88.6	58	69	78.5263	27.73	28.6	27.9	29.1158	22.745	23.3	22.9	23.5211
1990	6	28	30.6	15	15.6	24.8	29.4	28.2	27.6	23.4	25.4	22.8	23.9	89	73	63	75	27.9	29.8	24.2	27.3	22.9	24	20.6	22.5
1990	6	29	35.2	18.2	17	24.82	32.6	31.4	28.1308	22	23.4	21.6	22.3	88.75	46	42	77.2222	27.78	22.8	19.4	28.9278	22.77	19.6	17	23.4333
1990	6	30	33.5357	22.3187	11.217	24.4474	35.4	32.2	27.6308	21.8	22.8	21.2	21.9	89.1111	34	37	79.8947	27.2684	19.5	18	29.0316	22.4947	17.1	15.8	23.4789
1990	7	1	34	22.15	11.85	26.2	33	31.8	30.7	23.6	24.2	22.4	23.4	81	49	45	58	27.4	24.4	20.9	24.3	22.6	20.7	18.2	20.5
1990	7	2	34.2	22.4316	11.7684	26.4	32	31.2	30.2	24.2	25.6	22	23.9	84	60	45	63	28.7	28.6	20.4	25.9	23.4	23.3	17.8	21.5
1990	7	3	34.8	21.9105	12.8895	24.2	34	31.4	30.3	21.8	23.2	21	22	81	40	39	54	24.5	21.4	18.1	21.3	20.8	18.6	15.9	18.4
1990	7	4	33.6	22.0263	11.5737	24.8	32.2	25.8	27.1	22	26	24.4	24.1	79	61	89	76	24.6	29.5	29.6	27.9	20.8	23.8	23.9	22.9
1990	7	5	31.2	21.8778	9.32222	25.2	30.4	27.6	27.7	25	26.6	25	25.5	98	74	81	85	31.5	32.3	30	31.3	24.9	25.3	24.1	24.8
1990	7	6	31.6	22.4778	9.12222	23.4	30.8	28	27.5	22.6	25.4	24	24	93	65	72	77	26.9	28.9	27.2	27.7	22.3	23.5	22.5	22.7
1990	7	7	34.4	22.2882	12.1118	25.4	33.8	30	29.8	23.8	26.2	23.2	24.4	88	55	57	66	28.4	29	24	27.1	23.2	23.5	20.4	22.4
1990	7	8	35.2	22.1895	13.0105	25	34.6	30.2	30	22.8	26	22.2	23.7	83	51	50	61	26.3	28	21.5	25.3	21.9	22.9	18.7	21.2
1990	7	9	33.6	22.0222	11.5778	25.6	32.6	30.4	29.8	23.6	24.4	20.8	22.9	85	51	42	59	27.8	25.2	18.3	23.8	22.8	21.2	16.1	20
1990	7	10	33	22.1684	10.8316	24	32.4	28	28.1	21	25.4	24.2	23.5	77	57	73	69	22.9	27.8	27.7	26.1	19.7	22.9	22.8	21.8
1990	7	11	33.6	21.9842	11.6158	23.8	33.6	29	28.8	21.6	25.6	24.4	23.9	83	53	69	68	24.3	27.6	27.5	26.5	20.7	22.7	22.7	22
1990	7	12	35.6	21.9263	13.6737	25.6	35.2	31	30.7	23	26.4	22	23.8	80	50	46	59	26.4	28.6	20.5	25.2	22	23.3	17.9	21.1
1990	7	13	34.2	22.2333	11.9667	25.4	34	30	29.9	23	24.2	22.8	23.3	82	45	54	60	26.5	23.8	23	24.4	22.1	20.3	19.8	20.7
1990	7	14	32.6	22.1	10.5	24.6	31.4	27	27.5	22.6	25.2	24	23.9	84	61	78	75	26.1	28	27.9	27.3	21.8	22.9	22.9	22.5
1990	7	15	33	22.2444	10.7556	23.4	31	28.4	27.8	22	25.6	25.2	24.3	89	65	77	77	25.5	29.3	29.9	28.2	21.4	23.7	24.1	23.1
1990	7	16	30.8	22.1474	8.65263	23.4	30.4	27.4	27.1	22.4	25.6	24.6	24.2	92	68	80	80	26.4	29.7	29.1	28.4	22	23.9	23.6	23.2
1990	7	17	32.6	21.6118	10.9882	24.2	31.6	27.8	27.9	23.6	25.8	24.2	24.5	95	63	75	78	28.7	29.4	27.8	28.7	23.4	23.8	22.9	23.3
1990	7	18	33.6	21.8895	11.7105	22.8	32.6	29	28.3	21.6	24.6	24.2	23.5	90	52	68	70	25	25.7	27	25.9	21.1	21.5	22.4	21.7
1990	7	19	33.2	22	11.2	24.6	32.6	29.4	29	21.8	26.2	24.6	24.2	79	61	68	69	24.3	29.8	27.8	27.3	20.6	24	22.8	22.5
1990	7	20	35	22.8	12.2	25	34.6	30.4	30.1	23.2	24.2	22.6	23.3	86	43	51	60	27.2	23.4	22.3	24.3	22.5	20	19.2	20.6
1990	7	21	33.8	23.6	10.2	24.2	33.2	28.8	28.8	22.8	24.6	23	23.5	89	50	61	67	26.8	25.3	24.3	25.5	22.2	21.3	20.6	21.4
1990	7	22	32.4	22.2	10.2	23.1	30.8	27.2	27.1	22	24.6	22.8	23.1	91	61	69	73	25.7	26.9	24.9	25.8	21.5	22.3	21	21.6
1990	7	23	35	21.8	13.2	22	33.2	30.4	29	20.4	25.2	22	22.5	87	53	48	63	22.9	26.8	20.9	23.5	19.7	22.2	18.2	20
1990	7	24	35	21.4	13.6	24.4	33.4	29	29	24	26.2	25.4	25.2	97	57	75	76	29.6	29.3	30.1	29.6	23.9	23.7	24.1	23.9
1990	7	25	35.2	23	12.2	25.2	34.6	31	30.5	23	26.2	24	24.4	83	52	56	64	26.6	28.5	25.2	26.8	22.1	23.2	21.3	22.2
1990	7	26	33	24	9	24.4	32.1	28.2	28.2	23	26.6	25.4	25	89	65	80	78	27.2	31.2	30.6	29.7	22.5	24.8	24.4	23.9
1990	7	27	33.6	23.6	10	25	32.4	28	28.4	23.6	26	24.2	24.6	89	61	73	74	28.2	29.4	27.7	28.4	23.1	23.8	22.8	23.2
1990	7	28	33	23.4	9.6	24	30.4	28.8	28	23.2	25.2	24.6	24.3	94	66	71	77	27.9	28.6	28.2	28.2	22.9	23.3	23.1	23.1
1990	7	29	35.6	23.8	11.8	26.6	31.2	27.6	28.3	24.2	25	24.2	24.5	82	61	76	73	28.6	27.6	28	28.1	23.3	22.7	22.9	23
1990	7	30	34.4	22	12.4	22	32.6	29.2	28.3	21.4	25.2	23.6	23.4	95	55	63	71	25.1	27.2	25.5	25.9	21.1	22.5	21.4	21.7
1990	7	31	35.2	22.2	13	24.8	34.4	27.8	28.7	23.4	25.6	22.4	23.8	89	50	63	67	27.9	27.1	23.5	26.2	22.9	22.4	20.1	21.8
1990	8	1	35.4	23.6	11.8	23.6	32.6	28.2	28.1	22.2	24.4	22.4	23	89	51	61	67	25.8	25.2	23.3	24.8	21.6	21.2	19.9	20.9
1990	8	2	35	23.6	11.4	25.2	34.2	27.4	28.5	22	24.6	23.4	23.3	76	46	72	64	24.3	24.6	26.2	25	20.7	20.9	21.8	21.1
1990	8	3	32.7267	23.2	9.52667	24.4	32.6	27.9133	28.05	23.2	25	24.6187	24.7875	90	54	81.5625	80.875	27.6	26.7	29.2312	29.4438	22.7	22.2	23.6	23.7375
1990	8	4	34.5786	23.2	11.3786	24.6	33.2	27.9133	28.0733	22.8	25.4	24.9176	24.7647	86	54	80.0588	78.8824	26.6	27.3	29.6235	29.1941	22.1	22.5	23.8353	23.6
1990	8	5	34.8	23	11.8	25.2	31.6	28.2	28.3	23.4	24.2	23	23.5	86	55	65	68	27.6	25.3	24.7	25.9	22.7	21.3	20.9	21.6
1990	8	6	35.4	24.2	11.2	24.8	33.6	26.2	27.7	22.6	26.4	25.4	24.8	83	57	94	78	26	29.7	31.9	29.2	21.7	23.9	25.1	23.6
1990	8	7	33.8	23.6	10.2	24	33.8	27.8	28.3	23.4	26.2	23.8	24.5	95	55	72	74	28.4	29	26.9	28.1	23.2	23.5	22.3	23
1990	8	8	34.8	23.8	11	24.2	34.2	28.4	28.8	23	26.2	24	24.4	90	54	70	71	27.3	28.8	26.9	27.7	22.5	23.4	22.3	22.8
1990	8	9	34	23.6	10.4	25.2	33	28.2	28.7	23.8	26.6	24.4	24.9	89	61	73	74	28.6	30.6	28.1	29.1	23.3	24.4	23	23.6
1990	8	10	34.4	23.4	11	25	33.8	28	28.7	23	26.4	24.8	24.7	85	56	77	73	26.8	29.6	29.2	28.5	22.2	23.9	23.6	23.2
1990	8	11	33.2	23.4	9.8	24.2	32.6	30.6	29.5	22.8	25	23.4	23.7	89	54	55	66	26.8	26.7	24.1	25.9	22.2	22.2	20.5	21.6
1990	8	12	34.2	23.8	10.4	25	33.6	27.8	28.5	22.4	25.2	24.4	24	80	51	76	69	25.4	26.5	28.3	26.7	21.3	22.1	23.1	22.2
1990	8	13	33.2	22.4118	10.7882	24.2	32.4	30.6	29.5	23.4	25.6	25	24.7	94	58	64	72	28.2	28.4	28	28.2	23.1	23.2	23	23.1
1990	8	14	32.4	23.4	9	24.4	30.8	28	27.8	23.6	26.2	25	24.9	94	70	79	81	28.6	31	29.7	29.8	23.3	24.6	23.9	24
1990	8	15	33.4	22.4	11	25	30.6	27.66	27.9333	23.6	25	25.0412	24.6062	89	64	83.2941	79.375	28.2	28	30.1882	28.9875	23.1	23	24.1471	23.4375
1990	8	16	33.2	22.6	10.6	23.4	32.6	29	28.5	22.8	25.4	23.6	23.9	95	56	64	72	27.3	27.7	25.6	26.9	22.6	22.8	21.5	22.3
1990	8	17	34.6	22.8	11.8	25.2	32.6	29.2	29	22	24.4	23.6	23.3	76	51	63	63	24.3	25.2	25.5	25	20.7	21.2	21.4	21.1
1990	8	18	35	23	12	24.8	32	30.8	29.6	22.6	25.4	22.8	23.6	83	59	51	64	26	28.1	22.5	25.5	21.7	23	19.4	21.4
1990	8	19	35.2	22.6	12.6	24.6	32.6	30.8	29.7	22.2	25.8	23.2	23.7	81	58	53	64	25.2	28.8	23.5	25.8	21.2	23.4	20.1	21.6
1990	8	20	36.2	24	12.2	26	33.6	31.8	30.8	23	25.2	22.4	23.5	78	51	45	58	26.1	26.5	20.9	24.5	21.8	22.1	18.2	20.7
1990	8	21	35.6	25	10.6	24.435	33.4	30.4	28.3	20.4	23	21.4	21.6	89.3333	41	45	77.4706	27.7	21.3	19.6	29.1118	22.7579	18.5	17.2	23.5529
1990	8	22	35	23.6	11.4	24.8	32.6	29.4	29	21.6	24.2	23	22.9	76	50	58	61	23.7	24.7	23.9	24.1	20.2	20.9	20.4	20.5
1990	8	23	33.8	23.8	10	25.2	30.6	25.2	26.6	21.8	23.8	23.2	22.9	75	57	85	72	23.9	25	27.1	25.3	20.4	21.1	22.4	21.3
1990	8	24	32.4	23.4	9	23.4	30	28	27.4	22.6	25	24.6	24.1	93	67	76	79	26.9	28.4	28.7	28	22.3	23.2	23.4	22.9
1990	8	25	33.8	22.4	11.4	24	31.4	29.6	28.6	22.6	25.6	25.2	24.5	89	63	70	74	26.5	29	29.2	28.2	22	23.5	23.6	23.1
1990	8	26	34.2	22.8	11.4	23.8	31	28.4	27.9	22.2	25.4	24.6	24.1	87	64	74	75	25.7	28.8	28.4	27.6	21.5	23.4	23.2	22.7
1990	8	27	33	21.9111	11.0889	24.8	29.4	27.8	28.8813	23.4211	24.8	25	24.6667	89.1667	69	80	78.3125	27.9842	28.3	29.8	28.9313	22.8842	23.1	24	23.4625
1990	8	28	32.2	22.6	9.6	23.2	32	24.8	26.2	22.6	25.4	23.8	23.9	95	59	92	82	27	28.1	28.8	28	22.4	23	23.4	22.9
1990	8	29	32.2	21.8	10.4	23	30	28	27.3	22.4	25	25.2	24.2	95	67	80	81	26.7	28.4	30.2	28.4	22.2	23.2	24.2	23.2
1990	8	30	32.4	23.6	8.8	24.2	31.2	28	27.9	23.4	25	25.4	24.6	94	61	81	79	28.2	27.6	30.7	28.9	23.1	22.7	24.5	23.4
1990	8	31	32.6	23.8	8.8	24.6	32	28.4	28.4	23	25.2	24.4	24.2	87	58	72	73	27	27.6	27.9	27.5	22.4	22.7	22.9	22.7
1990	9	1	34.2	22.6	11.6	25.4	32.4	30.2	29.6	22.4	25.6	25	24.3	77	58	66	67	25.1	28.4	28.3	27.2	21.2	23.2	23.1	22.5
1990	9	2	32.6	23.2	9.4	24.8	29.6	27	27.1	22.6	24.2	23.8	23.5	83	64	77	75	26	26.7	27.4	26.7	21.7	22.1	22.6	22.1
1990	9	3	34.4	23.6	10.8	24.4	30.6	28.2	27.9	23.2	24	24	23.7	90	58	71	73	27.6	25.5	27.1	26.7	22.7	21.4	22.4	22.2
1990	9	4	34.6	23.2	11.4	25.4	32.4	30.2	29.6	23.6	26.6	26	25.4	86	64	72	74	27.9	31	30.8	29.9	22.9	24.7	24.6	24
1990	9	5	34.6	23.6	11	24.6	34.4	27.525	27.8	22	26.6	24.8833	24.6167	80	55	82.8889	78.7222	24.7	29.7	29.8444	28.8556	20.9	23.9	23.9778	23.4
1990	9	6	35	23	12	24.8	33.4	23	26	22.4	26.4	22	23.6	82	58	92	77	25.5	29.8	25.8	27	21.4	24	21.6	22.3
1990	9	7	32.8	23	9.8	23.6	28.6	29.2	27.7	23	23.8	25.4	24.1	95	67	74	79	27.7	26.3	29.9	28	22.8	21.9	24.1	22.9
1990	9	8	34	22.8	11.2	23.8	30.4	28.8	27.9	21.6	25.8	25.4	24.3	83	70	76	76	24.3	30.2	30.2	28.2	20.7	24.2	24.2	23
1990	9	9	32.8	22.6	10.2	24.4	31.2	28	27.9	22.8	25	24.8	24.2	87	61	77	75	26.7	27.6	29.2	27.8	22.2	22.7	23.6	22.8
1990	9	10	31.8	23.2	8.6	23.2	30.1	26	26.3	22.6	26.4	25.4	24.8	95	75	95	88	27	32	32	30.3	22.4	25.2	25.2	24.2
1990	9	11	33	23	10	24.4	31.4	27.8	27.8	23.2	26.4	23.4	24.3	90	68	69	76	27.6	31.1	25.9	28.2	22.7	24.7	21.7	23
1990	9	12	32.6	23.6	9	24.6	32	28.2	28.3	23.2	26.6	25.2	25	89	66	79	78	27.5	31.3	30.1	29.6	22.7	24.8	24.1	23.9
1990	9	13	33.2	22.015	11.185	24.4	32.8	28.4	28.5	23.8	26.6	26	25.5	95	62	83	80	29.1	30.8	32	30.6	23.6	24.5	25.2	24.4
1990	9	14	30.6	24.2	6.4	25	28.2	26.6	26.6	24.4	24.6	24.2	24.4	95	75	82	84	30.2	28.6	28.6	29.1	24.2	23.3	23.3	23.6
1990	9	15	32.8	23.2	9.6	24	30	27.6	27.3	23.4	25.6	24.4	24.5	95	71	77	81	28.4	29.9	28.5	28.9	23.2	24.1	23.2	23.5
1990	9	16	32.5882	23	9.58824	24.2	32.6	26.8294	27.0529	23.2	25.4	24.5765	24.6235	92	56	84.1765	82.6471	27.8	27.7	29.5176	29.3529	22.8	22.8	23.7647	23.7
1990	9	17	35.2	22.2	13	23.6	34	31.6	30.2	22	25.4	25	24.1	87	50	59	65	25.4	26.8	27.3	26.5	21.3	22.2	22.6	22
1990	9	18	33.6	23.4	10.2	24.8	33.2	27.6	28.3	23	26.2	26	25.1	86	58	88	77	26.9	29.4	32.5	29.6	22.3	23.8	25.5	23.8
1990	9	19	32.6	22.535	10.065	24.6	32.6	29.4	29	23.2	25.6	25	24.6	89	57	70	72	27.5	28.2	28.8	28.2	22.7	23.1	23.4	23.1
1990	9	20	32.6571	23.2	9.45714	23.4	30.2	24	25.4	22.6	25.2	23.2	23.7	93	67	94	85	26.9	28.8	27.9	27.9	22.3	23.4	22.9	22.9
1990	9	21	31.4	23	8.4	23.2	31	26.6	26.9	22.4	24.4	22	22.9	93	58	67	73	26.6	26.2	23.4	25.4	22.1	21.9	20	21.3
1990	9	22	32.2	22.8	9.4	23.6	30.6	28.2	27.7	22.6	24.6	23.8	23.7	92	61	70	74	26.8	27	26.6	26.8	22.2	22.3	22.1	22.2
1990	9	23	32.5938	21.7158	10.878	23.9333	30.7111	27.8	27.0778	22.905	25.95	24	24.5278	91.8947	68.75	73	81.9474	27.29	30.31	27.3	29.0789	22.52	24.195	22.6	23.5211
1990	9	24	33	22.6	10.4	23.6	31.8	28	27.9	22.2	24.2	24.6	23.7	89	54	76	73	25.8	25.2	28.7	26.6	21.6	21.2	23.4	22.1
1990	9	25	31.8	22.6	9.2	23	29	27.6	26.8	22.4	25.4	25.4	24.4	95	75	84	85	26.7	30.1	31	29.2	22.2	24.1	24.6	23.6
1990	9	26	34.4	22.4	12	25.2	33.2	28.6	28.9	23	26.4	24.2	24.5	83	59	70	71	26.6	30	27.3	28	22.1	24.1	22.5	22.9
1990	9	27	33.8	23.6	10.2	24.2	31	28.8	28.2	22.8	25.6	24.2	24.2	89	65	69	74	26.8	29.3	27.2	27.8	22.2	23.7	22.5	22.8
1990	9	28	31.8	23.2	8.6	23.4	31.6	27.8	27.6	22	26.2	24.6	24.3	89	66	77	77	25.5	30.5	28.8	28.3	21.4	24.4	23.4	23.1
1990	9	29	33	22.6	10.4	22.8	30.4	28.2	27.4	21.8	25.8	24.8	24.1	92	70	76	79	25.5	30.2	29.1	28.2	21.4	24.2	23.6	23.1
1990	9	30	33.6	22.2	11.4	25.8	33.4	31.4	30.5	23.4	26.2	25.6	25.1	82	57	63	67	27.2	29.3	29	28.5	22.5	23.7	23.5	23.2
1990	10	1	33.6	24.2	9.4	24.8	32.6	23.4	26	23.8	26	22	23.9	92	60	89	80	28.8	29.3	25.5	27.9	23.4	23.7	21.4	22.8
1990	10	2	32	22.6	9.4	26	31.4	27.2	28	23.6	25.6	24.4	24.5	82	63	80	75	27.5	29	28.7	28.4	22.7	23.5	23.4	23.2
1990	10	3	30	22.8	7.2	23.6	28.8	27.2	26.7	22.8	25	24.6	24.1	93	74	81	83	27.2	29.2	29.2	28.5	22.5	23.6	23.7	23.3
1990	10	4	32.8	23	9.8	24.6	31	27.6	27.7	22.8	25.4	24.8	24.3	86	64	80	77	26.6	28.8	29.5	28.3	22.1	23.4	23.8	23.1
1990	10	5	31.4	22.8	8.6	23	28.8	25.4	25.6	22.4	25.4	24	23.9	95	76	89	87	26.7	30.2	28.9	28.6	22.2	24.2	23.5	23.3
1990	10	6	31	23	8	23.4	30	26.4	26.5	22.8	25.6	24.2	24.2	95	71	84	83	27.3	29.9	28.7	28.7	22.6	24.1	23.4	23.3
1990	10	7	32.6	23	9.6	23.8	29.4	27.2	26.9	23	25.2	24	24.1	94	72	77	81	27.6	29.3	27.7	28.2	22.7	23.7	22.8	23.1
1990	10	8	32.8	21.2	11.6	22.4	31.8	26.6	26.9	21.6	24.8	24.6	23.7	93	57	85	78	25.3	26.7	29.6	27.2	21.3	22.2	23.9	22.4
1990	10	9	31.6	22	9.6	23.8	29	26.4	26.4	23.2	25.2	24.8	24.4	95	74	88	86	28	29.6	30.2	29.3	23	23.8	24.2	23.7
1990	10	10	29.6	22.6	7	23.6	28	25.2	25.5	22.8	24.2	24.4	23.8	93	73	94	87	27.2	27.7	30	28.3	22.5	22.8	24.1	23.1
1990	10	11	29.6	22.6	7	23.6	28	25.2	25.5	22.8	24.2	24.4	23.8	93	73	94	87	27.2	27.7	30	28.3	22.5	22.8	24.1	23.1
1990	10	12	30	19	11	24	28.2	26	26	23.8	24.6	24.2	24.2	98	75	86	86	29.3	28.6	29	29	23.7	23.3	23.5	23.5
1990	10	13	30.2	23.6	6.6	24	28.6	25.4	25.9	22.8	25.2	24.6	24.2	90	76	94	87	27	29.8	30.4	29.1	22.3	24	24.3	23.5
1990	10	14	30.6	21.2	9.4	24.6	30	25.2	26.3	23	26.2	24	24.4	87	74	91	84	27	31.5	29	29.2	22.4	24.9	23.6	23.6
1990	10	15	32	24.2	7.8	25.2	31.6	28.4	28.4	23.6	26	25	24.9	88	64	76	76	28.1	29.9	29.4	29.1	23	24.1	23.8	23.6
1990	10	16	32.1118	22	10.1118	23	30.2	26.0706	26.6294	22.2	24.8	24.225	24.3316	93	65	88.45	83.9474	26.2	27.8	29.285	29.1474	21.9	22.8	23.625	23.5526
1990	10	17	32.2	21.8	10.4	23.2	31	24.8	26	21.6	25.2	23.6	23.5	87	63	91	80	24.7	28.2	28.3	27.1	20.9	23.1	23.1	22.4
1990	10	18	32.2	22.8	9.4	23.4	31.6	24.4	26	22.6	25.4	23.6	23.9	93	61	94	83	26.9	28.4	28.6	27.9	22.3	23.2	23.3	22.9
1990	10	19	32.4	23.4	9	25	31.2	27.4	27.8	23	25.8	25	24.6	85	65	82	77	26.8	29.7	30.1	28.8	22.2	23.9	24.1	23.4
1990	10	20	29.8	23.2	6.6	24.4	27.6	24.2	25.1	23.4	24.4	22.8	23.5	92	77	89	86	28.1	28.5	26.8	27.8	23	23.2	22.2	22.8
1990	10	21	30.4	22.6	7.8	23.6	28.8	25.2	25.7	23	24.6	23.8	23.8	95	71	89	85	27.7	28.2	28.6	28.1	22.8	23.1	23.3	23
1990	10	22	31	22.2	8.8	23	27.2	26	25.5	22.4	24.4	24.8	23.9	95	80	91	88	26.7	28.7	30.5	28.6	22.2	23.4	24.4	23.3
1990	10	23	30.4	22.8	7.6	23.6	29.4	25.8	26.1	22.6	24.8	24.6	24	92	69	91	84	26.8	28.3	30.1	28.4	22.2	23.1	24.2	23.2
1990	10	24	32.1312	23	9.13125	24.2	30.4	26.4929	26.7286	22.4	25	24.4111	24.2529	86	65	87.1667	84.1176	25.9	28.1	29.4611	28.8529	21.7	23	23.75	23.3824
1990	10	25	32.6	20.2	12.4	22.6	28.4	25.2	25.4	21.4	24.4	22.8	22.9	90	72	82	81	24.7	27.9	26.2	26.3	20.9	22.9	21.8	21.9
1990	10	26	32.2	22.2	10	24	30.8	26.4	26.9	22	24.2	23.2	23.1	84	58	77	73	25.1	25.9	26.3	25.8	21.2	21.7	21.9	21.6
1990	10	27	30.4	23	7.4	23.6	28.8	24.4	25.3	23	24.6	22.6	23.4	95	71	86	84	27.7	28.2	26.2	27.4	22.8	23.1	21.9	22.6
1990	10	28	30	22.4	7.6	23.4	28.6	25.8	25.9	22.8	23.2	22.4	22.8	95	64	75	78	27.3	24.9	24.9	25.7	22.6	21	21	21.5
1990	10	29	30.8	22.6	8.2	24	29.2	28.4	27.5	22.6	24	22.2	22.9	89	65	59	71	26.5	26.4	22.7	25.2	22	22	19.5	21.2
1990	10	30	30	23.2	6.8	23.4	27.8	24.4	25	22.6	24.2	23.4	23.4	93	75	92	87	26.9	27.8	28.1	27.6	22.3	22.9	23	22.7
1990	10	31	30.4	23.4	7	24.6	28.6	26	26.3	22.8	24.8	24.8	24.1	86	74	91	83	26.6	28.8	30.5	28.6	22.1	23.4	24.4	23.3
1990	11	1	30.8	23.8	7	24.2	28.6	25	25.7	23.4	24.4	23.8	23.9	94	71	91	85	28.2	27.8	28.7	28.2	23.1	22.8	23.4	23.1
1990	11	2	32	22	10	24.4	29.8	26.6	26.9	22.4	25.6	25.2	24.4	84	72	89	82	25.8	30.1	31.1	29	21.6	24.1	24.7	23.5
1990	11	3	31	23	8	24.4	29.6	26.4	26.7	22.8	25.2	23.8	23.9	87	70	81	79	26.7	29.2	27.8	27.9	22.2	23.6	22.8	22.9
1990	11	4	32.8	22.2	10.6	24.6	30	26.3722	26.9294	23	25.4	24.2722	24.3444	87	69	85.8333	82.2353	27	29.4	29.1889	28.9333	22.4	23.8	23.5056	23.3944
1990	11	5	31.8	22.4	9.4	24	27.8	25	25.5	23.2	24.6	23.6	23.8	94	77	89	87	27.9	28.8	28.2	28.3	22.9	23.4	23.1	23.1
1990	11	6	32	21.8	10.2	24	30	27.6	27.3	22.8	24.2	23.6	23.5	90	62	72	75	27	26.4	26.5	26.6	22.3	22	22	22.1
1990	11	7	32.2	23.2	9	24.8	31.2	27.2	27.6	23.2	25.2	25.8	24.7	87	62	90	80	27.4	28.1	32.3	29.3	22.6	23	25.3	23.6
1990	11	8	31.6	24	7.6	24.2	31.4	27.2	27.5	23	26	25.6	24.9	90	65	88	81	27.3	30.1	31.8	29.7	22.5	24.1	25.1	23.9
1990	11	9	32.3	23.8	8.5	25.2	32	26.35	26.8667	23.2	25.4	24.2588	24.3667	85	59	85.0588	82.5	27.1	28.1	28.9706	29.0333	22.4	23	23.4824	23.5133
1990	11	10	31.8	23.6	8.2	24.6	31.4	28.2	28.1	22.4	25.6	24.4	24.1	83	63	73	73	25.6	29	28.1	27.6	21.5	23.5	23	22.7
1990	11	11	32.8	22	10.8	26.2	32.2	28.4	28.8	24	26	24.8	24.9	83	61	75	73	28.4	29.5	28.9	29	23.2	23.8	23.5	23.5
1990	11	12	32.6	23.4	9.2	26.6	32.4	27.2	28.4	23.8	26.2	25.2	25.1	79	62	85	75	27.6	29.9	30.7	29.4	22.7	24.1	24.5	23.8
1990	11	13	34.2	23.6	10.6	25	33.4	26.4	27.8	23	26	24.2	24.4	85	56	84	75	26.8	28.8	28.7	28.1	22.2	23.4	23.4	23
1990	11	14	35	23.6	11.4	26.2	33.8	27	28.5	23.4	25.2	23.8	24.1	79	50	77	69	26.9	26.4	27.4	26.9	22.3	22	22.6	22.3
1990	11	15	35	23.8	11.2	27.2	34.6	30	30.5	23.2	24.4	22.8	23.5	72	43	54	56	25.8	23.9	23	24.2	21.6	20.3	19.8	20.6
1990	11	16	34.6	23.8	10.8	26.4	33.8	26	28	22.6	25.4	24	24	72	51	85	70	24.9	26.9	28.5	26.8	21	22.3	23.3	22.2
1990	11	17	33.2	23.2	10	25.2	33	27	28	23.4	25.6	23.8	24.3	86	56	77	73	27.6	28	27.4	27.6	22.7	22.9	22.6	22.7
1990	11	18	31.4	22.6	8.8	25	29.8	26.8	27.1	23	25	24.4	24.1	85	68	82	78	26.8	28.5	29	28.1	22.2	23.3	23.5	23
1990	11	19	31.4	23.4	8	23.6	31.2	27.0562	27.3176	22.6	24.8	24.4421	24.4105	92	60	82.6111	80.5882	26.8	27.1	29.1889	28.8278	22.2	22.4	23.5833	23.3611
1990	11	20	32.8	22.4	10.4	23.6	31.8	26.8	27.3	22	25.2	23.6	23.6	87	59	77	74	25.4	27.7	27	26.7	21.3	22.8	22.4	22.2
1990	11	21	34.6	23	11.6	25.2	33.4	28.8	29	22	26	22.2	23.4	76	56	57	63	24.3	28.8	22.4	25.2	20.7	23.4	19.3	21.1
1990	11	22	32.8	22	10.8	23.8	31.6	27.4	27.5	21	24.6	25	23.5	78	57	82	72	23	26.3	30.1	26.5	19.8	21.9	24.1	22
1990	11	23	32.6	22	10.6	25	31	27.2	27.6	22.6	24.2	24.4	23.7	82	57	80	73	25.8	25.7	28.7	26.8	21.6	21.6	23.4	22.2
1990	11	24	32.4	22	10.4	24.8	31.6	27.6	27.9	21.6	24.8	24.2	23.5	76	58	76	70	23.7	26.8	28	26.2	20.2	22.3	22.9	21.8
1990	11	25	32.6	22.2	10.4	23.8833	31.0118	26.3059	26.8882	22.7947	25.7588	24.2211	24.1412	91.2778	67.9412	85.3529	81.4375	27.0389	30.0412	29	28.5647	22.3444	24.0706	23.4778	23.2412
1990	11	26	34.6	22	12.6	23.2	34	28.6	28.6	21	24.6	23.4	23	82	47	65	65	23.4	24.8	25.4	24.5	20	20.9	21.3	20.8
1990	11	27	33.6	22.6	11	24.6	27.8	26.6	26.4	22.2	24.8	23.2	23.4	81	79	75	78	25.2	29.3	26.2	26.9	21.2	23.7	21.9	22.3
1990	11	28	32.6	23.2	9.4	24.4	31.6	25	26.5	22.6	25.4	22.8	23.6	86	61	83	77	26.2	28.4	26.3	27	21.9	23.2	21.9	22.3
1990	11	29	31.2	23.2	8	24.4	30.2	26.2	26.8	23.2	25	23.4	23.9	90	66	79	79	27.6	28.3	26.9	27.6	22.7	23.1	22.3	22.7
1990	11	30	31.4	22.6	8.8	22.8	29.8	26.8	26.5	22.6	24.8	23.6	23.7	98	67	77	81	27.3	28	27	27.4	22.5	23	22.4	22.6
1990	12	1	31	23.2	7.8	23.8	28.2	26.2	26.1	23.4	24.6	23.2	23.7	97	75	78	83	28.5	28.6	26.5	27.8	23.2	23.3	22	22.9
1990	12	2	31.4	23	8.4	24	30.2	27.4	27.3	22.8	25	24.4	24.1	90	66	78	78	27	28.3	28.6	27.9	22.3	23.1	23.3	22.9
1990	12	3	30.6	22.2	8.4	24.2	29	26.2	26.4	23.4	25.2	24.4	24.3	94	74	86	85	28.2	29.6	29.4	29.1	23.1	23.8	23.7	23.6
1990	12	4	31.8	22.6	9.2	25	30.4	25.2	26.5	22.6	25.4	24	24	82	67	91	80	25.8	29.2	29	28	21.6	23.6	23.6	22.9
1990	12	5	31.4	23.2	8.2	23.8	30.8	26.6	27	22.4	24.4	23	23.3	89	59	74	74	26.2	26.4	25.7	26.1	21.8	22	21.6	21.8
1990	12	6	30	21.2	8.8	22.6	28.8	25.4	25.5	21.8	24	23.8	23.2	93	67	88	83	25.6	26.7	28.4	26.9	21.5	22.2	23.2	22.3
1990	12	7	32	22	10	24.6	31.4	28.6	28.3	22	26	24.8	24.3	80	65	74	73	24.7	30.1	28.8	27.9	20.9	24.1	23.4	22.8
1990	12	8	33.6273	23	10.6273	25.2	31.6	26.4923	26.95	23.8	26.2	23.5267	23.8714	89	66	77.9333	76.8462	28.6	30.5	27.02	27.2714	23.3	24.4	22.2467	22.4
1990	12	9	30.4	22.2	8.2	26	29.8	26.2	27	23.8	24.8	24	24.2	83	67	83	78	28	28	28.4	28.1	23	23	23.2	23
1990	12	10	31.2	22.4	8.8	24.2	31	26.4	27	22.8	24.2	21.4	22.8	89	57	65	70	26.8	25.7	22.2	24.9	22.2	21.6	19.2	21
1990	12	11	31.4	21.2	10.2	22.6	30.4	25.4	26	20.4	24.6	21.8	22.3	82	63	73	73	22.5	27.1	23.8	24.5	19.4	22.4	20.3	20.7
1990	12	12	32.4	21.2	11.2	22.4	30	27	26.6	20.2	22	21.6	21.3	82	50	62	65	22.2	21.2	22.3	21.9	19.2	18.4	19.2	18.9
1990	12	13	31.6	22	9.6	23.6	30.8	27.4	27.3	21.6	24.8	22.6	23	84	62	67	71	24.5	27.4	24.3	25.4	20.8	22.6	20.6	21.3
1990	12	14	31	22.2	8.8	23.6	31	27	27.1	21	25.2	23.4	23.2	80	63	74	72	23.2	28.2	26.4	25.9	19.9	23.1	22	21.6
1990	12	15	33.2	21.4	11.8	23	31.4	29.6	28.4	20.6	25.4	21.4	22.5	81	62	49	64	22.7	28.5	20.1	23.8	19.5	23.2	17.6	20.1
1990	12	16	33.4	21.2	12.2	27	31	27.6	28.3	22	24.4	23.2	23.2	65	58	69	64	23.2	26.2	25.5	25	19.9	21.9	21.4	21.1
1990	12	17	33.8	22.2	11.6	23	29.4	26.2	26.2	21.6	23.4	22.2	22.4	89	61	71	73	24.9	24.8	24.1	24.6	21	21	20.5	20.8
1990	12	18	33.4	20.2	13.2	23	33.2	28.4	28.3	20.2	24	23.4	22.5	78	47	66	64	21.8	23.8	25.5	23.7	18.9	20.3	21.4	20.2
1990	12	19	34.2	21	13.2	22.4	33.8	28.6	28.4	19.2	23	21.2	21.1	74	40	52	55	20.1	21	20.3	20.5	17.6	18.3	17.8	17.9
1990	12	20	34	22	12	23.4	34	30.4	29.5	20	23.6	21.2	21.6	74	42	44	53	21.1	22.3	19.1	20.9	18.4	19.3	16.8	18.2
1990	12	21	33	21	12	21.4	32.8	28.4	27.8	19.2	22	21	20.7	82	39	52	57	20.8	19.4	20	20.1	18.1	17	17.5	17.6
1990	12	22	33.6	20.8	12.8	22.8	32.6	28	27.8	19	22	21.4	20.8	70	40	56	55	19.5	19.5	21.2	20	17.1	17.1	18.4	17.5
1990	12	23	34	19.6	14.4	23.6	33.2	28.4	28.4	19.2	21.8	22.8	21.3	66	37	62	55	19.4	18.7	24.1	20.7	17	16.4	20.5	18
1990	12	24	34.2	19.8	14.4	23.2	34.2	28	28.4	18.4	22.6	21	20.7	63	37	54	51	18	19.8	20.3	19.4	15.9	17.4	17.7	17
1990	12	25	34.0455	21.4667	12.5788	23.6059	32.2643	27.0533	27.4867	22.1471	25.8813	23.8562	24.02	88	63.6875	79.875	76.8571	25.7118	29.5938	27.7875	27.7333	21.4941	23.7688	22.7062	22.68
1990	12	26	32.6	19.4	13.2	25.2	30.4	27.6	27.7	20.2	22	20.8	21	64	48	54	55	20.4	20.9	20.1	20.5	17.8	18.2	17.6	17.9
1990	12	27	33.4	20.4	13	22.4	32.8	28.6	28.1	19.4	23	21	21.1	76	44	51	57	20.6	21.7	19.9	20.7	17.9	18.8	17.4	18
1990	12	28	34.2	20.8	13.4	24.4	31.6	27.4	27.7	20.2	22.8	21.2	21.4	68	47	58	58	20.9	22	21.1	21.3	18.2	19	18.4	18.5
1990	12	29	34	21	13	24.2	31.8	27.8	27.9	20.4	23.2	22.4	22	71	49	63	61	21.5	22.8	23.5	22.6	18.6	19.6	20.1	19.5
1990	12	30	34.2	21.2	13	24.2	32	27.4	27.8	20.6	23.8	22	22.1	73	51	63	62	21.9	24.1	22.9	23	19	20.5	19.7	19.7
1990	12	31	34.6	21	13.6	24	32.2	27.4	27.8	20.8	24	22.4	22.4	75	51	65	64	22.5	24.5	23.8	23.6	19.4	20.7	20.3	20.1

## Sheet: 1991
						Temperature				Temperature				Relative Humidity				Pressure				Dew temperature
Year	Month	Day	Maximum	Minimum	Max-Min	1899-12-31 07:00:00	1899-12-31 13:00:00	1899-12-31 19:00:00	Average	1899-12-31 01:00:00	1899-12-31 13:00:00	1899-12-31 19:00:00	Average	1899-12-31 01:00:00	1899-12-31 13:00:00	1899-12-31 19:00:00	Average	1899-12-31 07:00:00	1899-12-31 13:00:00	1899-12-31 19:00:00	Average	1899-12-31 07:00:00	1899-12-31 13:00:00	1899-12-31 19:00:00	Average		Month	Taverage	Hraverage
1991	1	1	34.8636	20.0071	14.8565	23.5267	33.0923	27.6417	27.9091	21.4143	24.88	23.1562	23.2385	81.7857	51.2667	68	67.6667	24	25.8333	25.2125	25.1615	20.3571	21.4467	21.1063	21.0769		January	28.7957	53.6001
1991	1	2	33.8	20.2	13.6	23.2	33.4	28.2	28.3	20	22.4	21	21.1	75	39	53	55	21.3	19.9	20.1	20.4	18.5	17.4	17.6	17.8		February	29.2511	60.7765
1991	1	3	33.6	20.4	13.2	24	33.6	29.2	29	19.8	22.4	20.8	21	68	38	47	51	20.3	19.8	19.1	19.7	17.8	17.3	16.7	17.3		March	29.429	62.1727
1991	1	4	34.2	21	13.2	24.2	33.4	29.2	29	20.2	22.8	21.2	21.4	70	40	49	53	21	20.8	19.9	20.6	18.3	18.1	17.5	18		April	29.1132	67.8444
1991	1	5	33.8	21.6	12.2	24.8	33.8	28.6	29	20.4	23.2	21.8	21.8	67	41	55	55	21.1	21.5	21.7	21.4	18.3	18.7	18.8	18.6		May	28.1927	74.3195
1991	1	6	34.2	21	13.2	25.2	32.4	27.4	28.1	21.6	22.8	21.4	21.9	73	44	59	59	23.4	21.5	21.6	22.1	20	18.6	18.7	19.1		June	29.5027	68.5483
1991	1	7	34.8	20.4	14.4	26.2	33	30	29.8	21.2	23	20.6	21.6	64	43	43	50	21.9	21.5	18.1	20.5	19	18.7	15.9	17.9		July	30.0401	62.5155
1991	1	8	34.6	21	13.6	23.8	34	28.8	28.8	20.2	23	21.6	21.6	72	39	53	55	21.3	20.9	21.1	21.1	18.5	18.2	18.3	18.4		August	29.282	67.6044
1991	1	9	34.2	21.8	12.4	23.4	34	29.6	29.1	20.2	22.6	21.8	21.5	75	38	51	54	21.6	20	21	20.8	18.7	17.5	18.3	18.2		September	28.6756	71.0592
1991	1	10	33.6	20.8	12.8	23.6	33	29.1	28.7	20.6	22.4	21	21.3	77	40	49	55	22.3	20.1	19.6	20.7	19.2	17.6	17.2	18		October	27.6396	75.1183
1991	1	11	34	20.4	13.6	23	33.2	29.6	28.9	19.6	23.4	20.8	21.3	73	44	45	54	20.6	22.4	18.8	20.6	18	19.3	16.5	17.9		November	27.9468	72.8235
1991	1	12	34.8	20	14.8	22.8	32.8	29.2	28.5	19.4	23	20.6	21	73	44	46	54	20.3	21.7	18.6	20.2	17.7	18.8	16.4	17.6		December	28.2497	62.806
1991	1	13	34.6	20.6	14	26	34	29.2	29.6	20.4	22	21.2	21.2	60	35	49	48	20.3	18.6	19.9	19.6	17.7	16.3	17.5	17.2
1991	1	14	34.2	20	14.2	22.4	32.8	28.8	28.2	18	21.2	21.4	20.2	66	35	52	51	17.8	17.6	20.6	18.7	15.6	15.5	18	16.4
1991	1	15	34.4	20.8	13.6	26.4	33.2	29	29.4	20	21	20.2	20.4	56	33	45	45	19.2	16.9	17.9	18	16.9	14.8	15.8	15.8
1991	1	16	34.4	20.8	13.6	23.6	33	28.2	28.3	19.2	20.8	20	20	66	33	47	49	19.4	16.6	18	18	17	14.6	15.9	15.8
1991	1	17	34.4	21	13.4	23.2	34	30.2	29.4	20.4	22.2	21	21.2	78	36	44	53	22.1	19	18.8	20	19.1	16.7	16.6	17.5
1991	1	18	34.2	21.2	13	23	33.8	29.8	29.1	19	22	20.6	20.5	69	36	44	49	19.3	18.7	18.2	18.8	17	16.5	16.1	16.5
1991	1	19	34.4	21	13.4	21.6	31.4	27.6	27	18.6	20	19.4	19.3	75	35	46	52	19.5	15.9	17.2	17.5	17.1	13.9	15.1	15.4
1991	1	20	34	20.2	13.8	22	31.8	28	27.5	19.6	21.4	20.8	20.6	80	40	53	58	21.2	18.7	19.8	19.9	18.5	16.4	17.4	17.4
1991	1	21	33.8	23	10.8	24.4	31.8	28.4	28.3	21.4	23.6	21	22	77	51	52	60	23.5	23.8	20	22.4	20.1	20.3	17.5	19.3
1991	1	22	35.4	22	13.4	23	34.6	29.8	29.3	19.4	23.4	20.6	21.1	72	39	44	51	20.2	21.4	18.2	19.9	17.6	18.6	16.1	17.4
1991	1	23	34.6	20	14.6	23.2	33.2	28.6176	28.5	19	22.2	23.08	23.2824	68	38	62.85	66.1875	19.2	19.6	24.485	25.1118	16.9	17.2	20.6	21
1991	1	24	34.8	22.4	12.4	26.6	34.2	29.6	30	19.2	20.2	20.2	19.9	50	27	42	40	17.4	14.5	17.5	16.5	15.3	12.5	15.4	14.4
1991	1	25	34.8	19	15.8	22	33.2	28	27.8	18.6	22	21	20.5	73	38	54	55	19.2	19.1	20.3	19.5	16.9	16.8	17.7	17.1
1991	1	26	35	20.4	14.6	23.8	33.6	28.2	28.5	18.4	22.4	21.2	20.7	60	38	54	51	17.6	19.8	20.6	19.3	15.5	17.3	18	16.9
1991	1	27	35.2	21.2	14	24	33	27.8	28.1	20	22.2	21.4	21.2	70	39	57	55	20.8	19.7	21.3	20.6	18.1	17.3	18.5	18
1991	1	28	36.8	21.2	15.6	23	34.2	31.6	30.1	20.6	25.2	21.8	22.5	81	49	42	57	22.7	26.2	19.7	22.8	19.5	21.8	17.3	19.5
1991	1	29	35	20.4	14.6	24.4	33.4	29.0278	28.6588	20	23.8	20	21.3	67	45	59.9524	63.75	20.5	23.2	24.0381	24.17	17.9	19.9	20.2	20.285
1991	1	30	35.4	20	15.4	23.8	34.8	30.6	30	19.6	21.2	21	20.6	68	29	42	47	20.1	16.3	18.6	18.3	17.5	14.3	16.3	16.1
1991	1	31	35	20.4	14.6	24.6	34.7	30	29.8	20.4	21.6	21	21	69	31	45	48	21.2	17.2	19	19.1	18.4	15.2	16.7	16.8
1991	2	1	33.2	19	14.2	22	32.8	29.3471	29	19.2	21.4	23.6895	23.3647	77	36	62.8421	65.625	20.4	18	25.4947	25.0882	17.8	15.9	21.2368	21.0353
1991	2	2	33.4	21.2	12.2	23.4	33.4	29.5294	28.9	18.8	21	23.6762	23.4056	65	33	62	67.6875	18.7	16.7	25.281	25.4722	16.4	14.7	21.1429	21.2222
1991	2	3	34.8	19	15.8	22.8	32.6	27.6	27.6	18.2	21.2	20.4	19.9	64	36	52	51	17.9	17.7	19.2	18.3	15.7	15.6	16.9	16.1
1991	2	4	34.6	21.6	13	23.4	32.8	26.2	27.1	20	23.2	22	21.7	74	45	70	63	21.1	22.1	23.7	22.3	18.4	19.1	20.2	19.2
1991	2	5	34.4	21	13.4	25	33.6	27.8	28.5	19.8	22.2	21	21	62	37	55	51	19.7	19.3	20.4	19.8	17.3	16.9	17.8	17.3
1991	2	6	35.4	22	13.4	22	33.2	30.6	29.1	19.4	23.2	21	21.2	79	43	42	55	20.8	21.9	18.6	20.4	18.1	18.9	16.3	17.8
1991	2	7	35.2	20.8	14.4	23	33.8	30.4	29.4	19.6	23.4	22.2	21.7	73	42	49	55	20.6	22	21.4	21.3	18	19	18.6	18.5
1991	2	8	33.2	22.8	10.4	23.2	33.2	29.4	28.8	22.6	23.2	22	22.6	95	43	53	64	27	21.9	21.6	23.5	22.4	18.9	18.7	20
1991	2	9	35	22.8	12.2	23.6	30.8	27.2	27.2	22	24	22.4	22.8	87	57	66	70	25.4	25.4	23.9	24.9	21.3	21.3	20.4	21
1991	2	10	35.2	23	12.2	23.8	32.2	28.4	28.2	22.2	23.4	25	23.5	87	48	76	70	25.7	23	29.4	26.1	21.5	19.8	23.8	21.7
1991	2	11	34.6	24	10.6	25.8	33.6	30	29.8	23.6	25.2	24.8	24.5	83	51	66	67	27.7	26.5	27.9	27.4	22.8	22.1	22.9	22.6
1991	2	12	33.2	24.8	8.4	25.2	32.4	27.4	28.1	23.6	24.8	25.2	24.5	88	54	84	75	28.1	26.3	30.6	28.3	23	21.9	24.4	23.1
1991	2	13	34.8	23.6	11.2	24.2	32.9667	29.2882	28.7	23.6	25.785	23.8063	23.8062	95	54.3684	63.4	67.9286	28.7	27.9632	26.5312	26.3333	23.4	22.6368	21.7562	21.6933
1991	2	14	34.9437	24	10.9437	24.8	34.8	29.6941	28.6294	22.4	25.6	23.2421	22.9611	82	48	59.6316	62.5	25.5	26.8	24.2421	24.1882	21.4	22.2	20.3684	20.3706
1991	2	15	34.6	24.2	10.4	24.8	31.4	28.6	28.4	23.6	24.8	24	24.1	91	59	69	73	28.3	27	26.8	27.4	23.1	22.3	22.2	22.6
1991	2	16	34.4	23.6	10.8	24.2	32	27.2	27.7	23	24.4	23.6	23.7	90	54	74	73	27.3	25.6	26.8	26.5	22.5	21.5	22.2	22.1
1991	2	17	34.8	22	12.8	22.6	33.2	27	27.5	20	22.4	21	21.1	79	39	59	59	21.7	20	20.9	20.9	18.8	17.5	18.2	18.2
1991	2	18	35	21.2	13.8	22.2	34.6	31.6	30	19	22.2	20.2	20.5	74	34	35	48	19.9	18.6	16.2	18.2	17.4	16.4	14.2	16
1991	2	19	34.8	19.8	15	21.8	33.8	30.6	29.2	18.2	23.4	21.2	20.9	71	42	43	52	18.5	22	19	19.8	16.3	19	16.7	17.3
1991	2	20	34	19.8	14.2	22.8	33.6	30.2	29.2	19.4	23	20.6	21	73	41	42	52	20.3	21.1	18	19.8	17.7	18.4	15.8	17.3
1991	2	21	35	21.6	13.4	23.4	34.4	30	29.5	19.4	23.2	21	21.2	69	39	45	51	19.9	21.1	19	20	17.4	18.4	16.7	17.5
1991	2	22	35.6	23.8	11.8	23.8	35	31.8	30.6	20.6	22.6	21.4	21.5	75	34	40	50	22.2	19.3	18.7	20	19.1	16.9	16.4	17.5
1991	2	23	35.8	23.2	12.6	26	34.8	29.8	30.1	22.4	24.6	23	23.3	74	44	56	58	24.7	24.2	23.6	24.2	20.9	20.6	20.2	20.6
1991	2	24	37.4	24	13.4	26.2	36.2	33	32.1	23.6	25	23.4	24	81	41	45	55	27.4	24.3	22.5	24.7	22.6	20.7	19.4	20.9
1991	2	25	37.6	25.4	12.2	25.8	26.8	34.2	30.3	25.2	26.4	22.6	24.7	95	97	37	76	31.6	34.1	19.8	28.5	25	26.3	17.4	22.9
1991	2	26	36.2	20.6	15.6	27.2	36	33	32.3	24.8	26	23.6	24.8	82	46	46	58	29.7	27.1	23	26.6	23.9	22.4	19.7	22
1991	2	27	37	26.2	10.8	26.6	36.4	32	31.8	24.8	25.8	23	24.5	87	43	47	59	30.1	26.3	22.2	26.2	24.2	21.9	19.2	21.7
1991	2	28	36.4	24.6	11.8	25.6	36	31.8	31.3	22.4	24.2	22.4	23	76	38	45	53	25	22.5	20.9	22.8	21.1	19.4	18.2	19.6
1991	3	1	36	22.6	13.4	25.4	33.6	32.4	31	21.5	23.8	22	22.4	71	44	40	52	23.1	23.1	19.6	21.9	19.8	19.8	17.2	18.9
1991	3	2	36	24.8	11.2	26	34.6	27.8	29	22.4	24.2	23.4	23.3	74	43	69	62	24.7	23.4	25.9	24.7	20.9	20	21.7	20.9
1991	3	3	34	20.4	13.6	25.8	33.8	27.2	28.5	23.6	24.6	21	23.1	83	47	58	63	27.7	24.9	20.8	24.5	22.8	21	18.1	20.6
1991	3	4	34	19.2	14.8	24.4	32.7	29.035	28.7571	23.8	25.6	23.8409	23.8545	95	57	65.5909	69.6957	29.1	28.2	26.1565	26.3739	23.6	23.1	21.5957	21.8174
1991	3	5	30.6	17.4	13.2	24	29.2	26.8	26.7	23.6	23.8	22.4	23.3	97	64	69	77	28.9	25.9	24.2	26.3	23.5	21.7	20.6	21.9
1991	3	6	33.4	19.2	14.2	24.2	31.2	28.7	28.5889	23	24	23.6053	23.3412	90	55	65.4737	67.9444	27.3	25.1	25.67	25.3944	22.5	21.2	21.355	21.2056
1991	3	7	35.2	18.4	16.8	26	34.2	31.6	30.9	23.7	24.4	22.4	23.5	83	45	45	58	27.8	24.1	21.1	24.3	22.8	20.5	18.3	20.6
1991	3	8	35	18.8	16.2	26	34	29.6	29.8	22.4	25	23.4	23.6	74	48	60	61	24.7	25.8	24.7	25.1	20.9	21.6	20.9	21.1
1991	3	9	33.4	20.8	12.6	24.6	32.2	28	28.2	23	25.2	23.8	24	87	57	71	72	27	27.5	26.7	27.1	22.4	22.6	22.2	22.4
1991	3	10	32.6	18.2	14.4	26	31	27.6	28	23.8	24	23	23.6	83	56	68	69	28	25.2	25.1	26.1	23	21.3	21.1	21.8
1991	3	11	31.2	19.4	11.8	24	29.6	27.8	27.3	23.4	25	25	24.5	95	69	80	81	28.4	28.7	29.8	29	23.2	23.3	24	23.5
1991	3	12	32.4	19.6	12.8	25.4	30.8	28.6	28.4	24.8	25.4	24.8	25	95	65	74	78	30.9	28.9	28.8	29.5	24.6	23.5	23.4	23.8
1991	3	13	33.6	19.4	14.2	26	33	30.2	29.9	23.2	25.8	24.4	24.5	79	57	62	66	26.6	28.5	26.8	27.3	22.1	23.2	22.2	22.5
1991	3	14	35.8	19.8	16	26.2	35.6	32.6	31.8	23	26.8	21.8	23.9	76	51	39	55	26	29.5	19	24.8	21.7	23.8	16.7	20.8
1991	3	15	35.8	19.4	16.4	27	34	32.2	31.4	23.8	26.4	22	24.1	77	55	41	58	27.4	29.4	19.8	25.5	22.6	23.8	17.3	21.2
1991	3	16	35.8	20	15.8	25	35.4	32.6	31.4	23	20.6	25	22.9	85	25	54	55	26.8	14.6	26.7	22.7	22.2	12.6	22.2	19
1991	3	17	35.9	20	15.9	26	35.8	31.6	31.3	24	24.6	23.8	24.1	85	40	52	59	28.5	23.6	24.4	25.5	23.3	20.2	20.7	21.4
1991	3	18	35	18	17	24.4	34.8	31	30.3	20.6	23	20.4	21.3	71	37	38	49	21.8	20.4	17	19.7	18.9	17.8	15	17.2
1991	3	19	35.8	16.4	19.4	28.4	35	29.8	30.8	21.8	23.6	23.2	22.9	56	39	57	51	21.8	21.7	24.1	22.5	18.9	18.8	20.5	19.4
1991	3	20	35.4	18.2	17.2	24	34.6	31.6	30.5	21	23.2	20.8	21.7	77	38	38	51	22.9	21	17.5	20.5	19.7	18.3	15.4	17.8
1991	3	21	34.6	18.6	16	24	34	28.2	28.6	19	23	21.6	21.2	63	39	56	53	18.7	20.9	21.5	20.4	16.4	18.2	18.6	17.8
1991	3	22	34.4	18.8	15.6	25.8	33.2	28	28.8	20.8	23.2	22.4	22.1	64	43	62	56	21.3	21.9	23.4	22.2	18.5	18.9	20	19.2
1991	3	23	35.2	17.2	18	23	33.6	28.8	28.5	20.4	23	21	21.5	79	41	50	57	22.3	21.1	19.8	21.1	19.2	18.4	17.3	18.3
1991	3	24	34.5067	22.175	12.3317	24.3304	32.9579	28.4526	28.5579	22.7261	25.9571	24.3864	24.2632	86.6364	57.381	71.6364	71.85	26.5957	28.7429	27.7045	27.54	22.0348	23.3048	22.6909	22.6
1991	3	25	36.2	18.2	18	23.4	35.2	31.4	30.4	19.4	24.8	21.6	21.9	69	43	42	51	19.9	24.5	19.4	21.3	17.4	20.8	17	18.4
1991	3	26	35.6	18.2	17.4	24.8	35.2	30.8	30.4	23	24.6	23.2	23.6	86	42	53	60	26.9	24	23.5	24.8	22.3	20.4	20.1	20.9
1991	3	27	33.4	20.2	13.2	25	33	28.8	28.9	23.4	25.4	24.6	24.5	88	55	71	71	27.7	27.5	28.2	27.8	22.8	22.6	23.1	22.8
1991	3	28	34.4	17.6	16.8	23.2	33.6	29.2	28.8	20.4	24.8	23.8	23	78	49	64	64	22.1	25.5	25.9	24.5	19.1	21.4	21.7	20.7
1991	3	29	34.0778	17.8	16.2778	23.8	32.9211	28.7421	28.6947	21	26.1818	24.3476	24.335	78	60.1739	71.0952	72.8636	23	29.6136	27.6	27.8667	19.8	23.7773	22.5857	22.7714
1991	3	30	35.2	18.2	17	27	34	27.2	28.9	22	24.2	23	23.1	65	45	70	60	23.2	23.8	25.3	24.1	19.9	20.3	21.3	20.5
1991	3	31	34.8	18.2	16.6	25	33.8	29	29.2	21.6	23.4	21.4	22.1	74	42	51	56	23.6	22	20.5	22	20.1	19	17.9	19
1991	4	1	34	17.6	16.4	24.2	31.8	28.1	28	21.2	24.2	20.4	21.9	77	54	50	60	23.2	25.2	18.9	22.4	19.9	21.2	16.6	19.2
1991	4	2	33.6	18.2	15.4	23.6	31.8	27.4	27.5	22.4	23	21.2	22.2	90	48	58	65	26.3	22.3	21.1	23.2	21.9	19.3	18.4	19.8
1991	4	3	34.1	17.2	16.9	22.2	32.8	29	28.3	19.6	24.6	22.2	22.1	79	51	56	62	21.1	25.6	22.3	23	18.4	21.5	19.2	19.7
1991	4	4	35.4	17.8	17.6	23	34.8	31.2	30	20.2	24.4	22.6	22.4	78	43	48	56	21.8	23.7	21.8	22.5	18.9	20.3	18.9	19.3
1991	4	5	35.6	19.6	16	25.2	35.6	25.2	27.8	23.6	25.4	23	24	88	44	83	72	28.1	25.8	26.6	26.8	23	21.6	22.1	22.2
1991	4	6	35.4	20.4	15	25	33.4	28.2	28.7	23.2	25	24.2	24.1	86	51	72	70	27.2	26.2	27.6	27	22.5	21.8	22.7	22.3
1991	4	7	35.4	20.8	14.6	26.4	34.6	28.4	29.4	23.6	24.2	23	23.6	79	43	63	62	27.3	23.4	24.5	25.1	22.5	20	20.8	21.1
1991	4	8	36.8	19	17.8	27.2	26	31.2	28.9	22.4	23.8	22.8	23	66	83	49	66	23.9	28	22.2	24.7	20.4	23	19.2	20.9
1991	4	9	33.8	20	13.8	24.8	31.6	27.6	27.9	23	24.8	24.6	24.1	86	58	78	74	26.9	26.8	29	27.6	22.3	22.3	23.5	22.7
1991	4	10	33.8	19.6	14.2	25.8	32.2	28.2333	28.3778	23.6	24.8	24.6409	24.7381	83	55	76.0455	75	27.7	26.4	28.6818	28.79	22.8	22	23.2909	23.32
1991	4	11	35	19.2	15.8	24.8	34.4	30.4	30	23.2	25	24.6	24.3	87	47	63	66	27.4	25.5	27.1	26.7	22.6	21.4	22.4	22.1
1991	4	12	36	19.6	16.4	25.4	35.6	25.4	27.9	23.5	25.6	23.4	24.2	85	45	85	72	27.7	26.3	27.5	27.1	22.8	21.9	22.6	22.4
1991	4	13	35.2	19.2	16	26.2	34.6	26.6	28.5	23.2	24.8	24	24	78	45	81	68	26.5	24.9	28.1	26.5	22	21	23	22
1991	4	14	35	18.6	16.4	24.2	34.8	25.8	27.6	23.2	25.8	23.4	24.1	92	49	82	74	27.8	27.3	27.2	27.4	22.8	22.5	22.5	22.6
1991	4	15	35.6	18.2	17.4	26	33.8	27.6	28.8	23.8	25	23.6	24.1	83	49	72	68	28	25.9	26.5	26.8	23	21.7	22	22.2
1991	4	16	35.4	18.6	16.8	25.4	35.2	28.6	29.5	23.2	25.4	24.2	24.3	83	46	70	66	27	26	27.3	26.8	22.3	21.7	22.5	22.2
1991	4	17	35.4	19	16.4	24.6	34.2	31.6	30.5	22.2	24.8	23.8	23.6	81	47	52	60	25.2	25.1	24.4	24.9	21.2	21.2	20.7	21
1991	4	18	34.8	19.6	15.2	26.6	32.8	30	29.9	22.6	25	23	23.5	71	53	55	60	24.8	26.6	23.5	25	21	22.1	20.1	21
1991	4	19	33.8	20	13.8	24.4	33	29	28.9	23.8	26	25.8	25.2	95	58	78	77	29.1	29	31.1	29.7	23.6	23.5	24.7	23.9
1991	4	20	34.6	19.6	15	24	32	31.6	29.8	22.2	26	26.2	24.8	86	62	66	71	25.6	29.7	30.5	28.6	21.5	23.9	24.4	23.2
1991	4	21	34.6	23.8	10.8	24.8	29.8	29.4	28.3	23.6	25.6	24.6	24.6	91	72	68	77	28.3	30.1	27.8	28.7	23.1	24.1	22.8	23.4
1991	4	22	35.6	24.2	11.4	25.6	35.2	31	30.7	23	25.2	25.4	24.5	80	45	64	63	26.4	25.5	28.8	26.9	22	21.4	23.4	22.3
1991	4	23	35.2	25.6	9.6	26.4	33.8	27.4	28.8	24.8	27.6	25.2	25.9	88	62	84	78	30.2	32.9	30.6	31.2	24.2	25.6	24.4	24.8
1991	4	24	33.6	25.2	8.4	26.6	31.6	33	31	24.8	26.6	25	25.5	87	68	53	69	30.1	31.5	26.4	29.4	24.2	24.9	22	23.7
1991	4	25	37	24	13	25.4	35.8	32.4	31.5	23.2	24	22.2	23.1	83	38	41	54	27	22.1	20.1	23.1	22.3	19.1	17.6	19.7
1991	4	26	36	24	12	26.8	33.6	32.6	31.4	23.4	25.8	22.8	24	75	54	43	58	26.5	28.1	21.3	25.3	22.1	23	18.5	21.2
1991	4	27	33.5353	22.6381	10.8972	24.7667	32.2706	27.5625	28.0188	23.4	26.4455	24.7773	24.8476	89.087	65.2273	81.7273	79.3333	27.8522	30.7	29.5318	29.4143	22.8174	24.4136	23.7773	23.6952
1991	4	28	35.6	20.4	15.2	24.2	35.6	30.2	30	22.6	26	25.4	24.7	87	47	68	68	26.4	27.3	29.3	27.7	22	22.5	23.7	22.7
1991	4	29	34	21	13	26.4	30	30.8	29.5	24.2	25.6	22.8	24.2	84	71	51	68	28.7	29.9	22.5	27.1	23.4	24.1	19.4	22.3
1991	4	30	34.6	20.8	13.8	24.8	33.2	26.8	27.9	23.6	25.8	24.6	24.7	91	56	84	77	28.3	28.4	29.5	28.7	23.1	23.2	23.8	23.4
1991	5	1	33	20.6	12.4	25.2	31.4	27	27.6	24.4	25.6	23.6	24.5	94	63	75	77	30	29	26.9	28.6	24.1	23.5	22.3	23.3
1991	5	2	35.6	20.8	14.8	25.4	32.6	25.2	27.1	23.8	26	23.4	24.4	88	60	86	78	28.4	29.3	27.6	28.4	23.2	23.7	22.7	23.2
1991	5	3	35	19.6	15.4	25.2	33	25	27	24.2	26	23	24.4	92	58	85	78	29.5	29	26.8	28.4	23.8	23.5	22.2	23.2
1991	5	4	35	19	16	24.4	29.6	24.2	25.6	23.8	25	22.8	23.9	95	69	89	84	29.1	28.7	26.8	28.2	23.6	23.3	22.2	23.1
1991	5	5	28.8	20	8.8	25	28.8	26.8	26.8	24	25.2	25	24.7	92	75	87	85	29.2	29.7	30.5	29.8	23.6	23.9	24.4	24
[truncated: 241 more rows]

## Sheet: 1992
						Temperature				Temperature				Relative Humidity				Pressure				Dew temperature
[truncated: 367 more rows]

[truncated: 26 more sheets: 1993, 1994, 1995, 1996, 1997, 1998, 1999, 2000, 2001, 2002, 2003, 2004, 2005, 2006, 2007, 2008, 2009, 2010, 2011, Promedios anuales …]
