# Supplementary material for: Direct, diffuse and total solar radiation data set in La Guajira, Magdalena and Cesar departments -Colombia
Source: Data Brief. 2020 Oct 15;33:106397. doi: 10.1016/j.dib.2020.106397 (PMC7599437; doi:10.1016/j.dib.2020.106397)
Supplement: Supplementary file 28 [file mmc28.xls]

## Sheet: 1983
			Temperature			Temperature				Temperature				Relative Humidity				Pressure				Dew temperature
Year	Month	Day	Maximum	Minimum	Max-Min	1899-12-31 07:00:00	1899-12-31 13:00:00	1899-12-31 19:00:00	Average	1899-12-31 01:00:00	1899-12-31 13:00:00	1899-12-31 19:00:00	Average	1899-12-31 01:00:00	1899-12-31 13:00:00	1899-12-31 19:00:00	Average	1899-12-31 07:00:00	1899-12-31 13:00:00	1899-12-31 19:00:00	Average	1899-12-31 07:00:00	1899-12-31 13:00:00	1899-12-31 10:00:00	Average		Month	Taverage	Haverage
1983	1	1	30.2167	20.8778	9.33889	23.8889	27.8235	24.6529	25.2625	22.7765	25.0778	23.6875	23.8067	90.8235	80.8889	93.0625	88.4667	26.9412	30.0778	28.7438	28.5867	22.2882	24.0722	23.3313	23.22		January	25.1	88.1359
1983	1	2	29.2462	21.0778	8.16838	23.4	27.4	24	24.7	23	26	23.2	24.1	97	90	94	93	27.8	32.7	27.9	29.5	22.8	25.5	22.9	23.8		February	24.9577	87.3077
1983	1	3	29.5667	20.9765	8.5902	24.2	27.6	25	25.5	23.4	24.4	24	23.9	94	77	92	88	28.2	28.4	29.2	28.6	23.1	23.2	23.6	23.3		March	26.0142	85.191
1983	1	4	29.2182	21.0118	8.20642	24.2	26.4	25.2	25.3	22.6111	24.8	24	23.7647	93.7222	88	91	89.0588	26.9667	30.2	29	28.5647	22.2778	24.2	23.5	23.2059		April	26.3943	86.3982
1983	1	5	29.6167	20.7733	8.84333	24.4	26.4	24.6	25	23.2	24.6	23.6	23.8	90	86	92	90	27.6	29.7	28.4	28.6	22.7	23.9	23.2	23.3		May	26.8445	88.781
1983	1	6	29.6545	20.8824	8.77219	23.6	28.6	25	25.5	23.4	25.4	24.2	24.3	98	77	94	90	28.6	30.3	29.7	29.5	23.3	24.3	23.9	23.8		June	27.2195	87.2206
1983	1	7	29.5167	20.8278	8.68889	23.4	27	24.6	24.9	22.8	24.4	23.6	23.6	95	81	92	89	27.3	28.8	28.4	28.2	22.6	23.4	23.2	23.1		July	26.9509	85.302
1983	1	8	28.7167	20.5684	8.14825	24.4	28.4	24.2	25.3	23	25	23.2	23.7	89	76	92	86	27.1	29.4	27.8	28.1	22.4	23.8	22.8	23		August	27.2012	85.6653
1983	1	9	29.3	20.3722	8.92778	24.4	28.4	24.6	25.5	23.4	25.2	23.6	24.1	92	77	92	87	28.1	29.9	28.4	28.8	23	24.1	23.2	23.4		September	27.1282	86.5768
1983	1	10	29.1833	20.2889	8.89444	23.4	27.8	24.5059	24.9588	22.6	24.8	23.2353	23.3412	93	78	91.3125	87.5	26.9	29.3	27.9125	27.6937	22.3	23.7	22.8563	22.6813		October	26.5549	88.6066
1983	1	11	29.6667	20.6421	9.02456	25.1	27.2	24.2	25.2	24.2	24	23.4	23.9	93	77	94	88	29.6	27.7	28.2	28.5	23.9	22.8	23.1	23.2		November	26.3368	89.2661
1983	1	12	29.6833	20.5235	9.1598	25	27	23.4	24.7	24.2	23.8	23	23.7	94	77	97	89	29.7	27.3	27.8	28.3	23.9	22.6	22.8	23.1		December	25.7771	86.1711
1983	1	13	29.2583	20.4667	8.79167	23.4	27.4	25	25.2	22.8	25.6	24.6	24.3	95	87	97	93	27.3	31.6	30.6	29.9	22.6	25	24.5	24
1983	1	14	29.4083	20.7235	8.6848	25	27.2	25.2	25.7	23.4	24.2	24.4	24	87	78	94	86	27.7	28.2	30	28.6	22.8	23.1	24.1	23.3
1983	1	15	29.1385	20.9947	8.14372	23.6	27.6	24.2	24.9	22.4	24.7778	23.2	23.2222	90	78.1667	92	86.5	26.3	29.2944	27.8	27.4111	21.9	23.6222	22.8	22.5111
1983	1	16	29.4	20.8125	8.5875	23.4	27	24.8	25	22.4	24.8421	24.2	23.3706	92	77.5789	95	86.4375	26.4	29.3316	29.8	27.6063	22	23.6526	24	22.6375
1983	1	17	29.3077	20.7333	8.57436	23.6	28.8	24.8	25.5	22.4	26.6	23.8	24.3	90	84	92	89	26.3	33.3	28.8	29.5	21.9	25.9	23.4	23.7
1983	1	18	29.6769	20.7111	8.96581	23.2	27	24.6	24.9	22.4	24.8	23.6	23.6	93	84	92	90	26.5	29.8	28.4	28.3	22.1	24	23.2	23.1
1983	1	19	29.6077	20.3294	9.27828	22.4	27.2	25.2	25	22.2	25	24.2	23.8	98	84	92	91	26.6	30.2	29.5	28.8	22.1	24.2	23.8	23.4
1983	1	20	29.1385	21.1059	8.03258	24.4	28.4	24.8	25.6	24	25.4	24.4	24.6	97	79	97	91	29.6	30.4	30.3	30.1	23.9	24.3	24.3	24.1
1983	1	21	29.0692	21.2706	7.79864	22	28.2	24.6	24.9	21.8	24.8	23.6	23.4	98	76	92	89	26	29	28.4	27.8	21.7	23.5	23.2	22.8
1983	1	22	29.3818	20.8105	8.57129	22.8	27	24.6	24.8	22.6	24.6	23.6	23.6	98	82	92	91	27.3	29.3	28.4	28.3	22.5	23.7	23.2	23.2
1983	1	23	29.1	20.8529	8.24706	25	28.6	24.2	25.5	23.6	25.2	23.2	24	89	76	92	86	28.2	29.8	27.8	28.6	23.1	24	22.8	23.3
1983	1	24	29.3667	20.7647	8.60196	24.6	28.4	24.6	25.5	23.4	24.8	24	24.1	90	75	95	87	28	28.9	29.4	28.8	22.9	23.5	23.8	23.4
1983	1	25	29.3	20.5222	8.77778	21.6	28.8	24.8	25	21.4	24.4	23.2	23	98	70	87	85	25.3	27.6	27.4	26.8	21.3	22.7	22.6	22.2
1983	1	26	29.2385	20.5944	8.64402	23.4	27.6	24.2	24.9	23	24	23	23.3	97	74	90	87	27.8	27.4	27.3	27.5	22.8	22.6	22.5	22.7
1983	1	27	28.8385	20.4235	8.41493	22.4	29	25.4	25.5	22.2	25	24.2	23.8	98	72	91	87	26.6	29	29.4	28.3	22.1	23.5	23.8	23.1
1983	1	28	29.2	20.6235	8.57647	24	27	23.8	24.6	22.8	24	22.8	23.2	90	78	92	87	26.9	27.8	27.1	27.3	22.3	22.9	22.4	22.5
1983	1	29	29.4286	20.6842	8.74436	22.8	27.2	23.2	24.1	21.2	23.6	22	22.3	87	74	90	84	24.1	26.7	25.6	25.5	20.5	22.2	21.5	21.4
1983	1	30	29.2667	20.6842	8.58246	20.2	28.2	24	25.18	20	24.6235	23.2	23.4533	98	76	94	86.25	23.2	28.7882	27.9	27.8562	19.9	23.3294	22.9	22.7813
1983	1	31	28.85	20.7059	8.14412	21.8	28.2	24	24.5	21.4	24.2	22.4	22.7	97	72	87	85	25.2	27.5	26	26.2	21.2	22.7	21.7	21.9
1983	2	1	29.4545	20.625	8.82955	20.2	29	23.8	24.2	20	24.6	22.4	22.3	98	70	89	86	23.2	28	26.1	25.8	19.9	22.9	21.8	21.6
1983	2	2	29.4909	20.7	8.79091	21.8	28	23.4	24.1	21.6	24	23	22.9	98	72	97	89	25.7	27.2	27.8	26.9	21.5	22.5	22.8	22.3
1983	2	3	29.5833	21.0235	8.5598	21.2	27.4	24	24.1	21	24.4	23	22.8	98	78	92	89	24.7	28.6	27.4	26.9	20.9	23.3	22.6	22.3
1983	2	4	29.35	20.6842	8.66579	23	28.4	25.2	25.5	22	24.2	23	23.1	92	71	83	82	25.8	27.4	26.6	26.6	21.6	22.6	22.1	22.1
1983	2	5	28.9833	20.9789	8.00439	21.8	28.2	23.8	24.4	20.8	24.2	22.6	22.5	92	72	90	85	23.9	27.5	26.6	26	20.4	22.7	22.1	21.7
1983	2	6	29.3	20.7412	8.55882	23.4	27.6	24.8824	25.1353	21.6	23.2	23.8556	23.5889	85	69	91.8333	87.7778	24.6	25.5	28.9889	28.1833	20.8	21.4	23.45	22.9611
1983	2	7	29.8615	20.8947	8.9668	19.4	27	23	23.1	19.2	23.2	22	21.5	98	73	92	88	22.1	25.9	25.8	24.6	19.1	21.7	21.6	20.8
1983	2	8	29.7667	21.3368	8.42982	20.2	26.8	25.2706	25.6353	20	23.6	24.1222	23.8	98	77	91.0556	86.9375	23.2	27	29.4444	28.425	19.9	22.3	23.6722	23.1062
1983	2	9	29.7	21.4421	8.25789	19	28	24.8471	25.2353	18.8	23.4	24.0235	23.8125	98	68	92.1765	88.5625	21.6	25.7	29.2765	28.5813	18.7	21.6	23.6294	23.2312
1983	2	10	29.6545	21.5882	8.06631	19.8	27.2	23	23.3	19.6	23.4	21.4	21.5	98	73	87	86	22.7	26.2	24.4	24.4	19.5	21.9	20.7	20.7
1983	2	11	29.7231	21.8421	7.88097	20.4	26.8	24.9444	25.3889	20.2	23.6	23.5053	23.6722	98	77	88.7368	86.0556	23.5	27	28.0947	28.1167	20.1	22.3	22.9368	22.9167
1983	2	12	29.2	21.5765	7.62353	21.4	27.2	24	24.1	21.2	24	22.8	22.7	98	77	90	88	25	27.7	26.9	26.6	21.1	22.8	22.3	22.1
1983	2	13	29.4545	21.3667	8.08788	21.2	28.6	25	25	21	25	23.6	23.2	98	75	89	87	24.7	29.3	28.2	27.4	20.9	23.7	23.1	22.6
1983	2	14	29.4167	21.2875	8.12917	22	27.2	24.6	24.6	21.8	23.6	23	22.8	98	74	87	87	26	26.7	27	26.6	21.7	22.2	22.4	22.1
1983	2	15	29.4182	21.3667	8.05152	22.8222	27.7889	24.9176	25.0063	21.7333	24.8737	23.5882	23.3625	91.0556	79.1053	90.0588	86.625	25.3222	29.6	28.3471	27.6313	21.25	23.7789	23.0882	22.6625
1983	2	16	29.5167	21.2737	8.24298	21	28	23.4	24	20.8	25	22	22.6	98	79	89	88	24.4	29.7	25.5	26.5	20.7	23.9	21.4	22
1983	2	17	29.6	21.2111	8.38889	22.6	26.6	25	24.8	22.4	23.6	23.4	23.1	98	78	87	88	26.9	27.1	27.7	27.3	22.3	22.4	22.8	22.5
1983	2	18	29.15	21.3333	7.81667	24.2	26.2	25.0444	25.4556	23.2	24.2	23.6421	23.7056	92	85	89.2105	85.7895	27.8	28.9	28.3684	27.9368	22.8	23.5	23.1053	22.8316
1983	2	19	29.6909	21.3947	8.29617	23.8	26.8	25	25.1	23.4	24.4	24	23.9	97	82	92	90	28.5	29	29.2	28.9	23.2	23.5	23.6	23.5
1983	2	20	29.5167	21.4444	8.07222	23.2	30	25.2	25.9	23	25	23.8	23.9	98	67	89	85	27.9	28.3	28.5	28.3	22.9	23.2	23.3	23.1
1983	2	21	29.6	22.1053	7.49474	24.2	25.8	25	25	22.8	24	23.4	23.4	89	86	87	88	26.8	28.6	27.7	27.7	22.2	23.3	22.8	22.8
1983	2	22	29.6727	22.0667	7.60606	23.8316	25.2	25.2	25.5389	22.3053	24.6	24.2	23.5444	87.9474	95	92	84.5556	25.9368	30.5	29.5	27.7667	21.6526	24.4	23.8	22.7667
1983	2	23	29.6833	21.6684	8.01491	25	26.4	25	25.4	23.8	24.6	24	24.1	91	86	92	90	28.7	29.7	29.2	29.2	23.3	23.9	23.6	23.6
1983	2	24	29.6833	21.7647	7.91863	24.8	27.2	24.6	25.3	23.6	24.2	23.6	23.8	91	78	92	87	28.3	28.2	28.4	28.3	23.1	23.1	23.2	23.1
1983	2	25	28.8727	21.9579	6.91483	24.4	28.4	24.6	25.5	24.2	25.4	23.6	24.4	98	79	92	90	30	30.4	28.4	29.6	24.1	24.3	23.2	23.9
1983	2	26	29.2182	21.775	7.44318	23.6	28.8	25.8	26	23.4	25.8	24.8	24.7	98	79	92	90	28.6	31.2	30.6	30.2	23.3	24.8	24.4	24.2
1983	2	27	29.4833	21.7	7.78333	24.2	28	25.3647	25.5188	24	25.4	24.0947	23.7706	98	81	90.8889	86.3125	29.7	30.7	29.3333	28.2937	23.9	24.5	23.6833	23.0375
1983	2	28	29.3455	22.2889	7.05657	24.6	29	26.2	26.5	24.4	26	25	25.1	98	79	91	89	30.4	31.6	30.9	31	24.3	25	24.6	24.6
1983	3	1	29.45	22.2222	7.22778	25.4	28.4	25	26	25	25.4	24.8	25.1	97	79	98	91	31.4	30.4	31.2	31	24.9	24.3	24.7	24.6
1983	3	2	29.7	22.4211	7.27895	24.6	26.4	25.4	25.5	24.4	25	24.6	24.7	98	89	94	94	30.4	30.7	30.4	30.5	24.3	24.5	24.3	24.4
1983	3	3	29.9273	21.8706	8.05668	23.3263	29	26	25.475	22.3176	25	24	23.5562	93.2353	72	85	85.75	26.4176	29	28.5	27.875	21.9647	23.5	23.2	22.8188
1983	3	4	29.5	21.8059	7.69412	25	28	25.4	26	23	24.6	24	23.9	84	76	89	83	26.8	28.7	28.9	28.1	22.2	23.3	23.5	23
1983	3	5	29.7	22.1529	7.54706	22	29.2	25.5765	25.8312	21.4	25	23.9444	23.95	95	71	86.4444	84.8125	25.1	28.9	28.6222	28.475	21.1	23.5	23.2278	23.15
1983	3	6	29.6909	22.3	7.39091	25.2	29.2	26	26.6	23.2	25	24.4	24.2	85	71	88	81	27.1	28.9	29.5	28.5	22.4	23.5	23.8	23.2
1983	3	7	29.6667	21.8	7.86667	23.8	28.4	24.4	25.3	23	24.4	23	23.5	93	72	89	85	27.5	27.9	27.1	27.5	22.7	22.9	22.4	22.7
1983	3	8	29.9	21.8333	8.06667	23.4	29.4	25.4	25.9	22.6	25	23.6	23.7	93	70	86	83	26.9	28.7	27.9	27.8	22.3	23.4	22.9	22.9
1983	3	9	29.7333	21.7889	7.94444	22.6	28.2	25.2	25.3	22.4	24.4	24	23.6	98	73	91	87	26.9	28	29	28	22.3	23	23.5	22.9
1983	3	10	29.3333	22.15	7.18333	22.6	29	24.8	25.3	22.4	24.6	23.2	23.4	98	70	87	85	26.9	28	27.4	27.4	22.3	22.9	22.6	22.6
1983	3	11	29.9167	22.4842	7.43246	23.2	27.2	25.6	25.4	23	24	23.8	23.6	98	77	86	87	27.9	27.7	28.3	28	22.9	22.8	23.1	22.9
1983	3	12	29.1167	22.4706	6.64608	24.06	28	24.8824	25.36	22.9684	23.4	23.57	23.6778	91.4211	68	89.5	85.5294	27.3895	25.7	28.275	27.9941	22.5211	21.6	23.035	22.8706
1983	3	13	29.8	22.1059	7.69412	23.7579	28.475	25.2118	25.5562	22.8889	25.1889	23.8737	23.9222	93.2222	76.4444	89.3684	86.3333	27.35	29.8389	28.7895	28.5722	22.5333	23.9333	23.3421	23.2
1983	3	14	29.8333	21.9474	7.88596	25.2	29	26.8	27	24	25.8	25.6	25.1	91	78	91	86	29	31.1	32	30.7	23.5	24.7	25.2	24.5
1983	3	15	30.0364	22.4	7.63636	23.9895	29	27	25.6188	22.8526	26.2	26	23.6765	90.6111	80	92	85.9412	27.1526	32.1	32.9	28.3588	22.3895	25.3	25.7	23.0824
1983	3	16	31.6	22.6	9	25	30.2	27.8	27.7	24.8	27.2	26.8	26.3	98	79	93	90	31.2	34.1	34.6	33.3	24.7	26.2	26.5	25.8
1983	3	17	31.6	22.8	8.8	25.4	30	27.4	27.5	25.2	25.1263	26.4	23.6722	98	74.7895	92	84.5556	31.9	29.5421	33.7	27.9778	25.1	23.7526	26.1	22.8667
1983	3	18	32	23	9	24.6	30.6	27.4	27.5	24.4	27.4	26	25.9	98	78	90	89	30.4	34.4	32.7	32.5	24.3	26.4	25.5	25.4
1983	3	19	30.6	24.2	6.4	25	29.2	25.8	26.5	24.8	25.4	24.8	25	98	74	92	88	31.2	29.9	30.6	30.6	24.7	24	24.4	24.4
1983	3	20	31.2	22.4	8.8	22.6	30	26.6	26.5	22.4	25.8	24.8	24.3	98	72	86	85	26.9	30.4	30.1	29.1	22.3	24.3	24.1	23.6
1983	3	21	30.6	24	6.6	25	29	26	26.5	24.6	25.4	24.8	24.9	97	75	91	88	30.6	30	30.5	30.4	24.5	24.1	24.4	24.3
1983	3	22	29.8	23.4	6.4	24	29	25.4	26	23.8	25.2	25	24.7	98	74	97	90	29.3	29.5	31.4	30.1	23.7	23.8	24.9	24.1
1983	3	23	30.4	22.8	7.6	24.4	29.6	26	26.5	23.8	25.6	24.4	24.6	95	73	88	85	29.1	30.2	29.5	29.6	23.6	24.2	23.8	23.9
1983	3	24	30.4	19	11.4	19.4	29.2	24.6	24.5	19.2	24.6	23	22.3	98	69	87	85	22.1	27.9	27	25.7	19.1	22.9	22.4	21.4
1983	3	25	30.2	22.0667	8.13333	24	29.2	26.4	26.5	22.8	25	24.2	24	90	71	83	82	26.9	28.9	28.7	28.2	22.3	23.5	23.4	23.1
1983	3	26	29.8	22.8	7	23.6	28.6	26.2	26.2	23.2	25	24	24.1	97	75	83	85	28.2	29.3	28.4	28.6	23	23.7	23.2	23.3
1983	3	27	30	22.1294	7.87059	23.6	28.4	26.4	26.2	22	24.2	24	23.4	87	71	82	80	25.4	27.4	28.2	27	21.3	22.6	23.1	22.3
1983	3	28	31	22.4	8.6	22.4	30	25.4	25.8	22.2	24.4	23	23.2	98	63	82	81	26.6	26.8	26.5	26.6	22.1	22.2	22	22.1
1983	3	29	30.2	22	8.2	23.4	29	24.4	25.3	21	24	22.8	22.6	81	66	87	78	23.3	26.5	26.7	25.5	19.9	22	22.2	21.4
1983	3	30	30	21.4	8.6	23.6	28.6	25.2	25.7	21.4	24.2	23	22.9	82	70	83	78	24	27.3	26.6	26	20.4	22.5	22.1	21.7
1983	3	31	29.4	22.4	7	23.6	28.4	24.8	25.4	22.4	24.2	23	23.2	90	71	86	82	26.3	27.4	26.9	26.9	21.9	22.6	22.3	22.3
1983	4	1	29.6	21.8	7.8	22.4	28.4	26.2	25.8	22.2	24.8	24.2	23.7	98	75	85	86	26.6	28.9	28.9	28.1	22.1	23.5	23.5	23
1983	4	2	30.2	23.4	6.8	24.2	29	25.8	26.2	24	25.2	24.8	24.7	98	74	92	88	29.7	29.5	30.6	29.9	23.9	23.8	24.4	24.1
1983	4	3	29.7538	23.8	5.95385	25.4	29.6	26.2	26.9	24.4	25.4	24.2	24.7	92	72	85	83	29.9	29.6	28.9	29.5	24	23.9	23.5	23.8
1983	4	4	29.9538	24.6	5.35385	24.3053	29.2	25.2	26.0412	23.2842	25.2	25	24.2722	92.0526	73	98	86.4118	27.9	29.4	31.5	29.0882	22.8684	23.8	24.9	23.5353
1983	4	5	29.9385	22.6105	7.32794	25.2	29.6	25.6	26.5	25	25.6	23.8	24.8	98	73	86	86	31.5	30.2	28.3	30	24.9	24.2	23.1	24.1
1983	4	6	30.6	23.6	7	25.2	28.8	26.4	26.7	23.4	25.2	24.2	24.3	86	75	83	81	27.6	29.6	28.7	28.6	22.7	23.9	23.4	23.3
1983	4	7	30.5455	22.8	7.74545	25	29	25.8	26.4	22.8	24.6	23.8	23.7	83	70	85	79	26.3	28	28.1	27.5	21.9	22.9	23	22.6
1983	4	8	30.08	23.2	6.88	23.8	29.6	26.6	26.6	23	25	24.2	24.1	93	69	82	82	27.5	28.6	28.6	28.2	22.7	23.3	23.3	23.1
1983	4	9	30.2	23.6	6.6	25	29.2	25.3	26.2	23.6	25.2	24.1	24.3	89	73	91	84	28.2	29.4	29.2	28.9	23.1	23.8	23.7	23.5
1983	4	10	30.5714	23.4	7.17143	25.2	28.4	26.2	26.5	23.4	25.2	25.4	24.7	86	77	94	86	27.6	29.9	31.9	29.8	22.7	24.1	25.1	24
1983	4	11	29.7846	23.4	6.38462	25.4	25.2	24.4	24.9	25.1	24.6	23.8	24.5	98	95	95	96	31.6	30.5	29.1	30.4	25	24.4	23.6	24.3
1983	4	12	30.0077	23.045	6.96269	24.2	27.4	24.6	25.2	23.6	25	23	23.9	95	82	87	88	28.7	30.1	27	28.6	23.4	24.1	22.4	23.3
1983	4	13	30.4667	23.4	7.06667	24	29.2	26.4	26.5	23.2	24.6	24.2	24	94	69	83	82	27.9	27.9	28.7	28.2	22.9	22.9	23.4	23
1983	4	14	30.3692	22.6	7.76923	24.6	29	26.2	26.5	23.8	24.8	23.6	24.1	94	71	81	82	28.9	28.5	27.4	28.3	23.5	23.2	22.6	23.1
1983	4	15	29.8	24	5.8	25	28.2	26.8	26.7	23.6	24.2	24.6	24.1	89	72	84	82	28.2	27.5	29.5	28.4	23.1	22.7	23.8	23.2
1983	4	16	30.2	23	7.2	24.2	28.2	26	26.1	23.8	25	24.8	24.5	97	77	91	88	29.2	29.5	30.5	29.7	23.6	23.8	24.4	24
1983	4	17	29.8	22.795	7.005	25.8	27.8	26.1278	26.4278	25	25.8	24.615	24.5412	94	85	88.55	84.9412	31.1	31.9	29.99	29.4706	24.7	25.1	24.06	23.7706
1983	4	18	29.6	23.8	5.8	25.4	27.6	24.8	25.6	24.8	25.4	24.4	24.9	95	84	97	92	30.9	31	30.3	30.7	24.6	24.6	24.3	24.5
1983	4	19	30.2	22.84	7.36	24	29	26.6	26.5	23.8	25.6	25.2	24.9	98	76	89	88	29.3	30.6	31.1	30.3	23.7	24.4	24.7	24.3
1983	4	20	31	24	7	25.2	29.4	27.2	27.3	25	26.8	24.2556	24.3389	98	82	88.1667	85.6111	31.5	33.5	29.3	29.1944	24.9	25.9	23.6778	23.6
1983	4	21	30.4769	24.8	5.67692	26	29.4444	27.2	26.4118	25	25.8	24.5611	24.6444	92	76	89.3889	86.3889	31	30.895	29.9389	29.7833	24.6	24.555	24.0333	23.95
1983	4	22	30	25	5	25.8	28.4	26.8	26.9	25.6	26.4	25.6	25.9	98	86	91	92	32.7	33.1	32	32.6	25.5	25.7	25.2	25.5
1983	4	23	28.2	23.8	4.4	25	27.8	25.4	25.9	24.8	25.8	24.4	25	98	85	92	92	31.2	31.9	29.9	31	24.7	25.1	24	24.6
1983	4	24	31.4	23.8	7.6	25	30.4	27.2	27.5	24.8	26.4	25.8	25.7	98	73	90	87	31.2	31.7	32.3	31.7	24.7	25	25.3	25
1983	4	25	31.2	25	6.2	26	30	26.3526	26.8421	25.6	26.8	24.79	24.8842	97	78	88.05	85.4211	32.5	33.1	30.225	30.1421	25.5	25.7	24.175	24.1421
1983	4	26	30	25	5	26.2	28.6	27.2	27.3	25.4	26.2	25.8	25.8	94	83	90	89	31.9	32.4	32.3	32.2	25.1	25.4	25.3	25.3
1983	4	27	29.6	22.9579	6.64211	25.2526	29	26.1765	26.7	23.9889	25.8211	24.8111	24.94	90.7059	78	89.9444	86.6429	29.1824	31.1526	30.4389	30.4143	23.6118	24.7	24.3222	24.3071
1983	4	28	27	22.8	4.2	24.935	25.6	24.8	26.6056	24.0222	25.4	24.6	24.9471	93.1667	98	98	86.5294	29.3	32.3	30.8	30.3706	23.6778	25.3	24.5	24.2588
1983	4	29	29.4	24.2	5.2	24.4	28.6	25.6	26	24	25	25	24.7	97	75	95	89	29.6	29.3	31.3	30	23.9	23.7	24.8	24.1
1983	4	30	29.8	22.7947	7.00526	24.8	28.6	25.6	26.1	24.2	25.4	24.6	24.7	95	77	92	88	29.8	30.3	30.2	30.1	24	24.3	24.2	24.2
1983	5	1	29	24.6	4.4	25.4	28.2	26	26.4	25.2	25.6	25	25.3	98	81	92	91	31.9	31.1	31	31.3	25.1	24.7	24.6	24.8
1983	5	2	31	25	6	25.6	30	26.1278	26.6278	25.4	26	25.1105	25.1056	98	73	91.4211	88.0556	32.3	30.9	31.1105	30.8222	25.3	24.6	24.7053	24.5222
1983	5	3	30	24.6	5.4	25	29	26.4	26.7	24.8	25.8	25.4	25.3	98	78	92	89	31.2	31.1	31.8	31.3	24.7	24.7	25.1	24.8
1983	5	4	29.6	23.1714	6.42857	26.2	28.6	25.8	26.6	25.8	25.6	24.8	25.4	97	79	92	89	32.9	30.8	30.6	31.5	25.7	24.5	24.4	24.9
1983	5	5	30.4	24	6.4	25	29.6	26.8	27	24.8	26.6	25.6	25.7	98	79	91	89	31.2	32.8	32	32	24.7	25.6	25.2	25.2
1983	5	6	29.6	23.615	5.985	25.4	28.4	26	26.5	25.2	26.4	25.4	25.7	98	86	95	93	31.9	33.1	32	32.3	25.1	25.7	25.2	25.4
1983	5	7	30.8	25	5.8	26.4	28.2	26.0556	26.5333	25.8	26	25.055	25.1235	95	84	91.9474	88.4444	32.8	32.1	31.0684	30.9056	25.6	25.2	24.6684	24.5611
1983	5	8	29.6	23.73	5.87	25.3857	28.4	26.2	26.5125	24.2789	26	25.8	25.0267	91.7368	83	97	87.7333	29.6053	32	32.9	30.6	23.8632	25.2	25.7	24.42
1983	5	9	30.2	25.8	4.4	26.4	29.4	26.3611	26.6471	25.4	26.6	25.1211	25.1412	92	80	89.8947	87.4706	31.8	32.9	31.0158	30.8	25.1	25.7	24.6421	24.5059
1983	5	10	29.6	25.6	4	25.8	29.4	26.4	27	25.6	26	25.2	25.6	98	76	91	89	32.7	31.3	31.2	31.8	25.5	24.8	24.8	25
1983	5	11	30.4	25.4	5	25.6	28.6	26.6	26.9	25	26	25.6	25.5	95	81	92	90	31.3	31.9	32.1	31.8	24.8	25.1	25.3	25.1
1983	5	12	30	23.545	6.455	25.18	29.2	27	26.8278	24.205	26	25.3211	25.2882	91.9474	78	89.5789	87	29.565	31.5	31.3737	30.9667	23.825	24.9	24.8263	24.6056
1983	5	13	30.5571	23.5333	7.02381	26	28.8	26.4158	26.9158	25.8	26.165	25.3632	25.4333	98	77.95	91.2632	87.1667	33.1	31.835	31.5947	31.3333	25.7	25.05	24.9526	24.7833
1983	5	14	30.4857	25.2	5.28571	25.8	26.4	26.6105	26.9737	25.6	26.2	25.38	25.5632	98	98	89.6	88.1579	32.7	33.9	31.475	31.7053	25.5	26.1	24.89	24.9842
1983	5	15	30.8167	25.4	5.41667	24.7857	29	27	26.7579	24.3	26.6	26.2	25.3333	94.4444	83	94	88.0588	29.945	33.2	33.5	31.1824	24.055	25.8	25.9	24.7235
1983	5	16	30.6	25.4	5.2	26	29	26.6	27	25.6	26.4	25.4	25.8	97	82	91	90	32.5	32.7	31.6	32.3	25.5	25.5	25	25.3
1983	5	17	30.6	24.8	5.8	25.4762	28.2	26.6	26.6882	24.5524	25.6	25.4	25.37	92.7619	81	91	88.2105	30.2286	31.1	31.6	31.2947	24.2048	24.7	25	24.7789
1983	5	18	30.4	23.215	7.185	25.4	28.6	26.2	26.6	25.2	26.2	25.4	25.6	98	83	94	92	31.9	32.4	31.9	32.1	25.1	25.4	25.1	25.2
1983	5	19	30.6	25.2	5.4	26	29.8	26.2632	26.7111	25.8	26.45	25.3167	25.3438	98	79.8	91.2222	88.625	33.1	32.555	31.5333	31.3062	25.7	25.43	24.9	24.7875
1983	5	20	30.6	23.025	7.575	25.4	28.4	26.4	26.6	24.8	26.2	25.4	25.5	95	84	92	91	30.9	32.5	31.8	31.7	24.6	25.5	25.1	25
1983	5	21	29.4	24.8	4.6	25.2	29	26.6	26.9	25	26.2	25.4	25.5	98	80	91	90	31.5	32.1	31.6	31.8	24.9	25.3	25	25.1
1983	5	22	30	24.2	5.8	25.2	28.4	25.6	26.2	24.2	25.6	24.4	24.7	92	80	91	88	29.5	30.9	29.7	30.1	23.8	24.6	24	24.1
1983	5	23	29.6	24.8	4.8	26.2	29	26	26.8	24.8	26	25	25.3	89	79	92	87	30.4	31.6	31	31	24.3	25	24.6	24.6
1983	5	24	30	25.2	4.8	26	29.2	26.6	27.1	25.2	26	25.4	25.5	94	78	91	87	31.5	31.5	31.6	31.5	24.9	24.9	25	24.9
1983	5	25	30.6	25.6	5	26.6	29.6	27	27.5	25.6	26.6	26	26.1	92	79	92	88	32.1	32.8	32.9	32.6	25.3	25.6	25.7	25.5
1983	5	26	30.2	24.2	6	25.6	29	26.4316	26.7842	24.6	26.4	25.3316	25.4105	92	82	91.7895	88.9474	30.2	32.7	31.6105	31.4895	24.2	25.5	24.9526	24.8789
1983	5	27	30.4	25.6	4.8	26.2	29.2	26.6	27.2	26	26.2952	25.4474	25.3765	98	78.5714	91	87.7895	33.5	32.1524	31.7368	31.2421	25.9	25.2429	25.0211	24.7579
1983	5	28	30.8	25.2	5.6	26.2	29.6	26.6	27.3	25.8	26.4	25.6	25.3353	97	79.5714	92	88.2353	32.9	32.4571	32.1	31.2882	25.7	25.3762	25.3	24.7647
1983	5	29	31.4	25.8	5.6	26.2	30	26.8	27.5	26	26.4381	26.2	25.4316	98	76.8095	95	87.3158	33.5	32.2095	33.6	31.3474	25.9	25.2667	26	24.8053
1983	5	30	30	24.8	5.2	25.8	29	26.6	27	25.6	26.2	25.8	25.9	98	80	94	91	32.7	32.1	32.7	32.5	25.5	25.3	25.5	25.4
1983	5	31	30.8	25.4	5.4	26.2	30	26.6	27.4	25.8	26	25.4	25.7	97	73	91	87	32.9	30.9	31.6	31.8	25.7	24.6	25	25.1
1983	6	1	31	25.4	5.6	26.4	30.2	26.6	27.5	25.6	26.6	25.6	25.9	94	76	92	87	32.3	32.4	32.1	32.3	25.3	25.4	25.3	25.3
1983	6	2	31.4	25.8	5.6	26	29.4	26.8	26.9867	25.8	26.9053	25.6	25.6937	98	82.5263	91	89.1176	33.1	33.7842	32	32.1824	25.7	26.0632	25.2	25.2471
1983	6	3	30.6	24.8	5.8	26.2	29.4	26.6625	27.15	25.2	26	25.7706	26.02	92	76	91.2353	89.5333	31.4	31.3	32.4412	32.7333	24.8	24.8	25.3529	25.5133
1983	6	4	30.2	26.2	4	26.4	29	27	27.4	25.8	26.2	25.7176	25.8	95	80	90.3529	88	32.8	32.1	32.2353	32.1529	25.6	25.3	25.2647	25.2235
1983	6	5	30	25.4	4.6	26	30	25	26.5	25.4	26.4	24.2	25.3	95	75	94	88	32	32	29.7	31.2	25.2	25.2	23.9	24.8
1983	6	6	31.0308	23.3529	7.67783	25.8474	29.6294	27.2	27.46	25.0333	26.8842	25.6688	25.8667	93.8824	81.3684	88.6875	88.375	31.2389	33.6158	31.9688	32.3125	24.7667	25.9737	25.125	25.3187
1983	6	7	31	23.4222	7.57778	26	30	27	27.3438	25.8	27	25.7937	25.7937	98	79	89.5625	88.3125	33.1	33.6	32.3062	32.1562	25.7	26	25.3	25.2312
1983	6	8	29.4	26	3.4	26.6	25.6	24.2	25.2	25	24.2	24	24.4	88	89	98	92	30.6	29.3	29.7	29.8	24.4	23.7	23.9	24
1983	6	9	31	23.6	7.4	24.8	29.4	26.6	26.9	24.6	26.515	25.2	25.9438	98	81.05	89	89.2667	30.8	32.85	31.1	32.6	24.5	25.575	24.7	25.4467
1983	6	10	31.2	24.6	6.6	26	30	26.4	27.2	25.2	26.2	25.4	25.6	94	74	92	87	31.5	31.5	31.8	31.6	24.9	24.9	25.1	25
1983	6	11	30.2	25.8	4.4	26.8	29.6	24.8	26.5	25.8	26.4	24.4	25.5	92	78	97	89	32.5	32.3	30.3	31.7	25.5	25.3	24.3	25
1983	6	12	31	23	8	24	30	27.2	27.1	23.8	26.6	26	25.5	98	77	91	89	29.3	32.5	32.8	31.6	23.7	25.5	25.6	24.9
1983	6	13	31.6	23.8	7.8	25.6	30.8	26.8375	27.1813	25.4	27	25.9312	25.8067	98	75	91.125	88.5333	32.3	33.1	32.7	32.2	25.3	25.8	25.5062	25.26
1983	6	14	31.2	24.6	6.6	25.2	30.2	26.4	27	25	27.2	25.4	25.9	98	79	92	90	31.5	34.1	31.8	32.4	24.9	26.2	25.1	25.4
1983	6	15	31.6	22.2	9.4	23	27.6	27.4	26.4	22.8	26.2	26	25	98	90	90	92	27.6	33.1	32.7	31.1	22.7	25.7	25.5	24.7
1983	6	16	30.6615	23.8611	6.80043	24.8	30.4	28	27.8	24.4	22.2	26.2	24.3	97	49	87	78	30.3	21.3	32.8	28.1	24.3	18.5	25.6	22.8
1983	6	17	32.4	23.3875	9.0125	25.4	31.4	27	27.7	25.2	27.4	25.8	26.1	98	74	91	88	31.9	33.8	32.4	32.7	25.1	26.1	25.4	25.5
1983	6	18	32.6	24	8.6	24.2	31.8	27.2	27.6	24	27.6	25.4	25.7	98	73	87	86	29.7	34.1	31.2	31.7	23.9	26.3	24.8	25
1983	6	19	30.8	23.9722	6.82778	26.3	29.05	26.4056	27.0444	25.1833	26.47	25.3333	25.5813	90	81.15	90.5	87.7647	31.2167	32.755	31.5111	31.9588	24.7222	25.52	24.8722	25.1
1983	6	20	33.2	24.2	9	26.04	31.8	28.4	27.1125	24.8824	26.4421	25.5267	25.6462	90.4375	80	90.8	88.0714	30.6941	32.5526	31.88	31.9786	24.4294	25.4263	25.08	25.1286
1983	6	21	34.4	23.6105	10.7895	25.66	33.8	28.4	27.2059	24.7556	27.2	25.6625	25.5692	93.3529	60	89.8125	88.6429	30.6833	31.7	32.0375	32.0143	24.45	25	25.1625	25.1357
1983	6	22	32.6	24	8.6	24.6	31.6	27.8	28	24.4	27	26.4	25.9	98	70	90	86	30.4	32.6	33.5	32.2	24.3	25.5	25.9	25.2
1983	6	23	32.4	24.4	8	26.2	31	27.4	28	25.2	27.2	25.8	26.1	92	75	88	85	31.4	33.5	32.1	32.3	24.8	26	25.3	25.4
1983	6	24	31.4	24.8	6.6	26	30.2	26.8	27.5	25.6	26.6	25.6	25.9	97	76	91	88	32.5	32.4	32	32.3	25.5	25.4	25.2	25.3
1983	6	25	31.6	23	8.6	23.8	30.4	26.6	26.9	23.6	26.6	25.2	25.1	98	74	89	87	29	32.3	31.1	30.8	23.5	25.3	24.7	24.5
1983	6	26	31.6	23.6	8	25	30	28	27.8	24.8	26.6	26.2	25.9	98	77	87	87	31.2	32.5	32.8	32.2	24.7	25.5	25.6	25.3
1983	6	27	30.8	23.1056	7.69444	26.2	29.6	27	27.5	25.4	26	25.8	25.7	94	75	91	87	31.9	31.2	32.4	31.8	25.1	24.8	25.4	25.1
1983	6	28	32.8	25.4	7.4	26	30.8	27.6	28	24.8	26.2	25.4	25.5	91	70	84	81	30.5	30.9	31	30.8	24.4	24.6	24.6	24.5
1983	6	29	32.8	23.1579	9.64211	26.6	29.6	27.2	27.7	24.6	25.6	25.4	25.2	85	73	87	81	29.6	30.2	31.2	30.3	23.9	24.2	24.8	24.3
1983	6	30	30.8	23.4421	7.35789	26.6	29	26	26.9	24.4	25.4	24.8	24.9	84	75	91	83	29.1	30	30.5	29.9	23.6	24.1	24.4	24
1983	7	1	30.4	25.2	5.2	26	29.6	25.4	26.6	25.6	26	24.8	25.5	97	75	95	89	32.5	31.2	30.9	31.5	25.5	24.8	24.6	24.9
1983	7	2	30.2	23.4	6.8	25	29.6	25.6	26.5	24.4	25.6	24.6	24.9	95	73	92	87	30.1	30.2	30.2	30.2	24.2	24.2	24.2	24.2
1983	7	3	31.2	25	6.2	25.6	29.6	26.4	27	24.8	25.6	24.6	25	94	73	86	84	30.8	30.2	29.7	30.2	24.5	24.2	23.9	24.2
1983	7	4	31.8	24.6	7.2	25.4	30	25.4	26.5	24.2	25.4	24	24.5	91	69	89	83	29.4	29.4	28.9	29.2	23.8	23.7	23.5	23.7
1983	7	5	30	24.8	5.2	25.4	29	26	26.6	25	25.6	25	25.2	97	76	92	88	31.4	30.6	31	31	24.9	24.4	24.6	24.6
1983	7	6	30.6	24	6.6	25	29.2	26.9111	27.0647	24.4	25.8	25.36	25.3056	95	76	87.85	86.1111	30.1	30.9	31.315	30.9944	24.2	24.6	24.76	24.6056
1983	7	7	30.6	23.8	6.8	25.8	29.6	26.4	27	25.2	26	25	25.4	95	75	89	87	31.6	31.2	30.7	31.2	25	24.8	24.5	24.7
1983	7	8	30.9917	25	5.99167	25	30.2	26.4438	26.8437	24.4	25	25.2	25.2375	95	66	89.4706	87.5625	30.1	28.2	31.2176	31.0625	24.2	23.1	24.7118	24.6375
1983	7	9	30.9333	25	5.93333	26	29.2	26.8	27.2	25	26	25.4	25.5	92	78	89	86	31	31.5	31.5	31.3	24.6	24.9	24.9	24.8
1983	7	10	31.1333	23.4	7.73333	25.4	28.6	26.6	26.8	25.2	25.8	25	25.3	98	80	88	89	31.9	31.3	30.6	31.3	25.1	24.8	24.4	24.8
1983	7	11	30.4	23.8	6.6	25.8	28.4	26.8	26.9	25.4	25.8	25.6	25.6	97	81	91	90	32.2	31.5	32	31.9	25.3	24.9	25.2	25.1
1983	7	12	30.2	23.4	6.8	24.8	28.8	27	26.9	24	25.4	25.2	24.9	94	76	87	85	29.3	30.2	30.8	30.1	23.7	24.2	24.6	24.2
1983	7	13	33.2	23.8	9.4	24.6	32.2	27.2	27.8	24.4	25.8	25.2	25.1	98	60	85	81	30.4	28.9	30.7	30	24.3	23.5	24.5	24.1
1983	7	14	30.5455	24.4	6.14545	25.8	30.2	26.8	27.4	24.8	26	25.2	25.3	92	72	88	84	30.6	30.8	31	30.8	24.4	24.5	24.6	24.5
1983	7	15	32.2	24.2	8	25.8	30.4	27	27.5	25.2	25.8	25.4	25.5	95	69	88	84	31.6	30.1	31.4	31	25	24.2	24.8	24.7
1983	7	16	31.2	25.2	6	26	29.8	26.2	27	24.6	25.6	24.6	24.9	89	72	88	83	30	30	29.9	30	24.1	24.1	24	24.1
1983	7	17	30.2	23.4	6.8	24.4	29	27.4	27	23.6	26	25.2	24.9	94	79	84	85	28.6	31.6	30.6	30.3	23.3	25	24.4	24.2
1983	7	18	33.6	24	9.6	25.1579	31.6	27.4	26.7118	24.3474	26.2	25	25.1895	93.6316	65	82	87.8421	29.9421	30.4	30.1	30.9526	24.0474	24.3	24.1	24.5789
1983	7	19	31.6	25.8	5.8	25.7278	30.2	26.8	27.0941	24.4105	25.4	25	25.3211	90.6111	68	87	86	29.9778	29.2	30.5	31.0333	24.0556	23.7	24.4	24.6167
1983	7	20	32.2	24.8	7.4	26.4	31	26.7	27.1412	24.6	26	25.4316	25.4111	86	67	89.3684	86.3684	29.7	30.3	31.6	31.3579	23.9	24.3	24.9263	24.7842
1983	7	21	32	25.4	6.6	26.6	29.4	26.6	27.3	24	25.4	24.4	24.6	81	73	84	79	28.1	29.8	29.1	29	23	24	23.6	23.5
1983	7	22	31	24.8	6.2	25	30	27.2	27.4	24	25	24.8	24.6	92	67	82	80	29.2	28.3	29.7	29.1	23.6	23.2	23.9	23.6
1983	7	23	27.4	25	2.4	25.2	26.8	25	25.5	24.6	25	24.4	24.7	95	87	95	92	30.5	30.5	30.1	30.4	24.4	24.4	24.2	24.3
1983	7	24	30.8	23.6	7.2	24	29.6	26	26.4	23.8	25	24	24.3	98	69	85	84	29.3	28.6	28.5	28.8	23.7	23.3	23.2	23.4
1983	7	25	30.9083	22.8118	8.09657	25.8105	29.3471	26.4765	26.9941	24.5737	26.4421	25.1842	25.4053	90.6316	79.1053	88.6316	86.2632	30.0842	32.4789	31.0211	31.1895	24.1053	25.3895	24.6263	24.7158
1983	7	26	31.8	23.0222	8.77778	25.7842	30	27	27.0765	24.6278	25.8	24.6	25.3438	90.5294	72	82	86.8824	30.25	30.4	29.3	31.4941	24.1833	24.3	23.7	24.8471
1983	7	27	32	24	8	25.8	30.8	27.6	28	24.2	25.4	25	24.9	88	65	81	78	29.1	28.8	29.9	29.3	23.6	23.4	24.1	23.7
1983	7	28	30.4	22.9444	7.45556	26.6	29	26.4	27.1	24.4	25.4	24.6	24.8	84	75	86	82	29.1	30	29.7	29.6	23.6	24.1	23.9	23.9
1983	7	29	29.6	23.0824	6.51765	24.8	28.6	26.7937	27.3533	24	26	25.425	25.5312	94	81	90.125	86.3333	29.3	31.9	31.6563	31.56	23.7	25.1	24.9563	24.9
1983	7	30	31.4	22.2	9.2	23.4	29.6	26	26.3	23.2	25.4	24.4	24.3	98	72	88	86	28.3	29.6	29.5	29.1	23.1	23.9	23.8	23.6
1983	7	31	30.6	21.4	9.2	23.2	29.6	26.6	26.5	22.8	25.2	25	24.3	97	70	88	85	27.5	29.1	30.6	29.1	22.6	23.6	24.4	23.6
1983	8	1	31.6	24	7.6	24.8	28.6	25.4	26	24.6	25.8	24.4	24.9	98	80	92	90	30.8	31.3	29.9	30.7	24.5	24.8	24	24.5
1983	8	2	31.27	23.8	7.47	25.2	28.6	26.8	26.9	25	25.8	25.2	25.3	98	80	88	89	31.5	31.3	31	31.3	24.9	24.8	24.6	24.8
1983	8	3	31.8222	23.8	8.02222	25.2	30.4	27.2	27.5	24.6	26.2	25.2	25.3	95	72	85	84	30.5	31.2	30.7	30.8	24.4	24.8	24.5	24.5
1983	8	4	31.54	24.4	7.14	26.4	30	27.2	27.7	23.2	25.6	24.6	24.5	76	70	81	76	26.3	29.9	29.2	28.5	21.9	24	23.6	23.2
1983	8	5	31.3222	23.0938	8.22847	25.8	30.2	26.8	27.4	25.2	26	25	25.4	95	72	87	85	31.6	30.8	30.5	31	25	24.5	24.4	24.6
1983	8	6	31.42	24.6	6.82	24.8	29.4	26.9714	27.1714	24.6	25.2	25.6765	25.5375	98	71	90.125	86.2667	30.8	29.2	32.075	31.3	24.5	23.7	25.15	24.7267
1983	8	7	31.43	23	8.43	25.6588	29.2	24.9	27.1429	24.8588	26.2	24.2	25.5231	93.3125	79	94	86.0714	30.9294	32	29.7	31.5643	24.5647	25.2	23.9	24.8929
1983	8	8	31.49	23.2	8.29	24.2	29.2	26.9429	27.1077	23.8	25.8	25.6692	25.5667	97	76	89.3077	87.1667	29.2	30.9	32.0154	31.6333	23.6	24.6	25.1462	24.9417
1983	8	9	31.54	24	7.54	26.6	29.8	26.8	27.5	25.2	26	25.4	25.5	89	74	89	84	31.1	31.1	31.5	31.2	24.7	24.7	24.9	24.8
1983	8	10	31.41	24.4	7.01	26.4	29.8	26.6	27.4	25.8	26	25.4	25.7	95	74	91	87	32.8	31.1	31.6	31.8	25.6	24.7	25	25.1
1983	8	11	31.35	24.6	6.75	26	30.2	26.8	27.5	25.2	27	24.8	25.7	94	78	85	86	31.5	33.5	30	31.7	24.9	26	24.1	25
1983	8	12	31.67	22.8	8.87	24.8	30.4	26.6	27.1	23.8	25.4	25	24.7	92	67	88	82	28.8	29.1	30.6	29.5	23.4	23.6	24.4	23.8
1983	8	13	32.0222	23.4	8.62222	24.2	29.4	26.4	26.6	23.8	25.8	24.8	24.8	97	75	88	87	29.2	30.8	30.2	30.1	23.6	24.5	24.2	24.1
1983	8	14	31.16	23.6	7.56	25.4	30	27.2267	27.675	24	26	25.9375	25.8583	89	73	90.0625	87.5385	28.9	30.9	32.6687	32.7077	23.5	24.6	25.4563	25.5
1983	8	15	31.59	25	6.59	25.4	30.4	27.4	27.6	24.6	26.2	25.6	25.5	94	72	87	84	30.4	31.2	31.6	31.1	24.3	24.8	25	24.7
1983	8	16	31.55	25.2	6.35	26.4	30.4	25.8	27.1	25.4	26.8	25.2	25.8	92	76	95	88	31.8	32.8	31.6	32.1	25.1	25.6	25	25.2
1983	8	17	32.31	25	7.31	25.8	28	26.4	26.6	25	25.8	24.2	25	94	84	83	87	31.1	31.7	28.7	30.5	24.7	25	23.4	24.4
1983	8	18	31.68	23.8	7.88	25.8	30	25.4	26.6	25	26.7529	23.8	25.8933	94	78.2353	88	86.7333	31.1	33.0412	28.4	32.1933	24.7	25.6529	23.2	25.2067
1983	8	19	31.7636	24.4	7.36364	25.4	28.2	26.6	26.7	25	25.6	25.4	25.3	97	81	91	90	31.4	31.1	31.6	31.4	24.9	24.7	25	24.8
1983	8	20	32	25	7	25.4	30.4	27.4	27.6	25	26.4	25.2	25.5	97	73	84	85	31.4	31.7	30.6	31.2	24.9	25	24.4	24.8
1983	8	21	32.06	24.2	7.86	25.2	29.2	26.7063	27.2125	24.8	26.8	25.6062	25.7867	97	83	91.3125	88.1333	31	33.6	32.125	32.1267	24.7	26	25.1875	25.1733
1983	8	22	31.9556	23.6	8.35556	24.6	30.2	27.4	27.4	24.2	26.4	25.8	25.5	97	74	88	86	29.9	31.9	32.1	31.3	24.1	25.1	25.3	24.8
1983	8	23	31.14	24.2	6.94	27.6	31.6	28.2	28.9	23.2	26.4	25	24.9	69	67	77	71	25.5	30.9	29.5	28.7	21.4	24.6	23.8	23.3
1983	8	24	31.44	24.4	7.04	25.8	28.8	26.6533	27.0267	24.2	25.2	25.4786	25.3154	88	75	91.3571	87.7143	29.1	29.6	31.9143	31.45	23.6	23.9	25.0714	24.8357
1983	8	25	31.6182	22.8706	8.74759	25.2	29.2	26.4	26.8	25	26.2	25.2	25.5	98	79	91	89	31.5	32	31.2	31.6	24.9	25.2	24.8	25
1983	8	26	31.66	24.4	7.26	25.2	28.8	26.6	26.8	25	26	25.4	25.5	98	80	91	90	31.5	31.7	31.6	31.6	24.9	25	25	25
1983	8	27	31.84	24	7.84	24.6	29.8	26.2	26.7	24.2	26	25	25.1	97	74	91	87	29.9	31.1	30.9	30.6	24.1	24.7	24.6	24.4
1983	8	28	31.8909	23.2	8.69091	24.2	30	27.2	27.2	23	26	25.4	24.8	90	73	87	83	27.3	30.9	31.2	29.8	22.5	24.6	24.8	24
1983	8	29	31.59	23.6	7.99	25.6	29.6	25.8	26.7	25.2	26.8	24.8	25.6	97	80	92	90	31.8	33.4	30.6	31.9	25.1	25.9	24.4	25.1
1983	8	30	31.7909	24	7.79091	27.2	30.4	27.4	28.1	24.8	26.2	26	25.7	82	72	90	81	29.7	31.2	32.7	31.2	23.9	24.8	25.5	24.7
1983	8	31	31.5909	24.2	7.39091	25.8	30	27.2	27.5	25	26	25.6	25.5	94	73	88	85	31.1	30.9	31.7	31.3	24.7	24.6	25	24.8
1983	9	1	31.7909	23.4	8.39091	24.2	30.8	27.6	27.5	23.6	26.4	25.6	25.2	95	71	85	84	28.7	31.5	31.5	30.6	23.4	24.9	24.9	24.4
1983	9	2	32.1455	24	8.14545	26	30.2	28	28	21.8	26.8	26.2	24.9	69	77	87	78	23.3	33	32.8	29.7	20	25.7	25.6	23.7
1983	9	3	31.4167	24.6	6.81667	25.6	30.6	24.6	26.4	25.2	26.2	23.6	25	97	71	92	87	31.8	31.1	28.4	30.4	25.1	24.7	23.2	24.3
1983	9	4	31.5167	23.8	7.71667	24	31.2	27.4	27.5	23.8	27.4	25.6	25.6	98	75	87	87	29.3	34	31.6	31.6	23.7	26.2	25	25
1983	9	5	31.6083	24.4	7.20833	25.6	30.4	26	27	24.8	25.4	24.2	24.8	94	67	86	82	30.8	29.1	29	29.6	24.5	23.6	23.5	23.9
1983	9	6	31.4545	24.6	6.85455	25.8	29.8	27	27.4	25	25.8	25.6	25.5	94	73	89	85	31.1	30.5	31.9	31.2	24.7	24.4	25.1	24.7
1983	9	7	31.6	23.8	7.8	24.4	29.2	26.4	26.6	24.2	25.6	25.4	25.1	98	75	92	89	30	30.4	31.8	30.7	24.1	24.3	25.1	24.5
1983	9	8	31.7	23.4	8.3	24.4	31.4	27.8	27.8	24.2	27	25.8	25.7	98	71	85	85	30	32.7	31.9	31.5	24.1	25.5	25.1	24.9
1983	9	9	31.3091	25.6	5.70909	26.8	30.2	26.8	27.6	24.8	26	25.4	25.4	85	72	89	82	30	30.8	31.5	30.8	24.1	24.5	24.9	24.5
1983	9	10	31.4909	25	6.49091	25.6	30.2	25.6	26.8	24.4	26	25	25.1	91	72	95	86	29.7	30.8	31.3	30.6	24	24.5	24.8	24.4
1983	9	11	28.8	23.8	5	24.8	30.0941	25.6	27.2059	24.6	25.2	24.6	24.8	98	78.2222	92	87.7778	30.8	33.4667	30.2	32.0333	24.5	25.8889	24.2	25.15
1983	9	12	30.4	24	6.4	24.6	30.2	26.2	26.8	24.2	26.4	25.4	25.3	97	74	94	88	29.9	31.9	31.9	31.2	24.1	25.1	25.1	24.8
1983	9	13	31.6	23.6	8	25	30.6	26.6	27.2	24.8	26.4	25	25.4	98	72	88	86	31.2	31.6	30.6	31.1	24.7	25	24.4	24.7
1983	9	14	30.4	24	6.4	25.8	29.6	25.2	26.5	25	25.8	24.6	25.1	94	74	95	88	31.1	30.7	30.5	30.8	24.7	24.5	24.4	24.5
1983	9	15	31.6	24.2	7.4	25.6	30.8	27.2	27.7	24.8	25.8	25	25.2	94	67	84	82	30.8	29.9	30.2	30.3	24.5	24	24.2	24.3
1983	9	16	31.6	23.4	8.2	24.4	30	26.6	26.9	24	26	25	25	97	73	88	86	29.6	30.9	30.6	30.4	23.9	24.6	24.4	24.3
1983	9	17	30.2	23.8	6.4	25.4	29.6	26.4	27	25.2	26.4	25.6	25.7	98	78	94	90	31.9	32.3	32.3	32.2	25.1	25.3	25.3	25.3
1983	9	18	28.8	22.1	6.7	25.4789	28.6	26.4	27.075	24.4333	26.2	25.4	25.3071	91.3125	83	92	88.1875	29.95	32.4	31.8	31.7125	24.0111	25.4	25.1	24.9687
1983	9	19	31	18.8	12.2	25.6111	29.8	26	26.975	24.8375	26.2	24.8	25.5769	92.7857	75	91	89.9333	30.8937	31.6	30.5	32.32	24.55	25	24.4	25.2933
1983	9	20	31.4	25.6	5.8	25.8	30.8	23.4	25.8	24.4	27.2	23	24.9	89	76	97	87	29.6	33.7	27.8	30.4	23.9	26	22.8	24.3
1983	9	21	31.2	23.6	7.6	25	30.2	26.72	27.04	24.6	26.4	25.7769	25.85	97	74	92	89	30.6	31.9	32.5462	32.3917	24.5	25.1	25.4	25.3083
1983	9	22	31.2	23.2	8	24.2	30.4	25.8	26.5	24.2	26	25.4	25.4812	0	71	97	89	30.2	30.7	32.2	31	24.2	24.5	25.3	24.6
1983	9	23	31.075	23.6	7.475	24.4	30.4	25.2	26.3	24.2	27.2	24.8	25.4	98	78	97	91	30	33.9	31	31.7	24.1	26.2	24.7	25
1983	9	24	31.6	20	11.6	24.9222	30.9	26.6	26.9875	24.3333	26.2	25.4	25.35	95.0588	69	91	88.6	30.0556	30.9	31.6	31.6867	24.1	24.6	25	24.9533
1983	9	25	31	22.3389	8.66111	25.25	29.8	21.6	26.8687	24.4765	26.1	25.6688	23.7533	93.7333	75	92.4375	88.7333	30.2765	31.3	32.4125	31.64	24.2176	24.8	25.3188	24.9267
1983	9	26	31.8	25	6.8	25.3389	30	27.6	27.1933	24.5556	26.8	24.8	25.8429	94	78	80	89.0714	30.3556	33.1	29.4	32.3714	24.2556	25.7	23.8	25.2929
1983	9	27	32	23.4	8.6	23.8	30.4	28.8	27.9	23.6	26.6	26.8	25.7	98	74	86	86	29	32.3	33.9	31.7	23.5	25.3	26.1	25
1983	9	28	31.8	23.2	8.6	27	30.8	27	28	25.4	26.4	25.8	25.9	88	71	91	83	31.4	31.5	32.4	31.7	24.8	24.9	25.4	25
1983	9	29	32	24	8	26	29.6	27.8	27.8	25.8	25.2	26.6	25.9	98	70	91	87	33.1	29.1	34	32.1	25.7	23.6	26.2	25.2
1983	9	30	31	23.8	7.2	25.2	30.2	27.4	27.5	25	26.6	26	25.9	98	76	90	88	31.5	32.4	32.7	32.2	24.9	25.4	25.5	25.3
1983	10	1	31	24.6	6.4	25.4	29.4	26.4	26.9	25.2	26.6	24.6	25.5	98	80	86	88	31.9	32.9	29.7	31.5	25.1	25.7	23.9	24.9
1983	10	2	31.2	22.2	9	25.4	30.4	27.4	27.6	25.2	26.8	26.2	26.1	98	76	91	88	31.9	32.8	33.2	32.6	25.1	25.6	25.8	25.5
1983	10	3	31.6	22.8875	8.7125	26.2	31	26.3846	26.8846	25.8	26.2286	25.0667	25.3455	97	78.0714	93.25	89.25	32.9	31.9429	31.2583	31.3333	25.7	25.1286	24.7417	24.8
1983	10	4	31.18	22.92	8.26	25.6	30.2	26.3714	26.8143	25.4	25.3	25.3	25.4615	98	68	93.4615	89	32.3	29	31.7846	31.3231	25.3	23.5	25.0385	24.7769
1983	10	5	31.6	24.8	6.8	26	29.6	26.4	27.1	25.2	26.4	25.6	25.7	94	78	94	88	31.5	32.3	32.3	32	24.9	25.3	25.3	25.2
1983	10	6	30.8	23.8	7	25.6	30	26.2	27	25.2	26.2	25	25.5	97	74	91	87	31.8	31.5	30.9	31.4	25.1	24.9	24.6	24.8
1983	10	7	31.4	24.6	6.8	26.2	30.4	26.8	27.5	24.8	26.6	25.4	25.6	89	74	89	84	30.4	32.3	31.5	31.4	24.3	25.3	24.9	24.8
1983	10	8	30	24.2	5.8	25.4	28.8	25.4	26.3	24.8	26	24.6	25.1	95	80	94	90	30.9	31.7	30.4	31	24.6	25	24.3	24.6
1983	10	9	30.9364	23.4	7.53636	25.1	28.4	24.3	25.5	25	26.7067	24.1	25.7333	99	80.6667	98	89.0667	31.6	33.2	29.9	32.08	25	25.7867	24	25.2
1983	10	10	30.8	22.3	8.5	26.8	30	25.4	26.9	26.2	26.8	24.8	25.9	95	78	95	90	33.6	33.1	30.9	32.5	26	25.7	24.6	25.4
1983	10	11	31	23.2	7.8	25.2	29.6	26.2	26.8	24.8	26.4	25	25.4	97	78	91	88	31	32.3	30.9	31.4	24.7	25.3	24.6	24.9
1983	10	12	30.8	23	7.8	24.4	29.6	25.8	26.4	24	25.6	24.6	24.7	97	73	91	87	29.6	30.2	30.1	29.9	23.9	24.2	24.2	24.1
1983	10	13	31.2	23.2	8	24.6	30	26.4	26.9	24.2	26.2	24.8	25.1	97	74	88	86	29.9	31.5	30.2	30.5	24.1	24.9	24.2	24.4
1983	10	14	31	23.3706	7.62941	25.4	30.6	23.2	25.6	24.8	26.2	22.4	24.5	95	71	93	86	30.9	31.1	26.5	29.5	24.6	24.7	22.1	23.8
1983	10	15	28.2	22.8	5.4	23	27.2	24.8	25	22.6	25	24	23.9	97	84	94	91	27.1	30.2	29.3	28.9	22.4	24.2	23.7	23.4
1983	10	16	28.6	23	5.6	24.8	28.575	23	26.62	24.4	24.6	22.6	23.9	97	85.3125	97	90.6667	30.3	33.1313	27.1	31.8733	24.3	25.7375	22.4	25.0533
1983	10	17	31.3909	21.2	10.1909	22	29.2	23	24.3	21.8	25	22.4	23.1	98	71	95	88	26	28.9	26.7	27.2	21.7	23.5	22.2	22.4
1983	10	18	30.6	20.8	9.8	22.2	29.8	25	25.5	22	25	24	23.7	98	68	92	86	26.3	28.5	29.2	28	21.9	23.2	23.6	22.9
1983	10	19	30.8	21.6	9.2	25.1667	29.8	24.8	26.7313	24.5176	24.8	24	25.4875	95.2941	67	94	90.4375	30.4588	28	29.3	31.8687	24.3	22.9	23.7	25.05
1983	10	20	30.82	23	7.82	24.2	29.2	24	25.4	23.6	25.6	23.8	24.3	95	75	98	90	28.7	30.4	29.3	29.5	23.4	24.3	23.7	23.8
1983	10	21	31	21.8	9.2	23.2	29.6	26.5286	26.75	23	26	25.3067	25.34	98	75	92.4286	89.7857	27.9	31.2	31.8786	31.4857	22.9	24.8	25.0643	24.8357
1983	10	22	30.76	21.4	9.36	22.6	30	28.4	27.4	22.4	25.8	26.4	24.9	98	72	86	85	26.9	30.4	33.1	30.1	22.3	24.3	25.7	24.1
1983	10	23	30.6667	22.4765	8.1902	26.4	30.8	26.8154	27.0154	24.1	26.6	25.4714	25.5071	83	72	90.4615	89.0769	28.5	32	32.0615	31.9154	23.2	25.2	25.1308	25.0692
1983	10	24	31.14	24.6	6.54	25.4111	29.8	26.0438	26.6813	24.6941	26.6	25.4	25.6133	94.7647	78	94.1333	90.6667	30.7176	32.7	32.0133	32.0933	24.4412	25.5	25.1467	25.1533
1983	10	25	30.8889	25	5.88889	25.8	30.2	26.1647	26.8063	25.4	26.6533	25.225	25.5133	97	79.7333	92.8125	89.1333	32.2	32.96	31.5625	31.7133	25.3	25.6533	24.875	24.9867
1983	10	26	31	23.2	7.8	24.8	29.8	26.6	27	24.2	26.8	25.8	25.6	95	79	94	89	29.8	33.2	32.7	31.9	24	25.8	25.5	25.1
1983	10	27	31	22.76	8.24	25.4	29.8	26.2	26.9	25.2	26.4	25	25.5	98	77	91	89	31.9	32.1	30.9	31.6	25.1	25.3	24.6	25
1983	10	28	31.2	25	6.2	25.4	30.2	27.2	27.5	25.2	26.8143	25.8	25.5846	98	80.9286	90	90.0769	31.9	33.4286	32.3	31.9769	25.1	25.8929	25.3	25.1
1983	10	29	30.2	22.9875	7.2125	26.4	29.2	26.8	27.3	25.2	26.4	26.2	25.9	91	80	95	89	31.2	32.5	33.6	32.5	24.8	25.5	26	25.4
1983	10	30	30	24.2	5.8	24.8	29	26.225	26.6	24.2	25.6	25.2	25.4071	95	76	93.125	90.6429	29.8	30.6	31.55	31.7071	24	24.4	24.8875	24.9714
1983	10	31	29	23.4	5.6	24	27.8	25	25.5	23.6	24.8	24.2	24.2	97	78	94	90	28.8	29.3	29.7	29.3	23.4	23.7	23.9	23.7
1983	11	1	30	22	8	22.8	28.6	25.6	25.6	22.6	24.2	24.8	23.9	98	70	94	87	27.3	27.3	30.8	28.4	22.5	22.5	24.5	23.2
1983	11	2	30.8727	22	8.87273	23	29	26.2	26.1	22.8	25.4	25.2	24.5	98	75	92	89	27.6	30	31.4	29.7	22.7	24.1	24.8	23.9
1983	11	3	30.2	21.6	8.6	22.4	28.8	26.4	26	22.2	25.4	25.2	24.3	98	76	91	88	26.6	30.2	31.2	29.3	22.1	24.2	24.8	23.7
1983	11	4	30.6	22.8	7.8	24	29.2	25.6	26.1	23.6	26	25	24.9	97	78	95	90	28.8	31.5	31.3	30.5	23.4	24.9	24.8	24.4
1983	11	5	30.8	22.8	8	23.8	30	26.2	26.5	23.6	27.2	25.8	25.5	98	81	97	92	29	34.2	32.9	32	23.5	26.3	25.7	25.2
1983	11	6	30.3636	19.4	10.9636	24.9167	29.1222	26.6875	26.9125	24.425	26.6	25.4667	25.54	96.3125	82.0556	92.6	90.5333	30.3625	33.0833	31.9667	31.9133	24.2563	25.7111	25.1267	25.1
1983	11	7	31	22.6737	8.32632	24.9278	30.2	26.5067	26.8643	24.2667	27	25.0286	25.1071	93.9412	78	91.6923	88.9231	29.6765	33.5	31.0154	31.0692	23.8647	26	24.6	24.6385
1983	11	8	30	25.2	4.8	25.2	28.8	25.4	26.2	24.4	26	24.6	25	94	80	94	89	30	31.7	30.4	30.7	24.1	25	24.3	24.5
1983	11	9	30.48	23.4	7.08	24.4	28.4	26.6	26.5	24.2	26	25.6	25.3	98	83	92	91	30	32	32.1	31.4	24.1	25.2	25.3	24.9
1983	11	10	30.6	22.2	8.4	23.6	29.2	26.2	26.3	23	26	25.2	24.7	95	78	92	88	27.7	31.5	31.4	30.2	22.8	24.9	24.8	24.2
1983	11	11	31	23	8	23.6	29.2	26.2941	26.5813	23.4	26	25.2125	25.3143	98	78	92.625	89.5714	28.6	31.5	31.4812	31.3857	23.3	24.9	24.8687	24.8
1983	11	12	29.8	23.2	6.6	24.2	29	26	26.3	24	27.2	25	25.4	98	87	92	93	29.7	34.9	31	31.8	23.9	26.6	24.6	25.1
1983	11	13	30.4	23.4933	6.90667	24	29.8	25.2	26	23.8	26.2	24.8	24.9	98	75	97	90	29.3	31.6	31	30.7	23.7	25	24.7	24.5
1983	11	14	30.8	22.8	8	24.2	28.9941	26.3	26.3333	23.8	26.2375	25.0857	23.4643	97	80.5	91.2857	89.0833	29.2	32.2188	31.1071	30.75	23.6	25.2687	24.6429	24.4667
1983	11	15	30.2222	23.4	6.82222	25.4	30	26.3333	26.56	24.8	27.8	25.4077	25.5091	95	85	93.4615	89.4167	30.9	35.9	31.9308	31.5583	24.6	27.1	25.0769	24.875
1983	11	16	29.8	22.4	7.4	23.2	29.2	26.05	26.5533	23	26.4	25	25.3786	98	80	92.9375	89.8571	27.9	32.5	31.2375	31.5643	22.9	25.5	24.7312	24.8857
1983	11	17	30.8	23.2	7.6	23.8	30.2	26.5176	26.7133	23.6	27.2	25.4533	25.5	98	79	93.0667	90.5385	29	34.1	31.98	31.8769	23.5	26.2	25.1267	25.0462
1983	11	18	29.9455	22	7.94545	25.4	27.6	26.575	26.7867	24.8	26.8	25.2533	25.4	95	94	90.9333	89.9231	30.9	34.7	31.38	31.5692	24.6	26.5	24.8133	24.9
1983	11	19	29.2	24.8	4.4	25.2	28.4	26	26.4	24.4	25.6	25.1	25	94	80	93	89	30	30.9	31.3	30.7	24.1	24.6	24.8	24.5
1983	11	20	31	24.1	6.9	25.3	29.4	27.1	27.2	24.4	26.3	25.3	25.3	93	78	87	86	29.9	32.1	31	31	24.1	25.3	24.7	24.7
1983	11	21	30	24.3	5.7	25.4	29.6	25.6	26.5	25.1	26	24.6	25.2	98	75	92	88	31.6	31.2	30.2	31	25	24.8	24.2	24.7
1983	11	22	30	24.8	5.2	26	28.8	25	26.2	24.6	25.8	24.2	24.9	89	79	94	87	30	31.2	29.7	30.3	24.1	24.8	23.9	24.3
1983	11	23	29.6	23.2	6.4	24.6	28.6	24.8	25.7	23.8	26	23.8	24.5	94	81	92	89	28.9	31.9	28.8	29.9	23.5	25.1	23.4	24
1983	11	24	29.2	23.2	6	24.6	28	25.925	26.4533	23.4	25	24.9467	25.2714	90	79	94.2	91.2143	28	29.7	31.1467	31.5214	22.9	23.9	24.6867	24.8571
1983	11	25	29.4	24	5.4	25.6	28.275	25.4	25.95	24.2	25.9467	24.6	24.9154	89	84.3333	94	91.5385	29.3	32.0667	30.4	30.9077	23.7	25.1733	24.3	24.5231
1983	11	26	29.2	24.2	5	25.6	28.4	25.6	26.3	24.8	25.8	24.6	25.1	94	81	92	89	30.8	31.5	30.2	30.8	24.5	24.9	24.2	24.6
1983	11	27	29.4	25	4.4	25	27.2	25.8111	26.3167	24.2	25.4	24.7444	25.12	94	87	92.8333	90.3125	29.7	31.2	30.6556	30.9813	23.9	24.8	24.3889	24.5813
1983	11	28	29.6	24.6	5	25.2	29	25.6	26.4	24.2	25.2	24.4	24.6	92	74	91	86	29.5	29.5	29.7	29.6	23.8	23.8	24	23.9
1983	11	29	29.6	24.2	5.4	25	28.8056	24.6	26.78	22.8	26.2667	23.4	25.3643	83	82.3333	90	89.0714	26.3	32.4833	28	31.4571	21.9	25.3778	22.9	24.8214
1983	11	30	29.8	21.6	8.2	22	29	24.6	25	21.8	25.2	23.2	23.4	98	74	89	87	26	29.5	27.5	27.7	21.7	23.8	22.7	22.7
1983	12	1	29.8	22.4	7.4	24.2	29	25.2	25.9	23.4	25.4	23.6	24.1	94	75	88	85	28.2	30	28.1	28.8	23.1	24.1	23	23.4
1983	12	2	30.4	22.5222	7.87778	24.6	29	26.8	26.8	23.2	25.4	24.6	24.4	89	75	84	83	27.5	30	29.5	29	22.7	24.1	23.8	23.5
1983	12	3	29.4	23.2	6.2	24.8	28.4	24.6	25.6	23.8	25	23.6	24.1	92	76	92	87	28.8	29.4	28.4	28.9	23.4	23.8	23.2	23.5
1983	12	4	29.3818	24.2	5.18182	24.8	28.4	25.4	26	23.6	25.2	23.8	24.2	91	77	88	85	28.3	29.9	28.4	28.9	23.1	24.1	23.2	23.5
1983	12	5	30.4	24.4	6	25	29.2	25	26	23.2	25.2	23.4	23.9	86	73	87	82	27.2	29.4	27.7	28.1	22.5	23.8	22.8	23
1983	12	6	29	23.6	5.4	24.4947	28.4	24.6	26.0389	23.6111	24.6	22.8	24.8438	92.4706	73	86	90	28.6111	28.4	26.5	30.5647	23.2444	23.2	22.1	24.3471
1983	12	7	29	20.6	8.4	21.2	27.6	24.8	24.6	20.8	24.2	23	22.7	97	76	86	86	24.3	27.9	26.9	26.4	20.6	22.9	22.3	21.9
1983	12	8	29.6	22.4588	7.14118	22.8	28.6	25.7471	26.1765	22.6	24.8	24.5	24.8	98	74	91.125	89.125	27.3	28.8	30.025	30.4063	22.5	23.4	24.0688	24.2687
1983	12	9	29.4	22.6	6.8	24.9667	28.8	25	26.4125	23.8941	24.6	23	24.8857	91.6875	71	84	88.4	29.0412	28.1	26.8	30.5733	23.4941	23	22.2	24.3333
1983	12	10	29.8	23	6.8	24.4	29.2	24.4	25.6	22.6	24.4	23	23.3	86	68	89	81	26.2	27.4	27.1	26.9	21.9	22.6	22.4	22.3
1983	12	11	30.1417	21.4	8.74167	22	28	25.6778	25.9667	21.4	24.2	24.4333	24.6187	95	73	91.2778	88.4444	25.1	27.7	29.9	29.7222	21.1	22.8	24	23.8667
1983	12	12	29.4	20.2	9.2	21	28	24.8	24.6	20.4	24.4	23.2	22.7	95	75	87	86	23.6	28.2	27.4	26.4	20.1	23	22.6	21.9
1983	12	13	29.6	21.8	7.8	24.12	28.4	25.1444	25.7333	23.2	24.6	24.0667	24.2941	92.9444	73	91.7222	87.9444	27.9684	28.4	29.3556	29.3944	22.8474	23.2	23.6611	23.6778
1983	12	14	29	22	7	23.2	28	25.3556	25.6889	22.6	24.8	24.2235	24.25	95	77	91.7059	89	27	29.2	29.6824	29.4875	22.4	23.6	23.8353	23.7125
1983	12	15	29.9333	21.7579	8.17544	25.6	28.8	25.4	26.3	23	24.6	24.2	23.9	80	71	91	81	26.4	28.1	29.4	28	22	23	23.8	22.9
1983	12	16	29.5091	21.2211	8.28804	25.8	28.5176	26.4	25.6471	23.8	25.3333	24.6	23.9312	85	78	86	88.0625	28.1	30.2059	29.7	28.7625	23	24.1765	23.9	23.3313
1983	12	17	30.6	24.2	6.4	24.2	28	25.4	25.8	23.8	25	24.2	24.3	97	79	91	89	29.2	29.7	29.4	29.4	23.6	23.9	23.8	23.8
1983	12	18	29.7077	21.1611	8.54658	24.8	28.2	27.5	27	23.4	24.6	23.5176	23.6235	89	75	91.6875	87.6875	27.8	28.5	28.5188	28.3125	22.9	23.3	23.2	23.0625
1983	12	19	28.4	21.1167	7.28333	26.5	27.4	24.8	25.9	23.8	24.4	23.4	23.9	80	78	89	82	27.7	28.6	27.8	28	22.8	23.3	22.9	23
1983	12	20	29.4	21.4278	7.97222	23.4	29	24.6	25.4	23	25.2	24.2	24.1	97	74	97	89	27.8	29.5	29.9	29.1	22.8	23.8	24.1	23.6
1983	12	21	30	20.5429	9.45714	25.2	28.2	25	25.9	23.8	24.8	23.6	24.1	89	76	89	85	28.5	29	28.2	28.6	23.3	23.5	23.1	23.3
1983	12	22	29.1333	24.6	4.53333	25.4	29.2	25	26.1	23	25	23.4	23.8	82	71	87	80	26.5	28.9	27.7	27.7	22	23.5	22.8	22.8
1983	12	23	29.6	24	5.6	24.2	29	24.8	25.7	22.4	25.2	23.4	23.7	86	74	89	83	25.9	29.5	27.8	27.7	21.7	23.8	22.9	22.8
1983	12	24	29.4	23.8	5.6	23.8	28.4	25.2	25.6	23	25	24	24	93	76	91	87	27.5	29.4	29	28.7	22.7	23.8	23.5	23.3
1983	12	25	29.4	23	6.4	23.6	28.6	24.85	25.1437	23.2	24.8	23.575	23.7625	97	74	91.875	89.25	28.2	28.8	28.4812	28.5625	23	23.4	23.1688	23.2125
1983	12	26	29.6	23.2	6.4	24.6	27.8	25.6	25.9	24	24.6	24.2	24.3	95	77	89	87	29.4	28.8	29.3	29.2	23.8	23.4	23.7	23.6
1983	12	27	32	23.8	8.2	25	31	26.2	27.1	23.8	24.8	24.6	24.4	91	61	88	80	28.7	27.2	29.9	28.6	23.3	22.5	24	23.3
1983	12	28	32.4	24	8.4	26.4	32.4	25.0625	25.425	23.6	24	23.775	23.9267	79	50	91.9375	88.125	27.3	24.2	28.7938	28.6312	22.5	20.6	23.375	23.25
1983	12	29	30.8	20.9375	9.8625	22.9588	30.4	24.2	24.9563	22.4235	23.6	22.4	23.46	94.1875	57	86	89.0667	26.3625	24.6	25.9	28.0267	21.9	20.8	21.7	22.9067
1983	12	30	29.6	20.4	9.2	22.5941	27.4	24.7	24.9063	22.2941	24	23.52	23.4133	95.9375	76	93	89.6	26.3125	27.6	28.5133	28.0533	21.8437	22.7	23.1733	22.9
1983	12	31	31.8	22.4	9.4	22.8	28.8	24.9375	25.1938	22.4	24.6	23.7067	23.62	97	71	92.6	88.6	26.8	28.1	28.7533	28.2867	22.2	23	23.3467	23.0333

## Sheet: 1984
			Temperature			Temperature				Temperature				Relative Humidity				Pressure				Dew temperature
Year	Month	Day	Maximum	Minimum	Max-Min	1899-12-31 07:00:00	1899-12-31 13:00:00	1899-12-31 19:00:00	Average	1899-12-31 01:00:00	1899-12-31 13:00:00	1899-12-31 19:00:00	Average	1899-12-31 01:00:00	1899-12-31 13:00:00	1899-12-31 19:00:00	Average	1899-12-31 07:00:00	1899-12-31 13:00:00	1899-12-31 19:00:00	Average	1899-12-31 07:00:00	1899-12-31 13:00:00	1899-12-31 10:00:00	Average		Month	Taverage	Haverage
1984	1	1	30.2167	20.8778	9.33889	23.8889	27.8235	24.6529	25.2625	22.7765	25.0778	23.6875	23.8067	90.8235	80.8889	93.0625	88.4667	26.9412	30.0778	28.7438	28.5867	22.2882	24.0722	23.3313	23.22		January	25.136	87.2274
1984	1	2	29.2462	21.0778	8.16838	23.4714	27.8737	24.9667	25.35	22.515	25.3368	23.6737	23.9167	92.55	83	90.5789	88.9444	26.7	30.8105	28.4947	28.8167	22.115	24.4474	23.1895	23.3444		February	25.4157	86.1048
1984	1	3	29.5667	20.9765	8.5902	23.455	27.9412	24.7222	25.1765	22.5263	25.0778	23.4556	23.6765	92.7368	80.9444	91.2222	88.5294	26.7316	30.1278	28.2056	28.3588	22.1368	24.0944	23.0111	23.1		March	25.6734	85.554
1984	1	4	29.2182	21.0118	8.20642	23.465	27.9059	24.5706	25.1353	22.6111	25.1222	23.5222	23.7647	93.7222	81.1667	92.2778	89.0588	26.9667	30.2056	28.4111	28.5647	22.2778	24.1444	23.1389	23.2059		April	26.3646	85.7128
1984	1	5	29.6167	20.7733	8.84333	23.13	28.06	24.8632	25.2611	22.2	25.05	23.6316	23.7	92.8947	78.8	91.1053	87.6667	26.2316	29.845	28.4947	28.3389	21.8316	23.95	23.1737	23.0778		May	26.7879	87.8055
1984	1	6	29.6545	20.8824	8.77219	23.53	28.2	24.5444	25.1889	22.5667	25.1111	23.4222	23.8625	92.2353	78.5	92.7222	87.9412	26.8278	29.9333	28.2944	28.4294	22.1889	24.0056	23.0611	23.1353		June	27.2569	87.9031
1984	1	7	29.5167	20.8278	8.68889	23.2571	28.13	24.6158	25.0947	22.35	25.06	23.52	23.64	93.05	78.3	93.3158	88.2105	26.53	29.805	28.5526	28.2368	21.985	23.935	23.2316	23.0158		July	27.0486	86.7527
1984	1	8	28.7167	20.5684	8.14825	22.98	28.2737	24.76	25.1474	22.18	24.8105	23.44	23.4158	94.2632	75.1667	90.2632	86.6667	26.2737	28.9667	27.9263	27.6833	21.8421	23.4333	22.8526	22.6833		August	27.2319	87.3558
1984	1	9	29.3	20.3722	8.92778	23.019	27.8158	24.7368	25.0368	21.99	24.8105	23.5053	23.3895	92.6	78.2105	91.6842	87.4211	25.91	29.3316	28.3316	27.7842	21.6	23.6789	23.0895	22.7474		September	27.0509	88.386
1984	1	10	29.1833	20.2889	8.89444	23.0048	28	24.5059	24.9588	21.95	25.03	23.2353	23.3412	92.2	78.55	91.3125	87.5	25.785	29.79	27.9125	27.6937	21.525	23.915	22.8563	22.6813		October	26.8445	89.5266
1984	1	11	29.6667	20.6421	9.02456	22.981	27.9579	24.5789	25.0556	21.93	24.8421	23.4316	23.3722	92.3	78	91.2105	86.9444	25.745	29.3421	28.1474	27.6778	21.515	23.6947	22.9789	22.6889		November	26.6039	89.93
1984	1	12	29.6833	20.5235	9.1598	23.26	27.8737	24.3789	24.9056	21.8632	24.8	23.1158	23.1944	90.2105	78.5789	91.5789	87.0556	25.4895	29.3211	27.6579	27.4056	21.3105	23.6737	22.6895	22.5056		December	25.7151	88.7548
1984	1	13	29.2583	20.4667	8.79167	22.66	27.9158	24.8842	25.1211	21.5895	24.7263	23.6	23.3105	92.3158	77.5789	91.6316	87.1579	25.2368	29.1158	28.4947	27.6263	21.1895	23.5474	23.1947	22.6421
1984	1	14	29.4083	20.7235	8.6848	23.3368	27.97	24.8895	25.25	22.2947	24.96	23.4947	23.5684	91.5	78.65	90.6842	87	26.1778	29.67	28.2474	27.9444	21.8167	23.84	23.0421	22.8444
1984	1	15	29.1385	20.9947	8.14372	22.94	27.7895	24.5263	24.9368	21.7053	24.7778	23.2105	23.2222	90.7368	78.1667	90.6316	86.5	25.2789	29.2944	27.7316	27.4111	21.2105	23.6222	22.7368	22.5111
1984	1	16	29.4	20.8125	8.5875	23.2105	28.08	24.5778	25.1588	21.9	24.8421	23.3474	23.3706	90.1667	77.5789	91.5556	86.4375	25.4944	29.3316	28.0778	27.6063	21.3556	23.6526	22.9444	22.6375
1984	1	17	29.3077	20.7333	8.57436	23.2571	27.91	24.6263	25.0737	21.97	24.72	23.3474	23.3444	89.9474	78	91.3684	86.9474	25.635	29.165	28.0316	27.6158	21.465	23.565	22.9158	22.6421
1984	1	18	29.6769	20.7111	8.96581	23.0381	28.24	24.63	25.16	21.78	24.68	23.3	23.245	90.7	76.05	91	85.95	25.385	28.86	27.92	27.385	21.29	23.39	22.85	22.5
1984	1	19	29.6077	20.3294	9.27828	22.6762	27.87	24.8316	25.1158	21.85	24.68	23.5474	23.4421	94.1	78.05	91.4211	87.7895	25.785	29.105	28.3895	27.8842	21.55	23.535	23.1105	22.8053
1984	1	20	29.1385	21.1059	8.03258	23.49	27.7	24.925	25.25	22.2316	24.9263	23.72	23.5944	90.7368	80.6316	91.35	87.3333	26.0895	29.8105	28.695	28.1278	21.7263	23.9316	23.295	22.9333
1984	1	21	29.0692	21.2706	7.79864	23.1905	27.9895	24.63	25.1211	22.0211	24.8526	23.43	23.4176	91.4444	78.6316	92.05	87.7778	25.8789	29.4737	28.22	27.9167	21.5947	23.7421	23.035	22.8167
1984	1	22	29.3818	20.8105	8.57129	22.9381	27.9722	24.7167	25.1222	22.07	24.8444	23.4111	22.2895	93.4737	78.3889	90.8333	87.6111	26.135	29.4333	28.1111	27.95	21.75	23.7278	22.9556	22.85
1984	1	23	29.1	20.8529	8.24706	23.21	28.0842	24.7222	25.1944	21.7895	24.7368	23.2667	23.2722	89.4737	76.7368	89.7222	85.4444	25.3211	29.0211	27.7444	27.3944	21.2158	23.4895	22.7444	22.4944
1984	1	24	29.3667	20.7647	8.60196	23.31	28.1789	24.76	25.3111	22.0526	24.8316	23.46	23.4722	91.7368	76.8947	91.3	86.8333	25.9	29.2211	28.26	27.8556	21.6158	23.6	23.03	22.7778
1984	1	25	29.3	20.5222	8.77778	22.7429	27.9789	24.535	24.9263	21.63	24.4316	23.22	23.0632	91.9	75.4211	90.75	86.1579	25.24	28.3842	27.73	27.0789	21.195	23.1	22.73	22.3421
1984	1	26	29.2385	20.5944	8.64402	22.8381	27.965	24.8444	25.1	21.72	24.38	23.6	23.2333	91.8	75.5	91.0556	86.4444	25.365	28.275	28.4389	27.3889	21.295	23.03	23.15	22.5111
1984	1	27	28.8385	20.4235	8.41493	22.7947	27.845	25.1158	25.1889	21.9053	24.69	23.7368	23.4632	93.1667	78.65	90.5263	87.9444	25.6389	29.185	28.6158	27.8889	21.45	23.57	23.2474	22.8167
1984	1	28	29.2	20.6235	8.57647	23.2333	27.9579	25.06	25.2632	22.0632	24.7053	23.66	23.4167	91.8421	77.2105	90.4737	86.4706	25.9368	29.0789	28.5632	27.7294	21.6211	23.5	23.2263	22.7059
1984	1	29	29.4286	20.6842	8.74436	23.381	27.97	24.97	25.305	22.09	24.78	23.4105	23.4474	90.35	77.55	90.3684	86.3158	25.85	29.195	28.0737	27.7526	21.575	23.595	22.9368	22.7158
1984	1	30	29.2667	20.6842	8.58246	23.2714	28.2	24.6706	25.18	22.33	24.6235	23.4333	23.4533	92.6842	76	90	86.25	26.52	28.7882	28.0389	27.8562	21.985	23.3294	22.9222	22.7813
1984	1	31	28.85	20.7059	8.14412	22.9789	27.6588	24.5556	24.8647	21.9158	24.6556	23.3263	23.2833	91.3684	79.4444	90.5263	87.2778	25.6368	29.1667	27.9158	27.5722	21.4474	23.5722	22.8526	22.6222
1984	2	1	29.4545	20.625	8.82955	23.1222	28.2941	25.1235	25.4313	22.2941	25.2111	23.6889	23.8062	93.4706	79.1111	89	87.375	26.4294	30.2167	28.4056	28.5063	21.9471	24.0944	23.1167	23.1562
1984	2	2	29.4909	20.7	8.79091	23.4	28.1647	24.925	25.2938	22.4111	24.6588	23.6889	23.5353	92.0556	76.5294	90.0588	86.8125	26.5833	28.9176	28.5529	27.9375	22	23.4118	23.1941	22.8187
1984	2	3	29.5833	21.0235	8.5598	23.5333	28.0778	24.9053	25.4118	22.3889	24.9053	23.63	23.6833	90.7778	77.5789	90	86.1111	26.3833	29.5105	28.41	28.1611	21.9167	23.7368	23.125	22.9667
1984	2	4	29.35	20.6842	8.66579	23.25	28.0316	25.0111	25.2833	22.08	24.89	23.5789	23.4895	90.65	77.4	88.5263	85.4211	25.84	29.445	28.2105	27.7842	21.58	23.705	23	22.7211
1984	2	5	28.9833	20.9789	8.00439	22.94	27.6421	24.6353	24.9941	21.98	24.78	23.4333	23.4167	92.1	80	90.3889	87.3333	25.845	29.5	28.0778	27.8556	21.57	23.74	22.9389	22.7722
1984	2	6	29.3	20.7412	8.55882	22.6632	28.1889	24.8824	25.1353	21.8737	24.9474	23.8556	23.5889	93.5263	77	91.8333	87.7778	25.7737	29.5053	28.9889	28.1833	21.5211	23.7158	23.45	22.9611
1984	2	7	29.8615	20.8947	8.9668	23.19	28.1684	25.1263	25.3895	22.28	24.7895	23.69	23.5263	92.7	76.8421	88.8	86.2632	26.355	29.1684	28.415	27.8842	21.895	23.5474	23.125	22.8
1984	2	8	29.7667	21.3368	8.42982	23.48	28.1895	25.2706	25.6353	22.5579	24.7368	24.1222	23.8	92.3684	77.3684	91.0556	86.9375	26.7842	29.1211	29.4444	28.425	22.1526	23.5421	23.6722	23.1063
1984	2	9	29.7	21.4421	8.25789	23.07	27.9222	24.8471	25.2353	22.23	24.7	24.0235	23.8125	93.1	78.3889	92.1765	88.5625	26.35	29.1444	29.2765	28.5813	21.865	23.5556	23.6294	23.2312
1984	2	10	29.6545	21.5882	8.06631	23.6842	28.0667	25.0444	25.4722	22.5263	24.7	23.8421	23.65	90.8947	77.7778	90.9474	87	26.5895	29.1278	28.9053	28.1722	22.0368	23.5	23.3947	22.9556
1984	2	11	29.7231	21.8421	7.88097	23.43	28.0316	24.9444	25.3889	22.45	24.8316	23.5053	23.6722	92.05	77.1579	88.7368	86.0556	26.555	29.3211	28.0947	28.1167	22.04	23.6053	22.9368	22.9167
1984	2	12	29.2	21.5765	7.62353	23.0842	27.9778	24.6556	25.0611	22.0684	24.7368	23.4737	23.4263	91.7895	77.3158	90.7895	86.6316	25.8947	29.0526	28.1579	27.7	21.6105	23.5263	23.0053	22.7263
1984	2	13	29.4545	21.3667	8.08788	23	28.1778	25.0471	25.3412	22.0421	24.4444	23.5444	23.2765	92.2105	75.2222	88.6667	85.4118	25.8842	28.35	28.0833	27.3412	21.6263	23.1056	22.9556	22.5118
1984	2	14	29.4167	21.2875	8.12917	23.3889	28.1667	25.0111	25.4588	22.1778	24.5333	23.4368	23.3647	90.2222	75.1111	88.3684	84.8824	25.9944	28.4778	27.8895	27.4529	21.6611	23.2056	22.8316	22.5647
1984	2	15	29.4182	21.3667	8.05152	22.8222	27.7889	24.9176	25.0063	21.7333	24.8737	23.5882	23.3625	91.0556	79.1053	90.0588	86.625	25.3222	29.6	28.3471	27.6313	21.25	23.7789	23.0882	22.6625
1984	2	16	29.5167	21.2737	8.24298	23.29	28.3842	25	25.4278	22.26	24.8556	23.6	23.6294	91.55	75.8333	89.2105	85.5294	26.23	29.1833	28.3	28	21.82	23.55	23.0526	22.8588
1984	2	17	29.6	21.2111	8.38889	23.0737	28.3789	25.3053	25.5222	22.2333	24.75	23.86	23.6778	90.9444	74.9	88.7	84.7222	26.1111	28.895	28.695	27.9833	21.7444	23.375	23.29	22.8722
1984	2	18	29.15	21.3333	7.81667	23.41	28.1789	25.0444	25.4556	22.33	24.77	23.6421	23.7056	90.9474	77.25	89.2105	85.7895	26.34	29.19	28.3684	27.9368	21.89	23.545	23.1053	22.8316
1984	2	19	29.6909	21.3947	8.29617	23.1	28.3895	25.2444	25.4889	21.89	24.89	23.8526	23.5684	90.25	75.4	89.1053	85	25.5	29.205	28.7	27.8579	21.375	23.55	23.3211	22.7737
1984	2	20	29.5167	21.4444	8.07222	23.73	28.3684	25.3	25.6611	22.4105	24.8211	23.8	23.4412	89.7368	75.8947	88.2632	84.3529	26.3158	29.1	28.5316	27.5176	21.8632	23.5	23.2105	22.5941
1984	2	21	29.6	22.1053	7.49474	24.01	28.3158	25.1667	25.6556	22.7684	24.8316	23.8316	23.7706	90.1579	76.8421	89.2632	86.0588	26.9316	29.2474	28.6789	28.2588	22.2474	23.6	23.3105	23.0294
1984	2	22	29.6727	22.0667	7.60606	23.8316	28.2	24.9895	25.5389	22.3053	24.9053	23.76	23.5444	87.9474	77.2632	90.4	84.5556	25.9368	29.4053	28.665	27.7667	21.6526	23.6895	23.28	22.7667
1984	2	23	29.6833	21.6684	8.01491	23.62	28.4316	24.9778	25.45	22.27	25.07	23.8	23.6526	89.2	76.75	90.7368	85.5789	26.04	29.675	28.7368	28.0421	21.695	23.83	23.3368	22.8895
1984	2	24	29.6833	21.7647	7.91863	23.4842	28.2667	25.2316	25.5	22.4947	24.5278	23.8	23.4471	91.9474	75.2222	89.05	85.2941	26.6526	28.5278	28.605	27.6	22.0684	23.2056	23.255	22.6588
1984	2	25	28.8727	21.9579	6.91483	23.75	27.8211	24.9889	25.3556	22.62	24.6316	23.7579	23.5611	90.9	78.4737	90.5789	86.9444	26.745	29.0368	28.6684	27.9944	22.13	23.4684	23.2842	22.8778
1984	2	26	29.2182	21.775	7.44318	23.6211	28.3444	25.2444	25.6278	22.3412	25.1579	23.9053	23.9063	91.5625	77.6316	89.7368	86.4706	26.3706	29.9474	28.8579	28.4941	21.9118	23.9895	23.4	23.1471
1984	2	27	29.4833	21.7	7.78333	23.79	27.9444	25.3647	25.5188	22.5263	24.9526	24.0947	23.7706	90.1579	78.7368	90.8889	86.3125	26.4789	29.6579	29.3333	28.2937	21.9789	23.8474	23.6833	23.0375
1984	2	28	29.3455	22.2889	7.05657	24.3053	28.5684	25.3444	25.9	23	25.2789	23.7158	23.9125	89.7778	78	87.9474	85.125	27.2722	30.2316	28.3947	28.45	22.4667	24.1421	23.0947	23.1375
1984	2	29	29	22.8	6.2	23.9	28.5	25.3	25.775	22.9	24.5	24.05	23.8	92	72.25	90	84.75	27.275	28.125	29.1	28.15	22.5	22.95	23.575	23.025
1984	3	1	29.45	22.2222	7.22778	23.8632	28.1667	25.0111	25.4647	22.8211	25.1053	23.83	23.9667	91.6316	77.8947	89.85	86.5	27.1316	29.8316	28.7	28.6667	22.3789	23.9263	23.315	23.2778
1984	3	2	29.7	22.4211	7.27895	24.08	28.1111	25.1222	25.5611	22.75	24.71	23.8316	23.7	88.8947	77.15	89.4211	85.4211	26.78	29.005	28.7053	28.1737	22.18	23.475	23.3053	22.9842
1984	3	3	29.9273	21.8706	8.05668	23.3263	28.4222	25.2118	25.475	22.3176	24.92	23.8211	23.5562	93.2353	76.2	88.7895	85.75	26.4176	29.27	28.6211	27.875	21.9647	23.64	23.2526	22.8188
1984	3	4	29.5	21.8059	7.69412	23.6556	28.25	25.2625	25.5938	22.7333	24.9556	24.05	23.8875	92.6111	76.5556	89.4375	86.5625	27.0556	29.4444	29.0938	28.4937	22.3389	23.7056	23.5312	23.1813
1984	3	5	29.7	22.1529	7.54706	23.86	28.4333	25.5765	25.8312	22.7579	25.0316	23.9444	23.95	92.0526	75.8421	86.4444	84.8125	27.0579	29.4842	28.6222	28.475	22.3368	23.7368	23.2278	23.15
1984	3	6	29.6909	22.3	7.39091	23.7684	28.5059	25.1625	25.6	22.7474	24.9111	23.8842	23.6882	91.5	75.3333	88.3333	84.9412	27.0211	29.2111	28.6167	28.0353	22.2947	23.5833	23.2389	22.9
1984	3	7	29.6667	21.8	7.86667	23.24	28.2111	24.7667	25.2167	22.3789	25.15	23.52	23.7053	93.6316	79.05	90	87.2105	26.5947	30.06	28.205	28.2842	22.0421	24.035	23.02	23.0368
1984	3	8	29.9	21.8333	8.06667	23.45	28.8333	25.3059	25.7235	22.38	24.94	23.8	23.7474	91.4	75.45	88.3684	85.3158	26.38	29.3	28.5526	28.1684	21.905	23.615	23.2	22.9684
1984	3	9	29.7333	21.7889	7.94444	23.4526	28.7111	25.2778	25.6941	22.7158	24.98	23.87	23.9	94.1053	74.3	89.55	86.1579	27.1579	29.24	28.795	28.5	22.4	23.57	23.315	23.1526
1984	3	10	29.3333	22.15	7.18333	23.9524	28.3111	25.1222	25.5556	22.9952	24.765	23.71	23.7211	92.1905	75.4	88.8421	85.7368	27.5095	28.915	28.3579	28.1316	22.5952	23.415	23.0895	22.9579
1984	3	11	29.9167	22.4842	7.43246	23.8952	28.4333	24.9667	25.5333	22.819	24.9905	23.5429	23.781	91.2857	76.5714	88.5714	85.4762	27.081	29.5095	28.1095	28.2333	22.3238	23.7143	22.919	22.9952
1984	3	12	29.1167	22.4706	6.64608	24.06	27.9375	24.8824	25.36	22.9684	24.67	23.57	23.6778	91.4211	76.6842	89.5	85.5294	27.3895	28.9579	28.275	27.9941	22.5211	23.4368	23.035	22.8706
1984	3	13	29.8	22.1059	7.69412	23.7579	28.475	25.2118	25.5562	22.8889	25.1889	23.8737	23.9222	93.2222	76.4444	89.3684	86.3333	27.35	29.8389	28.7895	28.5722	22.5333	23.9333	23.3421	23.2
1984	3	14	29.8333	21.9474	7.88596	23.5474	28.4667	25.4111	25.6294	22.7789	25.2632	24.14	23.9778	92	77.8421	90.75	86.4706	26.7889	30.1263	29.39	28.4765	22.1833	24.0789	23.69	23.1412
1984	3	15	30.0364	22.29	7.74636	23.9895	28.5176	25.2	25.6188	22.8526	25.03	23.8	23.6765	90.6111	76.9474	89.6842	85.9412	27.1526	29.9947	28.6895	28.3588	22.3895	24.0316	23.2842	23.0824
1984	3	16	29.8667	21.9	7.96667	23.58	28.6588	25.6111	25.7824	22.71	25.0444	23.8737	23.8056	92.9	74.8889	87	85	27.05	29.4444	28.5737	28.2333	22.33	23.6944	23.2053	23.0167
1984	3	17	30.0462	21.98	8.06615	23.72	28.8111	25.2889	25.7333	22.54	25.1263	23.9158	23.6722	90.45	74.7895	89.5263	84.5556	26.59	29.5421	28.8526	27.9778	22.03	23.7526	23.3789	22.8667
1984	3	18	29.7857	22.1789	7.60677	24.1524	28.4222	25.1882	25.6529	23.0286	24.9714	23.95	23.9789	90.65	75.9048	89.95	86	27.3857	29.3476	28.96	28.635	22.5476	23.6524	23.435	23.245
1984	3	19	30.1429	22.1789	7.96391	23.8667	28.7556	25.0111	25.6611	22.8476	25.281	23.9524	24.0238	91.7619	75.8571	90.9524	86.2381	27.2048	29.9048	29.0238	28.7095	22.4238	23.981	23.4905	23.3
1984	3	20	29.7846	22.1895	7.59514	23.605	28.5263	25.1294	25.5875	22.7	25.3714	24.1778	24.1722	92.7	77.8	92.4444	87.6471	27.015	30.13	29.5944	28.9353	22.32	24.09	23.8111	23.4235
1984	3	21	29.8286	21.87	7.95857	23.99	28.3526	25.3684	25.6722	23.08	25.205	23.95	24.0316	92.85	77.65	88.8	86.7368	27.685	29.995	28.835	28.7789	22.7	24.03	23.37	23.3368
1984	3	22	29.8923	22.4105	7.48178	24.3	28.7333	25.4353	25.9	23.3667	25.419	24.03	24.4059	90.1111	76.8095	89.2778	86.0625	27.9	30.2714	29.0556	29.275	22.8444	24.1667	23.5278	23.625
1984	3	23	29.7692	22.3158	7.45344	24	28.4737	25.3	25.775	23.0316	25	24	24.075	92.2105	76.35	89.8889	86.75	27.5474	29.445	29.05	28.875	22.6211	23.735	23.4722	23.4
1984	3	24	30.0154	21.94	8.07538	23.6	28.5111	25.0333	25.4833	22.5143	25.2	23.8	23.795	91.2857	76.619	89.5	85.65	26.619	29.8381	28.725	28.33	22.0381	23.9571	23.265	23.05
1984	3	25	29.8923	22.0667	7.82564	23.9714	28.9111	25.5611	25.9778	22.7	25.2105	24.0632	23.9529	90.15	73.5263	87.4211	83.9412	26.78	29.5526	28.9211	28.3647	22.155	23.7737	23.4158	23.1
1984	3	26	30.1167	22.2632	7.85351	24.2095	28.5222	25.7	25.8824	23.01	25.27	23.865	24.0222	90.8	77.35	85.65	85	27.365	30.06	28.325	28.5944	22.51	24.07	23.065	23.2222
1984	3	27	30.1714	22.1294	8.04202	24.1714	28.5176	25.6235	25.9647	22.9619	25.11	24.0211	23.9947	90.4286	75.85	86.0526	83.7368	27.2095	29.62	28.7211	28.4158	22.4571	23.81	23.2895	23.1316
1984	3	28	30.2286	22.2211	8.00752	24.0476	28.6706	25.5294	25.8647	23	25.1	23.9158	24.0211	92.7	74.95	87.0526	84.7895	27.5	29.465	28.6316	28.5579	22.635	23.735	23.2421	23.2158
1984	3	29	30.2	22.4211	7.77895	23.981	28.9889	25.4	25.8944	22.7238	24.86	23.7158	23.7263	90.0476	71.35	85.7368	82.2632	26.819	28.655	28.1158	27.7632	22.1952	23.275	22.9842	22.7632
1984	3	30	30.4308	22.47	7.96077	24.03	28.6778	25.3778	25.8556	22.88	25.14	23.9895	23.9684	90.8	75.9	88.7368	84.8947	27.14	29.675	28.8684	28.5053	22.41	23.855	23.4211	23.1895
1984	3	31	30.0333	22.37	7.66333	23.975	28.9222	25.7778	26.0833	22.89	25.1579	24.0632	23.9947	91.25	74.0526	86.8947	84.1053	27.195	29.5105	28.8526	28.4737	22.445	23.7579	23.4	23.1684
1984	4	1	30.4857	22.22	8.26571	23.9333	28.8737	25.5	25.9111	22.8857	25.019	24.0941	23.9529	91.619	74.0952	89.4706	85.2941	27.2095	29.2333	29.1412	28.4588	22.4476	23.6286	23.5765	23.1765
1984	4	2	30.1857	22.4105	7.77519	24	28.3778	25.8842	25.9444	23.1238	25.0632	23.99	24.0105	93.0476	76.7895	86.15	85.5789	27.7476	29.6053	28.655	28.6263	22.7714	23.8263	23.275	23.2684
1984	4	3	29.7538	22.5412	7.21267	24.3143	28.6842	25.6526	26.0579	23.32	25.29	24.0842	24.1944	91.8947	76.4	88	85.6842	28.005	29.98	28.9526	29	22.93	24.055	23.4895	23.5
1984	4	4	29.9538	22.819	7.1348	24.3053	28.4316	25.8211	26.0412	23.2842	25.27	24.3368	24.2722	92.0526	77.75	88.6667	86.4118	27.9	30.07	29.4556	29.0882	22.8684	24.12	23.7444	23.5353
1984	4	5	29.9385	22.6105	7.32794	24.9333	28.7368	26.0632	26.4526	23.7889	25.52	24.48	24.5471	90.7647	77.2	87.9	85.6111	28.7167	30.495	29.64	29.6056	23.3389	24.335	23.88	23.8389
1984	4	6	30.1429	22.819	7.32381	24.6667	28.2105	26.0632	26.2579	23.6571	25.02	24.3263	24.3263	92	77.2	87.1579	85.4211	28.5619	29.57	29.3211	29.1316	23.2524	23.82	23.6895	23.5789
1984	4	7	30.5455	22.8947	7.65072	24.781	28.8316	25.9684	26.3684	23.555	25.49	24.465	24.4789	90.85	77.1	88.55	85.6316	28.265	30.445	29.705	29.4368	23.095	24.3	23.895	23.7421
1984	4	8	30.08	23.45	6.63	24.7524	28.7111	25.9222	26.2294	23.6952	25.2105	24.3474	24.3889	91.619	75.6316	88.1053	85.6111	28.5857	29.7526	29.4316	29.2389	23.2905	23.9158	23.7526	23.6389
1984	4	9	30.2	23.09	7.11	24.8762	28.9789	25.7833	26.3333	23.61	25.68	24.5632	24.6333	90.35	77.15	90.2778	85.8235	28.335	30.8	29.9722	29.5824	23.115	24.485	24.0667	23.8353
1984	4	10	30.5714	23.2211	7.35038	25.1	28.8	26.0619	26.4105	23.8381	25.64	24.71	24.7105	90.1053	77.65	88.65	85.6842	28.6632	30.845	30.145	29.8737	23.2895	24.495	24.14	23.9789
1984	4	11	29.7846	23.3238	6.46081	24.9909	28.19	25.63	26.11	23.7045	25.3714	24.3318	24.5048	90	79.7143	89.9091	86.8095	28.4773	30.5	29.5909	29.6	23.1864	24.3143	23.8409	23.8381
1984	4	12	30.0077	23.045	6.96269	24.7591	28.505	25.665	26.13	23.7762	25.1429	24.2476	24.4722	91.35	76.2381	87.6667	85.6842	28.7333	29.7238	29.2048	29.3211	23.3524	23.8952	23.6048	23.6737
1984	4	13	30.4667	23.0762	7.39048	24.6591	28.505	25.67	26.13	23.45	25.2364	24.0667	24.2381	90.5909	76.7273	88.5238	85.2381	28.0636	29.9318	28.9714	28.9571	22.9455	23.9955	23.4857	23.4476
1984	4	14	30.3692	22.6286	7.74066	24.3818	28.71	25.965	26.225	23.4455	25.3773	24.4333	24.3905	92.5	76.7727	88.0476	85.7143	28.2273	30.1682	29.6	29.2667	23.0591	24.1409	23.8238	23.6286
1984	4	15	30.2154	22.48	7.73538	24.6952	28.8105	25.9	26.3944	23.68	25.635	24.5778	24.6556	92.3	77.15	88.8889	85.9444	28.63	30.745	29.9611	29.8278	23.3	24.465	24.0333	23.95
1984	4	16	30.4615	22.62	7.84154	24.4619	28.7722	25.8263	26.1722	23.5905	25.3316	24.4211	24.4059	92.7	76.1053	89.7895	86.1667	28.5095	30.0211	29.7316	29.3222	23.2381	24.0684	23.9158	23.6889
1984	4	17	30.3857	22.795	7.59071	25.1227	28.7	26.1278	26.4278	23.83	25.3952	24.615	24.5412	89.85	76.8571	88.55	84.9412	28.645	30.2429	29.99	29.4706	23.3	24.1905	24.06	23.7706
1984	4	18	30.2714	22.5857	7.68571	24.555	28.79	25.8737	26.2526	23.845	25.44	24.4476	24.6412	93.1765	77.25	89.0476	86.8421	28.9053	30.385	29.7238	29.7789	23.4368	24.255	23.9	23.9421
1984	4	19	30.1929	22.84	7.35286	24.8381	28.8947	25.8368	26.3158	23.655	25.419	24.38	24.5053	90.8	76.6667	89.05	85.7368	28.435	30.2714	29.58	29.4947	23.17	24.1952	23.83	23.7684
1984	4	20	30.4615	22.6842	7.77733	24.6	28.9632	25.9053	26.3158	23.6095	25.2905	24.2556	24.3389	92.0952	75.35	88.1667	85.6111	28.4905	29.85	29.3	29.1944	23.2048	23.985	23.6778	23.6
1984	4	21	30.4769	22.681	7.79597	24.5	29.4444	26	26.4118	23.755	25.8	24.5611	24.6444	94.35	76	89.3889	86.3889	28.94	30.895	29.9389	29.7833	23.465	24.555	24.0333	23.95
1984	4	22	30.4533	22.6895	7.76386	25.03	29.155	26.375	26.7105	23.91	25.6952	24.8909	24.8722	93.0556	76.1429	89.2727	85.2222	29.6	30.7143	30.5545	30.1333	23.8526	24.4381	24.3727	24.1222
1984	4	23	30.46	22.625	7.835	25.019	29.1238	26.395	26.73	24.1368	25.8095	24.83	25.0412	93.1579	76.4762	88.2	85.5882	29.5158	30.9524	30.32	30.4529	23.8105	24.5762	24.23	24.3
1984	4	24	30.4143	23.105	7.30929	25.6455	28.9	26.3789	26.8263	24.3263	25.619	25.03	25.0611	90.5789	76.1429	89.6	85.1667	29.6105	30.5429	30.825	30.4444	23.8474	24.381	24.535	24.3056
1984	4	25	30.45	22.8	7.65	25.3182	29.275	26.3526	26.8421	24.315	25.7182	24.79	24.8842	92.2	77.0909	88.05	85.4211	29.76	30.8545	30.225	30.1421	23.925	24.5364	24.175	24.1421
1984	4	26	30.15	23.01	7.14	25.0714	29.0381	26.31	26.695	23.9684	25.7318	24.96	24.8789	92	77	88.8	85.5263	29.1263	30.8636	30.615	30.1474	23.5789	24.5409	24.425	24.1421
1984	4	27	30.1714	22.9579	7.21353	25.2526	29	26.1765	26.7	23.9889	25.8211	24.8111	24.94	90.7059	78	89.9444	86.6429	29.1824	31.1526	30.4389	30.4143	23.6118	24.7	24.3222	24.3071
1984	4	28	29.9846	22.8	7.18462	24.935	28.9316	26.1316	26.6056	24.0222	25.83	24.9105	24.9471	93.1667	77.95	89.7895	86.5294	29.3	31.135	30.6211	30.3706	23.6778	24.675	24.4053	24.2588
1984	4	29	30.2143	23.1947	7.01955	25.1773	29.3474	26.325	26.8526	24.325	25.5667	24.695	25.0118	92.7368	75.2	88.55	85.3529	29.845	30.685	30.155	30.3588	23.98	24.43	24.13	24.2529
1984	4	30	30.2154	22.7947	7.42065	25.1409	28.97	26.21	26.65	24.04	25.5857	24.8762	24.8158	91.65	76.3333	89.1905	85.2632	29.195	30.5143	30.4952	29.9895	23.62	24.3429	24.3286	24.0684
1984	5	1	30.0545	22.85	7.20455	24.9737	29.0158	26.0842	26.4778	24.2667	25.83	24.775	24.9556	94.2222	79.1	90.7	88.2222	29.85	31.305	30.445	30.5222	23.9944	24.775	24.325	24.3556
1984	5	2	30.4	22.98	7.42	25.1571	29.181	26.1278	26.6278	24.2381	26.1273	25.1105	25.1056	92.9048	79.1364	91.4211	88.0556	29.6667	31.8455	31.1105	30.8222	23.8762	25.0773	24.7053	24.5222
1984	5	3	29.9538	23.1333	6.82051	25.1818	29.045	26.3053	26.7053	24.3273	25.9455	24.76	25.005	93.2727	79.4545	89.75	87.45	29.8636	31.5091	30.345	30.585	24	24.8955	24.255	24.39
1984	5	4	29.85	23.1714	6.67857	25.3667	28.82	26.12	26.7222	24.2524	25.9095	24.9	25.0632	91.381	79.5714	90.4762	86.8421	29.5571	31.4857	30.6571	30.6263	23.8286	24.8762	24.4381	24.4105
1984	5	5	29.6	23.4524	6.14762	25.3143	28.935	26.23	26.6947	24.2286	26.0136	24.9143	25.05	91.619	79.7273	90.5238	87.2	29.5381	31.7091	30.6952	30.65	23.819	25.0045	24.4571	24.435
1984	5	6	29.8143	23.615	6.19929	25.4095	29.1833	26.1316	26.7444	24.345	26.08	25	25.1722	91.95	80.15	90.2632	87.7222	29.775	31.875	30.8105	30.8944	23.945	25.08	24.5316	24.5667
1984	5	7	30.5462	23.9591	6.58706	25.2476	28.735	26.0556	26.5333	24.36	25.9773	25.055	25.1235	92.7368	80.2727	91.9474	88.4444	29.895	31.7182	31.0684	30.9056	24.03	24.9818	24.6684	24.5611
1984	5	8	30.0692	23.73	6.33923	25.3857	28.9105	26.0529	26.5125	24.2789	26.0905	25.1294	25.0267	91.7368	80.1429	92.5625	87.7333	29.6053	31.9	31.125	30.6	23.8632	25.081	24.7125	24.42
1984	5	9	30.5231	23.6286	6.89451	25.0952	29.0444	26.3611	26.6471	24.3684	26.0632	25.1211	25.1412	94.3684	78.8947	89.8947	87.4706	30.0263	31.7053	31.0158	30.8	24.1053	25.0053	24.6421	24.5059
1984	5	10	30.0286	23.5579	6.47068	25.5095	28.6474	26.2053	26.6278	24.4167	26.105	25.0778	25.1813	89.6111	81.9	90.7778	87.6875	29.6722	32.11	31.0222	30.925	23.8778	25.215	24.6167	24.5625
1984	5	11	29.9385	23.6	6.33846	25.381	29.1737	26.3895	26.8211	24.355	26.0095	25.0889	23.8944	90.9444	78.1905	89.4444	86.3889	29.76	31.5476	30.9	30.8389	23.945	24.8952	24.6	24.5111
1984	5	12	30.5	23.545	6.955	25.18	28.975	26.59	26.8278	24.205	26.0455	25.3211	25.2882	91.9474	79.5	89.5789	87	29.565	31.7455	31.3737	30.9667	23.825	25.0227	24.8263	24.6056
1984	5	13	30.5571	23.5333	7.02381	25.5318	29.32	26.4158	26.9158	24.6381	26.165	25.3632	25.4333	93.0952	77.95	91.2632	87.1667	30.4	31.835	31.5947	31.3333	24.3095	25.05	24.9526	24.7833
1984	5	14	30.4857	23.49	6.99571	25.4682	29.165	26.6105	26.9737	24.7048	26.5136	25.38	25.5632	93.8571	81.5455	89.6	88.1579	30.6095	32.8864	31.475	31.7053	24.4048	25.5864	24.89	24.9842
1984	5	15	30.8167	23.165	7.65167	24.7857	29.56	26.38	26.7579	24.3	26.2773	25.2947	25.3333	94.4444	77.9545	91.7895	88.0588	29.945	32.0273	31.5211	31.1824	24.055	25.1636	24.9053	24.7235
1984	5	16	30.6267	23.6909	6.93576	25.5619	29.08	26.63	27.0368	24.8684	26.6	25.4053	25.6313	93.9412	81.25	90.3158	89.1765	31.0278	33.035	31.5789	32.0235	24.6333	25.68	24.9579	25.1471
1984	5	17	30.38	23.5476	6.83238	25.4762	29.2684	26.1158	26.6882	24.5524	26.3619	25.1682	25.37	92.7619	79.5714	91.619	88.2105	30.2286	32.3762	31.2571	31.2947	24.2048	25.3429	24.781	24.7789
1984	5	18	30.4	23.215	7.185	25.2955	29.24	26.1889	26.7167	24.4286	26.2909	25.3882	25.3471	93.619	78.7727	92.8824	88.7647	30.0714	32.1591	31.8118	31.2941	24.119	25.25	25.0529	24.7824
1984	5	19	30.3667	23.1238	7.24286	25.3955	29.3158	26.2632	26.7111	24.6095	26.45	25.3167	25.3437	94.5714	79.8	91.2222	88.625	30.5238	32.555	31.5333	31.3062	24.3524	25.43	24.9	24.7875
1984	5	20	30.7214	23.025	7.69643	25.3524	29.4421	26.6944	26.9529	24.565	26.44	25.465	25.4474	93.7	79.55	89.1579	87.5263	30.335	32.495	31.5158	31.3789	24.28	25.41	24.8947	24.8316
1984	5	21	30.8154	23.3318	7.48357	25.3182	29.4737	26.305	26.9105	24.3524	26.2952	25.24	25.35	92.619	77.6667	90.4	87.2778	29.8619	32.0095	31.29	31.1778	24	25.1524	24.78	24.7056
1984	5	22	30.6154	23.495	7.12038	25.4	29.7474	26.3941	27.025	24.49	26.4636	25.3813	25.4937	93.75	77.0476	90.4375	87.2667	30.215	32.1952	31.5312	31.4333	24.205	25.2476	24.9187	24.84
1984	5	23	30.6615	23.705	6.95654	25.56	29.7611	26.5667	27.1	24.5789	26.47	25.3059	25.4647	92.2632	77.3	88.9412	86.4706	30.2421	32.305	31.2706	31.3294	24.2053	25.34	24.7588	24.7824
1984	5	24	30.8	23.3895	7.41053	25.3048	29.7579	26.3889	26.9667	24.5619	26.5905	25.4	25.5059	93.85	78.381	92.2778	88.7778	30.4	32.7143	31.7833	31.85	24.2762	25.5	25.0333	25.0556
1984	5	25	30.6333	23.16	7.47333	25.4545	29.035	26.7158	26.9421	24.6818	26.3273	25.6556	25.5667	93.9545	80.7273	92.1765	89.4118	30.5864	32.4273	32.4176	31.8706	24.3955	25.3818	25.3824	25.0765
1984	5	26	30.4571	23.1727	7.28442	25.1909	29.22	26.4316	26.7842	24.5	26.4091	25.3316	25.4105	94.619	80.2727	91.7895	88.9474	30.2905	32.5136	31.6105	31.4895	24.2429	25.4227	24.9526	24.8789
1984	5	27	30.4267	23.4091	7.01758	25.3455	29.355	26.395	26.845	24.4619	26.2952	25.4474	25.3765	92.6316	78.5714	91	87.7895	30.0905	32.1524	31.7368	31.2421	24.1286	25.2429	25.0211	24.7579
1984	5	28	30.2867	23.5227	6.76394	25.2455	29.26	25.98	26.605	24.405	26.4	25.17	25.3353	93.45	79.5714	91.1	88.2353	30.02	32.4571	31.23	31.2882	24.08	25.3762	24.745	24.7647
1984	5	29	30.9429	23.2476	7.69524	25.3364	29.83	26.4	26.99	24.5619	26.4381	25.4762	25.4316	93.9048	76.8095	91.4286	87.3158	30.3571	32.2095	31.8619	31.3474	24.2619	25.2667	25.0667	24.8053
1984	5	30	30.9714	22.9619	8.00952	25.1955	29.36	26.5579	26.9105	24.4524	26.5714	25.4	25.5812	94.3333	79.9524	91	89.3125	30.181	32.8095	31.6647	31.825	24.1762	25.5667	24.9824	25.05
1984	5	31	30.8429	23.3571	7.48571	25.5364	29.73	26.7	27.2053	24.5182	26.6476	25.4	25.5789	92.1364	78.0476	91.1053	87.2105	30.1182	32.7857	31.6684	31.6526	24.1227	25.5476	24.9842	24.9421
1984	6	1	31.2462	23.4368	7.80931	26.1	29.92	26.6316	27.3263	25.2056	26.781	25.5444	26.0067	93.2222	78.6667	91.2778	88.6667	31.5056	33.081	31.9944	32.6133	24.8889	25.7048	25.1222	25.46
1984	6	2	31.4	23.2	8.2	25.9333	29.4	26.475	26.9867	25.0286	26.9053	25.5944	25.6937	92.55	82.5263	91.3889	89.1176	31.1429	33.7842	32.0611	32.1824	24.6905	26.0632	25.1889	25.2471
1984	6	3	30.6286	23.3294	7.29916	25.53	29.7944	26.6625	27.15	24.8368	26.9579	25.7706	26.02	95.0526	80.5789	91.2353	89.5333	30.9684	33.6789	32.4412	32.7333	24.5947	25.9842	25.3529	25.5133
1984	6	4	30.7286	22.9789	7.74962	25.7238	29.6056	26.9778	27.2059	24.945	26.65	25.7176	25.8	93.65	79.1	90.3529	88	31.04	32.915	32.2353	32.1529	24.645	25.63	25.2647	25.2235
1984	6	5	30.8571	23.48	7.37714	25.8286	29.6842	27.1625	27.4937	25	26.7762	26.0167	25.9235	92.9	80.0952	90.8889	87.6471	31.07	33.2905	32.8611	32.3882	24.675	25.8048	25.5944	25.3235
1984	6	6	31.0308	23.3529	7.67783	25.8474	29.6294	27.2	27.46	25.0333	26.8842	25.6688	25.8667	93.8824	81.3684	88.6875	88.375	31.2389	33.6158	31.9688	32.3125	24.7667	25.9737	25.125	25.3187
1984	6	7	30.8462	23.4222	7.42393	25.99	29.3611	27	27.3438	25.07	26.41	25.7937	25.7937	92.9	80.1	89.5625	88.3125	31.225	32.52	32.3062	32.1562	24.725	25.41	25.3	25.2313
1984	6	8	30.7143	23.5789	7.13534	26.3381	29.1579	26.8278	27.2833	25.235	26.44	25.91	25.9389	91.65	80.5	91.9	88.2778	31.44	32.66	32.74	32.4389	24.835	25.44	25.53	25.3611
1984	6	9	30.9231	23.3	7.62308	26.16	29.2842	27.0333	27.4118	25.195	26.515	25.8222	25.9437	92.4211	81.05	91.8889	89.2667	31.4105	32.85	32.6	32.6	24.8158	25.575	25.4444	25.4467
1984	6	10	30.9231	23.2333	7.68974	26.27	29.3333	26.7889	27.3389	25.1125	26.4947	25.7526	25.875	91.125	80.4211	91.3158	87.4375	31.1312	32.7632	32.4263	32.2625	24.6875	25.5105	25.3474	25.2562
1984	6	11	31.0615	23.1556	7.90598	26.0722	29.5833	26.6	27.2188	25.1563	26.78	25.5579	25.8875	93.125	80.65	91.6842	89	31.3938	33.345	32.0737	32.4562	24.8375	25.83	25.1579	25.3563
1984	6	12	30.7273	23.4222	7.30505	25.72	29.0944	26.7667	27.1111	24.9158	26.5053	25.5167	25.6471	93.1667	80.5263	91.2778	88.4444	30.9789	32.7895	31.9722	31.9389	24.6053	25.5263	25.1	25.0889
1984	6	13	31.3	23.6158	7.68421	25.63	29.3944	26.8375	27.1813	24.8778	26.4947	25.9313	25.8067	93.5556	79.7368	91.125	88.5333	30.9056	32.6263	32.7	32.2	24.5722	25.4947	25.5062	25.26
1984	6	14	30.8154	23.595	7.22038	25.7762	29.3889	26.8118	27.2529	25.0444	26.5316	25.5316	25.7706	93.3889	79.2632	89.6316	87.5882	31.2278	32.6579	31.7789	32.0176	24.7389	25.4947	25.0368	25.1529
1984	6	15	30.8385	23.3857	7.45275	25.7476	29.0789	26.8389	27.1611	24.9316	26.46	25.8737	25.7437	93.3333	81.2	91.6316	89	31.0368	32.725	32.6474	32.2706	24.6316	25.535	25.4947	25.2941
1984	6	16	30.6615	23.8611	6.80043	25.8095	29.2789	26.8444	27.2389	24.8474	26.25	25.8105	25.6222	91.6842	78.7	90.1053	87.1111	30.6895	32.08	32.3579	31.6889	24.4526	25.135	25.3421	24.9611
1984	6	17	31.2538	23.3875	7.86635	25.9421	29.45	26.8895	27.2412	25.1158	26.6474	25.8111	25.8063	93.2778	80.3158	90.8333	88.6471	31.3579	33.0158	32.4389	32.3765	24.8158	25.6737	25.3667	25.3353
1984	6	18	31.3818	23.6722	7.7096	26.0857	29.2526	26.7556	27.1944	24.9789	26.675	25.7389	25.8353	91.0526	80.15	90.7778	87.5882	30.8737	33.06	32.2889	32.1824	24.5368	25.705	25.2889	25.2412
1984	6	19	30.8	23.9722	6.82778	26.3	29.05	26.4056	27.0444	25.1833	26.47	25.3333	25.5812	90	81.15	90.5	87.7647	31.2167	32.755	31.5111	31.9588	24.7222	25.52	24.8722	25.1
1984	6	20	30.9923	23.7579	7.23441	26.04	29.2211	26.6647	27.1125	24.8824	26.4421	25.5267	25.6462	90.4375	80	90.8	88.0714	30.6941	32.5526	31.88	31.9786	24.4294	25.4263	25.08	25.1286
1984	6	21	31.4	23.6105	7.78947	25.66	29.5944	26.9474	27.2059	24.7556	26.7333	25.6625	25.5692	93.3529	78.8889	89.8125	88.6429	30.6833	33.0333	32.0375	32.0143	24.45	25.6611	25.1625	25.1357
1984	6	22	31.4692	23.785	7.68423	26.019	29.5158	26.9111	27.3611	24.98	26.5211	25.7294	25.6875	92	79.3158	91.1765	87.75	30.95	32.6579	32.3176	31.9125	24.595	25.4947	25.3118	25.0813
1984	6	23	31.0286	24.0368	6.99173	26.1524	29.7158	27.0444	27.5444	25.0684	26.4474	25.6737	24.3737	91.3889	77.8421	88.5556	85.4118	31.1158	32.3053	32.0111	31.6059	24.6737	25.3053	25.15	24.9412
1984	6	24	31.2077	23.8381	7.3696	25.9619	29.3684	26.7833	27.2444	25.0381	26.515	25.6842	25.7059	92.5	80.3	90.8421	88.3889	31.1571	32.765	32.1895	32.0556	24.6952	25.545	25.2526	25.1722
1984	6	25	31.1357	23.2368	7.89887	25.695	29.5278	26.9056	27.2556	24.7111	26.2421	25.705	25.525	91.7059	77.2632	89.95	86	30.4889	31.8895	32.16	31.5706	24.3333	25.1	25.235	24.9118
1984	6	26	31.0462	23.3684	7.67773	25.9857	28.9556	26.7778	27.1167	24.825	26.225	25.8118	25.5875	90.2632	79.95	90.1765	87.0588	30.555	32.175	32.4118	31.7706	24.37	25.21	25.3353	25.0176
1984	6	27	31.0154	23.1056	7.90983	25.581	29.4684	26.7833	27.1833	24.6	26.4	25.5	25.5316	92.4762	78.6667	89.8947	87.4737	30.319	32.3619	31.7526	31.5789	24.2286	25.3286	25.0158	24.9
1984	6	28	31.3846	23.1571	8.22747	25.8143	29.4947	27.0111	27.3889	24.8167	26.56	25.6333	25.6611	92.2778	78.75	88.7778	86.7222	30.6833	32.685	31.9111	31.7778	24.4556	25.485	25.0889	25.0056
1984	6	29	31.1077	23.1579	7.9498	26.0476	29.2842	27.0833	27.4444	24.881	26.3158	25.695	25.6105	91.0952	78.7368	88.4	86.0526	30.7	32.1789	31.995	31.5737	24.4524	25.2421	25.15	24.9053
1984	6	30	30.9538	23.4421	7.51174	25.9476	29.5105	26.4824	27.0824	24.8947	26.555	25.3158	25.4529	90.8333	78.8	90	86.8889	30.7421	32.68	31.4211	31.5278	24.4579	25.485	24.8316	24.8722
1984	7	1	30.8571	23.2778	7.57937	25.2857	29.1211	26.6316	26.8895	24.4476	26.2095	25.5474	25.4	93.4286	79.2857	90.7368	88	30.1143	32.0381	31.9632	31.3789	24.1286	25.1619	25.1158	24.7895
1984	7	2	30.7833	23.39	7.39333	25.9	29.1789	26.5684	27.0579	24.9105	26.235	25.4263	25.4824	91.8947	78.65	90.5263	86.8235	30.8474	32.045	31.7105	31.4353	24.5158	25.145	24.9737	24.8294
1984	7	3	31.2143	23.5	7.71429	25.8857	29.5263	26.7158	27.2053	24.87	26.22	25.5762	25.5111	91.7368	77.1	90	86.8421	30.765	31.835	31.919	31.4947	24.475	25.045	25.0952	24.8684
1984	7	4	31.3714	23.3	8.07143	25.6789	29.3722	26.5053	26.9706	24.675	26.1579	25.475	25.3944	91	78.1579	90.65	86.6471	30.0211	31.7947	31.795	30.9824	24.0737	25.0474	25.03	24.5941
1984	7	5	30.9286	23.5211	7.40752	25.6571	29.5158	26.5474	27.0421	24.8	26.55	25.49	24.325	92.8947	79.25	90.55	87.7368	30.72	32.775	31.78	31.6526	24.48	25.5	25.035	24.9368
1984	7	6	30.9071	23.055	7.85214	25.4286	29.2222	26.9111	27.0647	24.425	26.105	25.36	25.3056	92.15	77.6	87.85	86.1111	29.98	31.65	31.315	30.9944	24.04	24.965	24.76	24.6056
1984	7	7	30.8385	23.2476	7.59084	25.7	28.9579	26.3722	26.8	24.5429	25.865	25.2737	23.8263	90.65	78.05	90.8947	86.6667	30.0952	31.25	31.4421	30.6944	24.1048	24.745	24.8421	24.4389
1984	7	8	30.9917	23.3429	7.64881	25.481	28.9158	26.4437	26.8437	24.481	26.01	25.2	25.2375	91.8	79.5	89.4706	87.5625	30.0619	31.655	31.2176	31.0625	24.1048	24.96	24.7118	24.6375
1984	7	9	30.9333	23.415	7.51833	25.6381	29.3947	26.0556	26.7611	24.63	25.985	25.08	25.1647	91.5789	77.1	91.1	86.3889	30.32	31.34	31.07	30.7722	24.225	24.805	24.65	24.4944
1984	7	10	31.1333	23.14	7.99333	25.63	29.5722	26.8	27.2056	24.54	26.2842	25.4316	25.4278	91.6	77.6842	89.1579	85.8333	30.15	31.9737	31.5684	31.2722	24.12	25.1421	24.9053	24.7389
1984	7	11	31	23.1375	7.8625	25.705	29.3588	26.6412	27.0765	24.8632	26.2895	25.6722	25.6313	92.8889	77.8947	90.8889	87.8824	30.8263	32.0105	32.1889	31.8353	24.5368	25.1474	25.25	25.0765
1984	7	12	31.2333	23.4895	7.74386	25.745	29.5389	26.6625	27.1938	24.89	26.4526	25.6643	25.7615	93	77.4211	91.1429	88.1429	30.915	32.3211	32.1714	32.2071	24.58	25.2947	25.25	25.2571
1984	7	13	31.4	23.4056	7.99444	25.5737	29.7882	26.9937	27.3812	24.6882	26.4889	25.7	25.6563	92.2941	76.8889	89.5	86.375	30.4765	32.3833	32.125	31.75	24.3	25.2833	25.2062	24.9688
1984	7	14	30.5455	23.765	6.78045	25.7684	29.6375	26.5	27.2533	24.7778	26.4353	25.3471	25.6125	91.9444	78.4706	90.1176	86.4375	30.5889	32.4176	31.5294	31.65	24.3778	25.3294	24.8647	24.9437
1984	7	15	30.7462	23.1118	7.63439	25.6947	29.5278	26.3765	27.0062	24.5947	26.205	25.2706	25.48	91	76.55	90.7059	86.8125	30.2158	31.765	31.4353	31.475	24.1684	24.995	24.8118	24.85
1984	7	16	30.6923	23.0722	7.62009	25.3105	29.4222	26.5056	26.8882	24.4895	26.2895	25.3053	23.7412	92.6471	78.6316	88.8947	86.8824	30.2	32.1737	31.2895	31.1412	24.1684	25.2	24.7579	24.6765
1984	7	17	30.8923	23.1947	7.69757	25.385	29.1667	26.2556	26.7278	24.5316	26.11	24.895	25.2053	93.2632	78.8	88.95	87.1579	30.2316	31.8	30.515	30.9368	24.2	25.03	24.35	24.5737
1984	7	18	31.2615	23.065	8.19654	25.1579	29.3778	26.3333	26.7118	24.3474	26.115	25.09	25.1895	93.6316	78.2	90.45	87.8421	29.9421	31.77	31.04	30.9526	24.0474	24.985	24.635	24.5789
1984	7	19	31.2	23.2333	7.96667	25.7278	29.6833	26.5278	27.0941	24.4105	26.39	25.11	25.3211	90.6111	78.2	88.85	86	29.9778	32.275	30.96	31.0333	24.0556	25.275	24.575	24.6167
1984	7	20	31.05	23.335	7.715	25.74	29.6	26.7	27.1412	24.66	26.28	25.4316	25.4111	91.2632	77.2	89.3684	86.3684	30.35	31.97	31.6	31.3579	24.245	25.11	24.9263	24.7842
1984	7	21	31.2308	23.2526	7.97814	25.96	29.5611	26.6667	27.1667	24.72	26.1474	25.4389	25.3412	90.65	77.1579	89.2778	85.8824	30.34	31.6632	31.6444	31.0765	24.255	24.9579	24.9333	24.6353
1984	7	22	31.3692	22.8444	8.52479	25.4158	29.5706	26.8333	27.2	24.5111	26.1333	25.335	25.3938	92.9444	76.3889	87.5	85.75	30.1778	31.5611	31.195	31.1438	24.1722	24.8889	24.72	24.6563
1984	7	23	31.0231	23.4368	7.58623	26.095	29.5222	26.9	27.3444	24.7842	26.34	25.5263	25.5579	89.7368	78.35	88.4737	85.5789	30.4053	32.22	31.7105	31.4579	24.2895	25.24	24.9684	24.8368
1984	7	24	30.7846	23.0375	7.74712	25.77	29.0556	26.5176	26.9765	24.655	26.14	25.3667	25.4111	91.45	78.85	89.6667	86.5	30.29	31.855	31.4944	31.25	24.23	25.055	24.8667	24.7333
1984	7	25	30.9083	22.8118	8.09657	25.8105	29.3471	26.4765	26.9941	24.5737	26.4421	25.1842	25.4053	90.6316	79.1053	88.6316	86.2632	30.0842	32.4789	31.0211	31.1895	24.1053	25.3895	24.6263	24.7158
1984	7	26	30.9692	23.0222	7.94701	25.7842	29.2611	26.6944	27.0765	24.6278	26.25	25.4684	25.3438	90.5294	78.35	89.9474	86.8824	30.25	32.015	31.7	31.4941	24.1833	25.115	24.9789	24.8471
1984	7	27	31	23.04	7.96	25.54	29.5278	26.25	26.8778	24.4737	26.25	25.1353	25.3235	91.8421	77	90.2941	86.4706	30	31.85	31.1294	31.0765	24.0737	25.055	24.6706	24.6412
1984	7	28	30.7308	22.9444	7.78632	25.7632	29.0765	26.4938	26.96	24.72	26	25.2765	25.3706	92.1579	77.7368	90.5882	86.9375	30.5263	31.4316	31.3765	31.2063	24.3368	24.8368	24.8059	24.7188
1984	7	29	31.5923	23.0824	8.50995	25.8611	29.6176	26.7937	27.3533	24.6158	26.5333	25.425	25.5312	90.7778	78.9444	90.125	86.3333	30.2333	32.65	31.6563	31.56	24.1833	25.4611	24.9563	24.9
1984	7	30	31.9417	23.1167	8.825	25.88	29.7333	26.5222	27.1611	24.8889	26.635	25.31	25.4647	91.0588	78.85	90.5	87.3333	30.7944	32.83	31.45	31.8167	24.4722	25.545	24.845	25.0222
1984	7	31	31.1273	23.1889	7.93838	25.605	29.4824	26.2056	26.9471	24.7158	26.09	24.9947	25.3389	93.5263	77.4211	90.6316	87.2941	30.6211	31.7474	30.8842	31.2353	24.4053	24.9842	24.5158	24.7176
1984	8	1	31.6	22.8211	8.77895	25.6053	29.2353	26.6941	27.0353	25.0167	26.5	25.4778	25.4062	94.1875	79.8333	89.5	88.1667	31.3167	32.7	31.6778	31.8889	24.7611	25.4722	24.9667	25.0722
1984	8	2	31.27	22.9125	8.3575	25.4833	29.1375	26.45	26.86	24.7059	26.45	25.45	25.5375	93.0625	80.7778	91.0556	88.1765	30.5765	32.6556	31.7278	31.5706	24.3824	25.4778	25.0167	24.9176
1984	8	3	31.8222	23.0526	8.76959	25.5421	29.4235	26.7438	27.1063	25	26.4222	25.5467	25.72	94.4118	78.7222	89.8667	87.8	31.2176	32.3556	31.8467	31.9333	24.7353	25.3556	25.06	25.1067
1984	8	4	31.54	22.9059	8.63412	25.6778	29.4125	26.6667	27.0067	24.6875	26.1722	25.3588	25.3643	91.4	77.2778	90	85.5714	30.475	31.7333	31.6437	31.0214	24.2812	24.9889	24.9625	24.6143
1984	8	5	31.3222	23.0938	8.22847	25.6	29.28	26.775	27.04	24.5389	26.1235	25.5412	25.3667	91.3529	77.6471	89.7647	86.375	30.1333	31.6588	31.8471	31.3	24.1333	24.9529	25.0588	24.7625
1984	8	6	31.42	22.9833	8.43667	25.4111	29.6563	26.9714	27.1714	24.4	26.4	25.6765	25.5375	92.0556	77.2941	90.125	86.2667	29.9056	32.2294	32.075	31.3	24.0111	25.2235	25.15	24.7267
1984	8	7	31.43	23.2353	8.19471	25.6588	29.26	26.7562	27.1429	24.8588	26.25	25.5412	25.5231	93.3125	75.6875	90.0588	86.0714	30.9294	31.7375	31.8706	31.5643	24.5647	24.9875	25.0647	24.8929
1984	8	8	31.49	23.1412	8.34882	25.7111	28.88	26.9429	27.1077	24.7	26.0813	25.6692	25.5667	92.2353	79.75	89.3077	87.1667	30.4765	31.8375	32.0154	31.6333	24.3294	25.0563	25.1462	24.9417
1984	8	9	31.54	23.3611	8.17889	26.0444	29.78	26.95	27.4333	24.96	26.6059	25.6765	25.5154	91.8571	78	90.3529	87.2143	31.0467	32.7294	32.2	32.1714	24.5933	25.4706	25.2176	25.1786
1984	8	10	31.41	23.0647	8.34529	25.6059	29.5875	27.0875	27.3867	24.875	26.5	26.0625	25.9643	94.125	78.5556	91.1875	88.5714	31.0062	32.5833	32.9688	32.5643	24.5938	25.4167	25.6563	25.4071
1984	8	11	31.35	23.2167	8.13333	25.7333	29.6	27	27.3125	24.9222	26.6222	25.8	25.8687	93.6667	78.9444	90.5625	88.1875	31.0222	32.8667	32.4	32.3125	24.6167	25.5556	25.35	25.2875
1984	8	12	31.67	22.9667	8.70333	25.9167	30.1063	27.4857	27.7286	24.8412	26.7333	25.7533	25.84	91.2353	76.5556	87.4667	85.1333	30.6941	32.8222	32.0533	31.9867	24.4176	25.5111	25.1333	25.0867
1984	8	13	32.0222	22.6944	9.32778	25.6824	29.8812	27.0357	27.5077	24.7875	26.5778	25.8267	25.6083	92.4	77.3333	90.9333	86.5385	30.7125	32.5944	32.5267	32.2	24.4375	25.3944	25.3867	25.1923
1984	8	14	31.16	22.85	8.31	25.7118	30.1385	27.2267	27.675	24.7706	27.0267	25.9375	25.8583	92.25	78.6667	90.0625	87.5385	30.6588	33.6267	32.6687	32.7077	24.4235	25.9533	25.4563	25.5
1984	8	15	31.59	23.4167	8.17333	25.8	29.7824	27.1867	27.44	24.9389	26.6167	25.875	25.6429	92.9412	78.2778	90.4375	88	31	32.7444	32.575	32.2667	24.6222	25.5222	25.4437	25.26
1984	8	16	31.55	23.3765	8.17353	26.0105	29.5882	26.4471	27.0941	25.0765	26.5632	25.3579	25.7176	92.1176	79	91.3684	87.5294	31.1706	32.6579	31.6316	31.9059	24.7	25.4895	24.9526	25.0824
1984	8	17	32.31	23.2647	9.04529	25.7474	30.0294	27.0353	27.4412	24.8211	26.6737	25.5412	25.4625	92.4444	77.2105	88.5882	86.4118	30.8053	32.7895	31.7294	31.9588	24.4684	25.4947	24.9882	25.0882
1984	8	18	31.68	23.0684	8.61158	25.9895	29.9059	26.7133	27.3333	24.9947	26.7529	25.5765	25.8933	92.2632	78.2353	90	86.7333	31.0632	33.0412	31.7937	32.1933	24.6158	25.6529	25.0188	25.2067
1984	8	19	31.7636	22.8444	8.91919	25.4444	29.2235	26.7688	27.08	24.5059	26.6235	25.35	25.7308	92.375	79.5294	90.4667	88.2857	30.1588	32.8882	31.6667	31.7643	24.1412	25.5588	24.96	24.9857
1984	8	20	32	22.9889	9.01111	25.3474	30.2294	27.0235	27.3824	24.5556	26.8947	25.75	25.62	93.1875	77.5789	90.8333	87.6471	30.3333	33.2842	32.3778	32.0824	24.2556	25.7474	25.3167	25.1529
1984	8	21	32.06	23.0889	8.97111	25.6368	29.8118	26.7062	27.2125	24.7833	26.6421	25.6063	25.7867	93.3333	78.0526	91.3125	88.1333	30.7278	32.7684	32.125	32.1267	24.4611	25.5105	25.1875	25.1733
1984	8	22	31.9556	22.9556	9	25.1526	30.2125	26.9125	27.3063	24.4737	26.9333	25.6176	25.7562	94.2222	77.8889	90.5882	87.7059	30.2684	33.3944	32.1059	32.0294	24.2105	25.8	25.1765	25.1176
1984	8	23	31.14	23.1333	8.00667	25.65	29.75	26.3937	27.0125	24.5611	26.4222	25.3889	25.4556	91.6667	77.1667	91.5556	86.9444	30.1611	32.2222	31.7056	31.3667	24.1222	25.2389	24.9833	24.7944
1984	8	24	31.44	22.7111	8.72889	25.0111	29.8625	26.6533	27.0267	24.3444	26.4556	25.4786	25.3154	94.2941	76.9444	91.3571	87.7143	30.0278	32.2667	31.9143	31.45	24.0778	25.2667	25.0714	24.8357
1984	8	25	31.6182	22.8706	8.74759	25.4526	29.9059	26.7	27.1588	24.6632	26.7053	25.5842	25.4722	93.4444	77.9474	91.4737	87.7895	30.5316	32.9158	32.0947	31.8579	24.3579	25.5947	25.1842	25.0579
1984	8	26	31.66	23.6053	8.05474	25.6316	30.0125	27.1625	27.4875	24.8158	26.6118	25.7	25.8063	93.5789	76.5294	89.2353	86.6875	30.8421	32.5353	32.1	32	24.5105	25.3824	25.1824	25.1062
1984	8	27	31.84	23.0333	8.80667	25.5778	30.0647	26.9294	27.3438	24.8556	26.6368	25.6118	25.54	94.1765	76.2105	90.7059	87.125	30.9444	32.5526	32.0706	31.975	24.6	25.4105	25.1824	25.1125
1984	8	28	31.8909	22.9778	8.91313	25.6211	30.1	26.7059	27.2529	24.8316	26.9211	25.6778	25.6353	93.5	77.9474	92.1111	88	30.8684	33.3526	32.3389	32.25	24.5263	25.8	25.2944	25.25
1984	8	29	31.59	23.0778	8.51222	25.4316	29.1812	26.5333	26.9067	24.7667	26.7412	25.3875	25.4733	93.8235	82.5294	90.375	89.4375	30.7944	33.4824	31.6063	32.0875	24.4722	25.8647	24.9312	25.1625
1984	8	30	31.7909	23.0333	8.75758	25.4842	30.0063	26.7375	27.25	24.7333	26.7944	25.5882	25.5467	93.4706	77.6111	91.4118	87.8125	30.7111	33.1278	32.0941	32.225	24.4278	25.6333	25.1647	25.2063
1984	8	31	31.5909	23.0571	8.53377	25.5353	29.9214	27.2571	27.5	24.9	26.6	25.8429	25.6083	94.4667	78.8571	88.5	87.5385	31.1063	33.1643	32.3357	32.2462	24.6625	25.7	25.2786	25.2462
1984	9	1	31.7909	22.75	9.04091	25.4842	29.7625	26.7333	27.1333	24.6167	26.5722	25.2533	25.2077	93.1875	77.7222	88.8	87.2	30.5	32.6167	31.24	31.6933	24.3111	25.4278	24.7067	24.9333
1984	9	2	32.1455	22.6	9.54545	25.4263	30.3125	26.6353	27.25	24.4833	26.8556	25.5765	25.52	92.5882	76.5556	90.8235	86.9375	30.15	33.05	32	31.8437	24.1222	25.6389	25.1412	25.0187
1984	9	3	31.4167	22.8737	8.54298	25.295	29.7059	26.2529	26.8187	24.7421	26.6111	25.2778	25.4875	95.3889	79.2778	91.6667	88.8824	30.8474	32.8222	31.5056	31.7176	24.5421	25.5667	24.8889	24.9882
1984	9	4	31.5167	22.66	8.85667	25.42	30.0444	26.9889	27.3556	24.8632	26.91	25.8	25.8562	95.1111	78.6	90.4706	88.3529	31.0474	33.365	32.4294	32.4	24.6526	25.85	25.3471	25.3529
1984	9	5	31.6083	22.6632	8.94518	25.61	30.0111	26.9944	27.4167	24.8263	26.73	25.8056	25.8176	94.4737	77.8	90.6667	87.7647	30.8895	32.9	32.4278	32.1588	24.5684	25.6	25.3556	25.2176
1984	9	6	31.4545	23.2684	8.18612	25.5737	30.1316	26.75	27.3056	24.8158	26.9222	25.7118	25.7357	93.8889	78.7222	91.5882	87.8667	30.8684	33.4389	32.3412	32.2733	24.5316	25.8611	25.3059	25.2733
1984	9	7	31.6	23	8.6	25.255	29.8353	26.5167	27.0706	24.5222	26.5789	25.5737	25.7733	94.4375	78.5556	92.2632	88.625	30.3611	33.0667	32.1789	32.1625	24.2889	25.6722	25.2158	25.2187
1984	9	8	31.7	22.89	8.81	25.29	30.2889	26.1412	26.9059	24.51	26.9579	25.04	25.3929	93.6316	76.7895	93.4	88.0667	30.285	33.2632	31.22	31.5533	24.205	25.7737	24.72	24.8733
1984	9	9	31.3091	23.1684	8.14067	25.57	30.1889	26.3222	27.0778	24.6882	26.7211	25.3211	25.4875	93.3125	76.8947	91.4211	87.4118	30.6176	32.7789	31.5579	31.7	24.3765	25.5316	24.9158	24.9647
1984	9	10	31.4909	23.11	8.38091	25.215	30.0167	26.7778	27.2056	24.665	26.88	25.7294	25.9375	95.3158	78.55	91.2941	88.4118	30.715	33.305	32.3647	32.2471	24.46	25.78	25.3235	25.2412
1984	9	11	31.375	23.2211	8.15395	25.44	30.0941	26.6111	27.2059	24.635	26.8895	25.5789	25.7	93.65	78.2222	91.5263	87.7778	30.49	33.4667	32.1105	32.0333	24.325	25.8889	25.1947	25.15
1984	9	12	31.8909	22.95	8.94091	25.31	29.9722	26.9333	27.2889	24.6421	26.735	25.7529	25.6	94.7222	77.9	90.1176	87.8824	30.5895	32.935	32.3235	32.0412	24.4053	25.62	25.2706	25.1412
1984	9	13	31.25	23.1667	8.08333	25.37	29.6778	26.6294	27.1118	24.5778	26.68	25.5722	25.7	94.0556	79	91.1667	88	30.4111	32.98	32.0222	31.9588	24.2833	25.635	25.1333	25.1118
1984	9	14	31.6917	23	8.69167	25.12	30.0667	26.2778	26.9222	24.3053	27.0211	25.3789	25.7	93.4444	78.2632	92.1579	87.8333	29.8684	33.6053	31.7684	31.8333	23.9895	25.9368	24.9895	25.0167
1984	9	15	31.4818	22.95	8.53182	25.0895	29.9667	26.6222	27.0765	24.4842	26.7684	25.5389	25.6941	95.1053	78.0526	90.3889	88	30.3368	33.0316	31.9167	31.9647	24.2526	25.6526	25.0778	25.1059
1984	9	16	31.3	22.7222	8.57778	24.915	29.4889	26.6611	26.9222	24.3947	26.81	25.4529	25.4643	95.125	80.65	90.5294	89.5294	30.2684	33.38	31.7647	31.8765	24.2	25.835	24.9941	25.0471
1984	9	17	31.6727	22.61	9.06273	24.94	29.6353	26.5222	27.1312	24.3474	26.8222	25.4471	25.5214	95.0556	80.5556	91.3529	89.2667	30.1211	33.4278	31.8235	32.1733	24.1158	25.8722	25.0353	25.2
1984	9	18	31.0833	22.635	8.44833	25.4789	29.7389	26.5765	27.075	24.4333	26.78	25.4235	25.3071	91.3125	79	90.8824	88.1875	29.95	33.175	31.7412	31.7125	24.0111	25.73	24.9941	24.9687
1984	9	19	31.5167	22.5278	8.98889	25.6111	29.6053	26.3471	26.975	24.8375	26.9579	25.4667	25.5769	92.7857	81.9474	92.8889	89.9333	30.8938	33.8789	32.0278	32.32	24.55	26.0789	25.1556	25.2933
1984	9	20	31.4	22.9526	8.44737	25.2421	29.55	25.825	26.6438	24.6412	26.7211	25.1706	25.6	95	80.4211	92.9412	89.2667	30.6471	33.1842	31.5059	31.92	24.4176	25.7474	24.8235	25.06
1984	9	21	31.5667	22.3412	9.22549	24.9474	29.9647	26.72	27.04	24.4778	26.8526	25.7769	25.85	95.1111	77.8947	92	89	30.3389	33.1737	32.5462	32.3917	24.2389	25.7368	25.4	25.3083
1984	9	22	30.7231	22.5158	8.20729	24.9263	29.0889	26.2944	26.7235	24.3842	26.2	25.2895	25.4812	95.1176	79.05	91.0526	88.3889	30.1895	31.98	31.5053	31.4222	24.1789	25.135	24.8579	24.8222
1984	9	23	31.075	22.4556	8.61944	25.0789	29.7059	26.4294	26.8765	24.2421	26.6579	25.2667	25.3643	93.1111	78.7368	90.4667	87.6667	29.7474	32.8526	31.38	31.4467	23.9158	25.5684	24.8133	24.82
1984	9	24	31.2167	22.3474	8.8693	24.9222	29.4412	26.8824	26.9875	24.3333	26.65	25.65	25.35	95.0588	78.8889	89.875	88.6	30.0556	32.8556	32.1	31.6867	24.1	25.5722	25.1562	24.9533
1984	9	25	30.9	22.3389	8.56111	25.25	29.4941	26.1765	26.8688	24.4765	26.6176	25.6688	23.7533	93.7333	79.7647	92.4375	88.7333	30.2765	32.9235	32.4125	31.64	24.2176	25.5941	25.3188	24.9267
1984	9	26	32.0167	22.0611	9.95556	25.3389	29.7824	26.9	27.1933	24.5556	26.7947	25.72	25.8429	94	79.9474	91.2	89.0714	30.3556	33.3053	32.38	32.3714	24.2556	25.7842	25.2933	25.2929
1984	9	27	31.3167	22.6667	8.65	24.9556	30.1333	26.2235	27.15	24.4333	26.8111	24.9579	25.3062	95.5882	78.4706	91.6842	88.625	30.3056	33.4647	31.0158	31.9062	24.2278	25.8706	24.5632	25.0687
1984	9	28	31.2583	22.3474	8.91096	25.1579	29.3375	25.8467	26.5071	24.3789	26.5765	24.9556	25.22	93.5	80.9412	92.6471	89.4667	30.0632	32.9471	31.2176	31.54	24.0684	25.6235	24.7	24.8733
1984	9	29	31.2167	22.2824	8.93431	24.7368	29.2588	26.5706	26.7882	24.1579	26.6444	25.5389	25.4941	95.3158	81.2778	91.6111	89.2941	29.7737	33.1556	32.0278	31.7294	23.9316	25.7	25.1333	24.9765
1984	9	30	31.3182	22.3765	8.94171	25.0737	29.6118	26.4706	26.9563	24.4	26.4941	25.3467	25.5	95.375	78.5294	92.2	88.5714	30.2294	32.5118	31.7067	31.4786	24.1824	25.3882	24.9667	24.8643
1984	10	1	31.2	22.7647	8.43529	25.2778	29.85	26.5	27.0312	24.6429	26.825	25.5467	25.7462	95.2143	79.0625	91.7333	88.9231	30.6571	33.2313	32.06	32.1308	24.4214	25.7937	25.1533	25.1846
1984	10	2	31.4455	22.6467	8.79879	25.1187	30.1267	26.4867	27.0571	24.5333	26.6533	25.5385	25.5923	95.8667	77.2667	92.5833	88.75	30.54	32.6933	32.1833	31.7667	24.34	25.5133	25.2333	25
1984	10	3	31.3455	22.8875	8.45795	25.1176	29.72	26.3846	26.8846	24.6533	26.2286	25.0667	25.3455	96.2143	78.0714	93.25	89.25	30.7733	31.9429	31.2583	31.3333	24.5	25.1286	24.7417	24.8
1984	10	4	31.18	22.92	8.26	25.2647	29.6813	26.3714	26.8143	24.5	26.3533	25.3	25.4615	94.5333	77.1333	93.4615	89	30.3625	32.0933	31.7846	31.3231	24.25	25.18	25.0385	24.7769
1984	10	5	31.0909	22.6	8.49091	25.1389	28.8235	26.3765	26.7312	24.5882	26.4267	25.2706	25.5071	96	82.7333	93.9375	90.7857	30.6353	32.8667	32.0812	32.1071	24.4176	25.58	25.175	25.2071
1984	10	6	30.5818	22.8059	7.77594	25.0389	29.2529	25.9733	26.58	24.6	26.525	25.1429	25.45	95.0625	80.5	94.3571	89.9286	30.575	32.8062	31.5357	31.7214	24.3625	25.5813	24.8714	24.9571
1984	10	7	31.0727	22.5882	8.48449	25.3722	29.4824	26.8	27.0133	24.36	26.7667	25.3625	25.5857	93.0667	80.3333	90.6	88.5385	29.9333	33.3067	31.6	31.8615	24	25.8	24.9267	25.0308
1984	10	8	30.9333	22.5625	8.37083	25.3059	29.2333	26.5067	26.9143	24.72	26.5867	25.6286	25.6538	95.8667	81	92.5714	89.8462	30.86	33.0067	32.3143	32.0846	24.52	25.64	25.2857	25.1769
1984	10	9	30.9364	22.975	7.96136	25.6278	29.3412	26.5471	27	25.0625	26.7067	25.3062	25.7333	95.125	80.6667	91.1875	89.0667	31.4312	33.2	31.5438	32.08	24.8312	25.7867	24.8937	25.2
1984	10	10	30.7818	22.4133	8.36848	25.3444	29.425	27.025	27.2125	24.825	26.8667	25.7875	25.9	95.5625	81.4	91.375	89.2667	31.05	33.56	32.4625	32.46	24.6188	25.9533	25.3875	25.3667
1984	10	11	31.5333	22.8118	8.72157	25.5529	29.7294	26.9375	27.275	25	26.6353	25.5	25.8	95.2	78.5294	89.6875	87.8	31.32	32.8294	31.8187	32.16	24.7867	25.5471	24.9875	25.2133
1984	10	12	30.9083	22.6824	8.22598	25.3895	29.0556	26.0421	26.6389	24.4235	26.4235	24.9	25.3929	91.8	81.7647	92.2222	89.125	30.0353	32.7412	30.9222	31.3125	24.0765	25.5294	24.5444	24.7562
1984	10	13	30.8364	22.9444	7.89192	25.1316	29.7667	26.6529	27.0412	24.5	26.8235	25.5889	25.6824	95.3333	79.2941	92.7059	89.0625	30.4	33.2824	32.4118	32.1313	24.2722	25.8059	25.3412	25.2
1984	10	14	31.4909	23.3706	8.12032	25.2889	29.65	26.8118	27.1875	24.6278	26.8588	25.1867	23.975	95.5625	79.1176	90.4667	88.7143	30.8647	33.3176	31.28	31.8071	24.5353	25.8353	24.7333	25.0286
1984	10	15	31.175	23.4333	7.74167	25.0167	29.425	26.5529	26.74	24.5333	26.4235	25.2125	23.8067	95.4	79.4375	91.6	89.1538	30.2353	32.35	31.66	31.3462	24.1824	25.3125	24.9267	24.7846
1984	10	16	30.64	23.0722	7.56778	25.4579	28.575	25.9625	26.62	24.6778	26.3176	25.2	25.4	94.5556	85.3125	93	90.6667	30.6667	33.1313	31.5375	31.8733	24.4167	25.7375	24.875	25.0533
1984	10	17	31.3909	22.775	8.61591	24.9333	28.9833	26.2765	26.5882	24.2706	26.4588	25.32	25.575	94.6667	80.4706	91.3333	89.0714	30.0059	32.6882	31.6	31.6786	24.0353	25.4824	24.9267	24.95
1984	10	18	31.1833	22.8471	8.33627	24.9944	29.3647	26.7	26.9118	24.3882	26.4933	25.4875	25.5786	95.7059	78.8	90.875	89.2857	30.2588	32.6333	31.8562	31.8786	24.1882	25.42	25.0563	25.0571
1984	10	19	30.8	22.8947	7.90526	25.1667	29.2833	26.1706	26.7313	24.5176	26.3889	25.3647	25.4875	95.2941	80.4444	93.9412	90.4375	30.4588	32.55	31.9235	31.8687	24.3	25.4	25.0941	25.05
1984	10	20	30.82	22.8111	8.00889	25.3222	29.3333	26.1059	26.6375	24.5625	26.4706	25.0267	25.4615	95.125	80.8235	92.5333	90.5385	30.5	32.7529	31.1733	31.8231	24.3375	25.5235	24.6667	25.0231
1984	10	21	30.8364	22.5278	8.30859	24.8111	29.2889	26.5286	26.75	24.2125	26.3389	25.3067	25.34	96.5	79.1111	92.4286	89.7857	29.9875	32.2944	31.8786	31.4857	24.0563	25.2944	25.0643	24.8357
1984	10	22	30.76	22.5944	8.16556	25.1889	29.0706	26.5	26.8571	24.35	26.6471	25.2533	25.5071	94	82.6471	91.9286	89.2857	30.0687	33.2824	31.6786	31.7	24.075	25.8059	24.9571	24.95
1984	10	23	30.6667	22.4765	8.1902	25.2944	29.0235	26.8154	27.0154	24.5438	26.4882	25.4714	25.5071	94.5625	81.5294	90.4615	89.0769	30.4188	32.8647	32.0615	31.9154	24.275	25.6118	25.1308	25.0692
1984	10	24	31.14	22.9294	8.21059	25.4111	29.2	26.0438	26.6813	24.6941	26.7294	25.4	25.6133	94.7647	83.1765	94.1333	90.6667	30.7176	33.5235	32.0133	32.0933	24.4412	25.9235	25.1467	25.1533
1984	10	25	30.8889	22.9667	7.92222	25.2421	29.6176	26.1647	26.8063	24.6	26.6533	25.225	25.5133	95.2778	79.7333	92.8125	89.1333	30.5667	32.96	31.5625	31.7133	24.3778	25.6533	24.875	24.9867
1984	10	26	31.2182	22.7833	8.43485	25.1158	29.5882	26.4118	26.8647	24.4444	26.675	25.6	25.5625	95.2222	79.0625	93.875	89.5625	30.2722	32.9312	32.35	31.8313	24.2167	25.625	25.3375	25.05
1984	10	27	30.7636	22.76	8.00364	25.2421	29.2812	26.3176	26.8375	24.5611	26.8125	25.3882	25.6438	95.0556	82.4375	93.1176	90.3125	30.4833	33.6375	31.8882	32.1063	24.3111	25.9812	25.0706	25.1875
1984	10	28	31.36	23.1444	8.21556	25.0526	29.5	26.3111	26.775	24.4	26.8143	25.25	25.5846	95.2778	80.9286	93.5	90.0769	30.2	33.4286	31.6688	31.9769	24.1667	25.8929	24.95	25.1
1984	10	29	30.8909	22.9875	7.90341	25.2947	28.9059	26	26.425	24.55	26.6353	24.8765	25.3529	94.1111	83.5882	94.6875	91	30.3667	33.3529	31.0063	31.5687	24.2778	25.8588	24.5813	24.8812
1984	10	30	30.34	22.8588	7.48118	25.3263	29.0353	26.225	26.6	24.4824	26.1875	25.2	25.4071	95.8235	82.0667	93.125	90.6429	30.4353	32.5467	31.55	31.7071	24.2824	25.42	24.8875	24.9714
1984	10	31	30.8727	22.5059	8.36684	24.8947	29.4556	26.5529	26.8176	24.3556	26.4118	25.2667	25.5769	95.375	78.0588	93	89.7857	30.1889	32.3294	31.6214	31.4357	24.1611	25.3176	24.9286	24.8357
1984	11	1	30.5	22.75	7.75	24.79	29.1	26.245	26.6526	24.2444	26.2706	24.9882	25.2733	95.8333	81.1176	93.2941	90.2	30.0167	32.4059	31.1353	31.42	24.05	25.3294	24.6588	24.82
1984	11	2	30.8727	22.6	8.27273	24.69	29.2421	26.6111	26.8167	24.0222	26.2526	25.1294	25.24	95	78.5263	92.875	88.8667	29.5278	32.0316	31.6062	31.1467	23.7833	25.1526	24.9187	24.66
1984	11	3	30.725	22.56	8.165	24.735	29.0316	26.55	26.7222	24.2111	26.3111	25.2	25.2882	96.6111	79.8889	90.8235	89.1176	30.0222	32.3222	31.3176	31.3176	24.0444	25.2611	24.7471	24.7471
1984	11	4	30.6	22.5389	8.06111	25.0421	29.1667	26.2222	26.6722	24.4889	26.2667	25.125	25.3125	95.7222	80.1111	93.75	89.875	30.4	32.2722	31.45	31.3938	24.2778	25.2722	24.825	24.8188
1984	11	5	30.5667	22.4706	8.09608	24.6105	29.0789	26.3056	26.5889	24.1222	26.4444	25.25	25.275	96.8333	81.5	93.5	90.9375	29.8556	32.75	31.6562	31.4625	23.9667	25.5389	24.95	24.8438
1984	11	6	30.3636	22.6053	7.75837	24.9167	29.1222	26.6875	26.9125	24.425	26.6	25.4667	25.54	96.3125	82.0556	92.6	90.5333	30.3625	33.0833	31.9667	31.9133	24.2563	25.7111	25.1267	25.1
1984	11	7	30.32	22.6737	7.64632	24.9278	29.15	26.5067	26.8643	24.2667	26.3444	25.0286	25.1071	93.9412	80.2778	91.6923	88.9231	29.6765	32.4333	31.0154	31.0692	23.8647	25.3778	24.6	24.6385
1984	11	8	30.5	23.3889	7.11111	25.0111	28.8889	26.1353	26.5438	24.3412	26.2882	24.8625	23.5867	94.4375	80.1176	92.3125	88.7143	30.0471	32.2706	30.8	31.0786	24.0941	25.2882	24.4875	24.65
1984	11	9	30.48	23.3	7.18	24.6632	29.0778	26.225	26.5375	24.3667	26.3944	25.0125	25.3562	95.6667	81.3333	91.9333	90.1333	30.1778	32.6333	31.14	31.56	24.15	25.4778	24.68	24.8867
1984	11	10	30.6909	23.3412	7.34973	24.5632	29.1389	26.1889	26.5111	24.1	26.725	25.0353	25.3538	94.4286	82.25	93.1176	89.9333	29.6562	33.3813	31.2235	31.4333	23.8688	25.8625	24.7059	24.8267
1984	11	11	30.6167	23.4824	7.13431	24.5632	29.1882	26.2941	26.5813	24.2588	26.4	25.2125	25.3143	95.8824	80.5294	92.625	89.5714	30.0235	32.5529	31.4812	31.3857	24.0529	25.4471	24.8687	24.8
1984	11	12	30.2333	23.5111	6.72222	24.8611	29.1059	26.1111	26.625	24.4625	26.6706	25.1765	25.48	94.75	83.1176	93.4118	89.8667	30.2875	33.3471	31.4765	31.74	24.2125	25.8529	24.8588	25.0133
1984	11	13	30.8364	23.4933	7.34303	24.6632	29.1333	26.6118	26.7647	24.2824	26.5222	25.1867	25.4	95.6471	81.3889	90.0667	89	30.0235	32.8833	31.18	31.5067	24.0588	25.6111	24.68	24.8667
1984	11	14	30.3	23.1765	7.12353	24.0706	28.9941	26.3	26.3333	23.95	26.2375	25.0857	23.4643	96.2143	80.5	91.2857	89.0833	29.1533	32.2188	31.1071	30.75	23.5667	25.2687	24.6429	24.4667
1984	11	15	30.2222	23.175	7.04722	24.6111	29.1313	26.3333	26.56	24.2	26.5733	25.4077	25.5091	94.8	81.4	93.4615	89.4167	29.8438	33.0133	31.9308	31.5583	23.9562	25.6533	25.0769	24.875
1984	11	16	30.3333	22.9412	7.39216	24.8842	28.9176	26.05	26.5533	24.2118	26.6063	25	25.3786	95.4118	83.1875	92.9375	89.8571	29.9118	33.2812	31.2375	31.5643	24	25.8125	24.7312	24.8857
1984	11	17	30.7	22.5	8.2	24.94	28.8833	26.5176	26.7133	24.3895	26.3625	25.4533	25.5	96.2105	82.5625	93.0667	90.5385	30.2947	32.7375	31.98	31.8769	24.2053	25.525	25.1267	25.0462
1984	11	18	29.9455	22.4412	7.50428	25.1211	28.5938	26.575	26.7867	24.3529	26.3733	25.2533	25.4	95.1176	83.8	90.9333	89.9231	30.1412	32.8333	31.38	31.5692	24.1235	25.5867	24.8133	24.9
1984	11	19	30.5077	22.7833	7.72436	25.3789	29.1824	26.2667	26.7765	24.7444	26.25	25.25	25.4563	95.3333	79.1875	92.2222	89.1875	30.8333	32.0938	31.5667	31.5812	24.5333	25.1625	24.8889	24.9187
1984	11	20	29.9833	22.9	7.08333	25.2944	28.4647	26.4563	26.65	24.5529	26.4688	25.4125	25.5267	94.5882	85.1875	92.4	90.8571	30.4294	33.225	31.9267	31.9714	24.2941	25.7625	25.12	25.1214
1984	11	21	30.5273	22.7222	7.80505	25.1947	29.0316	26.4353	26.7471	24.5118	26.4889	25.2471	25.48	95.1176	82.1667	91.9412	89.9333	30.3706	32.9278	31.5059	31.74	24.2765	25.6222	24.8529	25.0067
1984	11	22	30.3091	22.6895	7.61962	25.035	29.1389	26.3167	26.6556	24.3333	26.5333	25.1125	25.2733	94.7647	81.6111	92.1875	89.875	30.1056	32.95	31.2625	31.3125	24.0944	25.6278	24.75	24.7688
1984	11	23	30.26	22.4333	7.82667	24.9	28.7842	26.1	26.4556	24.2	26.3333	24.9059	25.1118	95.1176	83	92.3529	90.3529	29.8294	32.7	30.9059	31.1176	23.9647	25.5111	24.5412	24.6529
1984	11	24	30.1	22.6889	7.41111	25.2353	28.7111	25.925	26.4533	24.4	26.3556	24.9467	25.2714	93.9375	84.1111	94.2	91.2143	30.1438	32.8556	31.1467	31.5214	24.1062	25.5944	24.6867	24.8571
1984	11	25	30.0909	22.3941	7.69679	24.7294	28.275	25.625	25.95	24.075	25.9467	24.7467	24.9154	95.5625	84.3333	93.3333	91.5385	29.6937	32.0667	30.7133	30.9077	23.8562	25.1733	24.44	24.5231
1984	11	26	29.9077	22.1824	7.72534	24.8211	28	25.9556	26.2235	24.1529	26.0941	24.8933	25.0077	95.6471	86.4706	93.7333	91.9231	29.8294	32.6176	31.02	31.0615	23.9353	25.4412	24.6067	24.6154
1984	11	27	30.2462	22.3778	7.86838	25.04	28.5579	25.8111	26.3167	24.1778	26.2556	24.7444	25.12	94.0588	84	92.8333	90.3125	29.75	32.6444	30.6556	30.9813	23.9	25.5	24.3889	24.5812
1984	11	28	30.3833	22.5263	7.85702	24.9789	28.9389	26.0278	26.5529	24.0375	26.0941	24.8941	25.1615	93.5333	80.8235	92.4706	89.3571	29.4562	31.9941	30.9059	31	23.725	25.1294	24.5529	24.5786
1984	11	29	30.5273	22.6	7.92727	25.2053	28.8056	26.0941	26.78	24.1333	26.2667	24.975	25.3643	92.4444	82.3333	92.375	89.0714	29.5056	32.4833	31.0375	31.4571	23.75	25.3778	24.6063	24.8214
1984	11	30	30.1833	22.3	7.88333	24.5579	28.5263	26.0944	26.4294	23.6588	26.2211	24.9375	25.0267	94.4118	83.7895	93.0625	90.3333	28.8412	32.5789	31.05	30.9867	23.3706	25.4368	24.6	24.5533
1984	12	1	30.1909	22.7158	7.47512	24.7368	28.62	26.0118	26.4235	24.0706	26.0421	24.9714	25.1417	95.125	82.0526	92.3571	89.4615	29.6412	32.0158	31.0429	31.0154	23.8471	25.1632	24.6214	24.6
1984	12	2	29.8769	22.5222	7.3547	24.89	28.3737	25.9263	26.2526	24.1333	25.9579	24.8235	25.0312	94.3889	82.8947	92.9412	90.5	29.6389	31.8947	30.7882	30.95	23.8667	25.0842	24.4941	24.5813
1984	12	3	30.0615	22.6	7.46154	24.3895	28.73	25.7889	26.2167	23.8105	25.5333	24.5529	24.5667	94.6471	78.4444	92.5	88.6667	28.8722	30.6389	30.5125	30.1733	23.4222	24.4111	24.325	24.1333
1984	12	4	29.3818	22.5842	6.79761	24.76	28.6421	25.6316	26.1526	23.8211	25.8211	24.5333	24.7222	93.1579	80.5789	93	89.2222	28.9632	31.4368	30.2722	30.2722	23.4737	24.8421	24.1889	24.2056
1984	12	5	29.5143	22.3474	7.16692	24.4947	28.1474	25.6111	25.9471	23.6556	25.9053	24.6118	24.7467	93.2941	83.3684	93.4706	90.25	28.7611	31.8842	30.4471	30.3813	23.3333	25.0684	24.2941	24.2625
1984	12	6	29.4462	22.4	7.04615	24.4947	28.1474	25.7316	26.0389	23.6111	25.8842	24.7	24.8438	92.4706	82.7895	92.7778	90	28.6111	31.8158	30.5389	30.5647	23.2444	25.0421	24.3611	24.3471
1984	12	7	29.4462	22.25	7.19615	24.465	28.6444	25.7474	26.1944	23.7263	25.8722	24.6316	24.7647	94.4444	80.0556	92.6316	88.9444	28.9421	31.4889	30.3947	30.3111	23.4579	24.8667	24.2789	24.2278
1984	12	8	29.5083	22.4588	7.04951	24.62	28.5053	25.7471	26.1765	23.8211	25.9579	24.5	24.8	94.4737	82.2105	91.125	89.125	29.0579	31.8684	30.025	30.4063	23.5316	25.0789	24.0687	24.2688
1984	12	9	29.8417	22.4778	7.36389	24.9667	28.52	25.8421	26.4125	23.8941	25.75	24.6111	24.8857	91.6875	80.4	91.8333	88.4	29.0412	31.305	30.3056	30.5733	23.4941	24.755	24.2167	24.3333
1984	12	10	30.0429	22.16	7.88286	24.1429	28.45	25.3053	25.7684	23.3	25.66	24.3263	24.4579	93.85	79.7	93.2778	89.1111	28.13	31.06	30.0611	29.8611	22.985	24.625	24.0833	23.95
1984	12	11	30.1417	21.665	8.47667	23.7095	28.71	25.6778	25.9667	22.92	25.86	24.4333	24.6187	93.6667	80.05	91.2778	88.4444	27.585	31.49	29.9	29.7222	22.62	24.85	24	23.8667
1984	12	12	30.0615	21.9053	8.15628	23.981	28.4316	25.2778	25.7167	23.1053	25.6	24.1263	24.2789	93.7368	80.1053	92.8889	89.1667	27.8737	30.9947	30.0167	29.7278	22.7789	24.6053	24.0167	23.85
1984	12	13	29.8385	21.8	8.03846	24.12	28.53	25.1444	25.7333	23.2	25.62	24.0667	24.2941	92.9444	79.3	91.7222	87.9444	27.9684	30.965	29.3556	29.3944	22.8474	24.565	23.6611	23.6778
1984	12	14	29.4615	21.75	7.71154	23.781	28.12	25.3556	25.6889	22.9579	25.56	24.2235	24.25	93.8947	81.25	91.7059	89	27.6	31.07	29.6824	29.4875	22.6368	24.605	23.8353	23.7125
1984	12	15	29.9333	21.7579	8.17544	23.7524	28.22	25.3333	25.6278	22.85	25.565	24.2	24.16	93.55	81.25	93	89.5333	27.39	31.04	29.7133	29.38	22.515	24.615	23.86	23.6533
1984	12	16	29.5091	21.2211	8.28804	23.4	28.5176	25.3889	25.6471	22.4842	25.3333	24.0824	23.9312	94.0526	78	91.4706	88.0625	26.8105	30.2059	29.3235	28.7625	22.1737	24.1765	23.6647	23.3313
1984	12	17	29.8615	21.3789	8.48259	23.7789	28.5222	25.1278	25.6706	22.8556	25.3444	23.6778	24.0059	93.6667	78.5	91	87.7647	27.3667	30.3444	28.5667	28.8353	22.5167	24.2444	23.2444	23.3824
1984	12	18	29.7077	21.1611	8.54658	23.49	28.4105	25.1235	25.5353	22.4105	25.0421	23.5176	23.6235	92.4737	77.2105	91.6875	87.6875	26.5368	29.6526	28.5188	28.3125	22.0158	23.8526	23.2	23.0625
1984	12	19	29.6	21.1167	8.48333	23.255	28.3333	25.0111	25.45	22.2316	25.3778	23.9111	23.8556	93.2105	80	92.8889	88.5556	26.2895	30.5778	29.1389	28.6778	21.8579	24.3611	23.5833	23.2722
1984	12	20	29.4	21.4278	7.97222	23.75	28.3889	24.7889	25.4294	22.8211	25.0353	23.4111	23.7176	93.6316	77.2353	91.3529	87.5	27.3	29.6529	28.2529	28.4563	22.4842	23.8471	23.0588	23.175
1984	12	21	29.3385	20.5429	8.7956	23.2333	28	25.2353	25.4235	22.4471	25.0778	23.5882	23.8188	95.625	79.4444	89.25	88.0667	27.3063	29.9778	28.3812	28.74	22.4937	24.0167	23.125	23.3267
1984	12	22	29.1333	21.3647	7.76863	23.0842	27.9647	24.8667	25.2353	22.3176	25.1294	23.7444	23.8125	93.3529	79.8824	92.2222	88.4375	26.4647	30.0882	28.7889	28.5813	21.9706	24.1059	23.3722	23.2188
1984	12	23	29.2667	21.4706	7.79608	23.7158	28.0222	24.6444	25.2647	22.5667	25.0235	23.5059	23.6875	92.0556	79.2941	92.1765	87.75	26.7722	29.8353	28.3647	28.2688	22.1556	23.9765	23.1235	23.05
1984	12	24	29.3833	21.3444	8.03889	23.4	28.2294	24.8588	25.3176	22.5222	25.1294	23.5647	23.7176	94.1111	77.9412	91.5294	87.8235	26.8722	29.8412	28.3941	28.3471	22.2222	23.9706	23.1471	23.1
1984	12	25	29.5667	21.1611	8.40556	23.2632	27.8235	24.85	25.1437	22.6333	25.1412	23.575	23.7625	94.9444	80.7059	91.875	89.25	27.1278	30.2	28.4812	28.5625	22.3667	24.1588	23.1688	23.2125
1984	12	26	29.35	21.1222	8.22778	23.9278	28.0059	24.7529	25.3647	22.6824	25.2471	23.3625	23.7938	91.5294	80.7647	92.125	88.3125	26.9	30.4176	28.1312	28.5188	22.2118	24.2647	22.9813	23.1687
1984	12	27	29.5333	21.0824	8.45098	23.6789	28.3059	25.3	25.6529	22.8111	25.2353	23.8706	23.9471	92.9444	78.4706	90.8824	87.2941	27.2	30.1	28.8588	28.6941	22.4444	24.1059	23.4235	23.3176
1984	12	28	29.75	21.0353	8.71471	23.8222	28.1889	25.0625	25.425	22.8889	25.0824	23.775	23.9267	90.875	78.2353	91.9375	88.125	26.9706	29.7588	28.7937	28.6312	22.2647	23.9118	23.375	23.25
1984	12	29	29.6333	20.9375	8.69583	22.9588	28.0444	24.4588	24.9563	22.4235	24.8118	23.25	23.46	94.1875	77.5882	92.875	89.0667	26.3625	29.2588	28	28.0267	21.9	23.6118	22.9	22.9067
1984	12	30	29.3333	20.6529	8.68039	22.5941	27.7111	24.7	24.9063	22.2941	24.8588	23.52	23.4133	95.9375	79.5882	93	89.6	26.3125	29.5647	28.5133	28.0533	21.8438	23.7941	23.1733	22.9
1984	12	31	30.425	20.9176	9.50735	22.8235	28.1294	24.9375	25.1937	22.3647	25	23.7067	23.62	94.25	78.6875	92.6	88.6	26.275	29.7312	28.7533	28.2867	21.85	23.8875	23.3467	23.0333

## Sheet: 1985
			Temperature			Temperature				Temperature				Relative Humidity				Pressure				Dew temperature
Year	Month	Day	Maximum	Minimum	Max-Min	1899-12-31 07:00:00	1899-12-31 13:00:00	1899-12-31 19:00:00	Average	1899-12-31 01:00:00	1899-12-31 13:00:00	1899-12-31 19:00:00	Average	1899-12-31 01:00:00	1899-12-31 13:00:00	1899-12-31 19:00:00	Average	1899-12-31 07:00:00	1899-12-31 13:00:00	1899-12-31 19:00:00	Average	1899-12-31 07:00:00	1899-12-31 13:00:00	1899-12-31 10:00:00	Average		Month	Taverage	Haverage
1985	1	1	30.2167	19	11.2167	25.2	26.8	22.8	24.4	23.2	22.8	22.4	22.8	85	71	97	84	27.1	25.1	26.8	26.3	22.4	21.1	22.2	21.9		January	23.7003	87.3007
1985	1	2	29.2462	19.4	9.84615	22.4	26.2	24.9667	25.35	20.4	22.8	23.6737	23.9167	84	75	90.5789	88.9444	22.6	25.5	28.4947	28.8167	19.5	21.4	23.1895	23.3444		February	25.1051	83.6056
1985	1	3	29.5667	21.2	8.36667	22.4	25.6	22.4	23.2	21.8	23	21.6	22.1	95	80	93	90	25.7	26.4	25.3	25.8	21.5	22	21.3	21.6		March	25.0569	82.3032
1985	1	4	29.2182	19	10.2182	19.2	26	22.4	22.5	19	22.6	21.4	21	98	75	92	88	21.8	25.1	24.8	23.9	18.9	21.2	21	20.4		April	25.55	83.641
1985	1	5	29.6167	19	10.6167	19.2	26	21.8	22.2	18.8	23	21	20.9	96	78	93	89	21.4	26.1	24.3	23.9	18.6	21.8	20.6	20.3		May	26.3885	88.1501
1985	1	6	29.6545	18.8	10.8545	24.4	25.4	22.4	23.6	22.5667	23.2	21.4	23.8625	92.2353	83	92	87.9412	26.8278	27	24.8	28.4294	22.1889	22.3	21	23.1353		June	26.6797	85.7725
1985	1	7	29.5167	19.6	9.91667	19.8	25.2	22.8	22.6	19.4	23.8	21.6	21.6	96	89	90	92	22.3	28.5	25	25.3	19.2	23.3	21.1	21.2		July	26.6046	84.8719
1985	1	8	28.7167	19.4	9.31667	20	26.4	22.8	23	19.8	23	21.8	21.5	98	75	92	88	22.9	25.8	25.4	24.7	19.7	21.6	21.4	20.9		August	26.7219	86.6932
1985	1	9	29.3	20.2	9.1	21.6	26.2	24	24	21.2	23.6	22.2	22.3	97	81	86	88	24.9	27.4	25.6	25.9	21	22.6	21.5	21.7		September	26.1554	87.6743
1985	1	10	29.1833	20.4	8.78333	21.2	26.2	22.8	23.3	20	23.6	22	21.9	90	81	93	88	22.6	27.4	25.9	25.3	19.4	22.6	21.7	21.2		October	26.0681	89.2327
1985	1	11	29.6667	19.8	9.86667	20.6	26.2	23.2	23.3	20.4	23.2	22.4	22	98	78	93	90	23.8	26.4	26.5	25.6	20.3	22	22.1	21.5		November	25.897	88.4163
1985	1	12	29.6833	19.8	9.88333	21.2	26	23	23.3	20	23	21.4	21.5	90	78	87	85	22.6	26.1	24.4	24.4	19.4	21.8	20.7	20.6		December	24.2948	90.845
1985	1	13	29.2583	20.4667	8.79167	19	26.2	23.6	23.1	18.6	22.8	21.6	21	96	75	84	85	21.2	25.5	24.5	23.7	18.4	21.4	20.7	20.2
1985	1	14	29.4083	20.7235	8.6848	22	26.2	23.8	24	20.6	22.8	22.2	21.9	88	75	87	83	23.3	25.5	25.7	24.8	20	21.4	21.5	21
1985	1	15	29.1385	20	9.13846	20.4	26.8	22.8	23.2	20	23.8	21.4	21.7	96	78	88	88	23.1	27.5	24.5	25	19.8	22.6	20.8	21.1
1985	1	16	29.4	20.8125	8.5875	23.2105	26.6	23	25.1588	21.9	23	22.4	23.3706	90.1667	74	95	86.4375	25.4944	25.7	26.7	27.6063	21.3556	21.5	22.2	22.6375
1985	1	17	29.3077	20.7333	8.57436	22	25.4	23	23.4	21.8	23.6	22.2	22.5	98	86	93	93	26	27.9	26.2	26.7	21.7	22.9	21.9	22.2
1985	1	18	29.6769	20.4	9.27692	22.2	26.2	23	23.6	21.8	23.4	22.2	22.5	97	79	93	90	25.8	26.9	26.2	26.3	21.6	22.3	21.9	21.9
1985	1	19	29.6077	19.4	10.2077	19.8	25.6	23.2	23	19.4	23.2	22	21.5	96	82	90	89	22.3	26.8	25.6	24.9	19.2	22.2	21.5	21
1985	1	20	29.1385	21.1059	8.03258	21.2	25.6	23	23.2	20	23.4	21.8	21.7	90	83	90	88	22.6	27.3	25.3	25.1	19.4	22.5	21.3	21.1
1985	1	21	29.0692	21.2706	7.79864	19.4	27	23.8	23.5	19.2	24.4	22.8	22.1	98	81	92	90	22.1	28.8	27.1	26	19.1	23.4	22.4	21.6
1985	1	22	29.3818	19.4	9.98182	22	26.4	23.4	23.8	21.8	23.8	22.6	22.7	98	81	93	91	26	27.7	26.9	26.9	21.7	22.8	22.3	22.3
1985	1	23	29.1	19.2	9.9	22.6	29	23.8	24.8	19.4	23.8	21.6	21.6	74	65	83	74	20.4	26	24.3	23.6	17.8	21.7	20.6	20.1
1985	1	24	29.3667	19.6	9.76667	22	26.2	24.8	24.5	21.6	23.8	23	22.8	97	82	86	88	25.5	27.9	26.9	26.8	21.4	22.9	22.3	22.2
1985	1	25	29.3	20.4	8.9	20.6	25.6	24	23.5	20.2	23.6	23.2	22.3	96	85	94	92	23.4	27.8	27.9	26.4	20	22.8	22.9	21.9
1985	1	26	29.2385	20.5944	8.64402	21.4	26.4	24.6	24.3	20.8	23.2	22.8	22.3	95	76	86	86	24.2	26.3	26.5	25.7	20.5	21.9	22.1	21.5
1985	1	27	28.8385	20.6	8.23846	22	27.2	24.4	24.5	21.4	25.2	23	23.2	95	85	89	90	25.1	30.7	27.1	27.6	21.1	24.5	22.4	22.7
1985	1	28	29.2	20.4	8.8	21.2	27.4	24	24.1	20.4	23.6	22.4	22.1	93	73	87	84	23.4	26.6	26	25.3	20	22.1	21.7	21.3
1985	1	29	29.4286	19.2	10.2286	19.6	27.2	24.2	23.8	19.4	23.8	22.4	21.9	98	75	86	86	22.4	27.2	25.9	25.2	19.3	22.5	21.7	21.1
1985	1	30	29.2667	20.6842	8.58246	20	28.2	24	24	19.6	24.2	22.4	22.1	96	72	87	85	22.5	27.5	26	25.4	19.4	22.7	21.7	21.3
1985	1	31	28.85	20.7059	8.14412	23	27.8	23.6	24.5	20.4	23.8	22	22.1	79	72	87	79	22.2	26.8	25.4	24.8	19.2	22.2	21.3	20.9
1985	2	1	29.4545	20.625	8.82955	23.1222	28.6	23.2	25.4313	22.2941	24.6	21.8	23.8062	93.4706	72	89	87.375	26.4294	28.3	25.2	28.5062	21.9471	23.1	21.2	23.1562
1985	2	2	29.4909	20.7	8.79091	22	27.8	24.6	24.8	21.8	24	22.8	22.9	98	73	86	86	26	27.3	26.5	26.6	21.7	22.5	22.1	22.1
1985	2	3	29.5833	21.0235	8.5598	23.5333	27.2	24.6	25.4118	22.3889	24	23.6	23.6833	90.7778	77	92	86.1111	26.3833	27.7	28.4	28.1611	21.9167	22.8	23.2	22.9667
1985	2	4	29.35	18.8	10.55	22.6	27.2	25.2	25.1	21.8	24.2	23.4	23.1	93	78	86	86	25.6	28.2	27.6	27.1	21.5	23.1	22.7	22.4
1985	2	5	28.9833	19.4	9.58333	24.2	25.4	24.4	24.6	22.6	24.2	23.6	23.5	87	91	94	90	26.3	29.4	28.6	28.1	21.9	23.8	23.3	23
1985	2	6	29.3	20.7412	8.55882	22.4	27.4	24.6	24.8	22.2	24.4	23.4	23.3	98	78	90	89	26.6	28.6	28	27.7	22.1	23.3	22.9	22.8
1985	2	7	29.8615	24.2	5.66154	24.2	28.8	24.4	25.5	22.4	24.4	23.6	23.5	86	70	94	83	25.9	27.6	28.6	27.4	21.7	22.7	23.3	22.6
1985	2	8	29.7667	22.8	6.96667	23.4	26.6	25	25	22.2	23.4	23.8	23.1	90	77	91	86	26	26.6	28.7	27.1	21.7	22.1	23.3	22.4
1985	2	9	29.7	22	7.7	22.2	27.4	24.8	24.8	22	24.4	24.2	23.5	98	78	95	91	26.3	28.6	29.8	28.2	21.9	23.3	24	23.1
1985	2	10	29.6545	21.5882	8.06631	23.2	26.8	25.2	25.1	22.6	24	24.4	23.7	95	79	94	89	27	28	30	28.3	22.4	22.9	24.1	23.1
1985	2	11	29.7231	22.2	7.52308	23.8	28.8	25	25.6	23.2	24.2	24	23.8	95	69	92	85	28	27.1	29.2	28.1	23	22.4	23.6	23
1985	2	12	29.2	21.5765	7.62353	24	30.2	25	26	22.4	23.8	23.6	23.3	87	59	89	78	26	25.2	28.2	26.5	21.7	21.2	23.1	22
1985	2	13	29.4545	22.8	6.65455	23.2	27.8	25	25.3	20.8	23.8	22.6	22.4	81	72	82	78	23	26.8	25.8	25.2	19.7	22.2	21.6	21.2
1985	2	14	29.4167	22.6	6.81667	23.2	27.2	24.8	25	21.2	23.6	23.2	22.7	84	74	87	82	23.8	26.7	27.4	26	20.3	22.2	22.6	21.7
1985	2	15	29.4182	20.6	8.81818	21.2	27.2	24.4	24.3	20.4	23.8	22.8	22.3	93	75	87	85	23.4	27.2	26.7	25.8	20	22.5	22.2	21.6
1985	2	16	29.5167	20.4	9.11667	23.2	27.6	24.8	25.1	21.4	23.8	23.2	22.8	85	73	87	82	24.3	26.9	27.4	26.2	20.6	22.3	22.6	21.8
1985	2	17	29.6	21.6	8	22.4	28.2	24.8	25	21.6	24.6	23.2	23.1	93	75	87	85	25.3	28.5	27.4	27	21.3	23.3	22.6	22.4
1985	2	18	29.15	23.2	5.95	23.2	27.8	25	25.3	21.8	24	23.2	23	89	73	86	83	25.2	27.3	27.2	26.6	21.2	22.5	22.5	22.1
1985	2	19	29.6909	22.4	7.29091	24	28.4	24.8	25.5	21.2	23.4	23.2	22.6	78	66	87	77	23.3	25.4	27.4	25.4	20	21.4	22.6	21.3
1985	2	20	29.5167	22.4	7.11667	23.6	27.4	24.6	25	20.8	24	23.2	22.7	78	76	89	81	22.7	27.6	27.5	25.9	19.5	22.7	22.7	21.6
1985	2	21	29.6	24.2	5.4	24.2	27.4	25.6	25.7	22	23	23.6	22.9	83	69	85	79	25	25.2	27.8	26	21.1	21.2	22.8	21.7
1985	2	22	29.6727	24.2	5.47273	24.2	27.2	24	24.9	22.2	23.4	22.2	22.6	84	73	86	81	25.4	26.2	25.6	25.7	21.4	21.9	21.5	21.6
1985	2	23	29.6833	20.6	9.08333	20.6	28.4	24	24.3	20	23.4	22.4	21.9	95	66	87	83	23	25.4	26	24.8	19.7	21.4	21.7	20.9
1985	2	24	29.6833	20.6	9.08333	21.2	27.2	24.2	24.2	20.2	22.4	22	21.5	91	66	83	80	23	23.9	25	23.9	19.7	20.4	21.1	20.4
1985	2	25	28.8727	21.6	7.27273	21.6	26.4	24.4	24.2	21.2	22	21.6	21.6	97	68	78	81	24.9	23.5	23.9	24.1	21	20.1	20.4	20.5
1985	2	26	29.2182	21.775	7.44318	28.6	26.8	24.6	26.1	22.3412	23.8	22.4	23.9063	91.5625	78	83	86.4706	26.3706	27.5	25.6	28.4941	21.9118	22.6	21.5	23.1471
1985	2	27	29.4833	21.7	7.78333	23	27.6	24.6	25	20.8	23.8	23	22.5	82	73	87	81	23.1	26.9	27	25.7	19.8	22.3	22.4	21.5
1985	2	28	29.3455	22.2889	7.05657	24.6	28.2	25.4	25.9	22.6	24.4	23.2	23.4	84	73	83	80	26.1	28	27	27	21.8	23	22.3	22.4
1985	3	1	29.45	23.4	6.05	24	27.8	25.2	25.5	22.6	24.4	23.2	23.4	89	76	85	83	26.5	28.3	27.1	27.3	22	23.1	22.4	22.5
1985	3	2	29.7	24	5.7	24.6	26.2	24.4	24.9	22.6	23.2	22.8	22.9	84	78	87	83	26.1	26.4	26.7	26.4	21.8	22	22.2	22
1985	3	3	29.9273	21.8706	8.05668	23	26	24.8	24.6	22.2	24	23.2	23.1	93	85	87	89	26.2	28.5	27.4	27.4	21.9	23.2	22.6	22.6
1985	3	4	29.5	22.4	7.1	24	26.2	25.2	25.2	22.2	23.8	23	23	86	82	83	84	25.6	27.9	26.6	26.7	21.5	22.9	22.1	22.1
1985	3	5	29.7	22.1529	7.54706	24.4	27.2	24.8	25.3	21.8	23.4	20.8	22	80	73	70	74	24.4	26.2	21.9	24.2	20.7	21.9	19	20.5
1985	3	6	29.6909	22.2	7.49091	23.2	27.2	24.8	25	21.6	23	21.8	22.1	87	70	77	78	24.7	25.3	24.1	24.7	20.9	21.3	20.5	20.9
1985	3	7	29.6667	22	7.66667	22.2	28.2	24.6	24.9	21.4	23.6	22.8	22.6	93	68	86	82	24.9	26.1	26.5	25.8	21.1	21.8	22.1	21.6
1985	3	8	29.9	21.8333	8.06667	25	27.8	25.4	25.9	22.6	24.2	23.2	23.3	82	74	83	80	25.8	27.8	27	26.9	21.6	22.8	22.3	22.3
1985	3	9	29.7333	21.7889	7.94444	24.8	28.8	25.4	26.1	22.2	23.6	22.8	22.9	80	65	80	75	25	25.7	26	25.6	21.1	21.5	21.7	21.5
1985	3	10	29.3333	23	6.33333	24	28.2	24.4	25.3	21.8	23.2	21.4	22.1	83	66	77	75	24.6	25.1	23.5	24.4	20.9	21.2	20.1	20.7
1985	3	11	29.9167	23.4	6.51667	24	25.6	24	24.4	22.4	22.6	21.8	22.3	87	77	83	82	26	25.4	24.6	25.4	21.7	21.4	20.9	21.3
1985	3	12	29.1167	23	6.11667	24.2	27.8	24.8	25.4	22.2	23	22.2	22.5	84	67	80	77	25.4	24.9	25	25.1	21.4	21	21.1	21.2
1985	3	13	29.8	22.1059	7.69412	24	28.2	24.8	25.5	22	23.2	21.8	22.3	84	66	77	76	25.1	25.1	24.1	24.8	21.2	21.2	20.5	20.9
1985	3	14	29.8333	19	10.8333	21	27.4	23.6	23.9	19.8	22.4	21.4	21.2	90	65	82	79	22.3	23.8	24	23.4	19.2	20.3	20.4	20
1985	3	15	30.0364	19.8	10.2364	21.8	27.6	24.8	24.8	20.2	23.2	21.4	21.6	87	69	74	77	22.6	25.5	23.2	23.8	19.5	21.4	19.9	20.3
1985	3	16	29.8667	21.9	7.96667	22	27	24	24.3	21.4	23	21.4	21.9	95	71	80	82	25.1	25.4	23.7	24.7	21.1	21.4	20.3	20.9
1985	3	17	30.0462	20	10.0462	22	26.8	24.6	24.5	21.4	23.2	22.2	22.3	95	74	81	83	25.1	26	25.2	25.4	21.1	21.8	21.2	21.4
1985	3	18	29.7857	22.1789	7.60677	21.8	27.2	23.8	24.1	21.6	23.6	22.2	22.5	98	74	87	87	25.7	26.7	25.7	26	21.5	22.2	21.5	21.7
1985	3	19	30.1429	20.2	9.94286	21.2	27.6	23.6	24	20.8	24.2	22.4	22.5	97	76	90	87	24.3	27.9	26.3	26.2	20.6	22.9	21.9	21.8
1985	3	20	29.7846	22.1895	7.59514	22.8	27.6	25.1294	25.5875	22.6	23.8	24.1778	24.1722	98	73	92.4444	87.6471	27.3	26.9	29.5944	28.9353	22.5	22.3	23.8111	23.4235
1985	3	21	29.8286	21	8.82857	21.2	27.4	24	24.1	20.6	24.2	22.6	22.5	95	77	89	87	23.9	28.1	26.5	26.1	20.3	23	22	21.8
1985	3	22	29.8923	22.4105	7.48178	24.3	27	25.4353	25.9	23.3667	24.4	22.4	24.4059	90.1111	81	89.2778	86.0625	27.9	28.8	29.0556	29.275	22.8444	23.4	23.5278	23.625
1985	3	23	29.7692	22.3158	7.45344	24	28.2	25	25.775	23.0316	24	23	24.075	92.2105	71	84	86.75	27.5474	27	26.8	28.875	22.6211	22.4	22.2	23.4
1985	3	24	30.0154	21.6	8.41538	22.4	28.6	24.6	25	21.2	24.4	21.2	22.3	90	71	74	78	24.4	27.8	22.9	25	20.7	22.8	19.7	21.1
1985	3	25	29.8923	24.2	5.69231	24.4	28	24.8	25.5	21.6	25.2105	23	23.9529	78	73.5263	86	83.9412	23.9	29.5526	26.9	28.3647	20.4	23.7737	22.3	23.1
1985	3	26	30.1167	22.2632	7.85351	23.4	26.2	25	24.9	23.2	23.6	23.4	23.4	98	81	87	89	28.3	27.4	27.7	27.8	23.1	22.6	22.8	22.8
1985	3	27	30.1714	22.1294	8.04202	24.4	26.2	25.2	25.3	23.8	23.4	22.8	23.3	95	79	82	85	29.1	26.9	26.1	27.4	23.6	22.3	21.8	22.6
1985	3	28	30.2286	22.2211	8.00752	23	27.6	25.4	25.4	21.6	23	23.2	22.6	89	68	83	80	24.9	25	27	25.6	21	21.1	22.3	21.5
1985	3	29	30.2	22.8	7.4	23	27.8	24.8	25.1	22	23.2	22.8	22.7	92	68	84	81	25.8	25.4	26.4	25.8	21.6	21.3	22	21.6
1985	3	30	30.4308	22.6	7.83077	23.6	26.4	25.2	25.1	22.8	23.6	23.8	23.4	93	79	89	87	27.2	27.3	28.5	27.7	22.5	22.5	23.3	22.8
1985	3	31	30.0333	22.8	7.23333	23.4	27.8	25.4	25.5	22.8	24.6	23.8	23.7	95	77	88	87	27.3	28.8	28.4	28.2	22.6	23.4	23.2	23.1
1985	4	1	30.4857	23.4	7.08571	24	28	24.8	25.4	23.4	24.2	23.2	23.6	95	73	87	85	28.4	27.7	27.4	27.8	23.2	22.8	22.6	22.8
1985	4	2	30.1857	22.4105	7.77519	23.6	26.4	24.8	24.9	23	23.4	22.8	23.1	95	78	84	86	27.7	26.8	26.4	27	22.8	22.2	22	22.3
1985	4	3	29.7538	22.6	7.15385	23.6	26.8	25	25.1	22.8	24	23.6	23.5	93	79	89	87	27.2	28	28.2	27.8	22.5	22.9	23.1	22.8
1985	4	4	29.9538	22.4	7.55385	23	27.6	25	25.1	22.6	24.4	23	23.3	97	77	84	86	27.1	28.4	26.8	27.4	22.4	23.2	22.2	22.6
1985	4	5	29.9385	23	6.93846	24.8	28.4	25.6	26.1	22.4	24.2	23.2	23.3	81	71	82	78	25.5	27.4	26.8	26.6	21.4	22.6	22.2	22.1
1985	4	6	30.1429	23.2	6.94286	23.4	28.4	25.4	25.6	22.6	24.6	23.6	23.6	93	73	86	84	26.9	28.4	27.9	27.7	22.3	23.2	22.9	22.8
1985	4	7	30.5455	24.4	6.14545	25	28.6	25.6	26.2	22.8	24.8	23.4	23.7	83	74	83	80	26.3	28.8	27.3	27.4	21.9	23.4	22.5	22.6
1985	4	8	30.08	24.8	5.28	25.8	27.8	24.8	25.8	23.4	22.6	22.6	22.9	82	64	83	76	27.2	24	25.9	25.7	22.5	20.4	21.7	21.5
1985	4	9	30.2	22.8	7.4	24.4	27.6	25.2	25.6	22.4	24.2	24	23.5	84	76	91	84	25.7	27.9	29	27.6	21.6	22.9	23.5	22.7
1985	4	10	30.5714	22.8	7.77143	23.8	27.2	25.2	25.4	23.2	24.2	23.6	23.7	95	78	88	87	28	28.2	28.1	28.1	23	23.1	23	23
1985	4	11	29.7846	23.6	6.18462	24.8	27.2	24.8	25.4	22.2	23.6	23.2	23	80	74	87	81	25	26.7	27.4	26.4	21.1	22.2	22.6	22
1985	4	12	30.0077	21.6	8.40769	23.8	27.4	24.8	25.2	21.6	23.2	22.4	22.4	83	70	81	78	24.3	25.6	25.5	25.1	20.6	21.5	21.4	21.2
1985	4	13	30.4667	22.4	8.06667	24.6	27.8	24.6	25.4	22	23.6	22.8	22.8	80	70	86	79	24.7	26.3	26.5	25.9	20.9	21.9	22.1	21.6
1985	4	14	30.3692	21.4	8.96923	23.8	28.4	25.4	25.8	22.4	24	22	22.8	89	70	75	78	26.1	26.9	24.2	25.7	21.8	22.3	20.5	21.6
1985	4	15	30.2154	22.6	7.61538	24.8	27.8	24.8	25.5	22.6	23.8	23	23.1	83	72	86	80	25.9	26.8	26.9	26.5	21.7	22.2	22.3	22.1
1985	4	16	30.4615	21	9.46154	23.6	27.8	25	25.4	22.6	23.8	23	23.1	92	72	84	83	26.7	26.8	26.8	26.8	22.2	22.2	22.2	22.2
1985	4	17	30.3857	21.4	8.98571	24.8	27.4	24.4	25.3	22.4	23.4	22.6	22.8	81	72	86	80	25.5	26.1	26.2	25.9	21.4	21.8	21.9	21.7
1985	4	18	30.2714	22.4	7.87143	24.2	27.4	24.4	25.1	23	23.8	22.8	23.2	90	74	87	84	27.3	27.1	26.7	27	22.5	22.4	22.2	22.4
1985	4	19	30.1929	23.2	6.99286	24.8	27.6	25.2	25.7	22.2	23.4	23	22.9	80	70	83	78	25	26	26.6	25.9	21.1	21.7	22.1	21.6
1985	4	20	30.4615	22.4	8.06154	23.2	26.4	25.2	25	22	24.4	23.4	23.3	90	85	86	87	25.6	29.2	27.6	27.5	21.5	23.7	22.7	22.6
1985	4	21	30.4769	22.4	8.07692	24.4	28.2	25.2	25.8	23.2	25.4	24.2	24.3	90	80	92	88	27.6	30.6	29.5	29.2	22.7	24.4	23.8	23.7
1985	4	22	30.4533	23.2	7.25333	24.2	27.6	25.6	25.8	23	24.8	24.4	24.1	90	80	91	87	27.3	29.4	29.7	28.8	22.5	23.8	24	23.4
1985	4	23	30.46	20.8	9.66	24.2	27.4	25.4	25.6	24	25.8095	24.2	25.0412	98	76.4762	91	85.5882	29.7	30.9524	29.4	30.4529	23.9	24.5762	23.8	24.3
1985	4	24	30.4143	23.4	7.01429	24.2	27.8	25.8	25.9	23.8	25	24.6	24.5	97	80	91	89	29.2	29.8	30.1	29.7	23.6	24	24.2	23.9
1985	4	25	30.45	23.4	7.05	24.4	27.2	25.4	25.6	24.2	24.8	24.6	24.5	98	82	94	91	30	29.7	30.4	30	24.1	23.9	24.3	24.1
1985	4	26	30.15	22.6	7.55	23.6	28.4	25	25.5	23	24.8	24.2	24	95	75	94	88	27.7	28.9	29.7	28.7	22.8	23.5	23.9	23.4
1985	4	27	30.1714	22.6	7.57143	23.6	27.8	26.1765	26.7	23.4	24.8	24.8111	24.94	98	78	89.9444	86.6429	28.6	29.3	30.4389	30.4143	23.3	23.7	24.3222	24.3071
1985	4	28	29.9846	21	8.98462	22.4	28.8	25.6	25.6	22.2	25	24	23.7	98	74	88	87	26.6	29.1	28.8	28.2	22.1	23.6	23.4	23
1985	4	29	30.2143	21.4	8.81429	22.4	28.6	25.4	25.5	21.8	23.4	23.2	22.8	95	65	83	81	25.7	25.3	27	26	21.5	21.3	22.3	21.7
1985	4	30	30.2154	22	8.21538	23	27.2	25.8	25.5	22.4	24	23.6	23.3	95	77	83	85	26.7	27.7	27.7	27.3	22.2	22.8	22.7	22.6
1985	5	1	30.0545	22.8	7.25455	23.4	28.6	26.2	26.1	23.2	24.4	24.4	24	98	71	86	85	28.3	27.8	29.4	28.5	23.1	22.8	23.7	23.2
1985	5	2	30.4	22.8	7.6	23.8	28	25.2	25.5	23.6	24.8	23.8	24.1	98	77	89	88	29	29.2	28.5	28.9	23.5	23.6	23.3	23.5
1985	5	3	29.9538	22.2	7.75385	23.6	28.6	26.4	26.3	23.2	25.4	25.2	24.6	97	77	91	88	28.2	30.3	31.2	29.9	23	24.3	24.8	24
1985	5	4	29.85	23.2	6.65	25	28.8	25.8	26.3	23.8	25.4	24.6	24.6	91	76	91	86	28.7	30.2	30.1	29.6	23.3	24.2	24.2	23.9
1985	5	5	29.6	23.4524	6.14762	25	27.2	25.4	25.8	24.2	25	24.2	24.5	94	84	91	89	29.7	30.2	29.4	29.7	23.9	24.2	23.8	24
1985	5	6	29.8143	23.615	6.19929	25.4095	29.1833	26.1316	26.7444	24.345	26.08	25	25.1722	91.95	80.15	90.2632	87.7222	29.775	31.875	30.8105	30.8944	23.945	25.08	24.5316	24.5667
1985	5	7	30.5462	23.4	7.14615	24.6	28	25.6	26	24.6	25.8	25	25.1235	0	84	95	93	30.9	31.7	31.3	31.3	24.6	25	24.8	24.8
1985	5	8	30.0692	24.6	5.46923	24.8	28.4	26.2	26.4	24.2	25.4	25.2	24.9	95	79	92	89	29.8	30.4	31.4	30.5	24	24.3	24.8	24.4
1985	5	9	30.5231	24.6	5.92308	25.2	27.6	25.8	26.1	24.8	24.6	24.8	24.7	97	78	92	89	31	28.9	30.6	30.2	24.7	23.5	24.4	24.2
1985	5	10	30.2	24	6.2	24.8	28.4	25.4	26	23.6	25.2	24	24.3	91	77	89	86	28.3	29.9	28.9	29	23.1	24.1	23.5	23.6
1985	5	11	28.2	23.4	4.8	24.8	27.4	25.8	25.9	23.8	24.6	25.0889	23.8944	92	80	89.4444	86.3889	28.8	29.1	30.9	30.8389	23.4	23.6	24.6	24.5111
1985	5	12	33.2	22.6	10.6	24.4	28.2	25.4	25.9	24	24.8	25.3211	25.2882	97	76	89.5789	87	29.6	29	31.3737	30.9667	23.9	23.5	24.8263	24.6056
1985	5	13	29.2	22.4	6.8	23.6	28.4	26.2	26.1	23.4	25	25.3632	25.4333	98	76	91.2632	87.1667	28.6	29.4	31.5947	31.3333	23.3	23.8	24.9526	24.7833
1985	5	14	29.8	22	7.8	24	29.2	26.8	26.7	23.8	25.8	25.38	25.5632	98	76	89.6	88.1579	29.3	30.9	31.475	31.7053	23.7	24.6	24.89	24.9842
1985	5	15	30.8167	22.4	8.41667	25	29.2	25.4	26.3	24.6	26	24.8	25.1	97	78	95	90	30.6	31.5	30.9	31	24.5	24.9	24.6	24.6
1985	5	16	30.2	24.4	5.8	25.6	28	26.8	26.8	24.6	26.6	25.8	25.6313	92	81.25	92	89.1765	30.2	33.035	32.5	32.0235	24.2	25.68	25.5	25.1471
1985	5	17	31	23.5476	7.45238	25.4	27.8	24.8	25.7	25.2	25	24.2	24.8	98	80	95	91	31.9	29.8	29.8	30.5	25.1	24	24	24.4
1985	5	18	30	22.2	7.8	23.6	28.6	25.2	25.7	23.4	25.4	24.2	24.3	98	77	92	89	28.6	30.3	29.5	29.5	23.3	24.3	23.8	23.8
1985	5	19	30.4	22.6	7.8	24.4	28.6	24.2	25.4	24	25.8	23.8	24.5	97	80	97	91	29.6	31.3	29.2	30	23.9	24.8	23.6	24.1
1985	5	20	29.8	24	5.8	24.4	29	26.6	26.6	24	25.6	25.8	25.1	97	76	94	89	29.6	30.6	32.7	30.9	23.9	24.4	25.5	24.6
1985	5	21	30.8154	23.8	7.01538	25.2	29	26.2	26.7	23	25.4	25	24.5	83	75	91	83	26.6	30	30.9	29.2	22.1	24.1	24.6	23.6
1985	5	22	29.4	24.4	5	25.4	28.4	25.6	26.3	24.6	25.6	24.8	25	94	80	94	89	30.4	30.9	30.8	30.7	24.3	24.6	24.5	24.5
1985	5	23	30	25	5	25.6	29.2	26.2	26.8	23.8	25.8	24.8	24.8	86	76	89	84	28.3	30.9	30.4	29.9	23.1	24.6	24.3	24
1985	5	24	30	23.3895	6.61053	26	28.8	26	26.7	24.4	25.8	25.2	25.1	88	79	94	87	29.5	31.2	31.5	30.7	23.8	24.8	24.9	24.5
1985	5	25	30.4	23.4	7	25.8	29.4	26.2	26.9	25.6	26.4	25.6556	25.5667	98	79	92.1765	89.4118	32.7	32.4	32.4176	31.8706	25.5	25.4	25.3824	25.0765
1985	5	26	30.2	24.4	5.8	26.4	28.4	26.2	26.8	25.2	26.4	25.4	25.7	91	86	94	90	31.2	33.1	31.9	32.1	24.8	25.7	25.1	25.2
1985	5	27	30.2	23.2	7	25.2	29.6	26.2	26.8	25	26.8	25.4	25.7	98	80	94	91	31.5	33.4	31.9	32.3	24.9	25.9	25.1	25.3
1985	5	28	30.4	23.4	7	25.2	29.4	26.8	27	24.6	26.4	25.4	25.5	95	79	89	88	30.5	32.4	31.5	31.5	24.4	25.4	24.9	24.9
1985	5	29	30.9429	25.2	5.74286	25.8	29.2	26.2	26.9	25.4	25.6	25.4762	25.4316	97	75	91.4286	87.3158	32.2	30.4	31.8619	31.3474	25.3	24.3	25.0667	24.8053
1985	5	30	30.8	22.9619	7.8381	26.8	29.6	27.4	27.8	25.4	25.6	25.4	25.5812	89	73	91	89.3125	31.5	30.2	31.6647	31.825	24.9	24.2	24.9824	25.05
1985	5	31	30.2	23.3571	6.84286	26.2	29	26.4	27	24.8	26	25	25.3	89	79	89	86	30.4	31.6	30.7	30.9	24.3	25	24.5	24.6
1985	6	1	30.8	25.1	5.7	26.6	28.6	26.8	27.2	24.6	25.8	25.5444	26.0067	85	80	91.2778	88.6667	29.6	31.3	31.9944	32.6133	23.9	24.8	25.1222	25.46
1985	6	2	29	24.4	4.6	25.2	28.4	25.2	26	24.6	25.2	24.8	24.9	95	77	97	90	30.5	29.9	31	30.5	24.4	24.1	24.7	24.4
1985	6	3	30	23.2	6.8	24.6	29.2	25.4	26.1	24.2	25.8	24.8	24.9	97	76	95	89	29.9	30.9	30.9	30.6	24.1	24.6	24.6	24.4
1985	6	4	28	23.2	4.8	24	27.2	25.4	25.5	23.8	24.6	24.4	24.3	98	81	92	90	29.3	29.2	29.9	29.5	23.7	23.6	24	23.8
1985	6	5	29.2	22.4	6.8	23.8	28.2	24.6	25.3	23.4	24.8	24.2	24.1	97	76	97	90	28.5	29	29.9	29.1	23.2	23.5	24.1	23.6
1985	6	6	29.6	22	7.6	23.2	29	26.4	26.3	23	25.8	25.1	24.6	98	78	90	89	27.9	31.1	31	30	22.9	24.7	24.6	24.1
1985	6	7	30	23.4	6.6	24.2	29.2	27.2	27	23.8	25.6	26	25.1	97	75	91	88	29.2	30.4	32.8	30.8	23.6	24.3	25.6	24.5
1985	6	8	30.4	23.6	6.8	25.6	29.2	27	27.2	25	26.2	25.8	25.7	95	79	91	88	31.3	32	32.4	31.9	24.8	25.2	25.4	25.1
1985	6	9	29.6	23.8	5.8	26.16	28.4	27.4	27.4118	25.4	25.8	25.2	25.5	92.4211	81	84	89.2667	31.4105	31.5	30.6	32.6	24.8158	24.9	24.4	25.4467
1985	6	10	29.8	24.2	5.6	26.2	28	26.8	27	25.4	25.6	24.8	25.3	94	83	85	87	31.9	31.2	30	31	25.1	24.8	24.1	24.7
1985	6	11	30.6	24	6.6	25.2	29.8	25.8	26.6	24	26.2	24.2	24.8	91	75	88	85	29	31.6	29.1	29.9	23.5	25	23.6	24
1985	6	12	30.7273	23.8	6.92727	25.2	29.6	25.8	26.6	23.8	25.2	24.8	24.6	89	70	92	84	28.5	29.1	30.6	29.4	23.3	23.6	24.4	23.8
1985	6	13	31.2	23.2	8	24.6	29.6	26.4	26.8	24	25.4	25.2	24.9	95	72	91	86	29.4	29.6	31.2	30.1	23.8	23.9	24.8	24.1
1985	6	14	31.6	23.6	8	26.2	30.4	27.8	28	23.8	26.2	23.4	24.5	82	72	69	74	27.9	31.2	25.8	28.3	22.9	24.8	21.6	23.1
1985	6	15	30.6	23.4	7.2	25	29	26	26.5	23.8	25.8	25.2	24.9	91	78	94	87	28.7	31.1	31.5	30.4	23.3	24.7	24.9	24.3
1985	6	16	30	25	5	26.4	29	26.8444	27.2389	24	25.8	25.8105	25.6222	82	78	90.1053	87.1111	28.2	31.1	32.3579	31.6889	23.1	24.7	25.3421	24.9611
1985	6	17	32	24.2	7.8	25.9421	31	26.8	27.2412	25.1158	25.8	25.8111	25.8063	93.2778	66	90.8333	88.6471	31.3579	29.7	32.4389	32.3765	24.8158	24	25.3667	25.3353
1985	6	18	30.8	24.4	6.4	26	29.2	26.2	26.9	24	25.6	24.6	24.7	85	75	88	83	28.5	30.4	29.9	29.6	23.2	24.3	24	23.9
1985	6	19	30	24.4	5.6	25.8	29	25.4	26.4	23.2	25.2	24.6	24.3	80	74	94	83	26.7	29.5	30.4	28.9	22.2	23.8	24.3	23.4
1985	6	20	29.8	25.2	4.6	26	28.8	25.6	26.5	23.6	25.4	25.5267	25.6462	82	76	90.8	88.0714	27.5	30.2	31.88	31.9786	22.7	24.2	25.08	25.1286
1985	6	21	30.2	24	6.2	26.4	28.6	25.8	26.6	24.4	25.8	24.6	24.9	85	80	91	85	29.2	31.3	30.1	30.2	23.7	24.8	24.2	24.2
1985	6	22	30.4	24.8	5.6	25.8	28.8	26.2	26.8	24.4	25.6	24.6	24.9	89	78	88	85	29.6	30.7	29.9	30.1	23.9	24.5	24	24.1
1985	6	23	30	24.8	5.2	26	27.8	26.4	26.6	25.0684	26.4474	25.6737	24.3737	91.3889	77.8421	88.5556	85.4118	31.1158	32.3053	32.0111	31.6059	24.6737	25.3053	25.15	24.9412
1985	6	24	31.2077	24.2	7.00769	25.4	28	26	26.4	24	25.2	24.4	24.5	89	80	88	86	28.9	30.2	29.5	29.5	23.5	24.2	23.8	23.8
1985	6	25	29.4	22.8	6.6	25	28.4	25.4	26	23.6	25	24.2	24.3	89	76	91	85	28.2	29.4	29.4	29	23.1	23.8	23.8	23.5
1985	6	26	29.4	22.8	6.6	25.2	27.8	26	26.3	23.8	24.8	24.6	24.4	89	78	89	86	28.5	29.3	30	29.3	23.3	23.7	24.1	23.7
1985	6	27	30.4	22.8	7.6	25	28.6	26.4	26.6	24.2	25.4	25	24.9	94	77	89	87	29.7	30.3	30.7	30.2	23.9	24.3	24.5	24.2
1985	6	28	30	22.8	7.2	25.4	29	27	27.1	25	25.4	25.2	25.2	97	75	87	86	31.4	30	30.8	30.8	24.9	24.1	24.6	24.5
1985	6	29	34	22.8	11.2	26.8	29.8	27	27.6	24.4	25.2	24.4	24.7	82	69	81	77	29	29	28.8	28.9	23.5	23.5	23.4	23.5
1985	6	30	30	22.8	7.2	25	29.4	26	26.6	22.8	24.2	23.2	23.4	83	65	79	76	26.3	26.7	26.6	26.5	21.9	22.2	22.1	22.1
1985	7	1	30.2	22.8	7.4	23.8	29.4	26.8	26.7	22.8	24.8	24.4	24	92	69	82	81	27.1	28.2	29	28.1	22.4	23.1	23.5	23
1985	7	2	30.7833	23	7.78333	25.2	29.4	25.4	26.4	24.2	25.4	24.6	24.7	92	73	94	86	29.5	29.8	30.4	29.9	23.8	24	24.3	24
1985	7	3	31.6	23.5	8.1	26.6	29.6	26	27	24.2	24.8	23.6	24.2	82	68	82	77	28.6	28.1	27.5	28.1	23.3	23	22.7	23
1985	7	4	31	23.2	7.8	25.6	29.6	26	26.8	24.6	25.4	24.6	24.9	92	72	89	84	30.2	29.6	30	30	24.2	23.9	24.1	24.1
1985	7	5	31.4	23	8.4	25.6	29.6	26	26.8	24.6	25.6	25	25.1	92	73	92	86	30.2	30.2	31	30.5	24.2	24.2	24.6	24.4
1985	7	6	32	23.2	8.8	26.2	30.8	27.2	27.9	24	27.2	24.4	25.2	83	76	80	80	28.4	33.7	28.7	30.2	23.2	26	23.4	24.2
1985	7	7	29.4	22.6	6.8	26.6	28.4	26.6	27	23.4	24.8	24.6	24.3	77	75	85	79	26.6	28.9	29.6	28.4	22.1	23.5	23.9	23.2
1985	7	8	30.9917	22.8	8.19167	24.2	28.2	26.4438	26.8437	23.6	24.8	25.2	25.2375	95	76	89.4706	87.5625	28.7	29	31.2176	31.0625	23.4	23.5	24.7118	24.6375
1985	7	9	30	22	8	23.2	28.4	24	24.9	22.8	25.2	23.6	23.9	97	77	97	90	27.5	29.9	28.8	28.7	22.6	24.1	23.4	23.4
1985	7	10	30.2	22	8.2	23.8	28.8	26	26.1	23.4	25.4	24.8	24.5	97	76	91	88	28.5	30.2	30.5	29.7	23.2	24.2	24.4	23.9
1985	7	11	29.8	23.1375	6.6625	25.2	28.8	26.2	26.6	24.4	25.4	24.6	24.8	94	76	88	86	30	30.2	29.9	30	24.1	24.2	24	24.1
1985	7	12	30.6	22.4	8.2	25	28.8	26.2	26.5	24.4	24.8	25.6643	25.7615	95	72	91.1429	88.1429	30.1	28.6	32.1714	32.2071	24.2	23.3	25.25	25.2571
1985	7	13	31.4	23.4056	7.99444	25	29	26.4	26.7	23	24.8	25	24.3	84	71	89	82	26.8	28.5	30.7	28.7	22.2	23.2	24.5	23.3
1985	7	14	30.8	22.8	8	24.8	29.8	25.8	26.5	24.4	25.4	23.6	24.5	97	70	83	83	30.3	29.5	27.7	29.1	24.3	23.8	22.7	23.6
1985	7	15	29.8	23	6.8	24.2	28	27.6	26.9	22.8	24.4	25.2706	25.48	89	75	90.7059	86.8125	26.8	28.2	31.4353	31.475	22.2	23	24.8118	24.85
1985	7	16	29.8	22.4	7.4	25	27.8	25.2	25.8	24	24.4	25.3053	23.7412	92	76	88.8947	86.8824	29.2	28.3	31.2895	31.1412	23.6	23.1	24.7579	24.6765
1985	7	17	30	22	8	24	28.8	26.2	26.3	23.2	25.2	24.8	24.4	94	75	89	86	27.9	29.6	30.4	29.3	22.9	23.9	24.3	23.7
1985	7	18	30.2	22.2	8	25	29.2	26	26.5	23.2	25.4	24.8	24.5	86	74	91	84	27.2	29.9	30.5	29.2	22.5	24	24.4	23.6
1985	7	19	32	23	9	26	30.2	27.2	27.7	23.6	25.8	24.8	24.7	82	71	82	78	27.5	30.3	29.7	29.2	22.7	24.3	23.9	23.6
1985	7	20	29.4	24.2	5.2	25.8	29	25.6	26.5	23.8	25.2	24.6	24.5	85	74	92	84	28.1	29.5	30.2	29.3	23	23.8	24.2	23.7
1985	7	21	30.2	22.2	8	23.4	29.6	25	25.8	23	26.4	24.2	24.5	97	78	94	89	27.8	32.3	29.7	29.9	22.8	25.3	23.9	24
1985	7	22	30	22	8	25.2	28.6	25.8	26.4	23.4	25.2	24.2	24.3	86	76	88	83	27.6	29.8	29.1	28.8	22.7	24	23.6	23.4
1985	7	23	32	24	8	26.4	29.8	26.4	27.3	24	25.4	24.2	24.5	82	70	83	79	28.2	29.5	28.7	28.8	23.1	23.8	23.4	23.4
1985	7	24	29	23.0375	5.9625	24.6	28.2	25.8	26.1	24.2	25.2	25	24.8	97	79	94	90	29.9	30	31.1	30.4	24.1	24.1	24.7	24.3
1985	7	25	29.8	23	6.8	23.8	28.6	25.4	25.8	23.4	25.2	25	24.5	97	76	97	90	28.5	29.8	31.4	29.9	23.2	24	24.9	24
1985	7	26	29.4	23.8	5.6	24.6	28	25.6	26	24.4	25	25.2	24.9	98	79	97	91	30.4	29.7	31.8	30.6	24.3	23.9	25.1	24.4
1985	7	27	30.4	23.4	7	24.4	29.6	26.2	26.6	24.2	25.2	25	24.8	98	70	91	86	30	29.1	30.9	30	24.1	23.6	24.6	24.1
1985	7	28	31	22.6	8.4	25	29.6	25.6	26.5	23.8	25.6	25.2	24.9	91	73	97	87	28.7	30.2	31.8	30.2	23.3	24.2	25.1	24.2
1985	7	29	31	22.6	8.4	25.8	30	27.4	27.6	25.4	26.5333	25.425	25.5313	97	78.9444	90.125	86.3333	32.2	32.65	31.6563	31.56	25.3	25.4611	24.9562	24.9
1985	7	30	33	23.4	9.6	25.6	31.2	27	27.7	24	25.4	25.2	24.9	88	63	87	79	28.8	28.6	30.8	29.4	23.4	23.3	24.6	23.7
1985	7	31	29.8	23.1889	6.61111	25	28.2	26.4	26.5	23.6	25.2	24.9947	25.3389	89	79	90.6316	87.2941	28.2	30	30.8842	31.2353	23.1	24.1	24.5158	24.7176
1985	8	1	29.2	24.2	5	25	27.8	26	26.2	24.8	25	24.8	24.9	98	80	91	90	31.2	29.8	30.5	30.5	24.7	24	24.4	24.4
1985	8	2	29.4	24.2	5.2	25.6	28.4	25.4	26.2	24.8	25.4	24.8	25	94	79	95	89	30.8	30.4	30.9	30.7	24.5	24.3	24.6	24.5
1985	8	3	30.8	23.6	7.2	25.2	28.6	26.2	26.6	24.6	25.8	25.2	25.2	95	80	92	89	30.5	31.3	31.4	31.1	24.4	24.8	24.8	24.7
1985	8	4	30	22.9059	7.09412	24.2	28.6	25.8	26.1	23.6	25.4	24.8	24.6	95	77	92	88	28.7	30.3	30.6	29.9	23.4	24.3	24.4	24
1985	8	5	30	22.8	7.2	26.2	28.4	25.2	26.3	24.4	25.4	24	24.6	86	79	91	85	29.4	30.4	29	29.6	23.7	24.3	23.5	23.9
1985	8	6	30	23	7	23.6	28.6	25.6	25.9	22.2	24.8	23.4	23.5	89	74	83	82	25.8	28.8	27.3	27.3	21.6	23.4	22.5	22.5
1985	8	7	29.2	23	6.2	23.4	27.6	26.2	25.9	23.2	24.6	24.6	24.1	98	78	88	88	28.3	28.9	29.9	29	23.1	23.5	24	23.5
1985	8	8	29.8	22.8	7	26.4	28	26.8	27	24	25.6	24.8	24.8	82	83	85	83	28.2	31.2	30	29.8	23.1	24.8	24.1	24
1985	8	9	30	24	6	24.4	27.6	24.8	25.4	24	25	24.2	24.4	97	81	95	91	29.6	29.9	29.8	29.8	23.9	24.1	24	24
1985	8	10	29	22	7	23.2	29	25.8	26	23	25.4	24.8	24.4	98	75	92	89	27.9	30	30.6	29.5	22.9	24.1	24.4	23.8
1985	8	11	30.4	22.8	7.6	23.8	29.4	27	26.8	23.6	26.2	25	24.9	98	78	85	87	29	31.9	30.3	30.4	23.5	25.1	24.3	24.3
1985	8	12	30.8	22.8	8	24.8	29.4	26.8	26.9	23.2	25.4	24.8	24.5	87	73	85	82	27.4	29.8	30	29	22.6	24	24.1	23.5
1985	8	13	30.8	23.8	7	25.2	29.6	27	27.2	23.4	25.6	25.4	24.8	86	73	88	82	27.6	30.2	31.4	29.7	22.7	24.2	24.8	23.9
1985	8	14	31	23.8	7.2	25.8	30.2	26.8	27.4	24.6	26.2	25.2	25.3	91	73	88	84	30.1	31.3	31	30.8	24.2	24.8	24.6	24.5
1985	8	15	31.6	25.2	6.4	26.2	29.4	26.6	27.2	25	25.6	25.2	25.3	91	74	89	85	30.9	30.3	31.1	30.8	24.6	24.3	24.7	24.5
1985	8	16	34.2	24.4	9.8	26.4	32	27	28.1	24.2	25.4	24.4	24.7	83	59	81	74	28.7	28	28.8	28.5	23.4	23	23.4	23.3
1985	8	17	33	24.4	8.6	27.2	29.2	27	27.6	24.4	26	25.2	25.2	80	78	87	81	28.7	31.5	30.8	30.3	23.4	24.9	24.6	24.3
1985	8	18	31.68	22.4	9.28	24.4	28	26.7133	27.3333	24.2	25.6	25.5765	25.8933	98	83	90	86.7333	30	31.2	31.7937	32.1933	24.1	24.8	25.0188	25.2067
1985	8	19	33	22.2	10.8	22.4	27.4	23.6	24.3	22.4	25.2	23.4	25.7308	0	84	98	94	27.1	30.6	28.6	28.8	22.4	24.4	23.3	23.4
1985	8	20	32.6	22.2	10.4	24.4	29.4	24	25.5	24.4	26.2	23.2	25.62	0	78	94	90	30.5	31.9	27.9	30.1	24.4	25.1	22.9	24.1
1985	8	21	33	22	11	24.6	29	25.6	26.2	24.4	26.4	24.8	25.2	98	82	94	91	30.4	32.7	30.8	31.3	24.3	25.5	24.5	24.8
1985	8	22	31.9556	22.2	9.75556	22.6	30.2125	26.9125	27.3063	22.4	26.9333	25.6176	25.7562	98	77.8889	90.5882	87.7059	26.9	33.3944	32.1059	32.0294	22.3	25.8	25.1765	25.1176
1985	8	23	31.14	23.1333	8.00667	25.65	29.75	26.3937	27.0125	24.5611	26.4222	25.3889	25.4556	91.6667	77.1667	91.5556	86.9444	30.1611	32.2222	31.7056	31.3667	24.1222	25.2389	24.9833	24.7944
1985	8	24	31.44	22.7111	8.72889	25.0111	29.8625	26.6533	27.0267	24.3444	26.4556	25.4786	25.3154	94.2941	76.9444	91.3571	87.7143	30.0278	32.2667	31.9143	31.45	24.0778	25.2667	25.0714	24.8357
1985	8	25	31.6182	22.8706	8.74759	25.4526	29.9059	26.7	27.1588	24.6632	26.7053	25.5842	25.4722	93.4444	77.9474	91.4737	87.7895	30.5316	32.9158	32.0947	31.8579	24.3579	25.5947	25.1842	25.0579
1985	8	26	31.66	23.6053	8.05474	25.6316	30.0125	27.1625	27.4875	24.8158	26.6118	25.7	25.8063	93.5789	76.5294	89.2353	86.6875	30.8421	32.5353	32.1	32	24.5105	25.3824	25.1824	25.1062
1985	8	27	31.84	23.0333	8.80667	25.5778	30.0647	26.9294	27.3438	24.8556	26.6368	25.6118	25.54	94.1765	76.2105	90.7059	87.125	30.9444	32.5526	32.0706	31.975	24.6	25.4105	25.1824	25.1125
1985	8	28	31.8909	22.9778	8.91313	25.6211	30.1	26.7059	27.2529	24.8316	26.9211	25.6778	25.6353	93.5	77.9474	92.1111	88	30.8684	33.3526	32.3389	32.25	24.5263	25.8	25.2944	25.25
1985	8	29	31.59	23.0778	8.51222	25.4316	29.1812	26.5333	26.9067	24.7667	26.7412	25.3875	25.4733	93.8235	82.5294	90.375	89.4375	30.7944	33.4824	31.6062	32.0875	24.4722	25.8647	24.9313	25.1625
1985	8	30	31.7909	23.0333	8.75758	25.4842	30.0063	26.7375	27.25	24.7333	26.7944	25.5882	25.5467	93.4706	77.6111	91.4118	87.8125	30.7111	33.1278	32.0941	32.225	24.4278	25.6333	25.1647	25.2063
1985	8	31	31.5909	23.0571	8.53377	25.5353	29.9214	27.2571	27.5	24.9	26.6	25.8429	25.6083	94.4667	78.8571	88.5	87.5385	31.1063	33.1643	32.3357	32.2462	24.6625	25.7	25.2786	25.2462
1985	9	1	31.7909	22.75	9.04091	25.4842	29.7625	26.7333	27.1333	24.6167	26.5722	25.2533	25.2077	93.1875	77.7222	88.8	87.2	30.5	32.6167	31.24	31.6933	24.3111	25.4278	24.7067	24.9333
1985	9	2	32.1455	22.6	9.54545	25.4263	30.3125	26.6353	27.25	24.4833	26.8556	25.5765	25.52	92.5882	76.5556	90.8235	86.9375	30.15	33.05	32	31.8438	24.1222	25.6389	25.1412	25.0187
1985	9	3	30	22.2	7.8	24.6	29	24	25.4	24.2	25.6	23.4	24.4	97	76	95	89	29.9	30.6	28.4	29.6	24.1	24.4	23.2	23.9
1985	9	4	30	22.2	7.8	25.4	28.6	25.4	26.2	25.2	25	24.2	24.8	98	75	91	88	31.9	29.3	29.4	30.2	25.1	23.7	23.8	24.2
1985	9	5	30	24.2	5.8	25.2	28	25.8	26.2	24	24.8	24.4	24.4	91	77	89	86	29	29.2	29.6	29.3	23.5	23.6	23.9	23.7
1985	9	6	29.2	24.2	5	25.6	28.2	26	26.5	24.6	24.8	24.4	24.6	92	76	88	85	30.2	29	29.5	29.6	24.2	23.5	23.8	23.9
1985	9	7	28.8	23	5.8	24	29.8353	23.6	27.0706	24	23.4	22.4	25.7733	0	78.5556	90	88.625	29.8	33.0667	26.3	32.1625	24	25.6722	21.9	25.2187
1985	9	8	29.2	21.2	8	22.4	28.6	23.4	24.5	22.2	25.2	22	23.1	98	76	89	88	26.6	29.8	25.5	27.3	22.1	24	21.4	22.5
1985	9	9	29.4	21.6	7.8	22.6	29.2	25	25.5	22.4	25.2	24	23.9	98	73	92	88	26.9	29.4	29.2	28.5	22.3	23.8	23.6	23.2
1985	9	10	29.8	21.6	8.2	23	28.8	26	26	23	24.8	23.8	25.9375	0	72	83	85	28.1	28.6	28	28.2	23	23.3	23	23.1
1985	9	11	30.4	21.8	8.6	23.8	29.6	26.6	26.6	23.6	26	24.6	24.7	98	75	85	86	29	31.2	29.6	29.9	23.5	24.8	23.9	24
1985	9	12	30.4	21.8	8.6	24	29	26.2	26.4	23.6	25.4	24.8	24.6	97	75	89	87	28.8	30	30.4	29.7	23.4	24.1	24.3	24
1985	9	13	30.4	21.8	8.6	24	29.8	26.2	26.5	23.8	25.8	25	24.9	98	73	91	87	29.3	30.5	30.9	30.2	23.7	24.4	24.6	24.2
1985	9	14	30.4	21.8	8.6	23.4	29.2	24.8	25.5	23.4	25.8	23.8	25.7	0	76	92	89	28.8	30.9	28.8	29.5	23.4	24.6	23.4	23.8
1985	9	15	30	21.4	8.6	22.4	30	26	26.1	22.2	26	25	24.4	98	73	92	88	26.6	30.9	31	29.5	22.1	24.6	24.6	23.8
1985	9	16	31.4	21.4	10	23.4	30.4	26.2	26.5	23.4	26.4	24.8	25.4643	0	73	89	87	28.8	31.7	30.4	30.3	23.4	25	24.3	24.2
1985	9	17	31.8	21.2	10.6	24	30.8	27.4	27.4	23.8	26.4	25.8	25.3	98	71	88	86	29.3	31.5	32.1	31	23.7	24.9	25.3	24.6
1985	9	18	31	21.2	9.8	24.6	30.2	27.6	27.5	24.1	27.2	26.4	25.9	96	79	91	89	29.7	34.1	33.6	32.4	23.9	26.2	26	25.4
1985	9	19	31	21	10	26	29.8	26.8	27.3	25.6	26.6	26	26.1	97	78	94	90	32.5	32.7	33.1	32.8	25.5	25.5	25.7	25.6
1985	9	20	31	21.1	9.9	24.4	30.2	23.2	25.3	24.2	27.2	22.4	24.6	98	79	93	90	30	34.1	26.5	30.2	24.1	26.2	22.1	24.1
1985	9	21	30.6	21	9.6	22.4	29.4	24.6	25.3	22.2	25.4	24.2	23.9	98	73	97	89	26.6	29.8	29.9	28.8	22.1	24	24.1	23.4
1985	9	22	30.4	21	9.4	24.4	29.6	24.6	25.8	24.4	26	23.6	25.4812	0	75	92	89	30.5	31.2	28.4	30.1	24.4	24.8	23.2	24.1
1985	9	23	30.2	20.8	9.4	23	29.2	24.8	25.5	22.8	26.4	24	24.4	98	80	94	91	27.6	32.5	29.3	29.8	22.7	25.5	23.7	24
1985	9	24	29.8	20.8	9	23.6	29	25.8	26	23.4	25.2	24.6	24.4	98	74	91	88	28.6	29.5	30.1	29.4	23.3	23.8	24.2	23.8
1985	9	25	30.4	20.8	9.6	23.6	29.6	26.4	26.5	23	25.8	25	24.6	95	74	89	86	27.7	30.7	30.7	29.7	22.8	24.5	24.5	23.9
1985	9	26	30.8	20.6	10.2	24	27.4	25.2	25.5	23.8	23.6	24.2	23.9	98	73	92	88	29.3	26.6	29.5	28.5	23.7	22.1	23.8	23.2
1985	9	27	30	21.8	8.2	23.6	29.4	24.8	25.6	23.4	25	23.8	24.1	98	70	92	87	28.6	28.7	28.8	28.7	23.3	23.4	23.4	23.4
1985	9	28	30.2	20	10.2	23.4	29.8	25.8467	26.5071	23.2	24.6	23.4	23.7	98	65	92.6471	89.4667	28.3	27.5	31.2176	31.54	23.1	22.6	24.7	24.8733
1985	9	29	31	21.2	9.8	22.2	29.6	24.6	25.3	22	24.6	23.8	23.5	98	67	94	86	26.3	27.6	28.9	27.6	21.9	22.7	23.5	22.7
1985	9	30	30.6	21	9.6	22.4	29.8	25.4	25.8	22	25.6	24.2	23.9	97	72	91	86	26.2	30	29.4	28.5	21.8	24.1	23.8	23.2
1985	10	1	30.2	22.2	8	24	29.2	25.2	25.9	23.6	26.2	24.2	24.7	97	79	92	89	28.8	32	29.5	30.1	23.4	25.2	23.8	24.2
1985	10	2	30.8	23.8	7	25	30.4	25.2	26.5	24.8	25.8	24.8	25.1	98	69	97	88	31.2	30.1	31	30.8	24.7	24.2	24.7	24.5
1985	10	3	31.4	24	7.4	25	30.2	25	26.3	24.6	26	24.6	25.1	97	72	97	88	30.6	30.8	30.6	30.7	24.5	24.5	24.5	24.5
1985	10	4	30.8	23.8	7	25.8	30	26.4	27.1	24.8	25.8	25	25.2	92	72	89	84	30.6	30.4	30.7	30.6	24.4	24.3	24.5	24.4
1985	10	5	30	22.6	7.4	25.4	28.6	26.2	26.6	25	25.4	25.2	25.2	97	77	92	89	31.4	30.3	31.4	31	24.9	24.3	24.8	24.7
1985	10	6	30	23	7	23.8	29.2	24.8	25.6	23.4	26.4	24.4	24.7	97	80	97	91	28.5	32.5	30.3	30.4	23.2	25.5	24.3	24.3
1985	10	7	30.2	21.8	8.4	22.6	29.4	26	26	22.4	25.4	24.8	24.2	98	73	91	87	26.9	29.8	30.5	29.1	22.3	24	24.4	23.6
1985	10	8	31	22	9	23.4	30.2	27.8	27.3	23.2	26.6	26.2	25.3	98	76	88	87	28.3	32.4	32.9	31.2	23.1	25.4	25.7	24.7
1985	10	9	30.4	22.2	8.2	25.6	29.8	23.8	25.8	25.4	26.8	23.6	25.3	98	79	98	92	32.3	33.2	29	31.5	25.3	25.8	23.5	24.9
1985	10	10	30.2	23.6	6.6	25.4	27.8	25.2	25.9	24.8	26.8	24.8	25.5	95	93	97	95	30.9	34.6	31	32.2	24.6	26.5	24.7	25.2
1985	10	11	31	23.6	7.4	24.8	30.2	26.4	27	24.4	26.6	25.6	25.5	97	76	94	89	30.3	32.4	32.3	31.7	24.3	25.4	25.3	25
1985	10	12	31	23.4	7.6	25.8	29.4	25.6	26.6	24.2	26.2	25.4	25.3	88	78	98	88	29.1	31.9	32.3	31.1	23.6	25.1	25.3	24.7
1985	10	13	30.6	24.4	6.2	26	29.8	26.8	27.3	25	26.4	26	25.8	92	77	94	88	31	32.1	33.1	32.1	24.6	25.3	25.7	25.2
1985	10	14	30.2	25.2	5	25.6	29.4	25.4	26.5	25	26.2	24.2	25.1	95	78	91	88	31.3	31.9	29.4	30.8	24.8	25.1	23.8	24.6
1985	10	15	30.2	24	6.2	26.2	29.2	26.4	27	24.2	26.2	25.6	25.3	85	79	94	86	28.9	32	32.3	31	23.5	25.2	25.3	24.7
1985	10	16	30.6	24.6	6	25.6	29.2	25.4	26.4	24.2	26.2	24.6	25	89	79	94	87	29.3	32	30.4	30.5	23.7	25.2	24.3	24.4
1985	10	17	30.8	25.2	5.6	25.8	29.8	26.2	27	23.6	26.8	24.6	25	83	79	88	83	27.7	33.2	29.9	30.2	22.7	25.8	24	24.2
1985	10	18	30	24.4	5.6	25.8	29	26.4	26.9	23.2	25	25.4875	25.5786	80	72	90.875	89.2857	26.7	29	31.8563	31.8786	22.2	23.5	25.0563	25.0571
1985	10	19	30	24.8	5.2	25	29.2	24.4	25.8	24.2	25.6	24	24.6	94	75	97	89	29.7	30.4	29.6	29.9	23.9	24.3	23.9	24
1985	10	20	29.4	23.2	6.2	25.8	28.4	24.2	25.6	24.5625	25	23.2	25.4615	95.125	76	92	90.5385	30.5	29.4	27.8	31.8231	24.3375	23.8	22.8	25.0231
1985	10	21	29.4	21.2	8.2	23.2	28.6	24.2	25.1	23	25.4	23.6	24	98	77	95	90	27.9	30.3	28.7	29	22.9	24.3	23.4	23.5
1985	10	22	29.4	20.4	9	22.4	27.8	24.4	24.8	22.2	24.6	23.8	23.5	98	77	95	90	26.6	28.8	29.1	28.2	22.1	23.4	23.6	23
1985	10	23	29.2	19.4	9.8	23	28.2	23.6	24.6	22.8	25	23.2	23.7	98	77	97	91	27.6	29.5	28.2	28.4	22.7	23.8	23	23.2
1985	10	24	30	22	8	24	27	25.4	25.5	23.8	25.2	25	24.7	98	87	97	94	29.3	30.8	31.4	30.5	23.7	24.6	24.9	24.4
1985	10	25	29.6	21.6	8	24	27.2	23.8	24.7	23.8	25.6	23.4	24.3	98	88	97	94	29.3	31.7	28.5	29.9	23.7	25	23.2	24
1985	10	26	30.2	22.8	7.4	24	29.6	25.2	26	23.8	25.8	24.4	24.7	98	74	94	89	29.3	30.7	30	30	23.7	24.5	24.1	24.1
1985	10	27	30.2	22.6	7.6	23.4	29.2812	25	26.8375	23	26.8125	24.2	25.6437	97	82.4375	94	90.3125	27.8	33.6375	29.7	32.1062	22.8	25.9812	23.9	25.1875
1985	10	28	30.4	22.6	7.8	23.2	29.5	25.8	26.775	23	26.8143	25.2	25.5846	98	80.9286	95	90.0769	27.9	33.4286	31.6	31.9769	22.9	25.8929	25	25.1
1985	10	29	29.2	23.6	5.6	24	28.6	24.2	25.3	23.8	25.6	23.6	24.3	98	79	95	91	29.3	30.8	28.7	29.6	23.7	24.5	23.4	23.9
1985	10	30	27.8	22	5.8	22.8	27	24.8	24.8	22.4	24.4	24.2	23.7	97	81	95	91	26.8	28.8	29.8	28.5	22.2	23.4	24	23.2
1985	10	31	30.2	18.2	12	22.4	29.2	23.4	24.6	22.4	25	22.6	25.5769	0	71	93	88	27.1	28.9	26.9	27.6	22.4	23.5	22.3	22.7
1985	11	1	30	22.75	7.25	22.4	29.4	25.2	25.5	22.2	24.4	23	23.2	98	66	83	83	26.6	27.2	26.6	26.8	22.1	22.5	22.1	22.2
1985	11	2	30.4	22.6	7.8	23.8	29.2	25.4	26	22.8	25.2	24.2	24.1	92	73	91	85	27.1	29.4	29.4	28.6	22.4	23.8	23.8	23.3
1985	11	3	31	22.2	8.8	23	29.2	26.4	26.3	22.6	25.2	22.4	23.4	97	73	71	80	27.1	29.4	24.4	27	22.4	23.8	20.7	22.3
1985	11	4	31.6	22	9.6	23	30	25	25.8	22.6	25.4	24.4	24.1	97	69	95	87	27.1	29.4	30.1	28.9	22.4	23.7	24.2	23.5
1985	11	5	31.6	22	9.6	23.6	29.2	24	25.2	23.4	25.2	23.8	24.1	98	73	98	90	28.6	29.4	29.3	29.1	23.3	23.8	23.7	23.6
1985	11	6	30	22.2	7.8	24	29.2	25.4	26	23.8	25.2	25	24.7	98	73	97	89	29.3	29.4	31.4	30	23.7	23.8	24.9	24.1
1985	11	7	29.6	23.6	6	24.4	28.8	23.4	25	24.2	26.2	23	24.5	98	82	97	92	30	32.3	27.8	30	24.1	25.3	22.8	24.1
1985	11	8	31	23.4	7.6	25.2	30	27	27.3	24.6	24.8	24.8	24.7	95	66	84	82	30.5	27.8	29.8	29.4	24.4	22.9	24	23.7
1985	11	9	30.4	23.6	6.8	25.2	29.8	27.4	27.5	23.8	26.6	25.8	25.4	89	78	88	85	28.5	32.7	32.1	31.1	23.3	25.5	25.3	24.7
1985	11	10	30.2	24	6.2	24	28.2	25.8	26	23.2	25.8	25	24.7	94	83	94	90	27.9	31.6	31.1	30.2	22.9	25	24.7	24.2
1985	11	11	29.8	23.6	6.2	25	28.6	26.8	26.8	22.6	25.2	25	24.3	82	76	87	81	25.8	29.8	30.5	28.7	21.6	24	24.4	23.3
1985	11	12	29.6	23	6.6	23.6	28.6	25.8	26	23.4	25.8	25.6	24.9	98	80	98	92	28.6	31.3	32.7	30.9	23.3	24.8	25.5	24.6
1985	11	13	29.8	22.4	7.4	23.4	29	26.4	26.3	23.2	25.8	25	24.7	98	78	89	88	28.3	31.1	30.7	30	23.1	24.7	24.5	24.1
1985	11	14	28.6	21.8	6.8	22	28.6	27.6	26.5	22	25.8	25.0857	1	0	80	91.2857	89.0833	26.4	31.3	31.1071	30.75	22	24.8	24.6429	24.4667
1985	11	15	29.6	21.8	7.8	22.8	28.6	25.2	25.5	22.8	25.4	24.4	25.5091	0	77	94	90	27.7	30.3	30	29.4	22.8	24.3	24.1	23.7
1985	11	16	30.6	21.6	9	23.4	28.6	27	26.5	23	26	25	24.7	97	81	85	88	27.8	31.9	30.3	30	22.8	25.1	24.3	24.1
1985	11	17	30.2	21.6	8.6	22.6	28.6	27.4	26.5	22.4	25.6	25.8	24.6	98	79	88	88	26.9	30.8	32.1	30	22.3	24.5	25.3	24
1985	11	18	29.6	21.6	8	23	28.6	24.8	25.3	22.6	25.2	24.4	24.1	97	76	97	90	27.1	29.8	30.3	29.1	22.4	24	24.3	23.6
1985	11	19	29.6	21.8	7.8	23.8	28.6	25.4	25.8	23.6	25.6	24.8	24.7	98	79	95	91	29	30.8	30.9	30.2	23.5	24.5	24.6	24.2
1985	11	20	29.2	24	5.2	25.4	27.4	25.8	26.1	24.8	26.2	25.1	25.4	95	91	95	94	30.9	33.2	31.4	31.8	24.6	25.8	24.9	25.1
1985	11	21	29.2	22.4	6.8	23.2	28.6	25.4	25.6	23	25.6	24.8	24.5	98	79	95	91	27.9	30.8	30.9	29.9	22.9	24.5	24.6	24
1985	11	22	29.8	22.6	7.2	23.4	28.6	26.4	26.2	23.4	25.6	25.4	25.2733	0	79	92	90	28.8	30.8	31.8	30.4	23.4	24.5	25.1	24.3
1985	11	23	29.2	23.2	6	24.2	28.8	25	25.8	23.4	25.6	24	24.3	94	78	92	88	28.2	30.7	29.2	29.4	23.1	24.5	23.6	23.7
1985	11	24	29.2	22	7.2	23	28	25	25.3	22.8	25.2	24.4	24.1	98	80	95	91	27.6	30.2	30.1	29.3	22.7	24.2	24.2	23.7
1985	11	25	31	21.4	9.6	22	27.6	24.2	24.5	21.8	24.8	23.6	23.4	98	80	95	91	26	29.4	28.7	28	21.7	23.8	23.4	23
1985	11	26	28.6	21.2	7.4	21.8	27	24	24.2	21.6	23.8	23.6	23	98	77	97	91	25.7	27.3	28.8	27.3	21.5	22.6	23.4	22.5
1985	11	27	28.6	21.2	7.4	24.8	27.2	24.2	25.1	23.6	24.6	24	24.1	91	81	98	90	28.3	29.2	29.7	29.1	23.1	23.6	23.9	23.6
1985	11	28	29	21.2	7.8	24.2	27	24.6	25.1	23	24.6	23.2	23.6	90	82	89	87	27.3	29.3	27.5	28	22.5	23.7	22.7	23
1985	11	29	30.5273	23	7.52727	24.2	26.6	26.0941	26.78	23.6	25.8	24.975	25.3643	95	94	92.375	89.0714	28.7	32.7	31.0375	31.4571	23.4	25.5	24.6063	24.8214
1985	11	30	29	22.3	6.7	24.5579	27	24.4	26.4294	23.6588	24.4	24	25.0267	94.4118	81	97	90.3333	28.8412	28.8	29.6	30.9867	23.3706	23.4	23.9	24.5533
1985	12	1	30.1909	23	7.19091	24	26.2	26.0118	26.4235	23.6	24.4	24.9714	25.1417	97	86	92.3571	89.4615	28.8	29.4	31.0429	31.0154	23.4	23.7	24.6214	24.6
1985	12	2	29.2	23.4	5.8	24.4	25.4	24.4	24.6	24.2	24.8	24.2	24.4	98	95	98	97	30	30.9	30	30.3	24.1	24.6	24.1	24.3
1985	12	3	29.2	23.4	5.8	24.2	24.8	25.7889	26.2167	24	24.2	22.6	23.6	98	95	92.5	88.6667	29.7	29.8	30.5125	30.1733	23.9	24	24.325	24.1333
1985	12	4	26.2	23.2	3	23.6	25.8	24.6	24.6	23.4	24.4	24.2	24	98	89	97	95	28.6	29.6	29.9	29.4	23.3	23.9	24.1	23.8
1985	12	5	25.6	23	2.6	23.8	24.4	23.8	23.9	23.6	23.8	23.4	23.6	98	95	97	97	29	29.1	28.5	28.8	23.5	23.6	23.2	23.4
1985	12	6	25.6	22.4	3.2	23.4	24	23.6	23.6	23.2	23.8	23.4	23.5	98	98	98	98	28.3	29.3	28.6	28.8	23.1	23.7	23.3	23.4
1985	12	7	27.4	22	5.4	23.4	26.4	23.4	24.1	23.2	24.6	23.2	23.7	98	86	98	94	28.3	29.7	28.3	28.8	23.1	23.9	23.1	23.4
1985	12	8	27.2	22.2	5	23.4	25.8	24	24.3	23.2	25.2	23.6	24	98	95	97	97	28.3	31.6	28.8	29.6	23.1	25	23.4	23.9
1985	12	9	28.2	22.4	5.8	22.6	27.2	24.6	24.8	22.4	25.2	23.8	23.8	98	85	94	92	26.9	30.7	28.9	28.9	22.3	24.5	23.5	23.4
1985	12	10	29	21.8	7.2	23	28.4	25	25.4	22	24.8	24.4	23.7	92	75	95	87	25.8	28.9	30.1	28.3	21.6	23.5	24.2	23.1
1985	12	11	27.8	22	5.8	23.4	26.8	24.6	24.9	23.2	25.2	23.8	24.1	98	88	94	93	28.3	31	28.9	29.4	23.1	24.6	23.5	23.8
1985	12	12	28.2	22	6.2	23.8	27.6	24	24.9	23.6	25	23.4	24	98	81	95	92	29	29.9	28.4	29.1	23.5	24.1	23.2	23.6
1985	12	13	29.4	21.4	8	21.8	28	22.2	23.5	21.4	23.6	21.6	22.2	97	69	95	87	25.2	26.2	25.4	25.6	21.2	21.9	21.3	21.5
1985	12	14	28	20.2	7.8	21.2	27.2	23.4	23.8	20.8	23.2	22.8	22.3	97	71	95	88	24.3	25.8	27.3	25.8	20.6	21.6	22.6	21.6
1985	12	15	28.2	20	8.2	21.2	26.2	25	24.4	21	24	23.8	22.9	98	83	91	91	24.7	28.4	28.7	27.3	20.9	23.2	23.3	22.5
1985	12	16	27.8	21.4	6.4	22.2	26.6	24.2	24.3	21.6	23.8	23.2	22.9	95	79	92	89	25.4	27.6	27.8	26.9	21.3	22.7	22.8	22.3
1985	12	17	28.2	19.2	9	19.6	27.2	22.6	23	19.2	23.8	21.8	21.6	96	75	93	88	22	27.2	25.6	24.9	19	22.5	21.5	21
1985	12	18	29	19.2	9.8	20	27.8	24.8	24.3	19.8	23.8	23.4	22.3	98	72	89	86	22.9	26.8	27.8	25.9	19.7	22.2	22.9	21.6
1985	12	19	29	20	9	23.4	27.2	23.4	24.4	22	25	22.8	23.3	89	84	95	89	25.5	30.2	27.3	27.7	21.4	24.2	22.6	22.7
1985	12	20	28.4	20.2	8.2	21.6	27.4	24.6	24.5	21.4	25.2	23	23.2	98	84	87	90	25.3	30.6	27	27.6	21.3	24.4	22.4	22.7
1985	12	21	28.4	20.2	8.2	22.4	26	24.6	24.4	21.6	24.2	23.5882	23.8188	93	86	89.25	88.0667	25.3	29	28.3812	28.74	21.3	23.5	23.125	23.3267
1985	12	22	28.2	20.4	7.8	22	26	24.4	24.2	21.4	24.6	24	23.3	95	89	97	94	25.1	30	29.6	28.2	21.1	24.1	23.9	23
1985	12	23	28.4	21.4706	6.92941	20	26	22	22.5	19.4	23.8	21.4	21.5	95	83	95	91	22.1	28	25.1	25.1	19.1	23	21.1	21.1
1985	12	24	28.6	19.8	8.8	20.4	27.8	23.2	23.6	20	24.6	22.4	22.3	96	77	93	89	23.1	28.8	26.5	26.1	19.8	23.4	22.1	21.8
1985	12	25	28.6	20	8.6	20.4	26.8	23.2	23.4	20.2	23.8	22.4	22.1	98	78	93	90	23.5	27.5	26.5	25.8	20.1	22.6	22.1	21.6
1985	12	26	26.4	20.8	5.6	22.6	26	24.4	24.4	22.4	24.2	23.2	23.3	98	86	90	92	26.9	29	27.6	27.9	22.3	23.5	22.7	22.9
1985	12	27	28.6	21	7.6	22.4	28.2	24.6	25	21.6	25.2	23.2	23.3	93	79	89	87	25.3	30	27.5	27.6	21.3	24.1	22.7	22.7
1985	12	28	29.8	19.2	10.6	19.6	29	24.2	24.3	19.4	24.2	23.4	22.3	98	67	94	86	22.4	27	28.2	25.9	19.3	22.3	23.1	21.6
1985	12	29	27.4	20.9375	6.4625	19.6	26.6	24	23.5	19.4	23.8	23.2	22.1	98	79	94	90	22.4	27.6	27.9	26	19.3	22.7	22.9	21.6
1985	12	30	28.4	19.8	8.6	21.2	26.6	24.8	24.4	20.8	24	23.2	22.7	97	81	87	88	24.3	28.1	27.4	26.6	20.6	23	22.6	22.1
1985	12	31	28	20	8	21.2	26	23.4	23.5	21	23.6	23.2	22.6	98	82	98	93	24.7	27.5	28.3	26.8	20.9	22.7	23.1	22.2

## Sheet: 1986
			Temperature			Temperature				Temperature				Relative Humidity				Pressure				Dew temperature
Year	Month	Day	Maximum	Minimum	Max-Min	1899-12-31 07:00:00	1899-12-31 13:00:00	1899-12-31 19:00:00	Average	1899-12-31 01:00:00	1899-12-31 13:00:00	1899-12-31 19:00:00	Average	1899-12-31 01:00:00	1899-12-31 13:00:00	1899-12-31 19:00:00	Average	1899-12-31 07:00:00	1899-12-31 13:00:00	1899-12-31 19:00:00	Average	1899-12-31 07:00:00	1899-12-31 13:00:00	1899-12-31 10:00:00	Average		Month	Taverage	Haverage
1986	1	1	28.8	21.4	7.4	23.6	27.6	24.8	25.2	22.2	24.6	23.8	23.5	89	78	92	86	25.8	28.9	28.8	27.8	21.6	23.5	23.4	22.8		January	24.4396	87.5909
1986	1	2	26.4	23.2	3.2	23.8	26	24.4	24.6	22.4	24.2	23.2	23.3	89	86	90	88	26.1	29	27.6	27.6	21.8	23.5	22.7	22.7		February	24.5782	87.1277
1986	1	3	29.5667	20.9765	8.5902	23.455	27.9412	24.7222	25.1765	22.5263	25.0778	23.4556	23.6765	92.7368	80.9444	91.2222	88.5294	26.7316	30.1278	28.2056	28.3588	22.1368	24.0944	23.0111	23.1		March	25.3798	83.8306
1986	1	4	29.2182	21.0118	8.20642	23.465	27.9059	24.5706	25.1353	22.6111	25.1222	23.5222	23.7647	93.7222	81.1667	92.2778	89.0588	26.9667	30.2056	28.4111	28.5647	22.2778	24.1444	23.1389	23.2059		April	25.9	87.2787
1986	1	5	29.6167	20.7733	8.84333	20.4	27.4	24.8632	25.2611	20	23.2	23.6316	23.7	96	70	91.1053	87.6667	23.1	25.6	28.4947	28.3389	19.8	21.5	23.1737	23.0778		May	26.4992	88.4438
1986	1	6	29.6545	20.8824	8.77219	23.53	28.2	24.5444	25.1889	22.5667	25.1111	23.4222	23.8625	92.2353	78.5	92.7222	87.9412	26.8278	29.9333	28.2944	28.4294	22.1889	24.0056	23.0611	23.1353		June	26.7922	87.7254
1986	1	7	28.4	20.8278	7.57222	21	27.6	24	24.1	20.2	24.2	23.2	22.5	93	76	94	87	23.1	27.9	27.9	26.3	19.8	22.9	22.9	21.9		July	26.5485	84.786
1986	1	8	28.2	21.2	7	21.6	27.2	23.4	23.9	21.2	24.2	22.4	22.6	97	78	92	89	24.9	28.2	26.4	26.5	21	23.1	22	22		August	26.8728	86.6703
1986	1	9	27.6	20.3722	7.22778	23.8	26	23.4	24.1	22.4	23.8	22.6	22.9	89	83	93	89	26.1	28	26.9	27	21.8	23	22.3	22.4		September	26.6692	88.3669
1986	1	10	27.6	23	4.6	23.8	27	23.2	24.3	22.2	24.6	22.4	23.1	87	82	93	88	25.7	29.3	26.5	27.2	21.5	23.7	22.1	22.4		October	26.052	89.8752
1986	1	11	27.2	21.2	6	22.8	26.4	23.2	23.9	22.4	23.8	22.6	22.9	97	81	95	91	26.8	27.7	27	27.2	22.2	22.8	22.4	22.5		November	25.8663	89.89
1986	1	12	27.8	21	6.8	21.4	27.2	24.6	24.5	21.2	24.6	23.4	23.1	98	81	90	90	25	29.2	28	27.4	21.1	23.6	22.9	22.6		December	24.6977	88.2679
1986	1	13	28	21.6	6.4	23.8	27.2	24.4	25	23.2	24.4	23.2	23.6	95	80	90	88	28	28.7	27.6	28.1	23	23.4	22.7	23
1986	1	14	28	22	6	24	25.8	23.2	24	23.2	24.2	22.4	23.3	94	88	93	92	27.9	29.1	26.5	27.9	22.9	23.6	22.1	22.9
1986	1	15	28	21	7	21.2	26.8	24.6	24.3	20.4	23.4	22	21.9	93	75	80	83	23.4	26.5	24.7	24.9	20	22.1	20.9	21
1986	1	16	29.4	21.2	8.2	23.2	28.8	24.8	25.4	20.6	23.4	22.8	22.3	79	64	84	76	22.5	25.2	26.4	24.7	19.4	21.2	22	20.9
1986	1	17	29.6	22	7.6	22.8	28.4	24.4	25	21.2	23.2	22.8	22.4	87	65	87	80	24.1	25	26.7	25.2	20.5	21.1	22.2	21.2
1986	1	18	29.4	21.8	7.6	21.8	28.8	22.6	24	20.6	23.6	21.6	21.9	90	65	92	82	23.5	25.7	25.1	24.7	20.1	21.5	21.2	20.9
1986	1	19	29.8	18.8	11	19.4	26.2	24.8316	25.1158	19.2	22.8	23.5474	23.4421	98	75	91.4211	87.7895	22.1	25.5	28.3895	27.8842	19.1	21.4	23.1105	22.8053
1986	1	20	28.4	22.2	6.2	23.49	25.6	24.4	25.25	22.2316	24.4	23.4	23.5944	90.7368	91	92	87.3333	26.0895	29.7	28.1	28.1278	21.7263	24	23	22.9333
1986	1	21	28.4	21.2706	7.12941	23.6	26.4	24.2	24.6	21.6	23.4	23	22.7	84	78	90	84	24.5	26.8	27.3	26.2	20.7	22.2	22.5	21.8
1986	1	22	27.8	19.2	8.6	22.4	26.2	23.2	23.8	21.2	23.6	22.2	22.3	90	81	92	87	24.4	27.4	26.1	25.9	20.7	22.6	21.8	21.7
1986	1	23	27.6	20.6	7	21	25.8	23.4	23.4	20.6	23.4	22.6	22.2	97	82	93	91	24	27.2	26.9	26	20.4	22.5	22.3	21.7
1986	1	24	26.8	19.2	7.6	20	26.2	23.4	23.3	19.8	23.6	22.2	21.9	98	81	90	90	22.9	27.4	26	25.4	19.7	22.6	21.7	21.3
1986	1	25	28	20	8	20.2	27.2	23.4	23.5	20	23.2	21.8	21.7	98	71	87	86	23.2	25.8	25	24.7	19.9	21.6	21.1	20.9
1986	1	26	28	19.8	8.2	20.2	27	24.2	23.9	20	23.4	23.2	22.2	98	74	92	88	23.2	26.4	27.8	25.8	19.9	22	22.8	21.6
1986	1	27	28.2	20	8.2	21	26.8	25.2	24.5	20.6	23.8	24	22.8	97	78	91	88	24	27.5	29	26.8	20.4	22.6	23.5	22.2
1986	1	28	27.6	20.2	7.4	22.8	26.4	24.2	24.4	22.4	23.8	23.6	23.3	97	81	95	91	26.8	27.7	28.7	27.8	22.2	22.8	23.4	22.8
1986	1	29	27.4	20.6842	6.71579	22.6	26.8	24.2	24.5	22	24.4	24	23.5	95	82	98	92	26	29	29.7	28.2	21.8	23.5	23.9	23.1
1986	1	30	27.6	20.2	7.4	22.6	27.2	24.2	24.6	22.4	24.6	23.2	23.4	98	81	92	90	26.9	29.2	27.8	28	22.3	23.6	22.8	22.9
1986	1	31	27.8	20.2	7.6	21	27.2	23.2	23.7	20.6	25	22.2	22.6	97	84	92	91	24	30.2	26.1	26.8	20.4	24.2	21.8	22.1
1986	2	1	29.4545	20.625	8.82955	23.1222	28.2941	25.1235	25.4313	22.2941	25.2111	23.6889	23.8062	93.4706	79.1111	89	87.375	26.4294	30.2167	28.4056	28.5063	21.9471	24.0944	23.1167	23.1562
1986	2	2	29.4909	20.7	8.79091	23.4	28.1647	24.925	25.2938	22.4111	24.6588	23.6889	23.5353	92.0556	76.5294	90.0588	86.8125	26.5833	28.9176	28.5529	27.9375	22	23.4118	23.1941	22.8187
1986	2	3	29.5833	21.0235	8.5598	23.5333	28.0778	23.6	25.4118	22.3889	24.9053	22.6	23.6833	90.7778	77.5789	92	86.1111	26.3833	29.5105	26.7	28.1611	21.9167	23.7368	22.2	22.9667
1986	2	4	27.8	20.4	7.4	23.6	27.2	23.4	24.4	21.8	23.4	22.6	22.6	86	73	93	84	24.9	26.2	26.9	26	21	21.9	22.3	21.7
1986	2	5	27.8	19.6	8.2	20	27	24.6353	24.9941	19.8	23.6	23.4333	23.4167	98	75	90.3889	87.3333	22.9	26.9	28.0778	27.8556	19.7	22.3	22.9389	22.7722
1986	2	6	27.6	18.4	9.2	19	26.8	23	23	18.6	23.8	22.8	21.7	96	78	98	91	21.2	27.5	27.6	25.4	18.4	22.6	22.7	21.3
1986	2	7	28.2	18.6	9.6	21.4	26.8	23.2	23.6	20.2	23.8	22	22	90	78	90	86	22.9	27.5	25.6	25.3	19.6	22.6	21.5	21.3
1986	2	8	29.2	18.6	10.6	23.2	28.4	24.2	25	22.5579	24.8	23	23.8	92.3684	75	90	86.9375	26.7842	28.9	27.3	28.425	22.1526	23.5	22.5	23.1063
1986	2	9	27.2	18.8	8.4	23	27.2	23.8	24.5	22.2	24.4	22.4	23	93	80	89	87	26.2	28.7	26.1	27	21.9	23.4	21.8	22.4
1986	2	10	27.4	21.4	6	22.4	25.6	23.6	23.8	21.6	23.6	22.4	22.5	93	85	90	89	25.3	27.8	26.3	26.4	21.3	22.8	21.9	22
1986	2	11	28.2	21	7.2	22.4	27	25	24.9	22	24.2	23.8	23.3	97	79	91	89	26.2	28.3	28.7	27.7	21.8	23.1	23.3	22.8
1986	2	12	28	20	8	23.8	27.2	24.6	25	22.6	24.2	22.8	23.2	90	78	86	85	26.6	28.2	26.5	27.1	22.1	23.1	22.1	22.4
1986	2	13	27.6	19.4	8.2	21	27.4	25	24.6	20.6	23.6	22.6	22.3	97	73	82	84	24	26.6	25.8	25.5	20.4	22.1	21.6	21.4
1986	2	14	27.6	21.2875	6.3125	23.3889	27.6	23	25.4588	22.1778	24	22.2	23.3647	90.2222	74	93	84.8824	25.9944	27.4	26.2	27.4529	21.6611	22.6	21.9	22.5647
1986	2	15	28.8	20.4	8.4	21.6	27.2	24.6	24.5	21	24	23.2	22.7	95	77	89	87	24.5	27.7	27.5	26.5	20.7	22.8	22.7	22.1
1986	2	16	28.2	22	6.2	24	27.4	25	25.4	22.4	23.6	22.6	22.9	87	73	82	81	26	26.6	25.8	26.1	21.7	22.1	21.6	21.8
1986	2	17	28.6	20.4	8.2	23.6	27.4	23.4	24.5	21.2	23.6	22.8	22.5	81	73	95	83	23.6	26.6	27.3	25.8	20.1	22.1	22.6	21.6
1986	2	18	28.4	22.6	5.8	23.4	27.2	23.8	24.5	21.6	24	23	22.9	85	77	93	85	24.6	27.7	27.5	26.6	20.8	22.8	22.7	22.1
1986	2	19	27.4	21.6	5.8	22.8	25.4	22.6	23.4	22.4	22.8	22.4	22.5	97	80	98	92	26.8	26	26.9	26.6	22.2	21.7	22.3	22.1
1986	2	20	28	21.8	6.2	23.6	26.2	24.4	24.6	22.2	23.6	23.2	23	89	81	90	87	25.8	27.4	27.6	26.9	21.6	22.6	22.7	22.3
1986	2	21	28.2	21.8	6.4	22.2	27	24.8	24.7	21.8	24.6	23.2	23.2	97	82	87	89	25.8	29.3	27.4	27.5	21.6	23.7	22.6	22.6
1986	2	22	28.2	20.8	7.4	21	27.2	23.2	23.7	20.6	24	22.2	22.3	97	77	92	88	24	27.7	26.1	25.9	20.4	22.8	21.8	21.7
1986	2	23	28.4	21.2	7.2	21.6	27.4	25	24.8	20.8	24.6	23.6	23	93	80	89	87	24	29.1	28.2	27.1	20.4	23.6	23.1	22.4
1986	2	24	28.4	21.7647	6.63529	23.2	27.2	24.8	25	21.8	24	23.6	23.1	89	77	91	85	25.2	27.7	28.3	27.1	21.2	22.8	23.1	22.4
1986	2	25	26.2	22.4	3.8	23	24.8	24.2	24	22.6	24	23.6	23.4	97	94	95	95	27.1	29.3	28.7	28.4	22.4	23.7	23.4	23.2
1986	2	26	27.6	22	5.6	22	26.8	23.4	23.9	21.8	23.2	22.4	22.5	98	74	92	88	26	26	26.4	26.1	21.7	21.8	22	21.8
1986	2	27	27.8	20	7.8	20.6	26.4	24.2	23.9	20.4	24.4	23.6	22.8	98	85	95	93	23.8	29.2	28.7	27.3	20.3	23.7	23.4	22.4
1986	2	28	28.2	21.2	7	24.3053	26.8	25.8	25.9	23	24.8	23.2	23.9125	89.7778	85	80	85.125	27.2722	30	26.7	28.45	22.4667	24.1	22.2	23.1375
1986	3	1	28.6	22.2	6.4	23.6	27.2	22.8	24.1	21.4	24	22.4	22.6	82	77	97	85	24	27.7	26.8	26.2	20.4	22.8	22.2	21.8
1986	3	2	28	22.4	5.6	23	27	24.2	24.6	22	23.4	22.8	22.7	92	74	89	85	25.8	26.4	26.8	26.3	21.6	22	22.2	21.9
1986	3	3	29.2	21.8706	7.32941	22.4	28.6	25.2	25.4	22.2	25.6	24	23.9	98	79	91	89	26.6	30.8	29	28.8	22.1	24.5	23.5	23.4
1986	3	4	29.2	21.2	8	21.8	27	24	24.2	21.6	23.4	22.8	22.6	98	74	90	88	25.7	26.4	26.9	26.3	21.5	22	22.3	21.9
1986	3	5	29.6	20.4	9.2	21.8	28.6	25.8	25.5	21.6	24.6	24.2	23.5	98	72	88	86	25.7	28.3	29.1	27.7	21.5	23.1	23.6	22.7
1986	3	6	29.6	20.8	8.8	22.6	29	24.8	25.3	22.2	24.6	23.2	23.3	97	70	87	85	26.5	28	27.4	27.3	22	22.9	22.6	22.5
1986	3	7	29.4	20.4	9	21.2	28.6	25.6	25.3	21	24.6	23.6	23.1	98	72	85	85	24.7	28.3	27.8	26.9	20.9	23.1	22.8	22.3
1986	3	8	31.4	19.6	11.8	20.2	31	25.2	25.4	20	26.6	23.4	23.3	98	71	86	85	23.2	31.9	27.6	27.6	19.9	25.1	22.7	22.6
1986	3	9	29.6	19.8	9.8	22.8	29	24.2	25	20.4	24.2	23.2	22.6	81	67	92	80	22.4	27	27.8	25.7	19.3	22.3	22.8	21.5
1986	3	10	29.4	21	8.4	22.6	28.8	24.6	25.1	21.2	24.7	23	23	88	72	87	83	24.2	28.4	27	26.5	20.6	23.2	22.4	22
1986	3	11	29.6	22.4842	7.11579	22.8	28.2	25.6	25.5	21.6	24.4	23.2	23.1	90	73	82	82	25	28	26.8	26.6	21.1	23	22.2	22.1
1986	3	12	29.6	22.4706	7.12941	24.6	28.4	24.6	25.5	23.4	24.8	23.2	23.8	90	75	89	85	28	28.9	27.5	28.1	22.9	23.5	22.7	23
1986	3	13	29.4	22.1059	7.29412	22.6	28.2	24.8	25.1	22	24.6	23.4	23.3	95	75	89	86	26	28.5	27.8	27.5	21.8	23.3	22.9	22.6
1986	3	14	29.6	21.8	7.8	22.2	27.8	23.8	24.4	21.2	23.6	22.8	22.5	92	70	92	85	24.5	26.3	27.1	26	20.8	21.9	22.4	21.7
1986	3	15	30.4	21.6	8.8	22.6	29.4	24.8	25.4	21.8	24.6	23.4	23.3	93	68	89	83	25.6	27.7	27.8	27	21.5	22.8	22.9	22.4
1986	3	16	30.6	21.8	8.8	24	29	25.4	26	22.4	24.8	23.8	23.7	87	71	88	82	26	28.5	28.4	27.6	21.7	23.2	23.2	22.7
1986	3	17	29.6	21.8	7.8	23.2	28.8	25.6	25.8	21.8	24.2	23.6	23.2	89	69	85	81	25.2	27.1	27.8	26.7	21.2	22.4	22.8	22.2
1986	3	18	27	22	5	23.8	26.4	25.2	25.1	23.2	24.4	24.6	24.1	95	85	95	92	28	29.2	30.5	29.3	23	23.7	24.4	23.7
1986	3	19	29.6	22	7.6	25	28.2	25.8	26.2	23.4	24.8	24.6	24.3	87	76	91	85	27.7	29	30.1	28.9	22.8	23.5	24.2	23.5
1986	3	20	30	22	8	25.2	29.8	25.8	26.6	22.8	25	24.6	24.1	82	68	91	80	26.1	28.5	30.1	28.2	21.8	23.2	24.2	23.1
1986	3	21	29.6	23.6	6	25.2	28.6	24.6	25.8	22.4	24.6	22.8	23.3	79	72	86	79	25.2	28.3	26.5	26.7	21.2	23.1	22.1	22.1
1986	3	22	29.4	22.2	7.2	23.8	28.8	24.8	25.5	21.6	24	22.8	22.8	83	67	84	78	24.3	26.6	26.4	25.8	20.6	22.1	22	21.6
1986	3	23	28.8	21.8	7	22.2	26.6	25.3	25.775	21	22.8	24	24.075	90	72	89.8889	86.75	24.1	25.2	29.05	28.875	20.5	21.2	23.4722	23.4
1986	3	24	28.4	19.6	8.8	22.8	27.6	24.6	24.9	19.8	23.2	22	21.7	76	69	80	75	21.1	25.5	24.7	23.8	18.4	21.4	20.9	20.2
1986	3	25	28.8	19.8	9	22	27.8	25.6	25.3	21.6	23.2	23	22.6	97	68	80	82	25.5	25.4	26.4	25.7	21.4	21.3	22	21.6
1986	3	26	29.6	20	9.6	23.6	28.2	25.4	25.6	22.2	24.6	23.4	23.4	89	75	85	83	25.8	28.5	27.4	27.3	21.6	23.3	22.6	22.5
1986	3	27	29.8	23.2	6.6	25	29	24.4	25.7	22.6	24.6	22.8	23.3	82	70	87	80	25.8	28	26.7	26.8	21.6	22.9	22.2	22.2
1986	3	28	29.6	23	6.6	23.4	27.6	25.6	25.5	22.4	24.6	24	23.7	92	78	88	86	26.4	28.9	28.8	28	22	23.5	23.4	23
1986	3	29	29.2	23.6	5.6	24.6	28.4	25.6	26	23.2	24.6	24	23.9	89	73	88	83	27.5	28.4	28.8	28.2	22.7	23.2	23.4	23.1
1986	3	30	29.2	23.4	5.8	25.2	26.6	24.6	25.3	23.6	24.6	23.6	23.9	88	85	92	88	28.1	29.6	28.4	28.7	23	23.9	23.2	23.4
1986	3	31	29.2	23.4	5.8	24.6	28.2	25.4	25.9	23.4	24.8	24.4	24.2	90	76	92	86	28	29	29.9	29	22.9	23.5	24	23.5
1986	4	1	30	22.6	7.4	23.4	28.6	24.4	25.2	23.2	25	24.0941	23.9529	98	75	89.4706	85.2941	28.3	29.3	29.1412	28.4588	23.1	23.7	23.5765	23.1765
1986	4	2	29.2	22.8	6.4	24	27.4	24.2	25	23.2	25.2	23.4	23.9	94	84	94	90	27.9	30.6	28.2	28.9	22.9	24.4	23.1	23.5
1986	4	3	30.8	23.2	7.6	24	30	24.6	25.8	23.6	25.8	24.2	24.5	97	72	97	88	28.8	30.4	29.9	29.7	23.4	24.3	24.1	23.9
1986	4	4	30.8	23.8	7	24.6	27.2	25.8	25.9	23.8	24.8	24.4	24.3	94	82	89	88	28.9	29.7	29.6	29.4	23.5	23.9	23.9	23.8
1986	4	5	29	23.6	5.4	24	28	25.6	25.8	23.8	24.8	24.2	24.3	98	77	89	88	29.3	29.2	29.3	29.2	23.7	23.6	23.7	23.7
1986	4	6	29.6	23.6	6	25.2	27.8	25.6	26	23	24.2	23.6	23.6	83	74	85	81	26.6	27.8	27.8	27.4	22.1	22.8	22.8	22.6
1986	4	7	29.2	23.4	5.8	23.6	28.4	25.4	25.7	22.6	24.6	23.2	23.5	92	73	83	83	26.7	28.4	27	27.4	22.2	23.2	22.3	22.6
1986	4	8	29.2	23.45	5.75	24	27.6	25.6	25.7	23.8	24.6	24.2	24.2	98	78	89	89	29.3	28.9	29.3	29.2	23.7	23.5	23.7	23.6
1986	4	9	29.6	22.6	7	23.6	28.8	25.4	25.8	23.2	25	24.2	24.1	97	74	91	87	28.2	29.1	29.4	28.9	23	23.6	23.8	23.5
1986	4	10	30	22.8	7.2	24.6	27.4	25.4	25.7	24.4	24.6	24	24.3	98	80	89	89	30.4	29.1	28.9	29.5	24.3	23.6	23.5	23.8
1986	4	11	29.4	23	6.4	24.8	27.4	25.6	25.9	24.2	25	24.6	24.6	95	82	92	90	29.8	30.1	30.2	30	24	24.1	24.2	24.1
1986	4	12	29.6	23.2	6.4	24.6	28.6	26.4	26.5	24.4	25.2	25	24.9	98	76	89	88	30.4	29.8	30.7	30.3	24.3	24	24.5	24.3
1986	4	13	29.2	23.4	5.8	25.2	28	25.8	26.2	24.2	25.2	24.6	24.7	92	80	91	88	29.5	30.2	30.1	29.9	23.8	24.2	24.2	24.1
1986	4	14	29	23	6	23.6	27.8	26.4	26	23.4	25.8	25.2	24.8	98	85	91	92	28.6	31.9	31.2	30.6	23.3	25.1	24.8	24.4
1986	4	15	29	23	6	25.6	27.6	25.8	26.2	23.68	25.635	24.5778	24.6556	92.3	77.15	88.8889	85.9444	28.63	30.745	29.9611	29.8278	23.3	24.465	24.0333	23.95
1986	4	16	29.9	23.6	6.3	24.4	28.6	26.4	26.5	24.2	25.3316	24.4211	24.4059	98	76.1053	89.7895	86.1667	30	30.0211	29.7316	29.3222	24.1	24.0684	23.9158	23.6889
1986	4	17	29	23.8	5.2	24.6	29	25.4	26.1	24.2	25.4	24.4	24.7	97	75	92	88	29.9	30	29.9	29.9	24.1	24.1	24	24.1
1986	4	18	29.6	23.4	6.2	24.4	28	25.2	25.7	24.2	25.2	24.6	24.7	98	80	95	91	30	30.2	30.5	30.2	24.1	24.2	24.4	24.2
1986	4	19	29.6	23.6	6	24.8	28.6	25	25.9	23.4	25	24.2	24.2	89	75	94	86	27.8	29.3	29.7	28.9	22.9	23.7	23.9	23.5
1986	4	20	29.2	23.2	6	23.8	28.2	24.2	25.1	23.6	24.8	23.2	23.9	98	76	92	89	29	29	27.8	28.6	23.5	23.5	22.8	23.3
1986	4	21	29.4	22.6	6.8	23.4	27.8	25	25.3	23	25.2	24.2	24.1	97	81	94	91	27.8	30.3	29.7	29.3	22.8	24.3	23.9	23.7
1986	4	22	30	22.6895	7.31053	25.4	28.2	25.6	26.2	23.91	25.4	24.8	24.8722	93.0556	80	94	85.2222	29.6	30.6	30.8	30.1333	23.8526	24.4	24.5	24.1222
1986	4	23	29.8	23	6.8	25	27.8	26.8	26.6	23.8	25	24.83	25.0412	91	80	88.2	85.5882	28.7	29.8	30.32	30.4529	23.3	24	24.23	24.3
1986	4	24	29.8	24.2	5.6	25.2	26.8	26.2	26.1	23.4	24.8	24.4	24.2	86	85	86	86	27.6	30	29.4	29	22.7	24.1	23.7	23.5
1986	4	25	29.8	23	6.8	24.8	27.8	25.6	26	23.2	24.6	23.8	23.9	87	77	86	84	27.4	28.8	28.3	28.1	22.6	23.4	23.1	23
1986	4	26	29.2	23.2	6	24.4	27.4	25.4	25.6	24.2	25	24	24.4	98	82	89	90	30	30.1	28.9	29.7	24.1	24.1	23.5	23.9
1986	4	27	29.2	23.4	5.8	23.8	27.8	25.8	25.8	23.4	24.6	24.2	24.1	97	77	88	87	28.5	28.8	29.1	28.8	23.2	23.4	23.6	23.4
1986	4	28	29.4	23.2	6.2	23.4	28.6	26.2	26.1	23	25.83	24.9105	24.9471	97	77.95	89.7895	86.5294	27.8	31.135	30.6211	30.3706	22.8	24.675	24.4053	24.2588
1986	4	29	29.6	23.4	6.2	25.2	28.4	26.4	26.6	24.6	25.5667	24.695	25.0118	95	75.2	88.55	85.3529	30.5	30.685	30.155	30.3588	24.4	24.43	24.13	24.2529
1986	4	30	29	23.6	5.4	25.4	27.2	25.6	26	24.04	25.4	24.8762	24.8158	91.65	87	89.1905	85.2632	29.195	31.2	30.4952	29.9895	23.62	24.8	24.3286	24.0684
1986	5	1	29	23.6	5.4	24.8	28	25.2	25.8	24.6	25.6	25	25.1	98	83	98	93	30.8	31.2	31.5	31.2	24.5	24.8	24.9	24.7
1986	5	2	29.4	24.6	4.8	25.4	27.2	25.6	26	24.8	25.4	25.1105	25.1056	95	87	91.4211	88.0556	30.9	31.2	31.1105	30.8222	24.6	24.8	24.7053	24.5222
1986	5	3	29.2	24.4	4.8	25.4	27.2	26.2	26.3	24.4	24.8	24.6	24.6	92	82	88	87	29.9	29.7	29.9	29.8	24	23.9	24	24
1986	5	4	29.85	24.4	5.45	25.2	26.6	26.12	26.7222	24.6	24.6	24.9	25.0632	95	85	90.4762	86.8421	30.5	29.6	30.6571	30.6263	24.4	23.9	24.4381	24.4105
1986	5	5	29.8	23.6	6.2	25.3143	28.6	25.4	26.6947	24.2286	25.6	24.4	25.05	91.619	79	92	87.2	29.5381	30.8	29.9	30.65	23.819	24.5	24	24.435
1986	5	6	29.8	24.8	5	25.2	28.6	26	26.5	23.4	25.4	24.8	24.5	86	77	91	85	27.6	30.3	30.5	29.5	22.7	24.3	24.4	23.8
1986	5	7	29.2	24	5.2	24.4	28.4	26.2	26.3	23.8	25.2	25.055	25.1235	95	77	91.9474	88.4444	29.1	29.9	31.0684	30.9056	23.6	24.1	24.6684	24.5611
1986	5	8	29.8	23.73	6.07	24.2	29	26	26.3	23.8	25.8	25.1294	25.0267	97	78	92.5625	87.7333	29.2	31.1	31.125	30.6	23.6	24.7	24.7125	24.42
1986	5	9	29.8	24.2	5.6	25	28.6	26.6	26.7	24.3684	26.0632	25.1211	25.1412	94.3684	78.8947	89.8947	87.4706	30.0263	31.7053	31.0158	30.8	24.1053	25.0053	24.6421	24.5059
1986	5	10	29.6	24	5.6	25.4	28.6	26.4	26.7	24.4167	25.8	25.0778	25.1813	89.6111	80	90.7778	87.6875	29.6722	31.3	31.0222	30.925	23.8778	24.8	24.6167	24.5625
1986	5	11	30	23.8	6.2	24.4	28.4	26.6	26.5	24.4	25.6	25.0889	1	0	80	89.4444	86.3889	30.5	30.9	30.9	30.8389	24.4	24.6	24.6	24.5111
1986	5	12	30.6	23.4	7.2	24	29.2	24.4	25.5	24	25.6	23.8	25.2882	0	75	95	90	29.8	30.4	29.1	29.8	24	24.3	23.6	24
1986	5	13	30.4	23.2	7.2	26	29.6	25.6	26.7	24.6381	26.165	25	25.4333	93.0952	77.95	95	87.1667	30.4	31.835	31.3	31.3333	24.3095	25.05	24.8	24.7833
1986	5	14	31	23.49	7.51	25.2	30.2	25.8	26.8	24.7048	26.2	24.6	25.5632	93.8571	73	91	88.1579	30.6095	31.3	30.1	31.7053	24.4048	24.8	24.2	24.9842
1986	5	15	31.2	22.8	8.4	23.6	30	27.6	27.2	23.4	26.8	25.2947	25.3333	98	78	91.7895	88.0588	28.6	33.1	31.5211	31.1824	23.3	25.7	24.9053	24.7235
1986	5	16	30.4	23.6	6.8	25.2	29.6	27.2	27.3	24.8684	26.2	25.4053	25.6313	93.9412	77	90.3158	89.1765	31.0278	31.7	31.5789	32.0235	24.6333	25	24.9579	25.1471
1986	5	17	30.2	23.4	6.8	24.6	29.2	26.8	26.9	24.2	26	25.4	25.2	97	78	89	88	29.9	31.5	31.5	31	24.1	24.9	24.9	24.6
1986	5	18	31.4	24.6	6.8	25.2	30.2	27.2	27.5	25	26.8	25.3882	25.3471	98	77	92.8824	88.7647	31.5	33	31.8118	31.2941	24.9	25.7	25.0529	24.7824
1986	5	19	30.6	24.4	6.2	25.2	30	25.8	26.7	24.8	26.8	25.3167	25.3438	97	78	91.2222	88.625	31	33.1	31.5333	31.3062	24.7	25.7	24.9	24.7875
1986	5	20	30.6	23.025	7.575	25.3524	30.2	27.6	26.9529	24.565	26.44	25.465	25.4474	93.7	79.55	89.1579	87.5263	30.335	32.495	31.5158	31.3789	24.28	25.41	24.8947	24.8316
1986	5	21	30.6	25	5.6	26.4	29.4	27	27.5	24.4	26.2	25.24	25.35	85	78	90.4	87.2778	29.2	31.9	31.29	31.1778	23.7	25.1	24.78	24.7056
1986	5	22	30.4	24	6.4	25.4	29.4	25.6	26.5	25	26.2	25	25.4	97	78	95	90	31.4	31.9	31.3	31.5	24.9	25.1	24.8	24.9
1986	5	23	30.2	24	6.2	25.2	29.2	26.8	27	24.8	25.6	25.3059	25.4647	97	75	88.9412	86.4706	31	30.4	31.2706	31.3294	24.7	24.3	24.7588	24.7824
1986	5	24	30.2	24	6.2	24.6	29.2	27.8	27.4	24.2	25.4	25.4	25.5059	97	74	92.2778	88.7778	29.9	29.9	31.7833	31.85	24.1	24	25.0333	25.0556
1986	5	25	30.2	23.8	6.4	24	28.6	27	26.6	23.8	25.6	25.6556	25.5667	98	79	92.1765	89.4118	29.3	30.8	32.4176	31.8706	23.7	24.5	25.3824	25.0765
1986	5	26	29.6	23.4	6.2	24.8	27.8	25.4	25.8	24.2	25.2	25	24.8	95	81	97	91	29.8	30.3	31.4	30.5	24	24.3	24.9	24.4
1986	5	27	28.6	23.8	4.8	24.4	27.4	25.4	25.6	24	24.6	24.8	24.5	97	80	95	91	29.6	29.1	30.9	29.8	23.9	23.6	24.6	24
1986	5	28	29.6	23.8	5.8	23.8	28.8	23.4	24.8	23.4	25.6	23	24	97	78	97	90	28.5	30.7	27.8	29	23.2	24.5	22.8	23.5
1986	5	29	28.2	23.2476	4.95238	23	26.8	24.6	24.8	22.8	23.8	24	23.5	98	78	95	91	27.6	27.5	29.4	28.2	22.7	22.6	23.8	23
1986	5	30	35.2	21.8	13.4	23.2	29	26.3	26.2	23	26.2	25.4	25.5812	98	80	91	89.3125	27.9	32.1	31.6647	31.825	22.9	25.3	24.9824	25.05
1986	5	31	30.8429	23.2	7.64286	23.3	29.3	26.7	27.2053	23	26.6476	25.4	25.5789	98	78.0476	91.1053	87.2105	27.9	32.7857	31.6684	31.6526	22.9	25.5476	24.9842	24.9421
1986	6	1	31.2462	23.4368	7.80931	24.8	30.4	24.2	25.9	24.2	26.2	24	24.8	95	72	98	88	29.8	31.2	29.7	30.2	24	24.8	23.9	24.2
1986	6	2	31.4	23.2	8.2	24.2	29.8	25	26	24	25.4	24.2	24.5	98	70	94	87	29.7	29.5	29.7	29.6	23.9	23.8	23.9	23.9
1986	6	3	30.4	23.3294	7.07059	24.2	30	25.2	26.2	23.8	25.8	25.7706	26.02	97	72	91.2353	89.5333	29.2	30.4	32.4412	32.7333	23.6	24.3	25.3529	25.5133
1986	6	4	30.4	22.9789	7.42105	24.4	29.2	24.8	25.8	24.2	25.8	24.2	24.7	98	76	95	90	30	30.9	29.8	30.3	24.1	24.6	24	24.2
1986	6	5	31	22.4	8.6	24	29.8	27.1625	27.4937	23.8	26.2	26.0167	25.9235	98	75	90.8889	87.6471	29.3	31.6	32.8611	32.3882	23.7	25	25.5944	25.3235
1986	6	6	30.8	22.4	8.4	24.8	29.8	27.2	27.46	24.6	26.2	25.6688	25.8667	98	75	88.6875	88.375	30.8	31.6	31.9688	32.3125	24.5	25	25.125	25.3187
1986	6	7	30.8462	22.2	8.64615	24.8	25.2	24.6	24.8	24.6	24.2	23.2	24	98	92	89	93	30.8	29.5	27.5	29.3	24.5	23.8	22.7	23.7
1986	6	8	29.4	22.4	7	24	28.6	25	25.6	23.8	26.44	24.6	25.9389	98	80.5	97	88.2778	29.3	32.66	30.6	32.4389	23.7	25.44	24.5	25.3611
1986	6	9	30.2	22.2	8	24.8	29.6	26.8	27	23.4	26.2	25.8222	25.9438	89	77	91.8889	89.2667	27.8	31.7	32.6	32.6	22.9	25	25.4444	25.4467
1986	6	10	31.2	22.4	8.8	25.4	30.2	27.4	27.6	25.1125	26.4947	25.7526	25.875	91.125	80.4211	91.3158	87.4375	31.1312	32.7632	32.4263	32.2625	24.6875	25.5105	25.3474	25.2562
1986	6	11	31.2	22.6	8.6	26.0722	30.6	25.8	27.2188	25.1563	26.2	25.5579	25.8875	93.125	71	91.6842	89	31.3938	31.1	32.0737	32.4563	24.8375	24.7	25.1579	25.3563
1986	6	12	30.7273	22.8	7.92727	24.6	29	26.2	26.5	24.2	25.6	24.4	24.7	97	76	86	86	29.9	30.6	29.4	29.9	24.1	24.4	23.7	24.1
1986	6	13	31.3	22.6	8.7	25.2	29.6	26.8375	27.1813	23.4	26.2	25.9312	25.8067	86	77	91.125	88.5333	27.6	31.7	32.7	32.2	22.7	25	25.5063	25.26
1986	6	14	30.8154	22.6	8.21538	24.8	28	26.8118	27.2529	25.0444	26.5316	25.5316	25.7706	93.3889	79.2632	89.6316	87.5882	31.2278	32.6579	31.7789	32.0176	24.7389	25.4947	25.0368	25.1529
1986	6	15	30.8385	22.6	8.23846	24.4	29.6	26.8389	27.1611	24.2	26.46	25.8737	25.7438	98	81.2	91.6316	89	30	32.725	32.6474	32.2706	24.1	25.535	25.4947	25.2941
1986	6	16	30.6	22.6	8	25.2	29.4	26.2	26.8	24.8474	26.25	25.8105	25.6222	91.6842	78.7	90.1053	87.1111	30.6895	32.08	32.3579	31.6889	24.4526	25.135	25.3421	24.9611
1986	6	17	30.8	22.6	8.2	25	29.4	26.8	27	24.6	25.8	25.8111	25.8062	97	75	90.8333	88.6471	30.6	30.8	32.4389	32.3765	24.5	24.5	25.3667	25.3353
1986	6	18	30.4	23.6722	6.72778	26	29.2	25.8	26.7	24.9789	26.2	24.8	25.8353	91.0526	79	92	87.5882	30.8737	32	30.6	32.1824	24.5368	25.2	24.4	25.2412
1986	6	19	30.4	23.9722	6.42778	26.2	29	26.6	27.1	24.8	25.8	25.3333	25.5812	89	78	90.5	87.7647	30.4	31.1	31.5111	31.9588	24.3	24.7	24.8722	25.1
1986	6	20	31.2	23.7579	7.44211	26.4	29	26.4	27	24.6	26.2	25.5267	25.6462	86	80	90.8	88.0714	29.7	32.1	31.88	31.9786	23.9	25.3	25.08	25.1286
1986	6	21	31.4	24.8	6.6	26.2	30.4	26.6	27.5	24.6	26.4	25.6625	25.5692	88	73	89.8125	88.6429	29.9	31.7	32.0375	32.0143	24	25	25.1625	25.1357
1986	6	22	29.4	24.4	5	26	28.2	26.4	26.8	24.6	25.6	25.7294	25.6875	89	81	91.1765	87.75	30	31.1	32.3176	31.9125	24.1	24.7	25.3118	25.0813
1986	6	23	29.6	25	4.6	25.6	28.2	25.8	26.4	24.4	25	24.8	24.7	91	77	92	87	29.7	29.5	30.6	30	24	23.8	24.4	24.1
1986	6	24	30.6	24.4	6.2	26	28.8	26.4	26.9	24.6	25.8	25.6842	25.7059	89	79	90.8421	88.3889	30	31.2	32.1895	32.0556	24.1	24.8	25.2526	25.1722
1986	6	25	30.4	22.8	7.6	25.2	29.2	26.8	27	22.4	25	24.8	24.1	79	71	85	78	25.2	28.9	30	28	21.2	23.5	24.1	22.9
1986	6	26	31.0462	23	8.04615	25.2	28.6	25.6	26.3	24.2	25.2	24.6	24.7	92	76	92	87	29.5	29.8	30.2	29.8	23.8	24	24.2	24
1986	6	27	31.0154	23.1056	7.90983	25.2	29.2	26.7833	27.1833	24.2	25.4	25.5	25.5316	92	74	89.8947	87.4737	29.5	29.9	31.7526	31.5789	23.8	24	25.0158	24.9
1986	6	28	31.3846	24.4	6.98462	25.2	27.4	27.0111	27.3889	24.8167	26.56	25.6333	25.6611	92.2778	78.75	88.7778	86.7222	30.6833	32.685	31.9111	31.7778	24.4556	25.485	25.0889	25.0056
1986	6	29	31.1077	23.1579	7.9498	24.6	27.8	27.0833	27.4444	24.4	26.3158	25.695	25.6105	98	78.7368	88.4	86.0526	30.4	32.1789	31.995	31.5737	24.3	25.2421	25.15	24.9053
1986	6	30	30.9538	23.4	7.55385	24.4	28.4	26.4824	27.0824	24.8947	26.555	25.3158	25.4529	90.8333	78.8	90	86.8889	30.7421	32.68	31.4211	31.5278	24.4579	25.485	24.8316	24.8722
1986	7	1	31	23.2778	7.72222	22.4	30	25.8	26	22.2	25.4	24.4	24	98	69	89	86	26.6	29.4	29.6	28.5	22.1	23.7	23.9	23.2
1986	7	2	30.4	23.39	7.01	25.4	28.6	26.2	26.6	23.8	25.2	24.8	24.6	88	76	89	84	28.4	29.8	30.4	29.5	23.2	24	24.3	23.8
1986	7	3	30	23.5	6.5	25.6	28	25.6	26.2	25	25.4	24.8	25.1	95	81	94	90	31.3	30.7	30.8	30.9	24.8	24.5	24.5	24.6
1986	7	4	31.6	24.6	7	25.6	31	25.8	27	24.6	25.8	24.8	25.1	92	66	92	84	30.2	29.7	30.6	30.2	24.2	24	24.4	24.2
1986	7	5	30.8	23.5211	7.27895	25.4	30.2	26.2	27	24.6	25.4	24.2	24.7	94	68	85	82	30.4	29.2	28.9	29.5	24.3	23.7	23.5	23.8
1986	7	6	29.8	24.4	5.4	25.8	28.2	25.2	26.1	23.2	24.6	24.2	24	80	75	92	82	26.7	28.5	29.5	28.2	22.2	23.3	23.8	23.1
1986	7	7	30.2	24.2	6	25.4	27.8	25.4	26	24.4	25.2	24.6	24.7	92	81	94	89	29.9	30.3	30.4	30.2	24	24.3	24.3	24.2
1986	7	8	31.8	24.2	7.6	25.8	30.4	27.4	27.8	24.8	25.6	25.2	25.2375	92	68	89.4706	87.5625	30.6	29.6	31.2176	31.0625	24.4	23.9	24.7118	24.6375
1986	7	9	30.4	24	6.4	25.6	29.8	26.4	27	23.6	25.6	24.8	24.7	85	72	88	81	27.8	30	30.2	29.3	22.8	24.1	24.2	23.7
1986	7	10	31.2	24.2	7	25.6	30.4	25.4	26.7	23.4	26.8	23.4	24.5	83	76	85	81	27.3	32.8	27.4	29.2	22.5	25.6	22.6	23.6
1986	7	11	31	23.1375	7.8625	26.2	29.3588	26.6412	27.0765	24.6	26.2895	25.6722	25.6312	88	77.8947	90.8889	87.8824	29.9	32.0105	32.1889	31.8353	24	25.1474	25.25	25.0765
1986	7	12	31.2333	23.4895	7.74386	24.6	28.8	26.6625	27.1937	24.4	26.4526	25.6643	25.7615	98	77.4211	91.1429	88.1429	30.4	32.3211	32.1714	32.2071	24.3	25.2947	25.25	25.2571
1986	7	13	31.4	22.6	8.8	23.6	29.2	26.9937	27.3813	24.6882	26.4889	25.7	25.6562	92.2941	76.8889	89.5	86.375	30.4765	32.3833	32.125	31.75	24.3	25.2833	25.2062	24.9688
1986	7	14	30.2	24.2	6	24.6	29.8	26.5	27.2533	24.7778	26.4353	25.3471	25.6125	91.9444	78.4706	90.1176	86.4375	30.5889	32.4176	31.5294	31.65	24.3778	25.3294	24.8647	24.9437
1986	7	15	31.2	24.2	7	25.4	29.4	25.2	26.3	23.4	25	23.4	23.9	85	70	86	80	27.4	28.7	27.6	27.9	22.6	23.4	22.7	22.9
1986	7	16	31.2	23.6	7.6	24.4	28.2	25.2	25.8	23.2	24.6	23.8	23.9	90	75	89	85	27.6	28.5	28.5	28.2	22.7	23.3	23.3	23.1
1986	7	17	28.2	23.2	5	23.8	26.6	24.4	24.8	23.2	23.8	23	23.3	95	79	89	88	28	27.6	27.1	27.6	23	22.7	22.4	22.7
1986	7	18	29.6	22.4	7.2	24.8	28.6	24.6	25.6	24	25	23.4	24.1	94	75	90	86	29.3	29.3	28	28.8	23.7	23.7	22.9	23.4
1986	7	19	30.6	22.8	7.8	26.2	29.6	26	27	23.6	25	23.8	24.1	81	69	83	78	27.4	28.6	28	28	22.6	23.3	23	23
1986	7	20	30	24.6	5.4	25.6	28.8	25.6	26.4	24.4	24.8	24.2	24.5	91	72	89	84	29.7	28.6	29.3	29.2	24	23.3	23.7	23.7
1986	7	21	30.8	24.2	6.6	24.2	29.6	25.6	26.3	23.2	25.4	24.2	24.3	92	72	89	84	27.8	29.6	29.3	28.9	22.8	23.9	23.7	23.5
1986	7	22	30	22.8444	7.15556	25.4158	29	25.6	27.2	24.5111	24.6	24.4	25.3938	92.9444	70	91	85.75	30.1778	28	29.7	31.1438	24.1722	22.9	24	24.6562
1986	7	23	31.4	24	7.4	25.6	30	26.8	27.3	24.2	25.2	24.4	24.6	89	68	82	80	29.3	28.9	29	29	23.7	23.4	23.5	23.5
1986	7	24	29.8	23.8	6	26	28.4	25.4	26.3	24.2	25.2	24	24.5	86	77	89	84	29	29.9	28.9	29.3	23.5	24.1	23.5	23.7
1986	7	25	30.2	21.8	8.4	23.8	28.2	25.8	25.9	22.2	25.4	24.6	24.1	87	80	91	86	25.7	30.6	30.1	28.8	21.5	24.4	24.2	23.4
1986	7	26	31.6	22.6	9	24.4	29.6	27.2	27.1	23.8	25.2	25.4684	25.3438	95	70	89.9474	86.8824	29.1	29.1	31.7	31.4941	23.6	23.6	24.9789	24.8471
1986	7	27	32	22.4	9.6	23.4	31.2	25.8	26.5	22.8	25	24	23.9	95	61	86	81	27.3	27.5	28.6	27.8	22.6	22.7	23.3	22.9
1986	7	28	30.4	23	7.4	24.8	29.4	25.4	26.3	23.6	24.6	24.6	24.3	91	68	94	84	28.3	27.7	30.4	28.8	23.1	22.8	24.3	23.4
1986	7	29	30	21.8	8.2	24.2	29.4	25.6	26.2	23.6	25.4	24.2	24.4	95	73	89	86	28.7	29.8	29.3	29.2	23.4	24	23.7	23.7
1986	7	30	31.9417	22.8	9.14167	24.2	29.8	26.2	26.6	24.8889	25.2	24.6	25.4647	91.0588	69	88	87.3333	30.7944	29	29.9	31.8167	24.4722	23.5	24	25.0222
1986	7	31	31.1273	23.2	7.92727	23.8	30	25.4	26.1	23.4	25.4	24.6	24.5	97	69	94	87	28.5	29.4	30.4	29.4	23.2	23.7	24.3	23.8
1986	8	1	31.6	23.2	8.4	24.6	28.4	25.4	26	25.0167	26.5	25.4778	25.4062	94.1875	79.8333	89.5	88.1667	31.3167	32.7	31.6778	31.8889	24.7611	25.4722	24.9667	25.0722
1986	8	2	31.27	22.9125	8.3575	24.6	29.1375	26.45	26.86	24.7059	26.45	25.45	25.5375	93.0625	80.7778	91.0556	88.1765	30.5765	32.6556	31.7278	31.5706	24.3824	25.4778	25.0167	24.9176
1986	8	3	31.8222	22.4	9.42222	22.4	30.6	27.2	26.9	25	26.4222	25.5467	25.72	94.4118	78.7222	89.8667	87.8	31.2176	32.3556	31.8467	31.9333	24.7353	25.3556	25.06	25.1067
1986	8	4	30.8	22.6	8.2	25.4	29	26	26.6	24.6875	25.4	24.2	25.3643	91.4	75	86	85.5714	30.475	30	29	31.0214	24.2812	24.1	23.5	24.6143
1986	8	5	30.6	23.8	6.8	24.8	29.6	26.8	27	24	25.2	25.5412	25.3667	94	70	89.7647	86.375	29.3	29.1	31.8471	31.3	23.7	23.6	25.0588	24.7625
1986	8	6	30.8	23	7.8	24.6	29.8	25	26.1	24	25.4	24.2	24.5	95	70	94	86	29.4	29.5	29.7	29.5	23.8	23.8	23.9	23.8
1986	8	7	30.6	23.2	7.4	25	29.2	26.8	27	23.6	25.6	25.5412	25.5231	89	75	90.0588	86.0714	28.2	30.4	31.8706	31.5643	23.1	24.3	25.0647	24.8929
1986	8	8	31.4	23.4	8	24.6	29.8	25.2	26.2	24.4	25.8	24.6	24.9	98	73	95	89	30.4	30.5	30.5	30.5	24.3	24.4	24.4	24.4
1986	8	9	30.8	23.6	7.2	25	29.78	26.8	27.4333	24.4	26.6059	25.6765	25.5154	95	78	90.3529	87.2143	30.1	32.7294	32.2	32.1714	24.2	25.4706	25.2176	25.1786
1986	8	10	30.8	23.0647	7.73529	25.6059	28.4	26.4	27.3867	24.875	25.2	25	25.9643	94.125	77	89	88.5714	31.0062	29.9	30.7	32.5643	24.5938	24.1	24.5	25.4071
1986	8	11	32.8	24.4	8.4	25.4	30.8	26.6	27.4	24.2	25.2	25.8	25.8688	91	64	90.5625	88.1875	29.4	28.3	32.4	32.3125	23.8	23.1	25.35	25.2875
1986	8	12	31.8	24	7.8	26.2	29.4	25.8	26.8	24.8	25.4	24.6	24.9	89	73	91	84	30.4	29.8	30.1	30.1	24.3	24	24.2	24.1
1986	8	13	32.0222	23.4	8.62222	25	29.2	27.0357	27.5077	23.6	25.4	25.8267	25.6083	89	74	90.9333	86.5385	28.2	29.9	32.5267	32.2	23.1	24	25.3867	25.1923
1986	8	14	26.8	22.85	3.95	24.4	30.1385	25.8	27.675	24	27.0267	24.6	25.8583	97	78.6667	91	87.5385	29.6	33.6267	30.1	32.7077	23.9	25.9533	24.2	25.5
1986	8	15	31.59	23.4167	8.17333	24.8	30.4	27.1867	27.44	23.2	26.6167	25.875	25.6429	87	78.2778	90.4375	88	27.4	32.7444	32.575	32.2667	22.6	25.5222	25.4437	25.26
1986	8	16	31.55	23.3765	8.17353	26.0105	29.5882	26.4471	27.0941	25.0765	26.5632	25.3579	25.7176	92.1176	79	91.3684	87.5294	31.1706	32.6579	31.6316	31.9059	24.7	25.4895	24.9526	25.0824
1986	8	17	32.31	23.2647	9.04529	25.7474	30.0294	27.0353	27.4412	24.8211	26.6737	25.5412	25.4625	92.4444	77.2105	88.5882	86.4118	30.8053	32.7895	31.7294	31.9588	24.4684	25.4947	24.9882	25.0882
1986	8	18	31.68	23.0684	8.61158	25.9895	29.9059	26.7133	27.3333	24.9947	26.7529	25.5765	25.8933	92.2632	78.2353	90	86.7333	31.0632	33.0412	31.7938	32.1933	24.6158	25.6529	25.0188	25.2067
1986	8	19	31.8	22.8444	8.95556	25.4444	30	27.4	27.08	24.5059	26.6235	24.8	25.7308	92.375	79.5294	81	88.2857	30.1588	32.8882	29.6	31.7643	24.1412	25.5588	23.9	24.9857
1986	8	20	31.2	22.6	8.6	26	30.6	26.4	27.4	23.4	25.2	24.6	24.4	80	65	86	77	27	28.5	29.7	28.4	22.4	23.2	23.9	23.2
1986	8	21	30.2	23.0889	7.11111	25.8	29.6	24.6	26.1	24.7833	25.2	24.2	25.7867	93.3333	70	97	88.1333	30.7278	29.1	29.9	32.1267	24.4611	23.6	24.1	25.1733
1986	8	22	30	23.4	6.6	24.4	29.2	26.4	26.6	24.2	25.2	24.6	24.7	98	73	86	86	30	29.4	29.7	29.7	24.1	23.8	23.9	23.9
1986	8	23	30.2	22.4	7.8	23	28.6	25.2	25.5	22.6	24.6	24	23.7	97	72	91	86	27.1	28.3	29	28.1	22.4	23.1	23.5	23
1986	8	24	30.8	22	8.8	23	29.2	26.2	26.2	22.6	25.2	24.6	24.1	97	73	88	86	27.1	29.4	29.9	28.8	22.4	23.8	24	23.4
1986	8	25	30.8	22.8706	7.92941	24.2	29.8	25.4	26.2	24	25.4	24.6	24.7	98	70	94	87	29.7	29.5	30.4	29.9	23.9	23.8	24.3	24
1986	8	26	31	23	8	26	29.2	26.4	27	23.8	26.6118	24.8	25.8063	83	76.5294	88	86.6875	28	32.5353	30.2	32	23	25.3824	24.2	25.1062
1986	8	27	31.84	24.2	7.64	24.6	30.8	27.8	27.8	23.8	25.6	25.4	24.9	94	66	83	81	28.9	29.4	30.8	29.7	23.5	23.7	24.6	23.9
1986	8	28	30.6	24.4	6.2	25.8	29.8	27	27.4	24.2	26.2	25.6778	25.6353	88	75	92.1111	88	29.1	31.6	32.3389	32.25	23.6	25	25.2944	25.25
1986	8	29	31.59	23.0778	8.51222	24.2	30	26.5333	26.9067	24.7667	26.7412	25.3875	25.4733	93.8235	82.5294	90.375	89.4375	30.7944	33.4824	31.6063	32.0875	24.4722	25.8647	24.9312	25.1625
1986	8	30	30.4	23.4	7	23.4	29.2	26.2	26.3	23	25.4	25.5882	25.5467	97	74	91.4118	87.8125	27.8	29.9	32.0941	32.225	22.8	24	25.1647	25.2063
1986	8	31	30.2	23.0571	7.14286	23.8	29.3	26.2	26.4	23.2	26.6	25.8429	25.6083	95	78.8571	88.5	87.5385	28	33.1643	32.3357	32.2462	23	25.7	25.2786	25.2462
1986	9	1	30.6	23.1	7.5	23.1	29	24.8	25.4	22.4	25.2	23.4	23.7	94	74	89	86	26.6	29.5	27.8	28	22.1	23.8	22.9	22.9
1986	9	2	30.6	21.2	9.4	23.2	28	25.2	25.4	23	25.2	24.2	24.1	98	80	92	90	27.9	30.2	29.5	29.2	22.9	24.2	23.8	23.6
1986	9	3	29.6	22.8737	6.72632	23	29	25.2	25.6	22.8	25.2	24.6	24.2	98	74	95	89	27.6	29.5	30.5	29.2	22.7	23.8	24.4	23.6
1986	9	4	30.6	21	9.6	25	30.4	26.2	27	24.6	26.4	25.8	25.8562	97	73	90.4706	88.3529	30.6	31.7	32.4294	32.4	24.5	25	25.3471	25.3529
1986	9	5	31	20.8	10.2	24.6	29.8	26.6	26.9	24.2	26.4	25.8056	25.8176	97	77	90.6667	87.7647	29.9	32.1	32.4278	32.1588	24.1	25.3	25.3556	25.2176
1986	9	6	31.2	23.5	7.7	25	30.4	26.8	27.3	24.6	26.9222	25.7118	25.7357	97	78.7222	91.5882	87.8667	30.6	33.4389	32.3412	32.2733	24.5	25.8611	25.3059	25.2733
1986	9	7	31.4	23.4	8	25.8	30.2	27.2	27.6	24.5222	26.2	25.5737	25.7733	94.4375	73	92.2632	88.625	30.3611	31.3	32.1789	32.1625	24.2889	24.8	25.2158	25.2188
1986	9	8	32.4	23.4	9	26.2	30.2	26.8	27.5	24.6	26.8	25.04	25.3929	88	77	93.4	88.0667	29.9	33	31.22	31.5533	24	25.7	24.72	24.8733
1986	9	9	30.8	23.1684	7.63158	26	29.8	26.8	27.3	24.6882	26.7211	25.3211	25.4875	93.3125	76.8947	91.4211	87.4118	30.6176	32.7789	31.5579	31.7	24.3765	25.5316	24.9158	24.9647
1986	9	10	31.2	23.4	7.8	24.2	29.8	26.4	26.7	23.8	25.8	25.7294	25.9375	97	73	91.2941	88.4118	29.2	30.5	32.3647	32.2471	23.6	24.4	25.3235	25.2412
1986	9	11	31	23.2211	7.77895	25.4	30	27.2	27.5	24.8	26.8895	25.5789	25.7	95	78.2222	91.5263	87.7778	30.9	33.4667	32.1105	32.0333	24.6	25.8889	25.1947	25.15
1986	9	12	31.8909	22.95	8.94091	25.4	29.4	26.4	26.9	24.6	26.2	25.7529	25.6	94	78	90.1176	87.8824	30.4	31.9	32.3235	32.0412	24.3	25.1	25.2706	25.1412
1986	9	13	31	23.1667	7.83333	23.2	29.2	26.6294	27.1118	22.6	25.6	25.5722	25.7	95	75	91.1667	88	27	30.4	32.0222	31.9588	22.4	24.3	25.1333	25.1118
1986	9	14	31.2	21.6	9.6	24	28.2	27.2	26.7	23.6	27.0211	25.3789	25.7	97	78.2632	92.1579	87.8333	28.8	33.6053	31.7684	31.8333	23.4	25.9368	24.9895	25.0167
1986	9	15	31.2	21	10.2	25.0895	29.6	25.8	27.0765	24.4842	25.8	25.5389	25.6941	95.1053	74	90.3889	88	30.3368	30.7	31.9167	31.9647	24.2526	24.5	25.0778	25.1059
1986	9	16	32.6	20.2	12.4	26	31	26.4	27.5	24.8	26	25.4529	25.4643	91	67	90.5294	89.5294	30.5	30.3	31.7647	31.8765	24.4	24.3	24.9941	25.0471
1986	9	17	31.4	19.4	12	25	30.6	27.2	27.5	24	26	25.4471	25.5214	92	70	91.3529	89.2667	29.2	30.5	31.8235	32.1733	23.6	24.4	25.0353	25.2
1986	9	18	29.4	19.2	10.2	26.6	28.4	26.8	27.1	24.2	25.6	25.4	25.1	82	80	89	84	28.6	30.9	31.5	30.3	23.3	24.6	24.9	24.3
1986	9	19	30	22.5278	7.47222	26.4	28.4	25.8	26.6	24.2	25.8	24.6	24.9	83	81	91	85	28.7	31.5	30.1	30.1	23.4	24.9	24.2	24.1
1986	9	20	29.4	24.2	5.2	25.6	28.6	25.825	26.6437	24.6412	25.6	25.1706	25.6	95	79	92.9412	89.2667	30.6471	30.8	31.5059	31.92	24.4176	24.5	24.8235	25.06
1986	9	21	29	22.3412	6.65882	24.8	28.2	26.4	26.5	24.6	25.6	25.7769	25.85	98	81	92	89	30.8	31.1	32.5462	32.3917	24.5	24.7	25.4	25.3083
1986	9	22	29.6	23.2	6.4	24.4	27.8	26.4	26.3	24.2	25.4	25.2895	25.4812	98	83	91.0526	88.3889	30	30.8	31.5053	31.4222	24.1	24.6	24.8579	24.8222
1986	9	23	30.4	22.8	7.6	23.8	29.4	26.6	26.6	23.6	25.8	25.2667	25.3643	98	75	90.4667	87.6667	29	30.8	31.38	31.4467	23.5	24.5	24.8133	24.82
1986	9	24	31.2167	22.6	8.61667	24.8	26.8	26.4	26.1	24.6	26.65	25.65	25.35	98	78.8889	89.875	88.6	30.8	32.8556	32.1	31.6867	24.5	25.5722	25.1563	24.9533
1986	9	25	29.4	23.4	6	24.4	28.8	26.2	26.4	24.2	25.8	25.6688	23.7533	98	79	92.4375	88.7333	30	31.2	32.4125	31.64	24.1	24.8	25.3188	24.9267
1986	9	26	32.0167	23.2	8.81667	25	29.4	26.9	27.1933	24.6	26.4	25.72	25.8429	97	79	91.2	89.0714	30.6	32.4	32.38	32.3714	24.5	25.4	25.2933	25.2929
1986	9	27	30.6	22.6667	7.93333	24.9556	30.2	22.2	27.15	24.4333	26.6	21.4	25.3062	95.5882	76	93	88.625	30.3056	32.4	24.9	31.9062	24.2278	25.4	21.1	25.0687
1986	9	28	31.2583	22.2	9.05833	23.2	25.4	24.4	24.4	23	24.6	23.6	23.7	98	94	94	95	27.9	30.4	28.6	29	22.9	24.3	23.3	23.5
1986	9	29	31.2167	22	9.21667	22.6	29.2	24.6	25.3	22.4	26.6444	24.2	25.4941	98	81.2778	97	89.2941	26.9	33.1556	29.9	31.7294	22.3	25.7	24.1	24.9765
1986	9	30	31.3182	22	9.31818	24.4	28.8	27	26.8	24.2	26.4941	25.3467	25.5	98	78.5294	92.2	88.5714	30	32.5118	31.7067	31.4786	24.1	25.3882	24.9667	24.8643
1986	10	1	30.4	21.8	8.6	25.4	29.8	26.4	27	24.6429	26.825	25.5467	25.7462	95.2143	79.0625	91.7333	88.9231	30.6571	33.2313	32.06	32.1308	24.4214	25.7937	25.1533	25.1846
1986	10	2	30	21.6	8.4	25.1187	30.1267	25.4	27.0571	24.5333	26.6533	25.5385	25.5923	95.8667	77.2667	92.5833	88.75	30.54	32.6933	32.1833	31.7667	24.34	25.5133	25.2333	25
1986	10	3	29.8	23.8	6	25.4	28.6	26.3846	26.8846	24.6533	25.8	25.0667	25.3455	96.2143	80	93.25	89.25	30.7733	31.3	31.2583	31.3333	24.5	24.8	24.7417	24.8
1986	10	4	29.4	22.92	6.48	25	28.2	25.4	26	24.6	26.3533	25.3	25.4615	97	77.1333	93.4615	89	30.6	32.0933	31.7846	31.3231	24.5	25.18	25.0385	24.7769
1986	10	5	29.4	23.2	6.2	23.2	27.4	24.2	24.8	23	26.4267	24	25.5071	98	82.7333	98	90.7857	27.9	32.8667	29.7	32.1071	22.9	25.58	23.9	25.2071
1986	10	6	30.6	22.8059	7.79412	24.6	29.6	25.9733	26.58	23.8	26.525	25.1429	25.45	94	80.5	94.3571	89.9286	28.9	32.8062	31.5357	31.7214	23.5	25.5813	24.8714	24.9571
1986	10	7	30.4	23	7.4	25.2	29	25	26	24.36	26.7667	23.6	25.5857	93.0667	80.3333	89	88.5385	29.9333	33.3067	28.2	31.8615	24	25.8	23.1	25.0308
1986	10	8	31.4	23.2	8.2	24.8	30	26.8	27.1	24.6	25.4	25.6286	25.6538	98	69	92.5714	89.8462	30.8	29.4	32.3143	32.0846	24.5	23.7	25.2857	25.1769
1986	10	9	30.6	22.975	7.625	25.6	29.8	26.2	27	25.0625	26.7067	25.3062	25.7333	95.125	80.6667	91.1875	89.0667	31.4312	33.2	31.5437	32.08	24.8312	25.7867	24.8937	25.2
1986	10	10	30.7818	22.4133	8.36848	25.2	29.425	27.025	27.2125	24.825	26.8667	25.7875	25.9	95.5625	81.4	91.375	89.2667	31.05	33.56	32.4625	32.46	24.6188	25.9533	25.3875	25.3667
1986	10	11	30.6	22.8118	7.78824	25.5529	29.2	26.9375	27.275	25	26	25.5	25.8	95.2	78	89.6875	87.8	31.32	31.5	31.8187	32.16	24.7867	24.9	24.9875	25.2133
1986	10	12	30.2	22.4	7.8	23.4	29.4	24.4	25.4	23.4	26.2	23.6	25.3929	0	78	94	90	28.8	31.9	28.6	29.7	23.4	25.1	23.3	23.9
1986	10	13	30.2	22.6	7.6	23.6	29.4	25.4	26	23.4	26.8235	24.6	25.6824	98	79.2941	94	89.0625	28.6	33.2824	30.4	32.1313	23.3	25.8059	24.3	25.2
1986	10	14	31.4909	23	8.49091	24.6	27.4	26.8118	27.1875	24.4	26.8588	25.1867	23.975	98	79.1176	90.4667	88.7143	30.4	33.3176	31.28	31.8071	24.3	25.8353	24.7333	25.0286
1986	10	15	29.2	23.2	6	23.8	27.2	24	24.8	23.6	24.6	23.6	23.9	98	81	97	92	29	29.2	28.8	29	23.5	23.6	23.4	23.5
1986	10	16	27.6	23	4.6	24.6	25.4	23.6	24.3	24.4	24.8	23.4	24.2	98	95	98	97	30.4	30.9	28.6	30	24.3	24.6	23.3	24.1
1986	10	17	29.4	22.4	7	23	28.8	24.8	25.3	22.8	26.4588	24.4	25.575	98	80.4706	97	89.0714	27.6	32.6882	30.3	31.6786	22.7	25.4824	24.3	24.95
1986	10	18	30	22.6	7.4	23.4	28.4	25.2	25.5	23.2	26.4933	24.2	25.5786	98	78.8	92	89.2857	28.3	32.6333	29.5	31.8786	23.1	25.42	23.8	25.0571
1986	10	19	29.8	22.2	7.6	22.8	28.4	25.4	25.5	22.6	25.4	24.4	24.1	98	79	92	90	27.3	30.4	29.9	29.2	22.5	24.3	24	23.6
1986	10	20	30.4	22.8	7.6	23.8	29.4	25.8	26.2	23.6	25.8	25.0267	25.4615	98	75	92.5333	90.5385	29	30.8	31.1733	31.8231	23.5	24.5	24.6667	25.0231
1986	10	21	29.4	23.8	5.6	24.4	28.6	26.8	26.6	24.2	25	24.6	24.6	98	75	84	86	30	29.3	29.5	29.6	24.1	23.7	23.8	23.9
1986	10	22	30.4	22.6	7.8	24.6	29.2	25.8	26.4	23.8	25.8	24.8	24.8	94	76	92	87	28.9	30.9	30.6	30.2	23.5	24.6	24.4	24.2
1986	10	23	30.6667	23.4	7.26667	25.2944	30	26.8154	27.0154	24.5438	26.4	25.4714	25.5071	94.5625	75	90.4615	89.0769	30.4188	32	32.0615	31.9154	24.275	25.2	25.1308	25.0692
1986	10	24	31.2	22.9294	8.27059	25	30	26.4	27	24.2	26.7294	25.4	25.6133	94	83.1765	94.1333	90.6667	29.7	33.5235	32.0133	32.0933	23.9	25.9235	25.1467	25.1533
1986	10	25	30.8889	22.9667	7.92222	24.2	30	26	26.5	24	26.6533	25.225	25.5133	98	79.7333	92.8125	89.1333	29.7	32.96	31.5625	31.7133	23.9	25.6533	24.875	24.9867
1986	10	26	30.4	24.3	6.1	25.2	29.8	23.2	25.4	24.8	26.675	25.6	25.5625	97	79.0625	93.875	89.5625	31	32.9312	32.35	31.8313	24.7	25.625	25.3375	25.05
1986	10	27	28.2	22.76	5.44	24	25.3	23.8	24.2	23.7	24.2	23.4	23.8	98	91	97	95	29.1	29.5	28.5	29	23.6	23.8	23.2	23.5
1986	10	28	31	23.2	7.8	23.2	29.4	24.2	25.3	23	26.8143	23.2	25.5846	98	80.9286	92	90.0769	27.9	33.4286	27.8	31.9769	22.9	25.8929	22.8	25.1
1986	10	29	30	22.9875	7.0125	24	28.2	22.4	24.3	23.3	25.8	22.3	23.8	94	83	99	92	28.1	31.6	26.8	28.9	23	25	22.3	23.4
1986	10	30	30.34	21.8	8.54	23.2	28	23.4	24.5	23	25.2	22.6	23.6	98	80	93	91	27.9	30.2	26.9	28.3	22.9	24.2	22.3	23.1
1986	10	31	31.2	22	9.2	24.2	30.6	27.2	27.3	24	26.2	25.2667	25.5769	98	71	93	89.7857	29.7	31.1	31.6214	31.4357	23.9	24.7	24.9286	24.8357
1986	11	1	29.8	22.2	7.6	24.4	28.2	26.6	26.5	23.2	25.4	24.9882	25.2733	90	80	93.2941	90.2	27.6	30.6	31.1353	31.42	22.7	24.4	24.6588	24.82
1986	11	2	30	22.8	7.2	23.6	29.2	26	26.2	23.4	26	25.1294	25.24	98	78	92.875	88.8667	28.6	31.5	31.6062	31.1467	23.3	24.9	24.9187	24.66
1986	11	3	29.8	21.4	8.4	23	28.8	26.6	26.3	22.8	25.4	25.2	25.2882	98	76	90.8235	89.1176	27.6	30.2	31.3176	31.3176	22.7	24.2	24.7471	24.7471
1986	11	4	30	21.8	8.2	23.8	29.4	26.2	26.4	23.4	26.2	25.125	25.3125	97	78	93.75	89.875	28.5	31.9	31.45	31.3938	23.2	25.1	24.825	24.8187
1986	11	5	29.8	22	7.8	23.2	29.2	25.4	25.8	22.8	26.4	24.8	24.7	97	80	95	91	27.5	32.5	30.9	30.3	22.6	25.5	24.6	24.2
1986	11	6	30	22.4	7.6	23.4	29.2	25.4	25.9	22.8	26.4	24.6	24.6	95	80	94	90	27.3	32.5	30.4	30.1	22.6	25.5	24.3	24.1
1986	11	7	30.32	22.4	7.92	24.9278	28.8	26.2	26.8643	26.2	25.4	25.0286	25.1071	93.9412	76	91.6923	88.9231	29.6765	30.2	31.0154	31.0692	23.8647	24.2	24.6	24.6385
1986	11	8	29.2	23.6	5.6	24.8	28.6	23.4	25	24.6	26.2882	23.2	23.5867	98	80.1176	98	88.7143	30.8	32.2706	28.3	31.0786	24.5	25.2882	23.1	24.65
1986	11	9	28.8	22.6	6.2	23.6	28.4	25.6	25.8	23.4	25.8	25.0125	25.3562	98	81	91.9333	90.1333	28.6	31.5	31.14	31.56	23.3	24.9	24.68	24.8867
1986	11	10	29.4	22.8	6.6	23.8	28.2	25.8	25.9	23.6	26.725	25.0353	25.3538	98	82.25	93.1176	89.9333	29	33.3812	31.2235	31.4333	23.5	25.8625	24.7059	24.8267
1986	11	11	29.4	23.4824	5.91765	24.8	28.2	25.4	26	24.6	25.8	25.2125	25.3143	98	83	92.625	89.5714	30.8	31.6	31.4812	31.3857	24.5	25	24.8687	24.8
1986	11	12	29.2	24.6	4.6	24.8611	28.2	25.6	26.625	24.4625	25.8	25.1765	25.48	94.75	83	93.4118	89.8667	30.2875	31.6	31.4765	31.74	24.2125	25	24.8588	25.0133
1986	11	13	29.4	23.4933	5.90667	25.4	27.8	26.2	26.4	24.2824	25.6	25.1867	25.4	95.6471	84	90.0667	89	30.0235	31.3	31.18	31.5067	24.0588	24.8	24.68	24.8667
1986	11	14	29.2	24	5.2	24.2	28.4	25.2	25.8	23.8	25.8	24.8	24.8	97	81	97	92	29.2	31.5	31	30.6	23.6	24.9	24.7	24.4
1986	11	15	30.2	23.175	7.025	25.2	28.2	26.4	26.5	24.2	26.5733	25.4077	25.5091	92	81.4	93.4615	89.4167	29.5	33.0133	31.9308	31.5583	23.8	25.6533	25.0769	24.875
1986	11	16	28.2	22.9412	5.25882	25	27.4	25.2	25.7	24.8	25.6	24.6	25	98	87	95	93	31.2	31.6	30.5	31.1	24.7	25	24.4	24.7
1986	11	17	29.8	23.4	6.4	24	28.4	26.5176	26.7133	23.8	26.3625	25.4533	25.5	98	82.5625	93.0667	90.5385	29.3	32.7375	31.98	31.8769	23.7	25.525	25.1267	25.0462
1986	11	18	29.2	23.4	5.8	25.2	28.4	26.2	26.5	24.8	26.3733	25.2533	25.4	97	83.8	90.9333	89.9231	31	32.8333	31.38	31.5692	24.7	25.5867	24.8133	24.9
1986	11	19	31.6	23.6	8	25.4	28.4	25.2	26	24.8	26.25	23.8	25.4563	95	79.1875	89	89.1875	30.9	32.0938	28.5	31.5813	24.6	25.1625	23.3	24.9187
1986	11	20	27.4	23.8	3.6	25	26.2	25.4	25.5	24.8	26.4688	25.2	25.5267	98	85.1875	98	90.8571	31.2	33.225	31.9	31.9714	24.7	25.7625	25.1	25.1214
1986	11	21	32.2	21.8	10.4	22.6	29.2	25.4	25.6	22.4	26.4889	24.4	25.48	98	82.1667	92	89.9333	26.9	32.9278	29.9	31.74	22.3	25.6222	24	25.0067
1986	11	22	29	21.2	7.8	22.4	28	24.2	24.7	22.2	25	23.8	23.7	98	79	97	91	26.6	29.7	29.2	28.5	22.1	23.9	23.6	23.2
1986	11	23	30.26	21.2	9.06	24.2	27.8	24	25	23.2	25.4	23.4	24	92	83	95	90	27.8	30.8	28.4	29	22.8	24.6	23.2	23.5
1986	11	24	29.6	20.6	9	25.2353	28.6	24.8	26.4533	24.4	25.4	24.2	25.2714	93.9375	77	95	91.2143	30.1438	30.3	29.8	31.5214	24.1063	24.3	24	24.8571
1986	11	25	29.2	21.2	8	21.8	27.8	24.2	24.5	21.6	24.6	23.4	23.2	98	77	94	90	25.7	28.8	28.2	27.6	21.5	23.4	23.1	22.7
1986	11	26	28.8	20.6	8.2	22.6	28	24.8	25	22.4	24.6	24.2	23.7	98	76	95	90	26.9	28.7	29.8	28.5	22.3	23.3	24	23.2
1986	11	27	28.4	21.6	6.8	23.8	27.8	24.2	25	22.6	25	23.4	23.7	90	80	94	88	26.6	29.8	28.2	28.2	22.1	24	23.1	23.1
1986	11	28	29.2	21.4	7.8	24.9789	28.4	24.8	26.5529	24.0375	25.2	24.2	25.1615	93.5333	77	95	89.3571	29.4562	29.9	29.8	31	23.725	24.1	24	24.5786
1986	11	29	29.4	20.4	9	25.2053	28.2	24.6	26.78	24.1333	24.6	23.6	25.3643	92.4444	75	92	89.0714	29.5056	28.5	28.4	31.4571	23.75	23.3	23.2	24.8214
1986	11	30	29.2	20.6	8.6	21.8	28	23.2	24	21.6	24.2	22.2	22.7	98	73	92	88	25.7	27.7	26.1	26.5	21.5	22.8	21.8	22
1986	12	1	29.2	20.2	9	21	28.2	23.4	24	20.6	24.4	22.6	22.5	97	73	93	88	24	28	26.9	26.3	20.4	23	22.3	21.9
1986	12	2	29.4	20.2	9.2	22	28.6	25	25.1	21.8	25.6	24.2	23.9	98	79	94	90	26	30.8	29.7	28.8	21.7	24.5	23.9	23.4
1986	12	3	30.2	22	8.2	23.2	29.4	25.4	25.9	22.2	25.5333	24.4	24.5667	92	78.4444	92	88.6667	26.1	30.6389	29.9	30.1733	21.8	24.4111	24	24.1333
1986	12	4	29.3818	22.5842	6.79761	25.6	30.8	26.2	27.2	24.2	25.4	24.5333	24.7222	89	65	93	89.2222	29.3	28.8	30.2722	30.2722	23.7	23.4	24.1889	24.2056
1986	12	5	31.8	22.3474	9.45263	24.4947	30.2	25.8	25.9471	23.6556	26	24.6	24.7467	93.2941	72	91	90.25	28.7611	30.8	30.1	30.3813	23.3333	24.5	24.2	24.2625
1986	12	6	29.8	24.4	5.4	25.2	29	25.6	26.4	24.8	26	24.8	25.2	97	79	94	90	31	31.6	30.8	31.1	24.7	25	24.5	24.7
1986	12	7	28	23.4	4.6	24.6	27.4	24.6	25.3	24.4	25	24.2	24.5	98	82	97	93	30.4	30.1	29.9	30.1	24.3	24.1	24.1	24.2
1986	12	8	29	23.4	5.6	23.8	27.4	24	24.8	23.4	24.6	23.2	23.7	97	80	94	90	28.5	29.1	27.9	28.5	23.2	23.6	22.9	23.2
1986	12	9	29.8417	22	7.84167	24.9667	28.8	23.8	26.4125	23.8941	24.4	22.8	24.8857	91.6875	70	92	88.4	29.0412	27.6	27.1	30.5733	23.4941	22.7	22.4	24.3333
1986	12	10	30	20.4	9.6	22.4	29.4	24	25	21.8	24.8	23.2	23.3	95	69	94	86	25.7	28.2	27.9	27.3	21.5	23.1	22.9	22.5
1986	12	11	31.2	22.4	8.8	23.6	30.4	25.2	26.1	23.2	25	24.2	24.1	97	65	92	85	28.2	28.1	29.5	28.6	23	23	23.8	23.3
1986	12	12	30.4	21.8	8.6	22	28.6	23.6	24.5	21.8	24.2	22.6	22.9	98	70	92	87	26	27.3	26.7	26.7	21.7	22.5	22.2	22.1
1986	12	13	28.4	21.4	7	23.2	27.4	24.2	24.8	21.2	23.4	22.8	22.5	84	72	89	81	23.8	26.1	26.8	25.6	20.3	21.8	22.2	21.5
1986	12	14	28.2	21.75	6.45	23.6	27.2	24.2	24.8	21.8	24	23	22.9	86	77	90	84	24.9	27.7	27.3	26.6	21	22.8	22.5	22.1
1986	12	15	29.2	21.2	8	21.4	28.4	25.2	25	21.2	24.6	22.8	22.9	98	73	82	84	25	28.4	26.1	26.5	21.1	23.2	21.8	22
1986	12	16	28.4	21.2	7.2	22.2	27.2	23.6	24.2	21.6	23.6	22.2	22.5	95	74	89	86	25.4	26.7	25.8	26	21.3	22.2	21.6	21.7
1986	12	17	28.4	22.2	6.2	23.7789	27.4	24.6	25.6706	22.8556	24.2	23	24.0059	93.6667	77	87	87.7647	27.3667	28.1	27	28.8353	22.5167	23	22.4	23.3824
1986	12	18	28.6	20.6	8	22.4	27	23.6	24.1	22.2	24.2	22.4	22.9	98	79	90	89	26.6	28.3	26.3	27.1	22.1	23.1	21.9	22.4
1986	12	19	28.4	20.6	7.8	22.6	27.2	23.2	24.1	21.4	24.2	22.4	22.7	90	78	93	87	24.7	28.2	26.5	26.5	20.9	23.1	22.1	22
1986	12	20	28.8	22.6	6.2	23.6	27.4	24.4	25	23.2	24.2	23.4	23.6	97	77	92	89	28.2	28.1	28.1	28.1	23	23	23	23
1986	12	21	28	23	5	23.6	27	24.2	24.8	23.2	23.8	23.2	23.4	97	77	92	88	28.2	27.3	27.8	27.8	23	22.6	22.8	22.8
1986	12	22	28.6	22.8	5.8	23.6	27.4	23.8	24.6	23.2	24.2	22.6	23.3	97	77	90	88	28.2	28.1	26.6	27.6	23	23	22.1	22.7
1986	12	23	28.2	22	6.2	23.2	27.4	23.4	24.4	22.8	24.4	22.6	23.3	97	78	93	89	27.5	28.6	26.9	27.6	22.6	23.3	22.3	22.7
1986	12	24	31	22	9	23	28.2	23.4	24.5	22.8	24.4	22.8	23.3	98	73	95	89	27.6	28	27.3	27.7	22.7	23	22.6	22.7
1986	12	25	28.8	19	9.8	20.8	24.6	22.2	22.5	20.6	24.2	21	21.9	98	97	90	95	24.1	29.9	24.1	26	20.5	24.1	20.5	21.7
1986	12	26	28.4	18.4	10	20.4	27.8	22.4	23.3	20.2	24.2	21.6	22	98	74	93	89	23.5	27.8	25.3	25.5	20.1	22.8	21.3	21.4
1986	12	27	29	18.4	10.6	21.6	27.8	23.2	24	21.2	24.2	22.4	22.6	97	74	93	88	24.9	27.8	26.5	26.4	21	22.8	22.1	22
1986	12	28	28.4	18.4	10	21.8	27.2	23.6	24	21.6	24	22.8	22.8	98	77	93	90	25.7	27.7	27.2	26.9	21.5	22.8	22.5	22.3
1986	12	29	27	19	8	20.4	26	23	23.1	20.2	23.4	22	21.9	98	80	92	90	23.5	27	25.8	25.4	20.1	22.4	21.6	21.4
1986	12	30	27.8	19.8	8	20.4	27.4	22.4	23.1	20.2	24	21.2	21.8	98	76	90	88	23.5	27.6	24.4	25.2	20.1	22.7	20.7	21.2
1986	12	31	38.4	18.6	19.8	19.2	27	23	23	19	23.4	22.4	21.6	98	74	95	89	21.8	26.4	26.7	25	18.9	22	22.2	21

## Sheet: 1987
			Temperature			Temperature				Temperature				Relative Humidity				Pressure				Dew temperature
Year	Month	Day	Maximum	Minimum	Max-Min	1899-12-31 07:00:00	1899-12-31 13:00:00	1899-12-31 19:00:00	Average	1899-12-31 01:00:00	1899-12-31 13:00:00	1899-12-31 19:00:00	Average	1899-12-31 01:00:00	1899-12-31 13:00:00	1899-12-31 19:00:00	Average	1899-12-31 07:00:00	1899-12-31 13:00:00	1899-12-31 19:00:00	Average	1899-12-31 07:00:00	1899-12-31 13:00:00	1899-12-31 10:00:00	Average		Month	Taverage	Haverage
1987	1	1	30.2167	20.8778	9.33889	23.8889	27.8235	24.6529	25.2625	22.7765	25.0778	23.6875	23.8067	90.8235	80.8889	93.0625	88.4667	26.9412	30.0778	28.7438	28.5867	22.2882	24.0722	23.3312	23.22		January	24.7427	85.6217
1987	1	2	28.8	18.8	10	23	28	23.8	24.6	22.4	24.4	22.8	23.2	95	75	92	87	26.7	28.2	27.1	27.3	22.2	23	22.4	22.5		February	25.3622	86.286
1987	1	3	30	18	12	21.4	28.6	23.6	24.3	20.2	24.8	22.4	22.5	90	74	90	85	22.9	28.8	26.3	26	19.6	23.4	21.9	21.7		March	25.6456	86.2309
1987	1	4	28.2	21.4	6.8	23	27.2	23.8	24.5	22.6	23.6	22.8	23	97	74	92	88	27.1	26.7	27.1	27	22.4	22.2	22.4	22.3		April	26.6633	89.1214
1987	1	5	28.4	20.2	8.2	21.4	27.2	23	23.6	21.2	23.8	21.6	22.2	98	75	89	87	25	27.2	24.9	25.7	21.1	22.5	21	21.5		May	26.9458	92.3812
1987	1	6	27.8	21.2	6.6	21.4	26.8	21.8	22.9	21.4	23.4	21	23.8625	0	75	93	89	25.5	26.5	24.3	25.4	21.4	22.1	20.6	21.4		June	27.5999	91.2445
1987	1	7	27.8	21.2	6.6	21.4	26.2	22.8	23.3	21.2	22.6	21.8	21.9	98	74	92	88	25	25	25.4	25.2	21.1	21.1	21.4	21.2		July	26.9983	88.5901
1987	1	8	28.6	18.8	9.8	19.2	28	24.2	23.9	19	22.8	22.4	21.4	98	64	86	83	21.8	24.3	25.9	24	18.9	20.6	21.7	20.4		August	27.1419	88.9032
1987	1	9	29	19.4	9.6	19.6	27.4	25.2	24.4	19.4	24.8	23.8	22.7	98	81	89	89	22.4	29.6	28.5	26.8	19.3	23.9	23.3	22.1		September	26.9043	89.8676
1987	1	10	30.6	19.8	10.8	21.8	29.8	24.6	25.2	21.4	25.2	23.4	23.3	97	69	90	85	25.2	29	28	27.4	21.2	23.5	22.9	22.6		October	26.5516	89.5806
1987	1	11	30.6	22	8.6	24.2	29.6	26.2	26.6	22.8	24.2	24.4	23.8	89	64	86	80	26.8	26.6	29.4	27.6	22.2	22.1	23.7	22.7		November	26.5227	89.6076
1987	1	12	30.6	20.2	10.4	21	28.2	24.4	24.5	20.4	24	23.2	22.5	95	71	90	85	23.6	27	27.6	26.1	20.1	22.4	22.7	21.7		December	26.029	88.8065
1987	1	13	28.8	20.4	8.4	22.6	28.4	24.2	24.9	22	24.4	23.2	23.2	95	72	92	86	26	27.9	27.8	27.2	21.8	22.9	22.8	22.5
1987	1	14	27.8	20.4	7.4	22	26.2	25	24.5	21.4	23.2	23.2	22.6	95	78	86	86	25.1	26.4	27.2	26.2	21.1	22	22.5	21.9
1987	1	15	29.8	20.4	9.4	20.6	28.8	24.2	24.5	20.2	23.2	23	22.1	96	62	90	83	23.4	24.7	27.3	25.1	20	20.9	22.5	21.1
1987	1	16	29.4	20.6	8.8	23.8	27.6	24.4	25	21.6	23.4	23	22.7	83	70	89	81	24.3	26	27.1	25.8	20.6	21.7	22.4	21.6
1987	1	17	29.6	20.8	8.8	23.8	28.2	24.6	25.3	23	24.4	23.4	23.6	93	73	90	86	27.5	28	28	27.8	22.7	23	22.9	22.9
1987	1	18	31.2	20.8	10.4	22.4	29.6	24.6	25.3	22.2	23.8	23	23	98	62	87	82	26.6	25.6	27	26.4	22.1	21.5	22.4	22
1987	1	19	29.4	20.8	8.6	22	28	24.2	24.6	21.8	24.2	23.2	23.1	98	73	92	88	26	27.7	27.8	27.1	21.7	22.8	22.8	22.4
1987	1	20	27.8	21	6.8	22.8	27.2	23.8	24.4	21.2	23.6	22.8	22.5	87	74	92	84	24.1	26.7	27.1	26	20.5	22.2	22.4	21.7
1987	1	21	28.6	21	7.6	22.8	27.2	23.8	24.4	21.2	23.6	22.8	22.5	87	74	92	84	24.1	26.7	27.1	26	20.5	22.2	22.4	21.7
1987	1	22	29.3818	19.8	9.58182	20	27.9722	24.7167	25.1222	20	24.8444	23.4111	1	0	78.3889	90.8333	87.6111	23.4	29.4333	28.1111	27.95	20	23.7278	22.9556	22.85
1987	1	23	29.1	20.8529	8.24706	23.21	27.6	24.7222	25.1944	21.7895	24	23.2667	23.2722	89.4737	74	89.7222	85.4444	25.3211	27.4	27.7444	27.3944	21.2158	22.6	22.7444	22.4944
1987	1	24	29.3667	20.7647	8.60196	23.31	27.2	22.6	25.3111	22.0526	24.2	21.6	23.4722	91.7368	78	92	86.8333	25.9	28.2	25.1	27.8556	21.6158	23.1	21.2	22.7778
1987	1	25	29	20	9	22	28	24	24.5	20.4	23.6	22.4	22.1	87	69	87	81	22.9	26.2	26	25	19.7	21.9	21.7	21.1
1987	1	26	29.2385	20	9.23846	21.2	28	24.8444	25.1	20.6	24	23.6	23.2333	95	72	91.0556	86.4444	23.9	27.2	28.4389	27.3889	20.3	22.5	23.15	22.5111
1987	1	27	28.8385	20.4235	8.41493	22.7947	27.4	25.1158	25.1889	21.9053	23.2	23.7368	23.4632	93.1667	70	90.5263	87.9444	25.6389	25.6	28.6158	27.8889	21.45	21.5	23.2474	22.8167
1987	1	28	29.2	20.4	8.8	23	28	25.4	25.5	21.4	24.4	24.2	23.3	87	75	91	84	24.4	28.2	29.4	27.3	20.7	23	23.8	22.5
1987	1	29	29.2	20.4	8.8	24.4	25.2	25.4	25.1	22.4	24	23.4	23.3	84	91	85	87	25.7	29	27.4	27.4	21.6	23.5	22.6	22.6
1987	1	30	29.2667	20.6	8.66667	22.4	27.4	24.6706	25.18	21.6	24	23.4333	23.4533	93	76	90	86.25	25.3	27.6	28.0389	27.8562	21.3	22.7	22.9222	22.7813
1987	1	31	28.85	20.7059	8.14412	22.9789	27.6588	24.5556	24.8647	21.9158	24.6556	23.3263	23.2833	91.3684	79.4444	90.5263	87.2778	25.6368	29.1667	27.9158	27.5722	21.4474	23.5722	22.8526	22.6222
1987	2	1	29.4545	20.625	8.82955	25.2	28.2941	25.1235	25.4313	24.4	25.2111	23.6889	23.8063	94	79.1111	89	87.375	30	30.2167	28.4056	28.5062	24.1	24.0944	23.1167	23.1562
1987	2	2	29.4909	20.7	8.79091	23.4	28.1647	24.925	25.2938	22.4111	24.6588	23.6889	23.5353	92.0556	76.5294	90.0588	86.8125	26.5833	28.9176	28.5529	27.9375	22	23.4118	23.1941	22.8187
1987	2	3	29.8	20.2	9.6	25	28.4	25	25.9	23.4	25.6	24	24.3	87	80	92	87	27.7	30.9	29.2	29.3	22.8	24.6	23.6	23.7
1987	2	4	29.35	20.2	9.15	24.8	29	25.0111	25.2833	23.4	25.6	23.5789	23.4895	89	76	88.5263	85.4211	27.8	30.6	28.2105	27.7842	22.9	24.4	23	22.7211
1987	2	5	28.9833	20.4	8.58333	23.4	27.6	24.6353	24.9941	23	25.2	23.4333	23.4167	97	82	90.3889	87.3333	27.8	30.4	28.0778	27.8556	22.8	24.3	22.9389	22.7722
1987	2	6	29.3	20.7412	8.55882	22.6632	28.1889	24.8824	25.1353	21.8737	24.9474	23.8556	23.5889	93.5263	77	91.8333	87.7778	25.7737	29.5053	28.9889	28.1833	21.5211	23.7158	23.45	22.9611
1987	2	7	30.8	20.4	10.4	23.6	28	25.2	25.5	23	25	23.8	23.9	95	79	89	88	27.7	29.7	28.5	28.6	22.8	23.9	23.3	23.3
1987	2	8	29.7667	20.4	9.36667	23.2	27.4	25.2706	25.6353	22.6	24.4	24.1222	23.8	95	78	91.0556	86.9375	27	28.6	29.4444	28.425	22.4	23.3	23.6722	23.1062
1987	2	9	29.7	20.6	9.1	22.6	27.9222	24.8471	25.2353	22.4	24.7	24.0235	23.8125	98	78.3889	92.1765	88.5625	26.9	29.1444	29.2765	28.5813	22.3	23.5556	23.6294	23.2313
1987	2	10	29.6545	21.5882	8.06631	23.6842	28.0667	25.0444	25.4722	22.5263	24.7	23.8421	23.65	90.8947	77.7778	90.9474	87	26.5895	29.1278	28.9053	28.1722	22.0368	23.5	23.3947	22.9556
1987	2	11	30	20.6	9.4	24	28.4	24.8	25.5	22.6	24.8	23.6	23.7	89	75	91	85	26.5	28.9	28.3	27.9	22	23.5	23.1	22.9
1987	2	12	30	20.8	9.2	22.4	27.2	25.6	25.2	21.8	26.2	24	24	95	92	88	92	25.7	33.3	28.8	29.3	21.5	25.9	23.4	23.6
1987	2	13	29.4545	21	8.45455	21.4	27.4	25.0471	25.3412	21.2	24.4	23.5444	23.2765	98	78	88.6667	85.4118	25	28.6	28.0833	27.3412	21.1	23.3	22.9556	22.5118
1987	2	14	30	21.2	8.8	22.4	28	25.8	25.5	21.2	24.6	24.2	23.3	90	76	88	85	24.4	28.7	29.1	27.4	20.7	23.3	23.6	22.5
1987	2	15	29.4182	21.4	8.01818	21.6	27.4	24.9176	25.0063	21.4	24.2	23.5882	23.3625	98	77	90.0588	86.625	25.3	28.1	28.3471	27.6313	21.3	23	23.0882	22.6625
1987	2	16	29.6	21.6	8	22.6	28.7	25	25.4278	22.4	24.4	23.6	23.6294	98	70	89.2105	85.5294	26.9	27.7	28.3	28	22.3	22.8	23.0526	22.8588
1987	2	17	28.8	22.2	6.6	23.0737	28	25.2	25.5222	22.2333	25	24	23.6778	90.9444	79	91	84.7222	26.1111	29.7	29	27.9833	21.7444	23.9	23.5	22.8722
1987	2	18	29.8	21	8.8	21.4	29	25.2	25.2	21.2	25	23.6	23.3	98	72	88	86	25	29	28.1	27.4	21.1	23.5	23	22.5
1987	2	19	29.6909	21.4	8.29091	22.2	29.2	24.6	25.2	21.4	25.2	24	23.5	93	73	95	87	24.9	29.4	29.4	27.9	21.1	23.8	23.8	22.9
1987	2	20	30	22.2	7.8	24.6	28.4	25.3	25.6611	24	27.2	23.8	23.4412	95	91	88.2632	84.3529	29.4	35.3	28.5316	27.5176	23.8	26.8	23.2105	22.5941
1987	2	21	29.8	22.4	7.4	23.6	28.4	24.6	25.3	22.6	24.2	23.4	23.4	92	71	90	84	26.7	27.4	28	27.4	22.2	22.6	22.9	22.6
1987	2	22	29.6727	23.6	6.07273	23.6	28	23.4	24.6	21.4	24	23.2	22.9	82	72	98	84	24	27.2	28.3	26.5	20.4	22.5	23.1	22
1987	2	23	29.8	21.4	8.4	21.4	29	24.6	24.9	20.6	24.4	23.2	22.7	93	69	89	84	23.7	27.5	27.5	26.2	20.2	22.7	22.7	21.8
1987	2	24	29.8	21.4	8.4	22.4	28.2667	24.8	25.5	21.6	24.5278	23.4	23.4471	93	75.2222	89	85.2941	25.3	28.5278	27.8	27.6	21.3	23.2056	22.9	22.6588
1987	2	25	28.8727	22.4	6.47273	25.2	28	24.9889	25.3556	23	25	23.7579	23.5611	83	79	90.5789	86.9444	26.6	29.7	28.6684	27.9944	22.1	23.9	23.2842	22.8778
1987	2	26	29.2182	21.775	7.44318	23.6211	28.3444	25.2444	25.6278	22.3412	25.1579	23.9053	23.9063	91.5625	77.6316	89.7368	86.4706	26.3706	29.9474	28.8579	28.4941	21.9118	23.9895	23.4	23.1471
1987	2	27	30.6	24.4	6.2	25.4	27.2	25.3647	25.5188	22	26.3	23.6	24	75	93	90.8889	86.3125	24.2	33.6	29.3333	28.2937	20.5	26	23.6833	23.0375
1987	2	28	29.3455	24.8	4.54545	25	28.4	25.3444	25.9	23	28.3	23.7158	23.9125	84	99	87.9474	85.125	26.8	38.4	28.3947	28.45	22.2	28.3	23.0947	23.1375
1987	3	1	30.2	24.6	5.6	23.8632	28.4	24.8	25.4647	22.8211	24.2	23.4	23.9667	91.6316	71	89	86.5	27.1316	27.4	27.8	28.6667	22.3789	22.6	22.9	23.2778
1987	3	2	30.2	23.8	6.4	24.6	26	24.8	25	22.8	23.6	23.4	23.3	86	82	89	86	26.5	27.5	27.8	27.3	22.1	22.7	22.9	22.5
1987	3	3	30.2	23	7.2	23.4	27.6	25.4	25.5	23	24.4	23.8	23.7	97	77	88	87	27.8	28.4	28.4	28.2	22.8	23.2	23.2	23.1
1987	3	4	29.5	21.8059	7.69412	23.6556	28.25	25.2625	25.5938	22.7333	24.9556	24.05	23.8875	92.6111	76.5556	89.4375	86.5625	27.0556	29.4444	29.0938	28.4937	22.3389	23.7056	23.5312	23.1813
1987	3	5	30.2	21.8	8.4	22	26.6	24	24.1	21.6	24	22.4	22.7	97	81	87	88	25.5	28.1	26	26.5	21.4	23	21.7	22.1
1987	3	6	28.8	20.2	8.6	20.6	27.6	24.6	24.4	20.4	24.2	22.8	22.5	98	76	86	87	23.8	27.9	26.5	26.1	20.3	22.9	22.1	21.8
1987	3	7	28.4	20.8	7.6	22.2	27	25.6	25.1	22	24.2	23.8	23.3	98	79	86	88	26.3	28.3	28.3	27.6	21.9	23.1	23.1	22.7
1987	3	8	29.6	20.2	9.4	20.8	28.2	25.4	25	20.4	24	23.6	22.7	96	71	86	84	23.7	27	27.9	26.2	20.2	22.4	22.9	21.8
1987	3	9	29.2	21	8.2	23.4526	28.4	24.4	25.6941	22.7158	23.6	22.8	23.9	94.1053	67	87	86.1579	27.1579	25.9	26.7	28.5	22.4	21.7	22.2	23.1526
1987	3	10	28.6	20	8.6	20.6	26.8	23.4	23.5	20.4	23.4	22.4	22.1	98	75	92	88	23.8	26.5	26.4	25.6	20.3	22.1	22	21.5
1987	3	11	29.6	19.2	10.4	20	28.6	25.2	24.8	19.8	23	22.6	21.8	98	62	80	80	22.9	24.4	25.7	24.3	19.7	20.7	21.5	20.6
1987	3	12	29.6	20	9.6	21.2	28.6	24.8	24.9	20.2	23.6	22.6	22.1	91	66	83	80	23	25.8	25.9	24.9	19.7	21.6	21.7	21
1987	3	13	30	21.2	8.8	23	28.4	25	25.4	22.4	23.6	23.2	23.1	95	67	86	83	26.7	25.9	27.2	26.6	22.2	21.7	22.5	22.1
1987	3	14	32	21.6	10.4	25.4	28.4667	26.6	25.6294	24.2	25.2632	26.4	23.9778	91	77.8421	98	86.4706	29.4	30.1263	34.3	28.4765	23.8	24.0789	26.3	23.1412
1987	3	15	30.0364	26.6	3.43636	28.4	28.5176	24.2	25.6188	24.6	21.2	23.6	23.1	73	76.9474	95	85.9412	28.4	29.9947	28.7	28.3588	23.2	24.0316	23.4	23.0824
1987	3	16	30.4	20.2	10.2	23.2	29.2	26.2	26.2	22.4	25.4	24.2	24	93	74	85	84	26.5	29.9	28.9	28.4	22.1	24	23.5	23.2
1987	3	17	30.4	20.2	10.2	24.2	28.6	26.2	26.3	23.8	25.2	24.6	24.5	97	76	88	87	29.2	29.8	29.9	29.6	23.6	24	24	23.9
1987	3	18	29.6	23.6	6	24.8	27.4	26	26	24.2	24.4	24.8	24.5	95	78	91	88	29.8	28.6	30.5	29.6	24	23.3	24.4	23.9
1987	3	19	30.2	24.2	6	24.8	28.6	26.4	26.5	24	25.2	25	24.7	94	76	89	86	29.3	29.8	30.7	29.9	23.7	24	24.5	24.1
1987	3	20	29.2	23.2	6	23.6	27.2	25.6	25.5	23.2	24.8	25.2	24.4	97	82	97	92	28.2	29.7	31.8	29.9	23	23.9	25.1	24
1987	3	21	28.6	23.8	4.8	25.4	27.2	25.6	26	25.2	25.2	24.8	25.1	98	85	94	92	31.9	30.7	30.8	31.1	25.1	24.5	24.5	24.7
1987	3	22	30.4	25.2	5.2	25.8	29	26.8	27.1	25.6	26.4	25.4	25.8	98	82	89	90	32.7	32.7	31.5	32.3	25.5	25.5	24.9	25.3
1987	3	23	31	25.6	5.4	25.8	29.8	25.6	26.7	25.4	25.6	25.2	25.4	97	72	97	88	32.2	30	31.8	31.3	25.3	24.1	25.1	24.8
1987	3	24	30.4	24	6.4	24.6	28.6	26.2	26.4	24.4	25.8	25.2	25.1	98	80	92	90	30.4	31.3	31.4	31	24.3	24.8	24.8	24.7
1987	3	25	30.8	23.6	7.2	25.6	29.6	27	27.3	25.4	26.4	25.6	25.8	98	78	89	89	32.3	32.3	31.9	32.1	25.3	25.3	25.1	25.3
1987	3	26	30.1167	25.6	4.51667	26	30.2	25.7	25.8824	25.2	25.6	23.865	24.0222	94	69	85.65	85	31.5	29.8	28.325	28.5944	24.9	24	23.065	23.2222
1987	3	27	30.4	20.2	10.2	24.2	28.5176	25.6235	25.9647	23.6	25.11	24.0211	23.9947	95	75.85	86.0526	83.7368	28.7	29.62	28.7211	28.4158	23.4	23.81	23.2895	23.1316
1987	3	28	32	21.2	10.8	23	28.6706	25.5294	25.8647	22.4	25.1	23.9158	24.0211	95	74.95	87.0526	84.7895	26.7	29.465	28.6316	28.5579	22.2	23.735	23.2421	23.2158
1987	3	29	29.6	19.2	10.4	20	28.6	25.2	24.8	19.8	23	22.6	21.8	98	62	80	80	22.9	24.4	25.7	24.3	19.7	20.7	21.5	20.6
1987	3	30	32.2	23.2	9	24.6	29.4	25.6	26.3	24.2	26	24.2	24.8	97	76	89	87	29.9	31.3	29.3	30.2	24.1	24.8	23.7	24.2
1987	3	31	29.4	24	5.4	24.8	28.2	26.4	26.5	23.8	24.6	24.4	24.3	92	75	85	84	28.8	28.5	29.2	28.8	23.4	23.3	23.7	23.4
1987	4	1	32	23	9	24.6	28.4	26.4	26.5	23.8	23.8	24.4	24	94	68	85	82	28.9	26.4	29.2	28.2	23.5	22	23.7	23
1987	4	2	29.2	23.2	6	24.6	27.2	25.4	25.6	24.2	25	24.4	24.5	97	84	92	91	29.9	30.2	29.9	30	24.1	24.2	24	24.1
1987	4	3	29.4	22.5412	6.85882	23.6	28.4	25.8	25.9	23.4	25.4	24.8	24.5	98	79	92	90	28.6	30.4	30.6	29.9	23.3	24.3	24.4	24
1987	4	4	29	24	5	25.2	24.4	24.2	24.5	25	24	23.8	24.3	98	97	97	97	31.5	29.6	29.2	30.1	24.9	23.9	23.6	24.1
1987	4	5	29.6	23	6.6	24.2	28.4	26.2	26.3	24	26	25.6	25.2	98	83	95	92	29.7	32	32.4	31.4	23.9	25.2	25.4	24.8
1987	4	6	29.6	24.4	5.2	25.2	28.6	26.4	26.6	25	26.2	25.2	25.5	98	83	91	91	31.5	32.4	31.2	31.7	24.9	25.4	24.8	25
1987	4	7	29.4	24.2	5.2	25.2	27.8	26.2	26.4	24.6	25	25.2	24.9	95	80	92	89	30.5	29.8	31.4	30.6	24.4	24	24.8	24.4
1987	4	8	29.6	24.2	5.4	26	27.4	26	26.4	24.8	25	25.2	25	91	82	94	89	30.5	30.1	31.5	30.7	24.4	24.1	24.9	24.5
1987	4	9	30.2	24.4	5.8	25.6	29.2	26.4	26.9	25.4	26.6	25.4	25.8	98	82	92	91	32.3	33.1	31.8	32.4	25.3	25.7	25.1	25.4
1987	4	10	29.2	24.2	5	24.8	28.4	26.2	26.4	24.6	26.8	25.6	25.7	98	88	95	94	30.8	34.2	32.4	32.4	24.5	26.3	25.4	25.4
1987	4	11	28.6	24.4	4.2	25.2	26.8	25.2	25.6	24.8	25.6	24.8	25.1	97	91	97	95	31	32	31	31.4	24.7	25.2	24.7	24.8
1987	4	12	29.8	24.4	5.4	25	28.4	26.4	26.5	24.4	25.2	25.2	24.9	95	77	91	88	30.1	29.9	31.2	30.4	24.2	24.1	24.8	24.3
1987	4	13	30.6	24	6.6	25.2	29	26.8	27	23.8	25.2	24.8	24.6	89	74	85	83	28.5	29.5	30	29.3	23.3	23.8	24.1	23.7
1987	4	14	31.6	23.2	8.4	25.4	29.2	26.2	26.8	24.2	25.4	24.8	24.8	91	74	89	85	29.4	29.9	30.4	29.9	23.8	24	24.3	24
1987	4	15	29.4	23.2	6.2	24.8	28.6	26.4	26.5	24.4	25.4	25	24.9	97	77	89	88	30.3	30.3	30.7	30.4	24.3	24.3	24.5	24.3
1987	4	16	29.8	23.2	6.6	25.6	28	26	26.4	24.2	25.4	24.8	24.8	89	81	91	87	29.3	30.7	30.5	30.1	23.7	24.5	24.4	24.2
1987	4	17	30.4	23.4	7	25.4	29.4	26.8	27.1	25.2	25.6	25.4	25.4	98	74	89	87	31.9	30.3	31.5	31.2	25.1	24.3	24.9	24.8
1987	4	18	30.2	23.4	6.8	24.8	28.4	28	27.3	24.6	26.4	26.2	25.7	98	86	87	90	30.8	33.1	32.8	32.2	24.5	25.7	25.6	25.3
1987	4	19	30.8	23.8	7	24.4	30	28.6	27.9	24	27.2	26.4	25.9	97	81	84	87	29.6	34.2	32.9	32.2	23.9	26.3	25.7	25.3
1987	4	20	30.4	24	6.4	25.2	29.6	27.4	27.4	25	27.2	26.4	26.2	98	83	92	91	31.5	34.5	33.7	33.2	24.9	26.4	26.1	25.8
1987	4	21	30.4	24.4	6	25.2	29.2	27.2	27.2	25	26.2	26.4	25.9	98	79	94	90	31.5	32	33.9	32.5	24.9	25.2	26.1	25.4
1987	4	22	31.6	24	7.6	24.8	30.8	27.4	27.6	24.4	27.8	26.4	26.2	97	80	92	90	30.3	35.3	33.7	33.1	24.3	26.9	26.1	25.7
1987	4	23	31.2	23.2	8	25.2	30.4	27.6	27.7	24.8	27.4	26.4	26.2	97	79	91	89	31	34.5	33.6	33	24.7	26.4	26	25.7
1987	4	24	31.6	24	7.6	25.4	30.4	28	28	25.2	26.2	26.8	26.1	98	72	91	87	31.9	31.2	34.4	32.5	25.1	24.8	26.4	25.4
1987	4	25	31	24.2	6.8	25.2	30.4	25.6	26.7	25	26.4	24.4	25.3	98	73	91	87	31.5	31.7	29.7	31	24.9	25	24	24.6
1987	4	26	32.2	23.8	8.4	24.4	31.4	24.6	26.3	24.3	26.4	24	24.9	99	68	95	87	30.3	31.1	29.4	30.3	24.3	24.7	23.8	24.2
1987	4	27	29.8	21.8	8	25.2526	28.4	26.6	26.7	22.4	25.6	25.8	24.6	90.7059	80	94	86.6429	29.1824	30.9	32.7	30.4143	23.6118	24.6	25.5	24.3071
1987	4	28	30	22	8	25	29	26	26.5	24.6	25.6	24.8	25	97	76	91	88	30.6	30.6	30.5	30.6	24.5	24.4	24.4	24.4
1987	4	29	29.8	22.2	7.6	24.8	29.2	26	26.5	24.6	26.4	24.8	25.3	98	80	91	90	30.8	32.5	30.5	31.3	24.5	25.5	24.4	24.8
1987	4	30	30.2	22.2	8	25	29	26.4	26.7	24	27	26.2	25.7	92	86	98	92	29.2	34.3	33.9	32.4	23.6	26.4	26.1	25.4
1987	5	1	30.0545	22.2	7.85455	24.6	28.8	27.2	27	24.4	27.2	25.2	25.6	98	88	85	91	30.4	35	30.7	32	24.3	26.7	24.5	25.2
1987	5	2	30.4	23.8	6.6	25	30	26.2	26.9	24.8	27.4	25.8	26	98	82	97	92	31.2	34.8	32.9	32.9	24.7	26.6	25.7	25.7
1987	5	3	29.9538	23.8	6.15385	24.4	29.6	26.8	26.9	24	27.8	26.4	26.1	97	87	97	94	29.6	36.1	34.1	33.3	23.9	27.2	26.3	25.8
1987	5	4	29.85	23.4	6.45	25.8	29.2	26.8	27.1	25	27.8	26.4	26.4	94	90	97	94	31.1	36.4	34.1	33.9	24.7	27.4	26.3	26.1
1987	5	5	29.6	23.4	6.2	24.8	29.8	26.8	27	24.4	28.2	26.4	26.3	97	89	97	94	30.3	37.2	34.1	33.9	24.3	27.7	26.3	26.1
1987	5	6	29.8143	24	5.81429	24.8	28.4	25.4	26	24.6	27.4	25.2	25.7	98	93	98	96	30.8	35.8	31.9	32.8	24.5	27.1	25.1	25.6
1987	5	7	30.5462	23.4	7.14615	24.6	29.2	25.6	26.3	24.4	28	25.4	25.9	98	91	98	96	30.4	37	32.3	33.2	24.3	27.6	25.3	25.8
1987	5	8	30.0692	23.4	6.66923	25.2	30.2	26.0529	26.5125	25	28.4	25.1294	25.0267	98	87	92.5625	87.7333	31.5	37.5	31.125	30.6	24.9	27.9	24.7125	24.42
1987	5	9	30.5231	23.6286	6.89451	25.0952	29.0444	26.3611	26.6471	24.3684	26.0632	25.1211	25.1412	94.3684	78.8947	89.8947	87.4706	30.0263	31.7053	31.0158	30.8	24.1053	25.0053	24.6421	24.5059
1987	5	10	30.0286	23.5579	6.47068	25.5095	28.6474	26.2053	26.6278	24.4167	26.105	25.0778	25.1812	89.6111	81.9	90.7778	87.6875	29.6722	32.11	31.0222	30.925	23.8778	25.215	24.6167	24.5625
1987	5	11	29.9385	23	6.93846	25	30.2	25.6	26.6	24.8	28	25.2	26	98	85	97	93	31.2	36.3	31.8	33.1	24.7	27.3	25.1	25.7
1987	5	12	30.5	23.4	7.1	25	30.2	27.4	27.5	24.6	27.4	27.2	26.4	97	81	98	92	30.6	34.6	35.9	33.7	24.5	26.5	27.1	26
1987	5	13	30.5571	23.6	6.95714	26.8	30.4	27.6	28.1	26.4	28.6	27.4	27.5	97	87	98	94	34.1	37.9	36.3	36.1	26.3	28.1	27.3	27.2
1987	5	14	30.4857	25.4	5.08571	26.2	31	27.8	28.2	26	29.2	26.8	27.3	98	88	93	93	33.5	39.3	34.6	35.8	25.9	28.7	26.5	27
1987	5	15	30.8167	25.4	5.41667	25.6	29.8	25.8	26.8	25.4	27.6	25.6	26.2	98	85	98	94	32.3	35.4	32.7	33.5	25.3	26.9	25.5	25.9
1987	5	16	30.6267	23.4	7.22667	24.4	26	25.4	25.3	24.2	25.8	25.2	25.1	98	98	98	98	30	33.1	31.9	31.7	24.1	25.7	25.1	25
1987	5	17	30.38	23.4	6.98	25	29.6	24.8	26	24.8	27.8	24.6	25.7	98	87	98	95	31.2	36.1	30.8	32.7	24.7	27.2	24.5	25.5
1987	5	18	30.4	23	7.4	24.2	29.8	27.2	27.1	24	28	27.2	26.4	98	87	100	95	29.7	36.6	36.1	34.1	23.9	27.4	27.2	26.2
1987	5	19	30.3667	23	7.36667	25.8	29	27.4	27.4	25.4	28.6	27.2	27.1	97	97	98	97	32.2	38.9	35.9	35.6	25.3	28.5	27.1	27
1987	5	20	30.7214	23	7.72143	25.2	28.4	26.6	26.7	25	27.8	25.4	26.1	98	96	91	95	31.5	36.9	31.6	33.4	24.9	27.6	25	25.8
1987	5	21	30.8154	23.8	7.01538	25.4	28.6	25.4	26.2	24.8	27.6	25.2	25.9	95	93	98	95	30.9	36.2	31.9	33	24.6	27.3	25.1	25.7
1987	5	22	30.6154	23	7.61538	24.4	26.2	26.3941	27.025	24.2	26	25.3812	25.4937	98	98	90.4375	87.2667	30	33.5	31.5312	31.4333	24.1	25.9	24.9187	24.84
1987	5	23	30.6615	23.705	6.95654	25.56	29.7611	26.5667	27.1	24.5789	26.47	25.3059	25.4647	92.2632	77.3	88.9412	86.4706	30.2421	32.305	31.2706	31.3294	24.2053	25.34	24.7588	24.7824
1987	5	24	30.8	23.3895	7.41053	25.3048	29.7579	26.3889	26.9667	24.5619	26.5905	25.4	25.5059	93.85	78.381	92.2778	88.7778	30.4	32.7143	31.7833	31.85	24.2762	25.5	25.0333	25.0556
1987	5	25	30.6333	22.4	8.23333	26.8	30	26.7158	26.9421	25.2	26.2	24.2	25.2	88	74	92.1765	89.4118	31	31.5	32.4176	31.8706	24.6	24.9	25.3824	25.0765
1987	5	26	30.4571	22.4	8.05714	24.6	28.6	25	25.8	24.4	28.4	24.6	25.8	98	99	97	98	30.4	38.5	30.6	33.2	24.3	28.3	24.5	25.7
1987	5	27	30.4267	23	7.42667	25.4	29.8	25.6	26.6	25.4	26.2	24.8	25.3765	0	75	94	90	32.4	31.6	30.8	31.6	25.4	25	24.5	25
1987	5	28	30.2867	23.2	7.08667	24	30.8	26.8	27.1	23.8	28.2	24.8	25.6	98	82	85	89	29.3	36.5	30	31.9	23.7	27.4	24.1	25.1
1987	5	29	30.9429	24.2	6.74286	25.8	31.6	28.2	28.5	25.2	27.6	27.4	26.7	95	74	94	88	31.6	34.2	35.9	33.9	25	26.3	27.1	26.2
1987	5	30	30.9714	24	6.97143	25	30.6	28.4	28.1	24.8	29.2	27.6	27.2	98	90	94	94	31.2	39.6	36.4	35.7	24.7	28.8	27.4	27
1987	5	31	30.8429	24	6.84286	24.8	31.6	28.4	28.3	24.6	29	27.8	27.1	98	82	96	92	30.8	38.3	36.9	35.3	24.5	28.2	27.6	26.8
1987	6	1	31.2462	24	7.24615	27.8	31.6	28.2	29	27	28	27.8	27.6	94	76	97	89	35.1	35.4	37.1	35.9	26.7	26.9	27.7	27.1
1987	6	2	31.4	24.8	6.6	27.4	29	25.2	26.7	26.2	27.6	24.8	26.2	91	90	97	93	33.2	36	31	33.4	25.8	27.2	24.7	25.9
1987	6	3	30.6286	24.2	6.42857	25.8	30	28.2	28	25.6	28.4	27.8	27.3	98	89	97	95	32.7	37.6	37.1	35.8	25.5	27.9	27.7	27
1987	6	4	30.7286	24.2	6.52857	26.4	30.6	26.8	27.6	26	27.8	26.2	26.7	97	81	95	91	33.3	35.5	33.6	34.1	25.9	26.9	26	26.3
1987	6	5	30.8571	24.4	6.45714	25.8	30.4	27.1625	27.4937	25.6	27.2	26.0167	25.9235	98	78	90.8889	87.6471	32.7	33.9	32.8611	32.3882	25.5	26.2	25.5944	25.3235
1987	6	6	31.0308	23.3529	7.67783	25.8474	29.6294	27.2	27.46	25.0333	26.8842	25.6688	25.8667	93.8824	81.3684	88.6875	88.375	31.2389	33.6158	31.9688	32.3125	24.7667	25.9737	25.125	25.3187
1987	6	7	30.8462	23.4222	7.42393	25.99	29.3611	27	27.3438	25.07	26.41	25.7938	25.7937	92.9	80.1	89.5625	88.3125	31.225	32.52	32.3062	32.1562	24.725	25.41	25.3	25.2313
1987	6	8	30.7143	23.4	7.31429	26.8	30.2	27.8	28.1	26	28.2	26.8	27	94	86	93	91	33.1	36.9	34.6	34.8	25.7	27.6	26.5	26.6
1987	6	9	30.9231	23.4	7.52308	26.2	30.4	27.2	27.8	25.6	27.6	26.6	26.6	95	81	95	91	32.4	35	34.4	34	25.4	26.7	26.4	26.2
1987	6	10	30.9231	25.6	5.32308	27	30.6	27.4	28.1	26	27.8	26.8	26.9	92	81	95	90	32.9	35.5	34.8	34.4	25.7	26.9	26.6	26.4
1987	6	11	31.0615	25	6.06154	26.4	29.6	27.6	27.8	25.8	27.4	26.4	26.5	95	84	91	90	32.8	35	33.6	33.8	25.6	26.7	26	26.1
1987	6	12	30.7273	24.2	6.52727	27	30.4	26.8	27.8	26.2	27.4	25.6	26.4	94	79	91	88	33.5	34.5	32	33.3	25.9	26.4	25.2	25.9
1987	6	13	31.3	25.8	5.5	26.6	29.8	26.6	27.4	25	27.4	25.8	26.1	88	83	94	88	30.6	34.9	32.7	32.7	24.4	26.6	25.5	25.5
1987	6	14	30.8154	25.8	5.01538	26.6	29	26.4	27.1	26	27.4	26.2	26.5	95	88	98	94	33.2	35.4	33.9	34.2	25.8	26.9	26.1	26.3
1987	6	15	30.8385	24.4	6.43846	25.6	29	26.4	26.9	25.4	26.6	26.2	26.1	98	83	98	93	32.3	33.2	33.9	33.1	25.3	25.8	26.1	25.8
1987	6	16	30.6615	24.8	5.86154	25.8	29.2	26.2	26.9	25.6	27.4	25.4	26.1	98	87	94	93	32.7	35.3	31.9	33.3	25.5	26.8	25.1	25.8
1987	6	17	31.2538	25	6.25385	26.8	30.2	27.4	28	26	26.8	26.6	26.5	94	77	94	88	33.1	33	34.3	33.4	25.7	25.7	26.3	25.9
1987	6	18	31.3818	24.4	6.98182	25.6	28.4	27.6	27.3	25.4	26.6	26.4	26.1	98	87	91	92	32.3	33.6	33.6	33.2	25.3	26	26	25.8
1987	6	19	30.8	24.8	6	27.2	28.4	27.4	27.6	26.8	26.4	26.8	26.7	97	86	95	93	35	33.1	34.8	34.3	26.7	25.7	26.6	26.3
1987	6	20	30.9923	24.2	6.79231	25.4	28.8	26.8	26.9	25.2	27	25.2	25.8	98	87	88	91	31.9	34.4	31	32.4	25.1	26.4	24.6	25.4
1987	6	21	31.4	24.8	6.6	25.8	30	28.2	28	25.6	29.2	27.4	27.4	98	94	94	96	32.7	40	35.9	36.2	25.5	29	27.1	27.2
1987	6	22	31.4692	24.6	6.86923	25	30.2	27.8	27.7	24.6	29	26.8	26.8	97	91	93	94	30.6	39.2	34.6	34.8	24.5	28.7	26.5	26.5
1987	6	23	31.0286	24	7.02857	25.4	30.4	27.6	27.8	25.2	27.8	27.2	26.7	98	82	97	92	31.9	35.6	35.8	34.4	25.1	27	27.1	26.4
1987	6	24	31.2077	25.4	5.80769	26.2	29.2	27	27.4	26	27.6	26.6	26.7	98	89	97	95	33.5	35.8	34.5	34.6	25.9	27.1	26.5	26.5
1987	6	25	31.1357	24	7.13571	25.2	30.4	27.8	27.8	25.2	27.8	27.4	25.525	0	82	97	93	32	35.6	36.2	34.6	25.2	27	27.3	26.5
1987	6	26	31.0462	24	7.04615	27.6	30.2	27.4	28.1	26	27.6	27.2	26.9	88	82	98	90	32.5	35.2	35.9	34.5	25.5	26.8	27.1	26.5
1987	6	27	31.0154	23.4	7.61538	24.8	30.6	27.8	27.8	24.6	28	26.8	26.5	98	82	93	91	30.8	36.1	34.6	33.8	24.5	27.2	26.5	26.1
1987	6	28	31.3846	23.4	7.98462	24.6	30.2	27.6	27.5	24.4	27.6	26.6	26.2	98	82	93	91	30.4	35.2	34.1	33.2	24.3	26.8	26.3	25.8
1987	6	29	31.1077	23.4	7.70769	26.2	30.6	27.4	27.9	25.2	27.8	26.4	26.5	92	81	92	89	31.4	35.5	33.7	33.5	24.8	26.9	26.1	25.9
1987	6	30	30.9538	25	5.95385	26	30.4	25.2	26.7	25.8	28.2	24.4	26.1	98	85	94	92	33.1	36.8	30	33.3	25.7	27.5	24.1	25.8
1987	7	1	30.8571	24.6	6.25714	25.6	28.8	26.4	26.8	25.4	27.4	25.4	26.1	98	90	92	94	32.3	35.5	31.8	33.2	25.3	27	25.1	25.8
1987	7	2	30.7833	23.2	7.58333	24.6	29.2	26.2	26.6	23.8	25.8	25.4	25	94	76	94	88	28.9	30.9	31.9	30.6	23.5	24.6	25.1	24.4
1987	7	3	31.2143	23.4	7.81429	25.8	29	27	27.2	24.8	26.4	26.2	25.8	92	82	94	89	30.6	32.7	33.5	32.3	24.4	25.5	25.9	25.3
1987	7	4	31.3714	23.2	8.17143	26	29.4	27.2	27.5	25.2	27.6	26	26.3	94	87	91	91	31.5	35.7	32.8	33.3	24.9	27	25.6	25.9
1987	7	5	30.9286	24.5	6.42857	25.4	29.8	27	27.3	25	28.6	26.2	26.6	97	91	94	94	31.4	38.3	33.5	34.4	24.9	28.2	25.9	26.3
1987	7	6	30.9071	23.055	7.85214	24.2	31.4	26.8	27.3	24	26.2	25.4	25.2	98	66	89	85	29.7	30.5	31.5	30.6	23.9	24.4	24.9	24.4
1987	7	7	30.8385	24.4	6.43846	26.8	29.2	26.8	27.4	24.8	26	25.6	25.5	85	78	91	85	30	31.5	32	31.1	24.1	24.9	25.2	24.7
1987	7	8	30.9917	24.8	6.19167	25.8	28.6	25.4	26.3	25.2	25.8	25	25.3	95	80	97	91	31.6	31.3	31.4	31.5	25	24.8	24.9	24.9
1987	7	9	30.9333	24.6	6.33333	25.6	29.6	26.4	27	25.4	26.2	25.6	25.7	98	77	94	90	32.3	31.7	32.3	32.1	25.3	25	25.3	25.2
1987	7	10	31.1333	25	6.13333	26.8	29.8	26.6	27.5	25.4	26.4	25.4	25.7	89	77	91	86	31.5	32.1	31.6	31.8	24.9	25.3	25	25
1987	7	11	31	24.6	6.4	25.6	29.4	26.6	27	25.2	26.2	25.8	25.7	97	78	94	89	31.8	31.9	32.7	32.1	25.1	25.1	25.5	25.2
1987	7	12	32.4	24.6	7.8	25.4	29.6	27.2	27.4	25	26.2	25.8	25.7	97	77	90	88	31.4	31.7	32.3	31.8	24.9	25	25.3	25.1
1987	7	13	31.4	24.6	6.8	25	29.8	26	26.7	24.8	26	24.8	25.2	98	74	91	88	31.2	31.1	30.5	30.9	24.7	24.7	24.4	24.6
1987	7	14	30.5455	24.4	6.14545	26	29.4	25.8	26.8	24.4	25.4	24.8	24.9	88	73	92	84	29.5	29.8	30.6	30	23.8	24	24.4	24.1
1987	7	15	30.7462	24.6	6.14615	25.6	30	26.2	27	25.4	26.8	25.4	25.9	98	78	94	90	32.3	33.1	31.9	32.4	25.3	25.7	25.1	25.4
1987	7	16	30.6923	23.2	7.49231	24.4	29.4	25.4	26.1	24.2	27	25	25.4	98	83	97	93	30	34	31.4	31.8	24.1	26.2	24.9	25.1
1987	7	17	30.8923	23.2	7.69231	25	29.6	26.6	27	24.6	26	24.8	25.1	97	75	86	86	30.6	31.2	30.1	30.6	24.5	24.8	24.1	24.5
1987	7	18	31.2615	23.2	8.06154	24.7	28.6	27	26.8	24.6	24.2	26.2	25	99	70	94	88	30.8	27.3	33.5	30.5	24.6	22.5	25.9	24.3
1987	7	19	31.2	23.2333	7.96667	24.2	29.6	25.1	26	23.6	26.2	24.1	24.6	95	77	92	88	28.7	31.7	29.3	29.9	23.4	25	23.7	24
1987	7	20	31.05	24.2	6.85	26	29.1	25.2	26.4	25.2	26	24.6	25.3	94	78	95	89	31.5	31.5	30.5	31.2	24.9	24.9	24.4	24.7
1987	7	21	31.2308	24.2	7.03077	26.6	29.4	26.8	27.4	25.4	26	25.8	25.7	91	76	92	87	31.6	31.3	32.5	31.8	25	24.8	25.5	25.1
1987	7	22	31.3692	24	7.36923	25.4	30.2	26.8	27.3	25	26.8	25.6	25.8	97	77	91	88	31.4	33	32	32.1	24.9	25.7	25.2	25.2
1987	7	23	31.0231	25	6.02308	25.6	29.8	27	27.4	25	26.4	25.6	25.7	95	77	89	87	31.3	32.1	31.9	31.8	24.8	25.3	25.1	25.1
1987	7	24	30.7846	25.8	4.98462	26.8	31	27.6	28.3	25.4	27	26	26.1	89	73	88	84	31.5	33	32.5	32.3	24.9	25.7	25.5	25.4
1987	7	25	30.9083	23.8	7.10833	26	30.2	26.6	27.4	24.2	26.2	24.8	25.1	86	73	86	82	29	31.3	30.1	30.1	23.5	24.8	24.1	24.2
1987	7	26	30.9692	23.8	7.16923	25.2	29	27.4	27.3	24.6	26	26.2	25.6	95	79	91	88	30.5	31.6	33.2	31.8	24.4	25	25.8	25.1
1987	7	27	31	24.6	6.4	25.6	29.8	24.4	26	25.4	26.4	24.2	25.3	98	77	98	91	32.3	32.1	30	31.5	25.3	25.3	24.1	24.9
1987	7	28	30.7308	23.8	6.93077	25.2	29.4	26.6	27	25	26.4	26	25.8	98	79	95	91	31.5	32.4	33.2	32.4	24.9	25.4	25.8	25.4
1987	7	29	31.5923	24	7.59231	25.6	31.2	26.4	27.4	25	28	25.6	26.2	95	79	94	89	31.3	35.7	32.3	33.1	24.8	27	25.3	25.7
1987	7	30	31.9417	25	6.94167	25.8	27.6	26	26.4	25.2	27	25.6	25.9	95	95	97	96	31.6	35.2	32.5	33.1	25	26.8	25.5	25.8
1987	7	31	31.1273	25.4	5.72727	25.8	29.4824	24.4	26.9471	25.6	24.6	24.2	24.8	98	77.4211	98	87.2941	32.7	31.7474	30	31.2353	25.5	24.9842	24.1	24.7176
1987	8	1	31.6	24.2	7.4	25.2	29	25.2	26.2	25	26.4	24.6	25.3	98	82	95	92	31.5	32.7	30.5	31.6	24.9	25.5	24.4	24.9
1987	8	2	31.27	22.6	8.67	24	28	25.2	25.6	23.8	25.2	25	24.7	98	80	98	92	29.3	30.2	31.5	30.3	23.7	24.2	24.9	24.3
1987	8	3	31.8222	24.2	7.62222	25.2	28.4	24.4	25.6	25	26.2	24.2	25.1	98	84	98	94	31.5	32.5	30	31.4	24.9	25.5	24.1	24.8
1987	8	4	31.54	23.8	7.74	24	29.8	26.4	26.6	23.8	25.6	25.8	25.1	98	72	95	88	29.3	30	32.8	30.7	23.7	24.1	25.6	24.5
1987	8	5	31.3222	23.2	8.12222	24.4	30	27.8	27.5	24	26.8	26	25.6	97	78	87	87	29.6	33.1	32.4	31.7	23.9	25.7	25.4	25
1987	8	6	31.42	23.4	8.02	24.4	30.6	26.6	27	24.2	27.2	26.2	25.9	98	77	97	91	30	33.8	33.7	32.5	24.1	26.1	26.1	25.4
1987	8	7	31.43	23.4	8.03	25.2	30.8	27.8	27.9	25.2	27.6	26.6	25.5231	0	78	91	90	32	34.8	34	33.6	25.2	26.6	26.2	26
1987	8	8	31.49	23.8	7.69	26.4	29.4	27	27.5	25	25.8	25.8	25.5	89	75	91	85	30.7	30.8	32.4	31.3	24.5	24.5	25.4	24.8
1987	8	9	31.54	24	7.54	25	29.4	27	27.1	24.8	26.6	26.2	25.9	98	80	94	91	31.2	32.9	33.5	32.5	24.7	25.7	25.9	25.4
1987	8	10	31.41	24.2	7.21	25.6	30.4	28.6	28.3	25.4	27.2	26.8	26.5	98	78	87	88	32.3	33.9	34	33.4	25.3	26.2	26.2	25.9
1987	8	11	31.35	24.4	6.95	25.4	30.4	27	27.5	25	27	26.4	26.1	97	77	95	90	31.4	33.4	34	32.9	24.9	25.9	26.2	25.6
1987	8	12	31.67	25.4	6.27	26.8	30.4	27.6	28.1	25.2	27.2	26.8	26.4	88	78	94	87	31	33.9	34.7	33.2	24.6	26.2	26.5	25.8
1987	8	13	32.0222	24	8.02222	25.2	29	25.8	26.5	24.4	25.8	25.2	25.1	94	78	95	89	30	31.1	31.6	30.9	24.1	24.7	25	24.6
1987	8	14	31.16	23.4	7.76	25.4	30.6	27.2	27.6	25	27.2	26.4	26.2	97	77	94	89	31.4	33.8	33.9	33	24.9	26.1	26.1	25.7
1987	8	15	31.59	25.2	6.39	25.6	30.2	25.2	26.6	25.4	26.8	24.8	25.7	98	77	97	91	32.3	33	31	32.1	25.3	25.7	24.7	25.2
1987	8	16	31.55	24	7.55	25.4	30	26.6	27.1	24.8	25.8	25.6	25.4	95	72	92	86	30.9	30.4	32.1	31.1	24.6	24.3	25.3	24.7
1987	8	17	32.31	24.2	8.11	26.2	29.8	26.8	27.4	25.4	26.4	25.6	25.8	94	77	91	87	31.9	32.1	32	32	25.1	25.3	25.2	25.2
1987	8	18	31.68	24.1	7.58	26	29.4	26.6	27.1	25.3	26.4	25.4	25.7	95	79	91	88	31.8	32.4	31.6	31.9	25.1	25.4	25	25.1
1987	8	19	31.7636	23	8.76364	25.4	29	26.6	26.9	25.2	26.4	25.6	25.7	98	82	92	91	31.9	32.7	32.1	32.2	25.1	25.5	25.3	25.3
1987	8	20	32	23.4	8.6	24.8	30.6	27.2	27.5	24.6	26.6	26.2	25.8	98	73	92	88	30.8	32.1	33.3	32.1	24.5	25.3	25.9	25.2
1987	8	21	32.06	23.8	8.26	26	30	26.6	27.3	25.4	26.4	25.6	25.8	95	75	92	88	32	32	32.1	32.1	25.2	25.2	25.3	25.2
1987	8	22	31.9556	24.2	7.75556	25	30.2	26.8	27.2	25	26.4	25.4	25.7562	0	74	89	88	31.7	31.9	31.5	31.7	25	25.1	24.9	25
1987	8	23	31.14	24.2	6.94	25	29.6	26.6	27	24.8	26.4	25.6	25.6	98	78	92	90	31.2	32.3	32.1	31.9	24.7	25.3	25.3	25.1
1987	8	24	31.44	24.8	6.64	25.4	30.2	26.4	27.1	25.2	27.6	25.4	26.1	98	82	92	91	31.9	35.2	31.8	32.9	25.1	26.8	25.1	25.7
1987	8	25	31.6182	24.6	7.01818	25.8	30.4	26.8	27.4	25	27	25.8	25.9	94	77	92	88	31.1	33.4	32.5	32.3	24.7	25.9	25.5	25.4
1987	8	26	31.66	24.8	6.86	25.6	29.6	26.4	27	25.4	26.4	25.4	25.7	98	78	92	90	32.3	32.3	31.8	32.1	25.3	25.3	25.1	25.2
1987	8	27	31.84	25	6.84	26	29.8	26.2	27	25.6	26.2	24.4	25.4	97	75	86	86	32.5	31.6	29.4	31.2	25.5	25	23.7	24.7
1987	8	28	31.8909	24.4	7.49091	25.4	29.6	26.8	27.1	25	26.4	25.4	25.6	97	78	89	88	31.4	32.3	31.5	31.7	24.9	25.3	24.9	25
1987	8	29	31.59	24.4	7.19	26	28.6	26.2	26.8	24.8	25.8	25.2	25.3	91	80	92	88	30.5	31.3	31.4	31.1	24.4	24.8	24.8	24.7
1987	8	30	31.7909	25.2	6.59091	25.6	29	29.6	28.5	25.4	25.8	26.4	25.9	98	78	78	85	32.3	31.1	32.3	31.9	25.3	24.7	25.3	25.1
1987	8	31	31.5909	23.0571	8.53377	24.1	29.8	27.8	27.4	24	27.4	26	25.8	99	83	87	90	29.8	34.9	32.4	32.3	24	26.6	25.4	25.3
1987	9	1	31.7909	24.2	7.59091	25.8	29	24	25.7	25.6	25.8	23.8	25.1	98	78	98	91	32.7	31.1	29.3	31	25.5	24.7	23.7	24.6
1987	9	2	32.1455	23.8	8.34545	25	30	25.8	26.6	24.8	27.2	25.4	25.8	98	81	97	92	31.2	34.2	32.2	32.5	24.7	26.3	25.3	25.4
1987	9	3	31.4167	24.2	7.21667	24.8	29.4	27.4	27.3	24.6	26.4	26.2	25.7	98	79	91	89	30.8	32.4	33.2	32.1	24.5	25.4	25.8	25.2
1987	9	4	31.5167	24.2	7.31667	25.4	30.2	26.6	27.2	25.2	28	25.2	26.1	98	85	89	91	31.9	36.3	31.1	33.1	25.1	27.3	24.7	25.7
1987	9	5	31.6083	23.2	8.40833	24	29.8	25.8	26.3	23.6	27.2	25.4	25.4	97	82	97	92	28.8	34.3	32.2	31.8	23.4	26.4	25.3	25
1987	9	6	31.4545	23.4	8.05455	24.8	29.8	26.8	27	24.6	26.2	25.8	25.5	98	75	92	89	30.8	31.6	32.5	31.6	24.5	25	25.5	25
1987	9	7	31.6	23.6	8	24	30.8	27.4	27.4	24	26.2	26.8	25.7733	0	70	95	88	29.8	30.9	34.8	31.9	24	24.6	26.6	25.1
1987	9	8	31.7	23.8	7.9	26.2	30.6	23.6	26	25.8	27	23.4	25.4	97	76	98	90	32.9	33.2	28.6	31.6	25.7	25.8	23.3	24.9
1987	9	9	31.3091	23.4	7.90909	24.6	30.8	28.4	28	24.4	27.2	27.8	26.5	98	76	96	90	30.4	33.7	36.9	33.7	24.3	26	27.6	26
1987	9	10	31.4909	24.4	7.09091	24.6	30.4	25.8	26.6	24.2	27.4	25.2	25.6	97	79	95	91	29.9	34.5	31.6	32	24.1	26.4	25	25.2
1987	9	11	31.375	23.6	7.775	24.4	30.4	26.8	27.1	24.2	27.4	26	25.9	98	79	94	91	30	34.5	33.1	32.5	24.1	26.4	25.7	25.4
1987	9	12	31.8909	24	7.89091	25.8	30	27.4	27.6	25.2	26.8	26.4	26.1	95	78	92	89	31.6	33.1	33.7	32.8	25	25.7	26.1	25.6
1987	9	13	31.25	24.2	7.05	25.2	30.6	26.4	27.1	24.8	27	25.2	25.7	97	76	91	88	31	33.2	31.2	31.8	24.7	25.8	24.8	25.1
1987	9	14	31.6917	24.2	7.49167	25.4	29.4	25.2	26.3	25	26.4	25	25.5	97	79	98	91	31.4	32.4	31.5	31.8	24.9	25.4	24.9	25.1
1987	9	15	31.4818	23.8	7.68182	25.4	27.8	26.4	26.5	25.2	26.4	25.8	25.8	98	90	95	94	31.9	33.5	32.8	32.7	25.1	25.9	25.6	25.6
1987	9	16	31.3	23.6	7.7	24.8	29.8	24.6	26	24.4	27	23.6	25	97	81	92	90	30.3	33.8	28.4	30.8	24.3	26.1	23.2	24.5
1987	9	17	31.6727	22.8	8.87273	23.6	29.4	27.6	27	23.4	26.4	26.4	25.4	98	79	91	89	28.6	32.4	33.6	31.5	23.3	25.4	26	24.9
1987	9	18	31.0833	23.4	7.68333	25	30	27.6	27.5	24.8	27.2	26.4	26.1	98	81	91	90	31.2	34.2	33.6	33	24.7	26.3	26	25.7
1987	9	19	31.5167	23.4	8.11667	25.6	30.4	27.4	27.7	25.4	27.4	26.2	26.3	98	79	91	90	32.3	34.5	33.2	33.3	25.3	26.4	25.8	25.9
1987	9	20	31.4	24.2	7.2	25.2	30.2	25.8	26.8	25.2	27	25.2	25.6	0	78	95	91	32	33.5	31.6	32.4	25.2	26	25	25.4
1987	9	21	31.5667	23.4	8.16667	25.2	29.6	26.2	26.8	25	27.4	25.4	25.9	98	84	94	92	31.5	35	31.9	32.8	24.9	26.7	25.1	25.6
1987	9	22	30.7231	23.2	7.52308	24.2	30.2	27.4	27.3	24	26.2	26.4	25.5	98	73	92	88	29.7	31.3	33.7	31.6	23.9	24.8	26.1	24.9
1987	9	23	31.075	22.4556	8.61944	25.0789	29.7059	26.4294	26.8765	24.2421	26.6579	25.2667	25.3643	93.1111	78.7368	90.4667	87.6667	29.7474	32.8526	31.38	31.4467	23.9158	25.5684	24.8133	24.82
1987	9	24	31.2167	22.3474	8.8693	24.9222	29.4412	26.8824	26.9875	24.3333	26.65	25.65	25.35	95.0588	78.8889	89.875	88.6	30.0556	32.8556	32.1	31.6867	24.1	25.5722	25.1563	24.9533
1987	9	25	30.9	22.3389	8.56111	25.25	29.4941	26.1765	26.8688	24.4765	26.6176	25.6688	23.7533	93.7333	79.7647	92.4375	88.7333	30.2765	32.9235	32.4125	31.64	24.2176	25.5941	25.3188	24.9267
1987	9	26	32.0167	22.0611	9.95556	25.3389	29.7824	26.9	27.1933	24.5556	26.7947	25.72	25.8429	94	79.9474	91.2	89.0714	30.3556	33.3053	32.38	32.3714	24.2556	25.7842	25.2933	25.2929
1987	9	27	31.3167	22.6667	8.65	24.9556	30.1333	26.2235	27.15	24.4333	26.8111	24.9579	25.3062	95.5882	78.4706	91.6842	88.625	30.3056	33.4647	31.0158	31.9062	24.2278	25.8706	24.5632	25.0688
1987	9	28	31.2583	22.3474	8.91096	25.1579	29.3375	25.8467	26.5071	24.3789	26.5765	24.9556	25.22	93.5	80.9412	92.6471	89.4667	30.0632	32.9471	31.2176	31.54	24.0684	25.6235	24.7	24.8733
1987	9	29	31.2167	22.2824	8.93431	24.7368	29.2588	26.5706	26.7882	24.1579	26.6444	25.5389	25.4941	95.3158	81.2778	91.6111	89.2941	29.7737	33.1556	32.0278	31.7294	23.9316	25.7	25.1333	24.9765
1987	9	30	31.3182	22.3765	8.94171	25.0737	29.6118	26.4706	26.9563	24.4	26.4941	25.3467	25.5	95.375	78.5294	92.2	88.5714	30.2294	32.5118	31.7067	31.4786	24.1824	25.3882	24.9667	24.8643
1987	10	1	31.2	23.4	7.8	24.6	30	26	26.6	24.2	25.8	25.2	25.1	97	72	94	87	29.9	30.4	31.5	30.6	24.1	24.3	24.9	24.4
1987	10	2	31.4455	23.6	7.84545	23.6	29.8	26.8	26.8	23.4	25.4	25.4	24.7	98	70	89	86	28.6	29.5	31.5	29.9	23.3	23.8	24.9	24
1987	10	3	31.3455	23.4	7.94545	24	29.8	26.2	26.5	24	26	25.4	25.3455	0	74	94	89	29.8	31.1	31.9	30.9	24	24.7	25.1	24.6
1987	10	4	31.18	23	8.18	23.6	29.4	26.6	26.5	23.4	25.8	25.6	24.9	98	75	92	89	28.6	30.8	32.1	30.5	23.3	24.5	25.3	24.4
1987	10	5	31.0909	23.6	7.49091	24.4	30	26.4	26.8	24.4	25.8	25.6	25.5071	0	72	94	89	30.5	30.4	32.3	31.1	24.4	24.3	25.3	24.7
1987	10	6	30.5818	23.8	6.78182	25.4	29.8	26	26.8	25.2	26.4	25.2	25.6	98	77	94	90	31.9	32.1	31.5	31.9	25.1	25.3	24.9	25.1
1987	10	7	31.0727	23.8	7.27273	24.4	29.6	26	26.5	23.8	26	24.8	24.9	95	75	91	87	29.1	31.2	30.5	30.3	23.6	24.8	24.4	24.2
1987	10	8	30.9333	24.8	6.13333	25.8	30.2	26.4	27.2	25.4	26.4	25.4	25.7	97	74	92	88	32.2	31.9	31.8	31.9	25.3	25.1	25.1	25.1
1987	10	9	30.9364	24	6.93636	25	29	26.4	26.7	24.8	25.4	25.2	25.1	98	75	91	88	31.2	30	31.2	30.8	24.7	24.1	24.8	24.5
1987	10	10	30.7818	23	7.78182	24	31	27.2	27.4	23.8	26.4	26.2	25.5	98	70	92	87	29.3	31.3	33.3	31.3	23.7	24.8	25.9	24.8
1987	10	11	31.5333	23.6	7.93333	24.4	30.4	29	28.2	24	26.4	25.4	25.3	97	73	75	82	29.6	31.7	30	30.4	23.9	25	24.1	24.3
1987	10	12	30.9083	22.6824	8.22598	24	27.2	27.4	26.5	22.2	26.2	26.4	24.9	86	92	92	90	25.6	33.3	33.7	30.9	21.5	25.9	26.1	24.5
1987	10	13	30.8364	23	7.83636	24.4	31	26.2	27	24.2	26.4	25.4	25.3	98	70	94	87	30	31.3	31.9	31.1	24.1	24.8	25.1	24.7
1987	10	14	31.4909	22.6	8.89091	24	30.4	27	27.1	23.8	26.2	26	25.3	98	72	92	88	29.3	31.2	32.9	31.2	23.7	24.8	25.7	24.7
1987	10	15	31.175	23.2	7.975	24.2	30.6	29	28.2	24	27.2	25.6	25.6	98	77	76	84	29.7	33.8	30.6	31.3	23.9	26.1	24.4	24.8
1987	10	16	30.64	23.8	6.84	24.8	30.4	26.4	27	24.6	26.2	25.6	25.5	98	72	94	88	30.8	31.2	32.3	31.4	24.5	24.8	25.3	24.9
1987	10	17	31.3909	23.4	7.99091	24	30.2	26.4	26.8	24	26.2	25.4	25.575	0	73	92	88	29.8	31.3	31.8	31	24	24.8	25.1	24.6
1987	10	18	31.1833	23.8	7.38333	24.4	30.2	26.2	26.8	24.2	25.4	25	24.9	98	68	91	86	30	29.2	30.9	30	24.1	23.7	24.6	24.1
1987	10	19	30.8	24.6	6.2	25.2	28.6	25.2	26.1	24.8	26.8	24.6	25.4	97	87	95	93	31	34	30.5	31.9	24.7	26.2	24.4	25.1
1987	10	20	30.82	24.6	6.22	25.2	28.6	25.2	26.1	24.8	26.8	24.6	25.4	97	87	95	93	31	34	30.5	31.9	24.7	26.2	24.4	25.1
1987	10	21	30.8364	23.6	7.23636	24.6	29	25.4	26.1	24.2	26.4	24.2	24.9	97	82	91	90	29.9	32.7	29.4	30.7	24.1	25.5	23.8	24.4
1987	10	22	30.76	24.2	6.56	25.2	29.6	23.6	25.5	24.8	26.8	23.4	25	97	80	98	92	31	33.4	28.6	31	24.7	25.9	23.3	24.6
1987	10	23	30.6667	23.2	7.46667	25.2	30	28	27.8	25	28	27.2	26.7	98	86	94	93	31.5	36.4	35.5	34.5	24.9	27.4	26.9	26.4
1987	10	24	31.14	25.2	5.94	25.8	30.4	27.8	27.9	25.4	27.8	26.8	26.7	97	82	93	90	32.2	35.6	34.6	34.1	25.3	27	26.5	26.2
1987	10	25	30.8889	24.2	6.68889	25.2	30	25	26.3	24.8	27.2	24.8	25.6	97	81	98	92	31	34.2	31.2	32.1	24.7	26.3	24.7	25.2
1987	10	26	31.2182	23.8	7.41818	25.2	26.2	26	25.9	24.8	25.4	25.4	25.2	97	94	95	95	31	31.9	32	31.6	24.7	25.1	25.2	25
1987	10	27	30.7636	23.8	6.96364	24.6	29.2	25	26	24.4	27	24.6	25.3	98	84	97	93	30.4	34.2	30.6	31.7	24.3	26.3	24.5	25
1987	10	28	31.36	23.8	7.56	24.6	27.4	24.4	25.2	24.4	25.8	24	24.7	98	88	97	94	30.4	32.1	29.6	30.7	24.3	25.3	23.9	24.5
1987	10	29	30.8909	23.8	7.09091	23.8	26.6	23.6	24.4	23.6	25.4	23.4	24.1	98	91	98	96	29	31.6	28.6	29.7	23.5	25	23.3	23.9
1987	10	30	30.34	23	7.34	23.8	28.4	23.8	24.9	23.6	25.4	23.6	24.2	98	79	98	92	29	30.4	29	29.5	23.5	24.3	23.5	23.8
1987	10	31	30.8727	22.8	8.07273	23.2	29.4	24.8	25.5	23.2	26.4	24.2	25.5769	0	79	95	91	28.4	32.4	29.8	30.2	23.2	25.4	24	24.2
1987	11	1	30.5	22.2	8.3	23.2	29.2	25.4	25.8	22.6	25.2	24.2	24	95	73	91	86	27	29.4	29.4	28.6	22.4	23.8	23.8	23.3
1987	11	2	30.8727	22.2	8.67273	23.2	29.6	25	25.7	23.2	25.4	24.2	25.24	0	72	94	88	28.4	29.6	29.7	29.2	23.2	23.9	23.9	23.7
1987	11	3	30.725	22.4	8.325	22.8	30	25	25.7	22.6	25.4	24.2	24.1	98	69	94	87	27.3	29.4	29.7	28.8	22.5	23.7	23.9	23.4
1987	11	4	30.6	22.6	8	23.6	30.4	25.2	26.1	23.4	25.4	24.4	24.4	98	67	94	86	28.6	29.1	30	29.2	23.3	23.6	24.1	23.7
1987	11	5	30.5667	22.8	7.76667	23.4	30.2	25.8	26.3	23.2	26.2	25.2	24.9	98	73	95	89	28.3	31.3	31.6	30.4	23.1	24.8	25	24.3
1987	11	6	30.3636	23	7.36364	23.4	30.8	26.6875	26.9125	23.2	26.2	25.4667	25.54	98	70	92.6	90.5333	28.3	30.9	31.9667	31.9133	23.1	24.6	25.1267	25.1
1987	11	7	30.32	23.4	6.92	24.6	29.7	26.5067	26.8643	24.4	27.6	25.0286	25.1071	98	85	91.6923	88.9231	30.4	35.5	31.0154	31.0692	24.3	26.9	24.6	24.6385
1987	11	8	30.5	23.4	7.1	24.4	28.6	26.1353	26.5438	24.4	26.1	24.8625	1	0	82	92.3125	88.7143	30.5	32.1	30.8	31.0786	24.4	25.2	24.4875	24.65
1987	11	9	30.48	23.6	6.88	24.6	29	26.225	26.5375	24.4	24.1	25.0125	25.3563	98	67	91.9333	90.1333	30.4	26.7	31.14	31.56	24.3	22.2	24.68	24.8867
1987	11	10	30.6909	24	6.69091	24.6	29	27.2	27	24.6	27.2	26.4	25.3538	0	87	94	94	30.9	34.9	33.9	33.2	24.6	26.6	26.1	25.8
1987	11	11	30.6167	24.4	6.21667	25.4	30.2	27.2	27.5	25	26.6	26.6	26.1	97	76	95	89	31.4	32.4	34.4	32.7	24.9	25.4	26.4	25.6
1987	11	12	30.2333	24.8	5.43333	25.6	30.4	27	27.5	24.8	26.8	26.2	25.9	94	76	94	88	30.8	32.8	33.5	32.3	24.5	25.6	25.9	25.4
1987	11	13	30.8364	24.4	6.43636	25.4	29.6	27.2	27.4	25.2	26.8	26.4	26.1	98	80	94	91	31.9	33.4	33.9	33	25.1	25.9	26.1	25.7
1987	11	14	30.3	24	6.3	24.4	29.8	27.8	27.4	24.2	27	26.4	25.9	98	81	90	90	30	33.8	33.5	32.4	24.1	26.1	25.9	25.4
1987	11	15	30.2222	23.8	6.42222	24.2	31	27	27.3	24	26.4	26.2	25.5	98	70	94	87	29.7	31.3	33.5	31.5	23.9	24.8	25.9	24.9
1987	11	16	30.3333	23.8	6.53333	27.2	29.2	26.8	27.5	26.2	27.4	26.4	26.7	92	87	97	92	33.3	35.3	34.1	34.2	25.9	26.8	26.3	26.3
1987	11	17	30.7	24	6.7	25.6	30.6	26.4	27.3	25.4	27.4	26.2	26.3	98	78	98	92	32.3	34.4	33.9	33.5	25.3	26.4	26.1	25.9
1987	11	18	29.9455	24	5.94545	25.8	29	27.4	27.4	24.2	26.2	26.2	25.5	88	80	91	86	29.1	32.1	33.2	31.5	23.6	25.3	25.8	24.9
1987	11	19	30.5077	24.8	5.70769	26	29.2	26.8	27.2	24.4	26.8	26.2	25.8	88	83	95	89	29.5	33.6	33.6	32.2	23.8	26	26	25.3
1987	11	20	29.9833	24.2	5.78333	25.4	28.6	25.8	26.4	25.2	26.6	25.2	25.7	98	86	95	93	31.9	33.5	31.6	32.3	25.1	25.9	25	25.4
1987	11	21	30.5273	23	7.52727	24	29.4	26.2	26.5	23.8	26.2	25.4	25.1	98	78	94	90	29.3	31.9	31.9	31	23.7	25.1	25.1	24.7
1987	11	22	30.3091	22.6	7.70909	23.2	29.2	25	25.6	22.8	26	24.4	24.4	97	78	95	90	27.5	31.5	30.1	29.7	22.6	24.9	24.2	23.9
1987	11	23	30.26	22.6	7.66	24.2	28.2	26.2	26.2	24	26.2	25.4	25.2	98	85	94	93	29.7	32.7	31.9	31.4	23.9	25.5	25.1	24.9
1987	11	24	30.1	24.6	5.5	25.4	29.4	25	26.2	24.8	26.2	24.4	25.1	95	78	95	89	30.9	31.9	30.1	31	24.6	25.1	24.2	24.6
1987	11	25	30.0909	22.8	7.29091	24.4	28.6	25.2	25.9	24.2	25.8	24.8	24.9	98	80	97	92	30	31.3	31	30.8	24.1	24.8	24.7	24.5
1987	11	26	29.9077	23	6.90769	24	28	24.4	26.2235	23.8	26.0941	24	25.0077	98	86.4706	97	91.9231	29.3	32.6176	29.6	31.0615	23.7	25.4412	23.9	24.6154
1987	11	27	30.2462	22.4	7.84615	22.8	27.4	24.8	24.9	22.6	25.6	23.2	23.8	98	87	87	91	27.3	31.6	27.4	28.7	22.5	25	22.6	23.4
1987	11	28	30.3833	22.6	7.78333	23	30	25.4	26	23	25.2	25	25.1615	0	68	97	88	28.1	28.9	31.4	29.4	23	23.4	24.9	23.8
1987	11	29	30.5273	22.2	8.32727	23	29.8	25.4	25.9	22.8	26.2	24.6	24.5	98	75	94	89	27.6	31.6	30.4	29.9	22.7	25	24.3	24
1987	11	30	30.1833	23	7.18333	23.4	29	25.6	25.9	23.2	25.6	24.8	24.5	98	76	94	89	28.3	30.6	30.8	29.9	23.1	24.4	24.5	24
1987	12	1	30.1909	23.4	6.79091	24.8	28.6	25.2	26	24.4	26.4	24.6	25.1	97	84	95	92	30.3	32.9	30.5	31.2	24.3	25.7	24.4	24.8
1987	12	2	29.8769	22.6	7.27692	25.4	26.4	24.4	25.1	25.2	26.2	24.2	25.2	98	98	98	98	31.9	33.9	30	31.9	25.1	26.1	24.1	25.1
1987	12	3	30.0615	22.8	7.26154	24.2	30.6	27.2	27.3	24.2	26.4	26.2	24.5667	0	72	92	88	30.2	31.6	33.3	31.7	24.2	25	25.9	25
1987	12	4	29.3818	22.4	6.98182	23.8	29.6	27.2	27	23.6	26.4	26.2	25.4	98	78	92	90	29	32.3	33.3	31.5	23.5	25.3	25.9	24.9
1987	12	5	29.5143	22	7.51429	23.6	28.6	23.6	24.9	23.4	26.6	23.4	24.5	98	86	98	94	28.6	33.5	28.6	30.2	23.3	25.9	23.3	24.2
1987	12	6	29.4462	22.2	7.24615	23.8	28.4	25.2	25.6	23.8	25.6	24.8	24.8438	0	80	97	92	29.5	30.9	31	30.5	23.8	24.6	24.7	24.4
1987	12	7	29.4462	23.2	6.24615	23.8	28.6	24.4	25.3	23.4	25.8	24.2	24.5	97	80	98	92	28.5	31.3	30	30	23.2	24.8	24.1	24.1
1987	12	8	29.5083	23.4	6.10833	25.2	29.8	25.6	26.5	25	26.4	25.2	25.5	98	77	97	91	31.5	32.1	31.8	31.8	24.9	25.3	25.1	25.1
1987	12	9	29.8417	23.8	6.04167	24.6	29	26.2	26.5	24.4	26.4	25.4	25.4	98	82	94	91	30.4	32.7	31.9	31.7	24.3	25.5	25.1	25
1987	12	10	30.0429	23.2	6.84286	23.6	30.2	25.6	26.3	23.4	26.4	25	24.9	98	74	95	89	28.6	31.9	31.3	30.6	23.3	25.1	24.8	24.4
1987	12	11	30.1417	22.4	7.74167	23.6	30	25.8	26.3	23.4	26.4	25.2	25	98	75	95	90	28.6	32	31.6	30.8	23.3	25.2	25	24.5
1987	12	12	30.0615	22.8	7.26154	24.4	29.2	27	26.9	24.2	26.4	26.4	25.7	98	80	95	91	30	32.5	34	32.2	24.1	25.5	26.2	25.3
1987	12	13	29.8385	23.2	6.63846	25.6	28.2	25.6	26.3	24.8	25.6	24.8	25.1	94	81	94	90	30.8	31.1	30.8	30.9	24.5	24.7	24.5	24.6
1987	12	14	29.4615	23.4	6.06154	24.6	29.8	26.8	27	24.4	27.4	26.2	26	98	83	95	92	30.4	34.9	33.6	33	24.3	26.6	26	25.7
1987	12	15	29.9333	23.6	6.33333	25.4	30	26.4	27	25.2	26.6	25.6	25.8	98	77	94	90	31.9	32.5	32.3	32.2	25.1	25.5	25.3	25.3
1987	12	16	29.5091	21.6	7.90909	21.8	30.2	27	26.5	21.6	26	25.4	24.3	98	72	88	86	25.7	30.8	31.4	29.3	21.5	24.5	24.8	23.6
1987	12	17	29.8615	22	7.86154	24	29.6	26.6	26.7	23.6	25.4	25.6	24.9	97	72	92	87	28.8	29.6	32.1	30.2	23.4	23.9	25.3	24.2
1987	12	18	29.7077	24	5.70769	24.2	30.2	26.4	26.8	24	26.4	24.6	25	98	74	86	86	29.7	31.9	29.7	30.4	23.9	25.1	23.9	24.3
1987	12	19	29.6	23.4	6.2	24	27.4	26.4	26	23.6	25.8	25.4	24.9	97	88	92	92	28.8	32.1	31.8	30.9	23.4	25.3	25.1	24.6
1987	12	20	29.4	24.2	5.2	26.4	29.8	26.8	27.4	24.8	25.6	24.2	24.9	88	72	81	80	30.2	30	28.5	29.6	24.2	24.1	23.2	23.9
1987	12	21	29.3385	24.2	5.13846	24.6	28.4	26.4	26.5	23.8	25.4	24.4	24.5	94	79	85	86	28.9	30.4	29.2	29.5	23.5	24.3	23.7	23.8
1987	12	22	29.1333	22.4	6.73333	24	29.6	25.2	26	23.4	25.2	24.4	24.3	95	70	94	86	28.4	29.1	30	29.2	23.2	23.6	24.1	23.6
1987	12	23	29.2667	24	5.26667	24.4	29.8	25	26	23.4	24.8	24	24.1	92	67	92	84	28.1	28	29.2	28.4	23	22.9	23.6	23.2
1987	12	24	29.3833	21.6	7.78333	22	28.8	24.4	24.9	21.4	23.6	22.2	22.4	95	65	83	81	25.1	25.7	25.3	25.3	21.1	21.5	21.3	21.3
1987	12	25	29.5667	20.8	8.76667	21.6	27.6	25.4	25	21	24.4	22.4	22.6	95	77	77	83	24.5	28.4	25.1	26	20.7	23.2	21.1	21.7
1987	12	26	29.35	21.6	7.75	22.6	26.8	23.4	24	22.2	24.2	22.8	23.1	97	81	95	91	26.5	28.5	27.3	27.4	22	23.2	22.6	22.6
1987	12	27	29.5333	22.6	6.93333	23.4	28	24.2	25	22.6	24.6	23.2	23.5	93	76	92	87	26.9	28.7	27.8	27.8	22.3	23.3	22.8	22.8
1987	12	28	29.75	21.0353	8.71471	23.6	28.4	25.2	25.6	23.4	24.8	24.6	24.3	98	75	95	89	28.6	28.9	30.5	29.3	23.3	23.5	24.4	23.7
1987	12	29	29.6333	23.6	6.03333	24.2	27.4	24.8	25.3	23.8	24.8	24	24.2	97	81	94	90	29.2	29.6	29.3	29.3	23.6	23.9	23.7	23.7
1987	12	30	29.3333	23.8	5.53333	24	27.6	25.4	25.6	23.8	24.8	23.8	24.1	98	80	88	89	29.3	29.4	28.4	29.1	23.7	23.8	23.2	23.6
1987	12	31	30.425	24	6.425	24.6	27.4	25.2	25.6	23	24	24.6	23.9	87	76	95	86	27	27.6	30.5	28.4	22.4	22.7	24.4	23.1
1988	12	31	29.69	23.2	6.49	23.6	25.2	23.6	24	21.6	22.6	22.2	22.1	84	80	89	84	24.5	25.7	25.8	25.3	20.7	21.5	21.6	21.3

## Sheet: 1988
			Temperature			Temperature				Temperature				Relative Humidity				Pressure				Dew temperature
Year	Month	Day	Maximum	Minimum	Max-Min	1899-12-31 07:00:00	1899-12-31 13:00:00	1899-12-31 19:00:00	Average	1899-12-31 01:00:00	1899-12-31 13:00:00	1899-12-31 19:00:00	Average	1899-12-31 01:00:00	1899-12-31 13:00:00	1899-12-31 19:00:00	Average	1899-12-31 07:00:00	1899-12-31 13:00:00	1899-12-31 19:00:00	Average	1899-12-31 07:00:00	1899-12-31 13:00:00	1899-12-31 10:00:00	Average		Month	Taverage	Haverage
1988	1	1	30.2167	23.6	6.61667	24.2	27.4	25.8	25.8	23.6	24.2	23.4	23.7	95	77	82	85	28.7	28.1	27.2	28	23.4	23	22.5	22.9		January	24.7277	84.7258
1988	1	2	29.2462	23.4	5.84615	23.4	29.4	25.4	25.9	23	23.4	22.2	22.9	97	60	76	78	27.8	24.8	24.6	25.7	22.8	20.9	20.8	21.5		February	25.3587	85.145
1988	1	3	29.5667	21.2	8.36667	22.6	27.6	23.8	24.5	22	23	22.8	22.6	95	68	92	85	26	25	27.1	26	21.8	21.1	22.4	21.8		March	25.5408	83.273
1988	1	4	29.2182	21.6	7.61818	24.4	27	24.8	25.3	22.8	24.2	23.2	23.4	87	79	87	85	26.7	28.3	27.4	27.5	22.2	23.1	22.6	22.6		April	26.6276	83.6204
1988	1	5	29.6167	22	7.61667	23.6	27.4	24.2	24.9	22.6	24.6	23.4	23.5	92	80	94	88	26.7	29.1	28.2	28	22.2	23.6	23.1	23		May	27.2903	86.3955
1988	1	6	29.6545	23	6.65455	24	26.8	24.6	25	23	24.2	23.4	23.5	92	81	90	88	27.4	28.5	28	27.9	22.6	23.2	22.9	22.9		June	27.0233	86.6298
1988	1	7	29.5167	22.8	6.71667	23.6	26.4	23.8	24.4	23	23.8	22.8	23.2	95	81	92	89	27.7	27.7	27.1	27.5	22.8	22.8	22.4	22.7		July	27.0889	86.9523
1988	1	8	28.7167	21	7.71667	22.6	29	23.2	24.5	22.2	24.4	22.4	23	97	69	93	86	26.5	27.5	26.5	26.8	22	22.7	22.1	22.3		August	26.6471	87.2535
1988	1	9	29.3	21	8.3	22.8	27.2	23.4	24.2	22	23.4	22.8	22.7	93	73	95	87	25.9	26.2	27.3	26.5	21.7	21.9	22.6	22		September	26.5178	88.2769
1988	1	10	29.1833	21.2	7.98333	22.6	27.4	24.5059	24.9588	21.4	24.4	23.2353	23.3412	90	78	91.3125	87.5	24.7	28.6	27.9125	27.6938	20.9	23.3	22.8563	22.6812		October	26.2374	88.1313
1988	1	11	29.6667	22.2	7.46667	23.2	26.8	22.6	23.8	21	24.2	22	22.4	82	81	95	86	23.4	28.5	26	26	20	23.2	21.8	21.7		November	26.2704	89.2887
1988	1	12	29.6833	21.2	8.48333	22.2	28.4	24.2	24.8	21.6	24.6	23	23.1	95	73	90	86	25.4	28.4	27.3	27	21.3	23.2	22.5	22.4		December	24.5677	89.9342
1988	1	13	29.2583	22.4	6.85833	23.8	27.2	24.6	25	22.8	24.2	22.8	23.3	92	78	86	85	27.1	28.2	26.5	27.3	22.4	23.1	22.1	22.5
1988	1	14	29.4083	21.4	8.00833	22.6	27.4	23.6	24.3	21.8	24.4	22.4	22.9	93	78	90	87	25.6	28.6	26.3	26.8	21.5	23.3	21.9	22.2
1988	1	15	29.1385	22.4	6.73846	23.6	27.2	24.2	24.8	22.8	24.2	23.2	23.4	93	78	92	88	27.2	28.2	27.8	27.7	22.5	23.1	22.8	22.8
1988	1	16	29.4	21.6	7.8	22.6	27.2	24.4	24.6	21.2	24	23.2	22.8	88	77	90	85	24.2	27.7	27.6	26.5	20.6	22.8	22.7	22
1988	1	17	29.3077	19.6	9.70769	22.4	26.6	24.6	24.5	19.8	23.2	23	22	79	75	87	80	21.4	26.2	27	24.8	18.6	21.8	22.4	20.9
1988	1	18	29.6769	19.8	9.87692	22	27	24.6	24.5	19.8	24	23.2	22.3	82	78	89	83	21.6	27.8	27.5	25.6	18.7	22.9	22.7	21.4
1988	1	19	29.6077	20	9.60769	22.8	28	24.2	24.8	22	24.2	22.8	23	93	73	89	85	25.9	27.7	26.8	26.8	21.7	22.8	22.2	22.2
1988	1	20	29.1385	21.6	7.53846	23.6	27.2	24.4	24.9	21.2	24.6	22.2	22.7	81	81	83	82	23.6	29.2	25.3	26	20.1	23.6	21.3	21.7
1988	1	21	29.0692	19.8	9.26923	21.8	27	23.4	23.9	19.8	24.2	22.4	22.1	83	79	92	85	21.8	28.3	26.4	25.5	18.8	23.1	22	21.3
1988	1	22	29.3818	20.2	9.18182	23.8	27	24.6	25	21.4	23.4	22.6	22.5	81	74	84	80	23.9	26.4	26.1	25.4	20.3	22	21.8	21.4
1988	1	23	29.1	21.2	7.9	22.8	27	24.2	24.5	21.6	23.4	22.2	22.4	90	74	84	83	25	26.4	25.4	25.6	21.1	22	21.4	21.5
1988	1	24	29.3667	20.6	8.76667	21.2	27.6	23.8	24.1	20	24	22.6	22.2	90	74	90	85	22.6	27.4	26.6	25.5	19.4	22.6	22.1	21.4
1988	1	25	29.3	20.4	8.9	22.2	27.6	23	24	20.8	24	21.6	22.1	88	74	89	84	23.6	27.4	24.9	25.3	20.2	22.6	21	21.3
1988	1	26	29.2385	20.6	8.63846	22.6	27.4	25	25	21.4	23.4	22.6	22.5	90	72	82	81	24.7	26.1	25.8	25.5	20.9	21.8	21.6	21.4
1988	1	27	28.8385	20.4	8.43846	21.6	26.8	25.4	24.8	20.2	24	23.4	22.5	88	79	85	84	22.7	28	27.4	26	19.6	22.9	22.6	21.7
1988	1	28	29.2	20.8	8.4	22	28	25.4	25.2	21.6	24.4	23.4	23.1	97	75	85	85	25.5	28.2	27.4	27	21.4	23	22.6	22.4
1988	1	29	29.4286	22.2	7.22857	22.6	26.2	25	24.7	21.4	24.2	23	22.9	90	85	84	86	24.7	28.9	26.8	26.8	20.9	23.5	22.2	22.2
1988	1	30	29.2667	21	8.26667	22.8	27.4	24.2	24.6	21	23.8	22.8	22.5	85	74	89	83	23.7	27.1	26.8	25.8	20.2	22.4	22.2	21.6
1988	1	31	28.85	21.2	7.65	24	28.2	24.4	25.3	22.8	24.2	23.6	23.5	90	72	94	85	26.9	27.5	28.6	27.7	22.3	22.7	23.3	22.8
1988	2	1	29.4545	21.4	8.05455	23.8	29	24.4	25.4	23.2	24.2	22.8	23.4	95	67	87	83	28	27	26.7	27.2	23	22.3	22.2	22.5
1988	2	2	29.4909	21	8.49091	23.6	27	24.6	25	22	23.8	23.2	23	87	77	89	84	25.4	27.3	27.5	26.7	21.3	22.6	22.7	22.2
1988	2	3	29.5833	21.2	8.38333	23.4	27.4	25.4	25.4	22.4	24	23.2	23.2	92	76	83	84	26.4	27.6	27	27	22	22.7	22.3	22.3
1988	2	4	29.35	21.4	7.95	22.8	27.6	24.2	24.7	21.8	24.2	23	23	92	76	90	86	25.4	27.9	27.3	26.9	21.4	22.9	22.5	22.3
1988	2	5	28.9833	21.8	7.18333	23.8	27.2	25.4	25.5	22.6	24.2	23.2	23.3	90	78	83	84	26.6	28.2	27	27.3	22.1	23.1	22.3	22.5
1988	2	6	29.3	23.4	5.9	23.6	28.6	25.6	25.9	21.8	24.8	23.8	23.5	86	74	86	82	24.9	28.8	28.3	27.3	21	23.4	23.1	22.5
1988	2	7	29.8615	23.8	6.06154	24	28	25.6	25.8	23.6	25	24.2	24.3	97	79	89	88	28.8	29.7	29.3	29.3	23.4	23.9	23.7	23.7
1988	2	8	29.7667	24	5.76667	24.2	28.2	25.2	25.7	24	25.2	24	24.4	98	79	91	89	29.7	30	29	29.6	23.9	24.1	23.5	23.9
1988	2	9	29.7	22.6	7.1	23.6	26.6	24.2	24.7	23.2	24.8	23.6	23.9	97	86	95	93	28.2	30.1	28.7	29	23	24.1	23.4	23.5
1988	2	10	29.6545	23.4	6.25455	24.6	28.2	25	25.7	23.4	24.8	24	24.1	90	76	92	86	28	29	29.2	28.7	22.9	23.5	23.6	23.4
1988	2	11	29.7231	21.6	8.12308	22	26.8	24.8	24.6	20.6	23.2	22.6	22.1	88	74	83	82	23.3	26	25.9	25.1	20	21.8	21.7	21.1
1988	2	12	29.2	20.2	9	20.4	27.6	23	23.5	20.2	24	22.6	22.3	98	74	97	90	23.5	27.4	27.1	26	20.1	22.6	22.4	21.7
1988	2	13	29.4545	20.6	8.85455	23	28.6	25	25.4	22.8	25.2	23.8	23.9	98	76	91	88	27.6	29.8	28.7	28.7	22.7	24	23.3	23.3
1988	2	14	29.4167	21.6	7.81667	23.8	28.2	24	25	22.8	24.8	23.6	23.7	92	76	97	88	27.1	29	28.8	28.3	22.4	23.5	23.4	23.1
1988	2	15	29.4182	22.6	6.81818	23.4	28.4	24.8	25.3	22.4	25	23.6	23.7	92	76	91	86	26.4	29.4	28.3	28	22	23.8	23.1	23
1988	2	16	29.5167	22	7.51667	24.6	27.6	24.8	25.5	22.8	24.4	23.4	23.5	86	77	89	84	26.5	28.4	27.8	27.6	22.1	23.2	22.9	22.7
1988	2	17	29.6	21.8	7.8	22.4	28.6	25.8	25.6	21.8	24.2	23.8	23.3	95	70	85	83	25.7	27.3	28.1	27	21.5	22.5	23	22.4
1988	2	18	29.15	21.3333	7.81667	23.8	28.4	25.4	25.8	23.2	24.8	23.8	23.9	95	75	88	86	28	28.9	28.4	28.4	23	23.5	23.2	23.2
1988	2	19	29.6909	21	8.69091	22.4	28.4	25.2444	25.4889	21.2	24.2	23.8526	23.5684	90	71	89.1053	85	24.4	27.4	28.7	27.8579	20.7	22.6	23.3211	22.7737
1988	2	20	29.5167	20.8	8.71667	23	29	25.2	25.6	22	24	23.6	23.2	92	66	88	82	25.8	26.5	28.1	26.8	21.6	22	23	22.2
1988	2	21	29.6	21	8.6	25	28.6	25.1667	25.6556	22.6	24.2	23.8316	23.7706	82	70	89.2632	86.0588	25.8	27.3	28.6789	28.2588	21.6	22.5	23.3105	23.0294
1988	2	22	29.6727	21.4	8.27273	26.4	28.4	25.6	26.5	23.4	25.4	24.4	24.4	78	79	91	82	26.8	30.4	29.7	29	22.2	24.3	24	23.5
1988	2	23	29.6833	21.6	8.08333	24.4	28.4	25	25.7	21.6	24.2	23.2	23	78	71	86	78	23.9	27.4	27.2	26.2	20.4	22.6	22.5	21.8
1988	2	24	29.6833	22.2	7.48333	24.6	29.2	25.2	26.1	22.4	24.8	23.8	23.7	83	70	89	81	25.6	28.4	28.5	27.5	21.5	23.2	23.3	22.6
1988	2	25	28.8727	22.6	6.27273	23.8	27.8	25.6	25.7	22.6	24	24.2	23.6	90	73	89	84	26.6	27.3	29.3	27.7	22.1	22.5	23.7	22.8
1988	2	26	29.2182	22.4	6.81818	22.4	28	25.2	25.2	22.2	24.2	23.6	23.3	98	73	88	86	26.6	27.7	28.1	27.4	22.1	22.8	23	22.6
1988	2	27	29.4833	22	7.48333	22.4	27.8	25.2	25.1	22.2	24.2	23.8	23.4	98	74	89	87	26.6	27.8	28.5	27.6	22.1	22.8	23.3	22.7
1988	2	28	29.3455	22.4	6.94545	23.8	27.4	23.4	24.5	22.6	24.6	22.2	23.1	90	80	90	87	26.6	29.1	26	27.2	22.1	23.6	21.7	22.5
1988	2	29	29	21.2	7.8	23.2	29.2	24.6	25.4	22	23.6	23.4	23	90	63	90	81	25.6	25.4	28	26.3	21.5	21.3	22.9	21.9
1988	3	1	29.45	21.2	8.25	22.8	28.4	24.8	25.2	21.8	25.1053	23.4	23.9667	92	77.8947	89	86.5	25.4	29.8316	27.8	28.6667	21.4	23.9263	22.9	23.2778
1988	3	2	29.7	21.4	8.3	23.8	28.8	25	25.6	21.6	24.6	23.8	23.3	83	71	91	81	24.3	28.1	28.7	27	20.6	23	23.3	22.3
1988	3	3	29.9273	21	8.92727	23.2	27.6	25.8	25.6	22.8	25.8	23.4	24	97	87	82	88	27.5	32	27.2	28.9	22.6	25.2	22.5	23.4
1988	3	4	29.5	21.8	7.7	23.6	28.8	25.2	25.7	22	24.8	23.6	23.5	87	72	88	82	25.4	28.6	28.1	27.3	21.3	23.3	23	22.5
1988	3	5	29.7	22.4	7.3	23.6	28.2	26.4	26.1	23	24.4	23.4	23.6	95	73	78	82	27.7	28	26.8	27.5	22.8	23	22.2	22.6
1988	3	6	29.6909	22	7.69091	23.4	28.4	24.4	25.1	21.2	24.2	22	22.5	82	71	81	78	23.7	27.4	24.8	25.3	20.2	22.6	21	21.3
1988	3	7	29.6667	20	9.66667	22	27.4	23.2	24	20.4	23.6	22	22	87	73	90	83	22.9	26.6	25.6	25	19.7	22.1	21.5	21.1
1988	3	8	29.9	21	8.9	23.4	27.6	25.3059	25.7235	21.4	23.6	23.8	23.7474	84	72	88.3684	85.3158	24.1	26.5	28.5526	28.1684	20.5	22	23.2	22.9684
1988	3	9	29.7333	21.2	8.53333	23.8	28.6	25.2	25.7	23.2	24.8	23.4	23.8	95	74	86	85	28	28.8	27.6	28.1	23	23.4	22.7	23
1988	3	10	29.3333	21.4	7.93333	22.8	28.2	25.4	25.5	22	24.6	23.4	23.3	93	75	85	84	25.9	28.5	27.4	27.3	21.7	23.3	22.6	22.5
1988	3	11	29.9167	21	8.91667	22.4	28.8	24.8	25.2	22	26.8	23.2	24	97	86	87	90	26.2	33.9	27.4	29.1	21.8	26.1	22.6	23.5
1988	3	12	29.1167	21.2	7.91667	21.8	28.4	23.8	24.4	21	24.4	22.6	22.7	93	72	90	85	24.3	27.9	26.6	26.3	20.6	22.9	22.1	21.9
1988	3	13	29.8	22.4	7.4	23.2	28.4	25.4	25.6	22.4	24	23.6	23.3	93	70	86	83	26.5	26.9	27.9	27.1	22.1	22.3	22.9	22.4
1988	3	14	29.8333	21.4	8.43333	22.8	27.2	25.4	25.2	21.6	24.4	23.6	23.2	90	80	86	85	25	28.7	27.9	27.2	21.1	23.4	22.9	22.4
1988	3	15	30.0364	22.2	7.83636	23.8	29	25.8	26.1	22.4	25	24.2	23.9	89	72	88	83	26.1	29	29.1	28.1	21.8	23.5	23.6	23
1988	3	16	29.8667	23.2	6.66667	24	29.2	25.4	26	23.6	25.8	23.8	24.4	97	76	88	87	28.8	30.9	28.4	29.4	23.4	24.6	23.2	23.8
1988	3	17	30.0462	22.4	7.64615	22.6	29	25.2	25.5	20.4	25.6	24.4	23.5	82	76	94	84	22.5	30.6	30	27.7	19.4	24.4	24.1	22.6
1988	3	18	29.7857	22.6	7.18571	25	28.6	25.1882	25.6529	23	23.6	23.95	23.9789	84	66	89.95	86	26.8	25.8	28.96	28.635	22.2	21.6	23.435	23.245
1988	3	19	30.1429	20.6	9.54286	21.6	29.6	25.4	25.5	20.2	24	23.4	22.5	88	63	85	79	22.7	26.1	27.4	25.4	19.6	21.8	22.6	21.3
1988	3	20	29.7846	21	8.78462	22.4	28.6	25.1294	25.5875	20.6	25	24.1778	24.1722	85	75	92.4444	87.6471	23.1	29.3	29.5944	28.9353	19.8	23.7	23.8111	23.4235
1988	3	21	29.8286	21.6	8.22857	26.4	28.6	25.2	26.4	23.4	25	23.4	23.9	78	75	86	80	26.8	29.3	27.6	27.9	22.2	23.7	22.7	22.9
1988	3	22	29.8923	21.8	8.09231	25	29	26.2	26.6	24.2	25.2	23.8	24.4	94	74	82	83	29.7	29.5	27.9	29	23.9	23.8	22.9	23.5
1988	3	23	29.7692	22	7.76923	24.2	26.8	25.8	25.6	22.6	23	22.8	22.8	87	73	78	79	26.3	25.6	25.7	25.9	21.9	21.5	21.6	21.7
1988	3	24	30.0154	21.4	8.61538	22.2	28	24.8	25	21.6	23.4	23.8	22.9	95	68	92	85	25.4	25.7	28.8	26.6	21.3	21.6	23.4	22.1
1988	3	25	29.8923	21.4	8.49231	24	29.6	25.2	26	22.4	24	22.8	23.1	87	63	82	77	26	26.1	26.1	26.1	21.7	21.8	21.8	21.8
1988	3	26	30.1167	21.2	8.91667	23.4	25.4	24.6	24.5	22	24	22.4	22.8	89	89	83	87	25.5	28.9	25.6	26.7	21.4	23.5	21.5	22.1
1988	3	27	30.1714	22.4	7.77143	25	28.4	25.4	26	22.2	24	22.8	23	79	70	80	76	24.9	26.9	26	25.9	21	22.3	21.7	21.7
1988	3	28	30.2286	22.8	7.42857	23.8	27.4	24.6	25.1	22.8	23.8	22.8	23.1	92	74	86	84	27.1	27.1	26.5	26.9	22.4	22.4	22.1	22.3
1988	3	29	30.2	23	7.2	24.2	29.4	25.4	26.1	23.4	25.2	23.6	24.1	94	71	86	84	28.2	29.2	27.9	28.5	23.1	23.7	22.9	23.2
1988	3	30	30.4308	23.2	7.23077	24.4	28.4	25.8	26.1	23	24.4	23.4	23.6	89	72	82	81	27.1	27.9	27.2	27.4	22.4	22.9	22.5	22.6
1988	3	31	30.0333	21.4	8.63333	23	29.2	26.4	26.3	21.2	24.6	23	22.9	85	69	75	76	24	27.9	25.8	25.9	20.4	22.9	21.6	21.6
1988	4	1	30.4857	22.2	8.28571	25.2	29	25.4	26.3	23	24.6	23.4	23.7	83	70	85	79	26.6	28	27.4	27.3	22.1	22.9	22.6	22.6
1988	4	2	30.1857	22.8	7.38571	24.6	29	26.4	26.6	24	24.2	23.8	24	95	67	81	81	29.4	27	27.7	28.1	23.8	22.3	22.8	23
1988	4	3	29.7538	23.2	6.55385	25.2	28.6	26	26.5	23.32	24.8	24.0842	24.1944	91.8947	74	88	85.6842	28.005	28.8	28.9526	29	22.93	23.4	23.4895	23.5
1988	4	4	29.9538	23.6	6.35385	24.4	29.2	26.4	26.6	23.2	24.8	24	24	90	70	82	81	27.6	28.4	28.2	28.1	22.7	23.2	23.1	23
1988	4	5	29.9385	24.8	5.13846	25.8	29	26	26.7	23.8	25.2	24.2	24.4	85	74	86	82	28.1	29.5	29	28.9	23	23.8	23.5	23.5
1988	4	6	30.1429	24.2	5.94286	25.2	28.4	26	26.4	24.2	25	23.8	24.3	92	76	83	84	29.5	29.4	28	29	23.8	23.8	23	23.5
1988	4	7	30.5455	24.4	6.14545	24.8	27.6	26.2	26.2	24.4	25	24.4	24.6	97	81	86	88	30.3	29.9	29.4	29.9	24.3	24.1	23.7	24
1988	4	8	30.08	24.2	5.88	25	28.7111	25.9222	26.2294	24.4	25.2105	24.3474	24.3889	95	75.6316	88.1053	85.6111	30.1	29.7526	29.4316	29.2389	24.2	23.9158	23.7526	23.6389
1988	4	9	30.2	24.6	5.6	25.6	26.6	26	26	24.8	25.4	25.2	25.1	94	91	94	93	30.8	31.6	31.5	31.3	24.5	25	24.9	24.8
1988	4	10	30.5714	24.2	6.37143	25.4	29.4	25.6	26.5	23.8381	26.2	24.71	24.7105	90.1053	78	88.65	85.6842	28.6632	31.9	30.145	29.8737	23.2895	25.1	24.14	23.9789
1988	4	11	29.7846	24.4	5.38462	24.8	27.8	26.2	26.3	24	25.4	24.4	24.6	94	83	86	88	29.3	30.8	29.4	29.8	23.7	24.6	23.7	24
1988	4	12	30.0077	23.6	6.40769	25.2	28.8	26.4	26.7	24.2	25.8	24.2476	24.4722	92	79	87.6667	85.6842	29.5	31.2	29.2048	29.3211	23.8	24.8	23.6048	23.6737
1988	4	13	30.4667	24	6.46667	24.6	28	26.8	26.5	24.2	25.4	24.0667	24.2381	97	81	88.5238	85.2381	29.9	30.7	28.9714	28.9571	24.1	24.5	23.4857	23.4476
1988	4	14	30.3692	23.6	6.76923	25	29.2	26	26.5	24.6	26.4	24.4333	24.3905	97	80	88.0476	85.7143	30.6	32.5	29.6	29.2667	24.5	25.5	23.8238	23.6286
1988	4	15	30.2154	23	7.21538	24.2	28.8	26.2	26.4	23.8	24.6	24	24.1	97	71	83	84	29.2	28.1	28.4	28.6	23.6	23	23.2	23.3
1988	4	16	30.4615	21	9.46154	22.6	29.4	26.6	26.3	22.6	25.2	24.4	24.4059	0	71	84	85	27.4	29.2	29.1	28.6	22.6	23.7	23.6	23.3
1988	4	17	30.3857	21.4	8.98571	23	29	26.6	26.3	22.8	24.8	24.8	24.1	98	71	86	85	27.6	28.5	30.1	28.7	22.7	23.2	24.1	23.4
1988	4	18	30.2714	22	8.27143	23.4	29.4	26.2	26.3	23.2	25.4	24.6	24.4	98	73	88	86	28.3	29.8	29.9	29.3	23.1	24	24	23.7
1988	4	19	30.1929	22.2	7.99286	24	30	27	27	23.4	25.6	24.8	24.6	95	70	84	83	28.4	29.9	29.8	29.4	23.2	24	24	23.7
1988	4	20	30.4615	23.2	7.26154	24.6	29	25.6	26.2	23	25	24.4	24.1	87	72	91	84	27	29	29.7	28.6	22.4	23.5	24	23.3
1988	4	21	30.4769	22.8	7.67692	24	29.8	26.8	26.8	23.6	25.6	24.6	24.6	97	72	84	84	28.8	30	29.5	29.4	23.4	24.1	23.8	23.8
1988	4	22	30.4533	23.4	7.05333	24.2	29.6	26.8	26.9	23.8	24.8	23.6	24.1	97	68	77	80	29.2	28.1	27	28.1	23.6	23	22.3	23
1988	4	23	30.46	22	8.46	24.6	29.2	25.4	26.1	23.2	25	23.6	23.9	89	71	86	82	27.5	28.9	27.9	28.1	22.7	23.5	22.9	23
1988	4	24	30.4143	22.8	7.61429	25.6	29.2	27	27.2	22.4	25.2	24.4	24	76	73	81	76	25	29.4	28.8	27.7	21.1	23.8	23.4	22.7
1988	4	25	30.45	23.2	7.25	25.6	30	26.4	27.1	23.6	25.2	24.6	24.5	85	68	86	80	27.8	28.9	29.7	28.8	22.8	23.4	23.9	23.4
1988	4	26	30.15	23.4	6.75	26.2	29.6	26.8	27.4	24	25.2	24.8	24.7	83	70	85	80	28.4	29.1	30	29.1	23.2	23.6	24.1	23.6
1988	4	27	30.1714	23.8	6.37143	26.2	29.6	27.2	27.6	24.4	25.4	24.8111	24.94	86	72	89.9444	86.6429	29.4	29.6	30.4389	30.4143	23.7	23.9	24.3222	24.3071
1988	4	28	29.9846	24.2	5.78462	25.4	30	27	27.4	24.4	25.4	24.8	24.9	92	69	84	82	29.9	29.4	29.8	29.7	24	23.7	24	23.9
1988	4	29	30.2143	24.6	5.61429	25.2	29.6	27.6	27.5	24.8	25	24.695	25.0118	97	69	88.55	85.3529	31	28.6	30.155	30.3588	24.7	23.3	24.13	24.2529
1988	4	30	30.2154	24.8	5.41538	25.6	29	26.6	27	23.4	24.8	24.4	24.2	83	71	84	79	27.3	28.5	29.1	28.3	22.5	23.2	23.6	23.1
1988	5	1	30.0545	22.85	7.20455	24.8	28	24.8	25.6	24	25.2	24.2	24.5	94	80	95	90	29.3	30.2	29.8	29.8	23.7	24.2	24	24
1988	5	2	30.4	22.6	7.8	23.6	29.6	25.4	26	23.4	26.2	24.8	24.8	98	77	95	90	28.6	31.7	30.9	30.4	23.3	25	24.6	24.3
1988	5	3	29.9538	22.8	7.15385	24.8	30.4	27.6	27.6	23.6	26.2	24.76	25.005	91	72	89.75	87.45	28.3	31.2	30.345	30.585	23.1	24.8	24.255	24.39
1988	5	4	29.85	23.4	6.45	24.4	29.4	27.4	27.1	23.8	26.2	25.6	25.2	95	78	87	87	29.1	31.9	31.6	30.9	23.6	25.1	25	24.6
1988	5	5	29.6	23.2	6.4	25.2	30.6	27.6	27.8	24.8	26.6	24.9143	25.05	97	73	90.5238	87.2	31	32.1	30.6952	30.65	24.7	25.3	24.4571	24.435
1988	5	6	29.8143	24.6	5.21429	25.6	31.2	26.8	27.6	24.345	26	25	25.1722	91.95	66	87	87.7222	29.775	30.1	30.5	30.8944	23.945	24.2	24.4	24.5667
1988	5	7	30.5462	23	7.54615	25.2	29.4	27.4	27.4	24.36	25.8	25.4	25.1235	92.7368	75	85	88.4444	29.895	30.8	31.1	30.9056	24.03	24.5	24.7	24.5611
1988	5	8	30.0692	25.2	4.86923	25.8	29.4	27.4	27.5	24.2789	26.4	25.1294	25.0267	91.7368	79	92.5625	87.7333	29.6053	32.4	31.125	30.6	23.8632	25.4	24.7125	24.42
1988	5	9	30.5231	24.2	6.32308	25.4	26.2	25.2	25.5	24.3684	25.6	24.8	25.1412	94.3684	95	97	87.4706	30.0263	32.4	31	30.8	24.1053	25.4	24.7	24.5059
1988	5	10	30.0286	23.5579	6.47068	25	29.6	25.6	26.5	24.4167	26.2	24.6	25.1813	89.6111	77	92	87.6875	29.6722	31.7	30.2	30.925	23.8778	25	24.2	24.5625
1988	5	11	29.9385	24.2	5.73846	25.4	29.6	25.4	26.5	24.6	26.2	24.8	25.2	94	77	95	89	30.4	31.7	30.9	31	24.3	25	24.6	24.6
1988	5	12	30.5	24.2	6.3	25	28	25.8	26.1	24.4	25.2	24.8	24.8	95	80	92	89	30.1	30.2	30.6	30.3	24.2	24.2	24.4	24.3
1988	5	13	30.5571	24.6	5.95714	25.6	28.6	26.4	26.8	24.4	25.2	25	24.9	91	76	89	85	29.7	29.8	30.7	30.1	24	24	24.5	24.1
1988	5	14	30.4857	24.8	5.68571	25.4	28.8	27	27	24	25.2	25	24.7	89	75	85	83	28.9	29.6	30.3	29.6	23.5	23.9	24.3	23.9
1988	5	15	30.8167	24.2	6.61667	24.8	28	27.2	26.8	24.4	25.2	25.2947	25.3333	97	80	91.7895	88.0588	30.3	30.2	31.5211	31.1824	24.3	24.2	24.9053	24.7235
1988	5	16	30.6267	24	6.62667	25.2	30	27	27.3	24.8684	25.8	25.2	25.6313	93.9412	72	87	89.1765	31.0278	30.4	30.8	32.0235	24.6333	24.3	24.6	25.1471
1988	5	17	30.38	24.4	5.98	25.6	30.2	27.4	27.6	24.8	27.4	25.8	26	94	81	88	88	30.8	34.6	32.1	32.5	24.5	26.5	25.3	25.4
1988	5	18	30.4	24.8	5.6	26.6	29.6	26.8	27.5	24.4286	26	25.3882	25.3471	93.619	75	92.8824	88.7647	30.0714	31.2	31.8118	31.2941	24.119	24.8	25.0529	24.7824
1988	5	19	30.3667	25.6	4.76667	27.4	30.8	26.8	27.9	24.6095	27.2	25.8	25.3438	94.5714	76	92	88.625	30.5238	33.7	32.5	31.3062	24.3524	26	25.5	24.7875
1988	5	20	30.7214	23	7.72143	25.2	30.2	27	27.4	24.4	26.2	25.4	25.3	94	73	88	85	30	31.3	31.4	30.9	24.1	24.8	24.8	24.6
1988	5	21	30.8154	25	5.81538	26.8	31	27.8	28.3	24.8	26.4	25.8	25.7	85	70	85	80	30	31.3	31.9	31.1	24.1	24.8	25.1	24.7
1988	5	22	30.6154	25.4	5.21538	28	30.6	27.2	28.3	24.49	26.2	25.3812	25.4937	93.75	71	90.4375	87.2667	30.215	31.1	31.5312	31.4333	24.205	24.7	24.9187	24.84
1988	5	23	30.6615	25.6	5.06154	27.2	31.4	28	28.6	24.8	26.8	25.3059	25.4647	82	70	88.9412	86.4706	29.7	32.2	31.2706	31.3294	23.9	25.3	24.7588	24.7824
1988	5	24	30.8	25.8	5	26.8	30.2	27.6	28	25.2	25.4	25.4	25.5059	88	68	92.2778	88.7778	31	29.2	31.7833	31.85	24.6	23.7	25.0333	25.0556
1988	5	25	30.6333	26.2	4.43333	27.8	31.4	28.2	28.9	25	27.8	25.6556	25.5667	80	76	92.1765	89.4118	29.8	34.9	32.4176	31.8706	24	26.7	25.3824	25.0765
1988	5	26	30.4571	24.4	6.05714	25.4	30.8	27.4	27.8	24.8	26.4	25.6	25.6	95	71	87	84	30.9	31.5	31.6	31.3	24.6	24.9	25	24.8
1988	5	27	30.4267	25.4	5.02667	27.2	29.4	26.4	27.4	24	25.6	24.8	24.8	77	74	88	80	27.7	30.3	30.2	29.4	22.8	24.3	24.2	23.8
1988	5	28	30.2867	24.8	5.48667	26	30	26.2	27.1	24.4	25.6	24.4	24.8	88	70	86	82	29.5	29.9	29.4	29.6	23.8	24	23.7	23.9
1988	5	29	30.9429	23.6	7.34286	25.6	29.6	27.4	27.5	24.8	25.4	25	25.1	94	72	82	83	30.8	29.6	30.1	30.2	24.5	23.9	24.1	24.2
1988	5	30	30.9714	23	7.97143	24.6	30.6	27.6	27.6	24.2	26.2	25.4	25.3	97	71	84	84	29.9	31.1	31	30.6	24.1	24.7	24.6	24.5
1988	5	31	30.8429	23.2	7.64286	24.6	29.8	27.4	27.3	24.4	25.8	25.4	25.5789	98	73	91.1053	87.2105	30.4	30.5	31.6684	31.6526	24.3	24.4	24.9842	24.9421
1988	6	1	31.2462	23.6	7.64615	24.6	30.8	27.8	27.8	24.4	26.8	25.5444	26.0067	98	73	91.2778	88.6667	30.4	32.6	31.9944	32.6133	24.3	25.5	25.1222	25.46
1988	6	2	31.4	24.8	6.6	25.6	26	24.2	25	24.8	25.4	23.4	24.5	94	95	94	94	30.8	32	28.2	30.3	24.5	25.2	23.1	24.3
1988	6	3	30.6286	22.2	8.42857	23.6	30.4	26.4	26.7	23.4	25.6	25.2	24.7	98	68	91	86	28.6	29.6	31.2	29.8	23.3	23.9	24.8	24
1988	6	4	30.7286	22.4	8.32857	23.8	31.6	28.4	28	23	26.8	25.7176	25.8	93	69	90.3529	88	27.5	32	32.2353	32.1529	22.7	25.2	25.2647	25.2235
1988	6	5	30.8571	23.6	7.25714	25	31.8	28	28.2	24.6	27.4	26.4	26.1	97	71	88	85	30.6	33.6	33.3	32.5	24.5	26	25.9	25.4
1988	6	6	31.0308	23	8.03077	25.2	32	28.6	28.6	25	27.4	25.6687	25.8667	98	70	88.6875	88.375	31.5	33.4	31.9688	32.3125	24.9	25.9	25.125	25.3187
1988	6	7	30.8462	24	6.84615	26.2	31.6	27.2	28.1	25	26.4	25.2	25.5	91	67	85	81	30.9	30.9	30.7	30.8	24.6	24.6	24.5	24.6
1988	6	8	30.7143	24.8	5.91429	26.8	31.6	27.2	28.2	24.6	25.8	25.4	25.3	84	63	87	78	29.5	29.3	31.2	30	23.8	23.7	24.8	24.1
1988	6	9	30.9231	25.4	5.52308	27.4	30.6	28.2	28.6	25	26.4	25.8222	25.9438	82	72	91.8889	89.2667	30.1	31.6	32.6	32.6	24.1	25	25.4444	25.4467
1988	6	10	30.9231	25.2	5.72308	27.4	30.6	23.6	26.3	25.1125	26.8	23	25.875	91.125	74	95	87.4375	31.1312	32.7	27.7	32.2625	24.6875	25.5	22.8	25.2562
1988	6	11	31.0615	23.4	7.66154	26	29.6	26.6	27.2	25.1563	26	25	25.8875	93.125	75	88	89	31.3938	31.2	30.6	32.4563	24.8375	24.8	24.4	25.3563
1988	6	12	30.7273	23	7.72727	24.8	30.4	25.8	26.7	24.6	24	23.6	24.1	98	59	83	80	30.8	25.6	27.7	28	24.5	21.5	22.7	22.9
1988	6	13	31.3	23.4	7.9	24.4	30	26.8	27	24.2	26.4	25.2	25.3	98	75	88	87	30	32	31	31	24.1	25.2	24.6	24.6
1988	6	14	30.8154	22.6	8.21538	23.6	30.4	27	27	23	26	25	24.7	95	71	85	84	27.7	30.7	30.3	29.6	22.8	24.5	24.3	23.8
1988	6	15	30.8385	22.8	8.03846	25.4	30.6	26.4	27.2	24.8	26.4	25.4	25.5	95	72	92	87	30.9	31.6	31.8	31.4	24.6	25	25.1	24.9
1988	6	16	30.6615	22.6	8.06154	25.4	30.6	27	27.5	25	26.4	25.2	25.5	97	72	87	85	31.4	31.6	30.8	31.3	24.9	25	24.6	24.8
1988	6	17	31.2538	22.8	8.45385	24.4	30	26.8	27	24.2	25.8	25.4	25.1	98	72	89	87	30	30.4	31.5	30.7	24.1	24.3	24.9	24.5
1988	6	18	31.3818	24.2	7.18182	24.8	29.2	25.2	26.1	24.6	25	24	24.5	98	71	91	87	30.8	28.9	29	29.6	24.5	23.5	23.5	23.8
1988	6	19	30.8	23.8	7	25.4	31.4	23.8	26.1	25.1833	26.4	23.6	25.5812	90	68	98	87.7647	31.2167	31.1	29	31.9588	24.7222	24.7	23.5	25.1
1988	6	20	30.9923	23.4	7.59231	24.6	29.8	25.4	26.3	24.4	25.6	23.8	24.6	98	72	88	86	30.4	30	28.4	29.6	24.3	24.1	23.2	23.9
1988	6	21	31.4	23.6	7.8	24.2	31	28.6	28.1	23.8	26.8	25.6625	25.5692	97	72	89.8125	88.6429	29.2	32.4	32.0375	32.0143	23.6	25.4	25.1625	25.1357
1988	6	22	31.4692	24.6	6.86923	25.2	30.4	28.4	28.1	24.4	27.2	25.7294	25.6875	94	78	91.1765	87.75	30	33.9	32.3176	31.9125	24.1	26.2	25.3118	25.0813
1988	6	23	31.0286	25.4	5.62857	25.8	30	25.8	26.8	25	26.6	24.8	25.5	94	77	92	88	31.1	32.5	30.6	31.4	24.7	25.5	24.4	24.9
1988	6	24	31.2077	25	6.20769	25.2	29.4	26	26.6	24.8	26	25.2	25.3	97	76	94	89	31	31.3	31.5	31.3	24.7	24.8	24.9	24.8
1988	6	25	31.1357	24.4	6.73571	25.2	28	23.8	25.2	24.7111	24.8	23.4	25.525	91.7059	77	97	86	30.4889	29.2	28.5	31.5706	24.3333	23.6	23.2	24.9118
1988	6	26	31.0462	22.8	8.24615	25	27.6	23.2	24.8	24.825	25.2	25.8118	25.5875	90.2632	82	90.1765	87.0588	30.555	30.4	32.4118	31.7706	24.37	24.3	25.3353	25.0176
1988	6	27	31.0154	22.2	8.81538	22.8	29.6	23.8	25	22.6	24.8	23.4	23.6	98	68	97	88	27.3	28.1	28.5	28	22.5	23	23.2	22.9
1988	6	28	31.3846	22.8	8.58462	26.6	30.4	27.4	28	24.8167	27.4	25.6333	25.6611	92.2778	79	88.7778	86.7222	30.6833	34.5	31.9111	31.7778	24.4556	26.4	25.0889	25.0056
1988	6	29	31.1077	25	6.10769	25.4	30.2	26.6	27.2	24.6	25.8	25.2	25.2	94	71	89	85	30.4	30.3	31.1	30.6	24.3	24.3	24.7	24.4
1988	6	30	30.9538	24.2	6.75385	25.8	31.2	27	27.8	24.8947	27.4	25.4	25.4529	90.8333	75	88	86.8889	30.7421	34	31.4	31.5278	24.4579	26.2	24.8	24.8722
1988	7	1	30.8571	22.6	8.25714	23.6	30	26.4	26.6	23	25.8	25.2	24.7	95	72	91	86	27.7	30.4	31.2	29.8	22.8	24.3	24.8	24
1988	7	2	30.7833	22.8	7.98333	25	30.6	27	27.4	24.6	26.4	25.4	25.5	97	72	88	86	30.6	31.6	31.4	31.2	24.5	25	24.8	24.8
1988	7	3	31.2143	24.2	7.01429	25.8	30.4	27.4	27.8	25	26.6	26.4	26	94	74	92	87	31.1	32.3	33.7	32.4	24.7	25.3	26.1	25.4
1988	7	4	31.3714	22.6	8.77143	25.6	30.6	26.2	27.2	24	26.4	24.8	25.1	88	72	89	83	28.8	31.6	30.4	30.2	23.4	25	24.3	24.2
1988	7	5	30.9286	23	7.92857	25.8	30	26.4	27.1	24.8	26.6	25.2	25.5	92	77	91	87	30.6	32.5	31.2	31.5	24.4	25.5	24.8	24.9
1988	7	6	30.9071	22.8	8.10714	24	29.6	27	26.9	23	26.2	25.4	24.9	92	77	88	86	27.4	31.7	31.4	30.2	22.6	25	24.8	24.2
1988	7	7	30.8385	22.6	8.23846	24	30.4	27.2	27.2	23.6	26.8	26.2	25.5	97	76	92	88	28.8	32.8	33.3	31.7	23.4	25.6	25.9	25
1988	7	8	30.9917	23.6	7.39167	24.6	31.2	27	27.5	24.4	27.8	26.2	26.1	98	77	94	90	30.4	35.1	33.5	33	24.3	26.7	25.9	25.7
1988	7	9	30.9333	22.8	8.13333	25.4	29.4	25.4	26.4	25.2	26.6	25	25.6	98	80	97	92	31.9	32.9	31.4	32.1	25.1	25.7	24.9	25.2
1988	7	10	31.1333	23	8.13333	25	30.4	26.8	27.3	23	25.8	25.6	24.8	84	69	91	82	26.8	30.1	32	29.6	22.2	24.2	25.2	23.9
1988	7	11	31	23.4	7.6	25	28.8	26.6	26.8	24.4	25.2	25.4	25	95	75	91	87	30.1	29.6	31.6	30.5	24.2	23.9	25	24.4
1988	7	12	31.2333	23.2	8.03333	25.4	30.4	26.4	27.1	25	27.2	25.2	25.8	97	78	91	89	31.4	33.9	31.2	32.2	24.9	26.2	24.8	25.3
1988	7	13	31.4	23.6	7.8	25.6	29.8	26.2	27	24.8	26.2	25.2	25.4	94	75	92	87	30.8	31.6	31.4	31.2	24.5	25	24.8	24.8
1988	7	14	30.5455	22.8	7.74545	23.4	29.2	26	26.1	23	25.6	25	24.5	97	75	92	88	27.8	30.4	31	29.7	22.8	24.3	24.6	23.9
1988	7	15	30.7462	22.6	8.14615	23.8	30	26.3765	27.0062	23	26	25.2706	25.48	93	73	90.7059	86.8125	27.5	30.9	31.4353	31.475	22.7	24.6	24.8118	24.85
1988	7	16	30.6923	23.0722	7.62009	25.3105	30.2	27	26.8882	24.4895	26.6	26	23.7412	92.6471	76	92	86.8824	30.2	32.4	32.9	31.1412	24.1684	25.4	25.7	24.6765
1988	7	17	30.8923	22.6	8.29231	25.4	30	26.6	27.1	24.6	26.6	25.4	25.5	94	77	91	87	30.4	32.5	31.6	31.5	24.3	25.5	25	24.9
1988	7	18	31.2615	23	8.26154	26.4	30.4	26.6	27.5	25	26.6	25.4	25.7	89	74	91	85	30.7	32.3	31.6	31.5	24.5	25.3	25	24.9
1988	7	19	31.2	23.8	7.4	26.2	29.8	26.6	27.3	25.4	26.6	25.8	25.9	94	78	94	89	31.9	32.7	32.7	32.4	25.1	25.5	25.5	25.4
1988	7	20	31.05	23.4	7.65	24.8	30.2	28	27.8	24.4	26.4	25.6	25.5	97	74	83	85	30.3	31.9	31.2	31.1	24.3	25.1	24.8	24.7
1988	7	21	31.2308	24	7.23077	26.2	28.2	26.4	26.8	25	26	24.8	25.3	91	84	88	88	30.9	32.1	30.2	31.1	24.6	25.2	24.2	24.7
1988	7	22	31.3692	23.6	7.76923	24.2	29.8	26.4	26.7	23.8	27	25.2	25.3	97	81	91	89	29.2	33.8	31.2	31.4	23.6	26.1	24.8	24.8
1988	7	23	31.0231	23	8.02308	25.2	30	26.4	27	24.6	26.4	25.4	25.5	95	75	92	88	30.5	32	31.8	31.4	24.4	25.2	25.1	24.9
1988	7	24	30.7846	24.4	6.38462	26.4	29.6	27.2	27.6	25	26	25.4	25.5	89	75	87	84	30.7	31.2	31.2	31.1	24.5	24.8	24.8	24.7
1988	7	25	30.9083	24.6	6.30833	25.4	29.2	26.4	26.9	25	25.8	24.6	25.1	97	76	86	87	31.4	30.9	29.7	30.7	24.9	24.6	23.9	24.5
1988	7	26	30.9692	24.2	6.76923	25.8	28.4	26.6	26.9	25	25.2	24.8	25	94	77	86	86	31.1	29.9	30.1	30.4	24.7	24.1	24.1	24.3
1988	7	27	31	24	7	25.6	28.8	26	26.6	25.2	26	24.6	25.3	97	80	89	89	31.8	31.7	30	31.2	25.1	25	24.1	24.7
1988	7	28	30.7308	24.4	6.33077	26.8	29.6	26.4938	26.96	25.6	25.4	25.2765	25.3706	91	72	90.5882	86.9375	32	29.6	31.3765	31.2063	25.2	23.9	24.8059	24.7188
1988	7	29	31.5923	24	7.59231	28.4	29.2	26.4	27.6	25.4	26.2	25.4	25.7	79	79	92	83	30.4	32	31.8	31.4	24.3	25.2	25.1	24.9
1988	7	30	31.9417	23.6	8.34167	24.6	29.6	26.6	26.9	24.2	26.6	26	25.6	97	79	95	90	29.9	32.8	33.2	32	24.1	25.6	25.8	25.2
1988	7	31	31.1273	23.8	7.32727	25.4	29.2	26.6	27	25	26.6	24.8	25.5	97	82	86	88	31.4	33.1	30.1	31.5	24.9	25.7	24.1	24.9
1988	8	1	31.6	23.4	8.2	25.4	30	26.6	27.1	24.8	26.8	25.8	25.8	95	78	94	89	30.9	33.1	32.7	32.2	24.6	25.7	25.5	25.3
1988	8	2	31.27	23	8.27	25	28.4	25.8	26.3	24.4	26	25.2	25.2	95	83	95	91	30.1	32	31.6	31.3	24.2	25.2	25	24.8
1988	8	3	31.8222	23.2	8.62222	24.8	28	25.6	26	24	25.4	24.2	24.5	94	81	89	88	29.3	30.7	29.3	29.7	23.7	24.5	23.7	24
1988	8	4	31.54	23.8	7.74	24.6	29.6	25.4	26.3	24	25.8	24.8	24.9	95	74	95	88	29.4	30.7	30.9	30.3	23.8	24.5	24.6	24.3
1988	8	5	31.3222	24.2	7.12222	25.2	29.4	25.8	26.5	24.6	26.8	24.6	25.3	95	82	91	89	30.5	33.5	30.1	31.4	24.4	25.9	24.2	24.8
1988	8	6	31.42	22.8	8.62	25	29.6	26.8	27	24	26.8	25.4	25.4	92	80	89	87	29.2	33.4	31.5	31.3	23.6	25.9	24.9	24.8
1988	8	7	31.43	23.4	8.03	24	29.2	25.2	25.9	23	26	23	24	92	78	83	84	27.4	31.5	26.6	28.5	22.6	24.9	22.1	23.2
1988	8	8	31.49	22	9.49	24.8	28.4	26.9429	27.1077	23.2	25.4	25.6692	25.5667	87	79	89.3077	87.1667	27.4	30.4	32.0154	31.6333	22.6	24.3	25.1462	24.9417
1988	8	9	31.54	22.2	9.34	23.4	29.6	24.4	25.5	23	26.2	24	24.4	97	77	97	90	27.8	31.7	29.6	29.7	22.8	25	23.9	23.9
1988	8	10	31.41	22.8	8.61	24.8	30.4	25.4	26.5	24	25.4	26.0625	25.9643	94	67	91.1875	88.5714	29.3	29.1	32.9688	32.5643	23.7	23.6	25.6563	25.4071
1988	8	11	31.35	23	8.35	24.8	30.2	25.6	26.5	24.2	26.2	24.8	25.1	95	73	94	87	29.8	31.3	30.8	30.6	24	24.8	24.5	24.4
1988	8	12	31.67	22.8	8.87	24	30	27.4857	27.7286	22.8	25.6	25.7533	25.84	90	70	87.4667	85.1333	26.9	29.9	32.0533	31.9867	22.3	24	25.1333	25.0867
1988	8	13	32.0222	23	9.02222	25.6824	30.4	24.8	27.5077	24.7875	26	24.6	25.6083	92.4	71	98	86.5385	30.7125	30.7	30.8	32.2	24.4375	24.5	24.5	25.1923
1988	8	14	31.16	22.85	8.31	25.7118	30.1385	26.6	27.675	24.7706	27.0267	24.6	25.8583	92.25	78.6667	85	87.5385	30.6588	33.6267	29.6	32.7077	24.4235	25.9533	23.9	25.5
1988	8	15	31.59	23.4167	8.17333	26.7	31.2	27.1867	27.44	24.9389	26.1	25.875	25.6429	92.9412	67	90.4375	88	31	30.4	32.575	32.2667	24.6222	24.3	25.4438	25.26
1988	8	16	31.55	22.2	9.35	25.6	30.2	25.6	26.8	25.0765	26.6	24.8	25.7176	92.1176	76	94	87.5294	31.1706	32.4	30.8	31.9059	24.7	25.4	24.5	25.0824
1988	8	17	32.31	22.4	9.91	25	30.2	25.8	26.7	23.8	26.2	24.4	24.8	91	73	89	84	28.7	31.3	29.6	29.9	23.3	24.8	23.9	24
1988	8	18	31.68	23.2	8.48	24.6	29	26	26.4	23.4	25.4	25.5765	25.8933	90	75	90	86.7333	28	30	31.7937	32.1933	22.9	24.1	25.0188	25.2067
1988	8	19	31.7636	23.6	8.16364	24.8	30.4	27.4	27.5	24	26.6	25.35	25.7308	94	74	90.4667	88.2857	29.3	32.3	31.6667	31.7643	23.7	25.3	24.96	24.9857
1988	8	20	32	24	8	25.6	30.6	25.8	27	24.5556	26.8	25.2	25.62	93.1875	74	95	87.6471	30.3333	32.7	31.6	32.0824	24.2556	25.5	25	25.1529
1988	8	21	32.06	24.2	7.86	25.2	29	25.4	26.3	24.8	26.4	24.8	25.3	97	82	95	91	31	32.7	30.9	31.5	24.7	25.5	24.6	24.9
1988	8	22	31.9556	22.6	9.35556	24.2	29	25.2	25.9	23	26.4	23.8	24.4	90	82	89	87	27.3	32.7	28.5	29.5	22.5	25.5	23.3	23.8
1988	8	23	31.14	23.6	7.54	25.4	29.6	25.6	26.5	23.2	25.8	24.6	24.5	83	74	92	83	27	30.7	30.2	29.3	22.3	24.5	24.2	23.7
1988	8	24	31.44	22.8	8.64	24.6	29.6	27	27	23.4	25.8	25.4786	25.3154	90	74	91.3571	87.7143	28	30.7	31.9143	31.45	22.9	24.5	25.0714	24.8357
1988	8	25	31.6182	23	8.61818	25.4	28	25.2	26	23.4	25.4	24	24.3	85	81	91	85	27.4	30.7	29	29.1	22.6	24.5	23.5	23.5
1988	8	26	31.66	22.6	9.06	23.6	30.2	25	26	22.4	26.4	24.6	24.5	90	74	97	87	26.3	31.9	30.6	29.6	21.9	25.1	24.5	23.8
1988	8	27	31.84	22	9.84	25.8	30.2	24.4	26.2	24.6	26.2	24	24.9	91	73	97	87	30.1	31.3	29.6	30.3	24.2	24.8	23.9	24.3
1988	8	28	31.8909	22.2	9.69091	25.8	31.4	24.8	26.7	24.6	28	24.6	25.7	91	77	98	89	30.1	35.5	30.8	32.1	24.2	26.9	24.5	25.2
1988	8	29	31.59	22.8	8.79	25.2	29.4	26.4	26.9	24.4	26.4	24.2	25	94	79	83	85	30	32.4	28.7	30.4	24.1	25.4	23.4	24.3
1988	8	30	31.7909	22.6	9.19091	24.8	29	25.4	26.1	23.6	25.6	23.8	24.3	91	76	88	85	28.3	30.6	28.4	29.1	23.1	24.4	23.2	23.6
1988	8	31	31.5909	23	8.59091	24.6	29.9214	27.2571	27.5	23.4	23.8	25.8429	25.6083	90	78.8571	88.5	87.5385	28	33.1643	32.3357	32.2462	22.9	25.7	25.2786	25.2462
1988	9	1	31.7909	23.6	8.19091	27	30	26.7333	27.1333	24.6167	25.2	25.2533	25.2077	93.1875	68	88.8	87.2	30.5	28.9	31.24	31.6933	24.3111	23.4	24.7067	24.9333
1988	9	2	32.1455	22.6	9.54545	26	30	26.6	27.3	24.4833	25.6	25.5765	25.52	92.5882	70	90.8235	86.9375	30.15	29.9	32	31.8438	24.1222	24	25.1412	25.0187
1988	9	3	31.4167	22	9.41667	24.8	29	25.4	26.1	24	25.6	24.4	24.7	94	76	92	87	29.3	30.6	29.9	29.9	23.7	24.4	24	24
1988	9	4	31.5167	22.2	9.31667	24.4	30.8	25	26.3	23.8	27	24.6	25.1	95	75	97	89	29.1	33.1	30.6	30.9	23.6	25.8	24.5	24.6
1988	9	5	31.6083	22.4	9.20833	24.6	30.4	26.2	26.9	24	26.8	25.4	25.4	95	76	94	88	29.4	32.8	31.9	31.4	23.8	25.6	25.1	24.8
1988	9	6	31.4545	23.6	7.85455	24.2	29.4	26.8	26.8	23.8	26.4	25.7118	25.7357	97	79	91.5882	87.8667	29.2	32.4	32.3412	32.2733	23.6	25.4	25.3059	25.2733
1988	9	7	31.6	23	8.6	23.8	26.8	23.4	24.3	23	24.6	23.2	23.6	93	84	98	92	27.5	29.5	28.3	28.4	22.7	23.8	23.1	23.2
1988	9	8	31.7	21.6	10.1	23.4	30.2	25.2	26	22.2	27	24.4	24.5	90	78	94	87	26	33.5	30	29.8	21.7	26	24.1	23.9
1988	9	9	31.3091	22.8	8.50909	24.2	30.2	25.8	26.5	23	25.4	24.8	24.4	90	68	92	84	27.3	29.2	30.6	29	22.5	23.7	24.4	23.5
1988	9	10	31.4909	23	8.49091	24.2	31.2	25.6	26.7	23.8	25.4	24.4	24.5	97	63	91	83	29.2	28.6	29.7	29.2	23.6	23.3	24	23.6
1988	9	11	31.375	22.4	8.975	24.4	29.8	24.6	25.9	23	25.4	23.8	24.1	89	70	94	84	27.1	29.5	28.9	28.5	22.4	23.8	23.5	23.3
1988	9	12	31.8909	23.4	8.49091	24.8	28.8	25.2	26	24.4	26.4	24.2	25	97	83	92	91	30.3	32.8	29.5	30.9	24.3	25.6	23.8	24.6
1988	9	13	31.25	23.6	7.65	24.2	29.2	26.2	26.5	23.8	25.8	25.2	24.9	97	76	92	88	29.2	30.9	31.4	30.5	23.6	24.6	24.8	24.4
1988	9	14	31.6917	22.6	9.09167	24	30.8	24	25.7	23.6	26.6	23.6	24.6	97	72	97	89	28.8	32	28.8	29.9	23.4	25.2	23.4	24
1988	9	15	31.4818	22.4	9.08182	24.6	31.4	26.8	27.4	24	27.2	25.8	25.7	95	72	92	87	29.4	33.3	32.5	31.7	23.8	25.8	25.5	25
1988	9	16	31.3	22.6	8.7	25	31.2	26	27	24.4	27	24.8	25.4	95	72	91	86	30.1	32.8	30.5	31.2	24.2	25.6	24.4	24.7
1988	9	17	31.6727	24.8	6.87273	25.2	29.6	26	26.7	24.8	26.6	24.6	25.3	97	79	89	88	31	32.8	30	31.3	24.7	25.6	24.1	24.8
1988	9	18	31.0833	23.6	7.48333	24.6	28.6	24	25.3	24	26	23.6	24.5	95	81	97	91	29.4	31.9	28.8	30	23.8	25.1	23.4	24.1
1988	9	19	31.5167	22	9.51667	25.8	27.6	23.8	25.3	25.4	25.8	23.2	24.8	97	87	95	93	32.2	32	28	30.7	25.3	25.2	23	24.5
1988	9	20	31.4	22.2	9.2	23.8	28.6	24.8	25.5	23	25.8	24	24.3	93	80	94	89	27.5	31.3	29.3	29.4	22.7	24.8	23.7	23.7
1988	9	21	31.5667	22.4	9.16667	23.8	28.8	26.8	26.5	23.2	26.2	25.7769	25.85	95	82	92	89	28	32.3	32.5462	32.3917	23	25.3	25.4	25.3083
1988	9	22	30.7231	22.8	7.92308	24	30.2	26.8	27	23.2	26.8	25.8	25.3	94	77	92	88	27.9	33	32.5	31.1	22.9	25.7	25.5	24.7
1988	9	23	31.075	22.6	8.475	24.4	29.4	27	27	24	26.2	25.2667	25.3643	97	78	90.4667	87.6667	29.6	31.9	31.38	31.4467	23.9	25.1	24.8133	24.82
1988	9	24	31.2167	23.8	7.41667	25	28	26.8	26.6	24.6	26.2	25.8	25.5	97	87	92	92	30.6	32.8	32.5	32	24.5	25.6	25.5	25.2
1988	9	25	30.9	22.8	8.1	26.4	30.4	27.2	27.8	24.4765	26.6176	25.6687	23.7533	93.7333	79.7647	92.4375	88.7333	30.2765	32.9235	32.4125	31.64	24.2176	25.5941	25.3188	24.9267
1988	9	26	32.0167	24	8.01667	25.8	30	27.2	27.5	25	26.8	25.72	25.8429	94	78	91.2	89.0714	31.1	33.1	32.38	32.3714	24.7	25.7	25.2933	25.2929
1988	9	27	31.3167	23.8	7.51667	24.6	29.4	25	26	24	26.4	23.6	24.7	95	79	89	88	29.4	32.4	28.2	30	23.8	25.4	23.1	24.1
1988	9	28	31.2583	23.4	7.85833	24.8	30	26	26.7	24.6	27.2	25.2	25.7	98	81	94	91	30.8	34.2	31.5	32.2	24.5	26.3	24.9	25.2
1988	9	29	31.2167	24.6	6.61667	25	30.6	27.4	27.6	24	27.4	25.5389	25.4941	92	78	91.6111	89.2941	29.2	34.4	32.0278	31.7294	23.6	26.4	25.1333	24.9765
1988	9	30	31.3182	24	7.31818	26.6	29	27.6	27.7	24.4	26.4	25.3467	25.5	95.375	82	92.2	88.5714	30.2294	32.7	31.7067	31.4786	24.1824	25.5	24.9667	24.8643
1988	10	1	31.2	23.2	8	24.8	29.6	25.8	26.5	24.6429	26.4	24.8	25.7462	95.2143	78	92	88.9231	30.6571	32.3	30.6	32.1308	24.4214	25.3	24.4	25.1846
1988	10	2	31.4455	22.2	9.24545	22.8	30	26.2	26.3	22	25.8	24.8	24.2	93	72	89	85	25.9	30.4	30.4	28.9	21.7	24.3	24.3	23.4
1988	10	3	31.3455	22.4	8.94545	23.4	29.2	25	25.6	22.8	25.8	24.2	24.3	95	76	94	88	27.3	30.9	29.7	29.3	22.6	24.6	23.9	23.7
1988	10	4	31.18	22.4	8.78	24.2	30.2	25.6	26.4	23	26.2	24.8	24.7	90	73	94	86	27.3	31.3	30.8	29.8	22.5	24.8	24.5	24
1988	10	5	31.0909	22.8	8.29091	24.4	30.4	25.6	26.5	23.6	26.8	24.8	25.1	94	76	94	88	28.6	32.8	30.8	30.7	23.3	25.6	24.5	24.5
1988	10	6	30.5818	23	7.58182	24.6	29.6	26.4	26.8	24	26.4	25.1429	25.45	95	78	94.3571	89.9286	29.4	32.3	31.5357	31.7214	23.8	25.3	24.8714	24.9571
1988	10	7	31.0727	23.2	7.87273	24.6	30	25.6	26.5	23.8	26.7667	24.6	25.5857	94	80.3333	92	88.5385	28.9	33.3067	30.2	31.8615	23.5	25.8	24.2	25.0308
1988	10	8	30.9333	22.5625	8.37083	25.3059	29.2333	26.5067	26.9143	24.72	26.5867	25.6286	25.6538	95.8667	81	92.5714	89.8462	30.86	33.0067	32.3143	32.0846	24.52	25.64	25.2857	25.1769
1988	10	9	30.9364	22.975	7.96136	25.6278	29.3412	26.5471	27	25.0625	26.7067	25.3062	25.7333	95.125	80.6667	91.1875	89.0667	31.4312	33.2	31.5438	32.08	24.8312	25.7867	24.8937	25.2
1988	10	10	30.7818	22.4133	8.36848	25.3444	29.425	27.025	27.2125	24.825	26.8667	25.7875	25.9	95.5625	81.4	91.375	89.2667	31.05	33.56	32.4625	32.46	24.6187	25.9533	25.3875	25.3667
1988	10	11	31.5333	22.8118	8.72157	25.5529	29.7294	26.9375	27.275	25	26.6353	25.5	25.8	95.2	78.5294	89.6875	87.8	31.32	32.8294	31.8188	32.16	24.7867	25.5471	24.9875	25.2133
1988	10	12	30.9083	22.6	8.30833	25.6	29.6	24.6	26.1	24.4235	26	23.8	25.3929	91.8	75	94	89.125	30.0353	31.2	28.9	31.3125	24.0765	24.8	23.5	24.7562
1988	10	13	30.8364	22	8.83636	23	28.6	24.8	25.3	22.8	25.2	24.2	24.1	98	76	95	90	27.6	29.8	29.8	29.1	22.7	24	24	23.6
1988	10	14	31.4909	21.8	9.69091	23.4	29.4	24.6	25.5	22.2	25.6	23.6	23.8	90	74	92	85	26	30.3	28.4	28.2	21.7	24.3	23.2	23.1
1988	10	15	31.175	22	9.175	23.4	29.6	23.8	25.1	23	25.8	23.2	24	97	74	95	89	27.8	30.7	28	28.8	22.8	24.5	23	23.4
1988	10	16	30.64	22.2	8.44	22.8	27.2	24.6	24.8	22.4	24.6	23.6	23.5	97	81	92	90	26.8	29.2	28.4	28.1	22.2	23.6	23.2	23
1988	10	17	31.3909	22.6	8.79091	23	26.6	24.6	24.7	22.8	24.6	23.6	23.7	98	85	92	92	27.6	29.6	28.4	28.5	22.7	23.9	23.2	23.3
1988	10	18	31.1833	22.4	8.78333	23.6	29.6	26.6	26.6	23.4	25.2	23.8	24.1	98	70	79	83	28.6	29.1	27.6	28.5	23.3	23.6	22.7	23.2
1988	10	19	30.8	23	7.8	23.6	27.8	24.8	25.3	23	25.4	24.2	24.2	95	83	95	91	27.7	30.8	29.8	29.4	22.8	24.6	24	23.8
1988	10	20	30.82	23.2	7.62	24.4	28.6	25	25.8	23.8	25.6	24.2	24.5	95	79	94	89	29.1	30.8	29.7	29.8	23.6	24.5	23.9	24
1988	10	21	30.8364	21.8	9.03636	23.2	30	24.6	25.6	22.6	25.4	24	24	95	69	95	86	27	29.4	29.4	28.6	22.4	23.7	23.8	23.3
1988	10	22	30.76	22	8.76	24.8	29.4	26.5	26.8571	24	26.4	25.2533	25.5071	94	79	91.9286	89.2857	29.3	32.4	31.6786	31.7	23.7	25.4	24.9571	24.95
1988	10	23	30.6667	22.4	8.26667	25	29.6	26.6	27	23	26	23.8	24.3	84	75	79	80	26.8	31.2	27.6	28.5	22.2	24.8	22.7	23.2
1988	10	24	31.14	22.8	8.34	24.2	30.4	24.8	26	23.4	26.8	24.4	24.9	94	76	97	89	28.2	32.8	30.3	30.4	23.1	25.6	24.3	24.3
1988	10	25	30.8889	23.2	7.68889	24.6	29.2	25.6	26.3	24	26.4	24.8	25.1	95	80	94	90	29.4	32.5	30.8	30.9	23.8	25.5	24.5	24.6
1988	10	26	31.2182	23.4	7.81818	24.8	30.2	25.4	26.5	24.2	26	24.6	24.9	95	72	94	87	29.8	30.8	30.4	30.3	24	24.5	24.3	24.3
1988	10	27	30.7636	23	7.76364	23.4	30	25.2	26	22.4	26.2	24.6	24.4	92	74	95	87	26.4	31.5	30.5	29.5	22	24.9	24.4	23.8
1988	10	28	31.36	23.2	8.16	24.6	30.8	26	26.9	23.6	26.8	25.25	25.5846	92	73	93.5	90.0769	28.4	32.6	31.6687	31.9769	23.2	25.5	24.95	25.1
1988	10	29	30.8909	22.4	8.49091	23.6	30.4	25.4	26.2	23	26	24.6	24.5	95	71	94	86	27.7	30.7	30.4	29.6	22.8	24.5	24.3	23.8
1988	10	30	30.34	22.2	8.14	23.6	30.4	25.2	26.1	22.8	26.1875	24	25.4071	93	82.0667	91	90.6429	27.2	32.5467	29	31.7071	22.5	25.42	23.5	24.9714
1988	10	31	30.8727	23.8	7.07273	24.4	30.2	26.2	26.8	24	26.4	25.2667	25.5769	97	74	93	89.7857	29.6	31.9	31.6214	31.4357	23.9	25.1	24.9286	24.8357
1988	11	1	30.5	23.2	7.3	23.8	28.6	25.6	25.9	23	26.6	24.6	24.7	93	86	92	90	27.5	33.5	30.2	30.4	22.7	25.9	24.2	24.3
1988	11	2	30.8727	23.6	7.27273	24.6	29.4	24.4	25.7	23.8	26.4	23.6	24.6	94	79	94	89	28.9	32.4	28.6	30	23.5	25.4	23.3	24.1
1988	11	3	30.725	22.6	8.125	24.8	27	25.6	25.8	24.2	25	24.2	24.5	95	85	89	90	29.8	30.3	29.3	29.8	24	24.3	23.7	24
1988	11	4	30.6	23.6	7	25.6	30.2	26.4	27.1	24.8	26.4	24.6	25.3	94	74	86	85	30.8	31.9	29.7	30.8	24.5	25.1	23.9	24.5
1988	11	5	30.5667	23.8	6.76667	24.4	30.2	26.6	27	23.6	26.4	25.25	25.275	94	74	93.5	90.9375	28.6	31.9	31.6562	31.4625	23.3	25.1	24.95	24.8438
1988	11	6	30.3636	23.4	6.96364	24.6	29.2	27.2	27.1	24.4	26	25.6	25.3	98	78	88	88	30.4	31.5	31.7	31.2	24.3	24.9	25	24.8
1988	11	7	30.32	23	7.32	24.4	29.2	27	26.9	23.2	26.2	25.6	25	90	79	89	86	27.6	32	31.9	30.5	22.7	25.2	25.1	24.3
1988	11	8	30.5	23.6	6.9	25	30	27.4	27.5	24.4	26.4	24.8625	23.5867	95	75	92.3125	88.7143	30.1	32	30.8	31.0786	24.2	25.2	24.4875	24.65
1988	11	9	30.48	23.2	7.28	24.4	28.6	25.4	26	23.8	26.2	24.2	24.7	95	83	91	90	29.1	32.4	29.4	30.3	23.6	25.4	23.8	24.2
1988	11	10	30.6909	23.8	6.89091	25.2	28.2	24.2	25.5	24.1	26.725	24	25.3538	94.4286	82.25	98	89.9333	29.6562	33.3812	29.7	31.4333	23.8688	25.8625	23.9	24.8267
1988	11	11	30.6167	23.2	7.41667	24.4	28.4	26.4	26.4	24	26.8	24.4	25.1	97	88	85	90	29.6	34.2	29.2	31	23.9	26.3	23.7	24.6
1988	11	12	30.2333	23.4	6.83333	24.2	28.8	24.6	25.5	23.6	26.2	24	24.6	95	82	95	91	28.7	32.3	29.4	30.1	23.4	25.3	23.8	24.2
1988	11	13	30.8364	24	6.83636	24.6	28.6	25.2	25.9	23.8	25.8	24.2	24.6	94	80	92	89	28.9	31.3	29.5	29.9	23.5	24.8	23.8	24.1
1988	11	14	30.3	23.4	6.9	24.4	28.4	26	26.2	23.6	25.2	25.0857	23.4643	94	77	91.2857	89.0833	28.6	29.9	31.1071	30.75	23.3	24.1	24.6429	24.4667
1988	11	15	30.2222	23.6	6.62222	24.8	28.6	24.6	25.6	24.2	25.2	24.4	24.6	95	76	98	90	29.8	29.8	30.4	30	24	24	24.3	24.1
1988	11	16	30.3333	23.8	6.53333	24.2	28.6	24.4	25.4	23.8	25.4	23.6	24.3	97	77	94	89	29.2	30.3	28.6	29.4	23.6	24.3	23.3	23.7
1988	11	17	30.7	22.6	8.1	24.8	28.6	24.6	25.6	24	25.4	23.8	24.4	94	77	94	88	29.3	30.3	28.9	29.5	23.7	24.3	23.5	23.8
1988	11	18	29.9455	22.4412	7.50428	25.1211	28.5938	26.575	26.7867	24.3529	26.3733	25.2533	25.4	95.1176	83.8	90.9333	89.9231	30.1412	32.8333	31.38	31.5692	24.1235	25.5867	24.8133	24.9
1988	11	19	30.5077	22.7833	7.72436	25.3789	29.1824	26.2667	26.7765	24.7444	26.25	25.25	25.4563	95.3333	79.1875	92.2222	89.1875	30.8333	32.0938	31.5667	31.5812	24.5333	25.1625	24.8889	24.9187
1988	11	20	29.9833	22.9	7.08333	25.2944	28.4647	26.4563	26.65	24.5529	26.4688	25.4125	25.5267	94.5882	85.1875	92.4	90.8571	30.4294	33.225	31.9267	31.9714	24.2941	25.7625	25.12	25.1214
1988	11	21	30.5273	23	7.52727	25.4	29.6	26.6	27	24.5118	26.6	25.2	25.48	95.1176	79	89	89.9333	30.3706	32.8	31.1	31.74	24.2765	25.6	24.7	25.0067
1988	11	22	30.3091	22.2	8.10909	24.4	29.6	24.2	25.6	23	26.2	24	24.4	89	77	98	88	27.1	31.7	29.7	29.5	22.4	25	23.9	23.8
1988	11	23	30.26	21.8	8.46	24	29.2	25.4	26	23.6	25.4	24.6	24.5	97	74	94	88	28.8	29.9	30.4	29.7	23.4	24	24.3	23.9
1988	11	24	30.1	21.6	8.5	23.4	29.2	25	25.6	22.2	25.8	24.2	24.1	90	76	94	87	26	30.9	29.7	28.8	21.7	24.6	23.9	23.4
1988	11	25	30.0909	21.8	8.29091	22.8	29.8	24.6	25.5	22.4	25.8	24.4	24.2	97	73	98	89	26.8	30.5	30.4	29.3	22.2	24.4	24.3	23.7
1988	11	26	29.9077	21.6	8.30769	23.8	28.8	26.2	26.3	23.6	26.6	24.8933	25.0077	98	84	93.7333	91.9231	29	33.3	31.02	31.0615	23.5	25.9	24.6067	24.6154
1988	11	27	30.2462	21.8	8.44615	25	28.6	26.8	26.8	24.6	26.2556	26.4	25.12	97	84	97	90.3125	30.6	32.6444	34.1	30.9813	24.5	25.5	26.3	24.5812
1988	11	28	30.3833	24	6.38333	24.4	28.4	26.6	26.5	24.2	26.4	25.6	25.4	98	86	92	92	30	33.1	32.1	31.8	24.1	25.7	25.3	25
1988	11	29	30.5273	22.4	8.12727	24.2	29.2	26.6	26.7	23.4	25.2	24.975	25.3643	94	73	92.375	89.0714	28.2	29.4	31.0375	31.4571	23.1	23.8	24.6063	24.8214
1988	11	30	30.1833	21.8	8.38333	23	29	25.6	25.8	22.6	27	24.6	24.7	97	86	92	92	27.1	34.3	30.2	30.6	22.4	26.4	24.2	24.3
1988	12	1	30.1909	22	8.19091	24.4	27.8	25.6	25.9	23.6	26	24.9714	25.1417	94	87	92.3571	89.4615	28.6	32.4	31.0429	31.0154	23.3	25.4	24.6214	24.6
1988	12	2	29.8769	21.8	8.07692	24	29.8	25.6	26.3	23	25	24.8235	25.0312	92	68	92.9412	90.5	27.4	28.5	30.7882	30.95	22.6	23.2	24.4941	24.5813
1988	12	3	30.0615	22	8.06154	23	27.8	24.8	25.1	22.6	24.6	23.2	23.5	97	77	87	87	27.1	28.8	27.4	27.8	22.4	23.4	22.6	22.8
1988	12	4	29.3818	21	8.38182	22.8	28.2	24.6	25	21.6	24.6	23.8	23.3	90	75	94	86	25	28.5	28.9	27.5	21.1	23.3	23.5	22.6
1988	12	5	29.5143	20.8	8.71429	22	28	24	24.5	20.8	25	23.2	23	90	79	94	87	23.8	29.7	27.9	27.1	20.3	23.9	22.9	22.4
1988	12	6	29.4462	20.2	9.24615	22.6	27.8	24	24.6	20.4	24.8	23.8	23	82	78	98	86	22.5	29.3	29.3	27	19.4	23.7	23.7	22.3
1988	12	7	29.4462	21	8.44615	22.8	28.8	24.2	25	22	24.8	23.4	23.4	93	72	94	86	25.9	28.6	28.2	27.6	21.7	23.3	23.1	22.7
1988	12	8	29.5083	22.6	6.90833	23	28.8	24.2	25	22.6	25.2	23.6	23.8	97	75	95	89	27.1	29.6	28.7	28.5	22.4	23.9	23.4	23.2
1988	12	9	29.8417	20.2	9.64167	22.8	27.4	24	24.5	20.6	24	23.4	22.7	82	76	95	84	22.8	27.6	28.4	26.2	19.6	22.7	23.2	21.8
1988	12	10	30.0429	21	9.04286	23	26.4	24	24.4	22.8	24.4	23.8	23.7	98	85	98	94	27.6	29.2	29.3	28.7	22.7	23.7	23.7	23.4
1988	12	11	30.1417	21.2	8.94167	22.4	26.8	24.4	24.5	22	24.8	23.8	23.5	97	85	95	92	26.2	30	29.1	28.4	21.8	24.1	23.6	23.2
1988	12	12	30.0615	21	9.06154	21.4	27.4	24.4	24.4	21.2	24.6	23.6	23.1	98	80	94	90	25	29.1	28.6	27.6	21.1	23.6	23.3	22.7
1988	12	13	29.8385	21.8	8.03846	23.6	27.2	24.4	24.9	22.6	24.8	23.8	23.7	92	82	95	90	26.7	29.7	29.1	28.5	22.2	23.9	23.6	23.2
1988	12	14	29.4615	21.4	8.06154	22.6	27.2	23.8	24.4	22	24.2	23	23.1	95	78	93	89	26	28.2	27.5	27.3	21.8	23.1	22.7	22.5
1988	12	15	29.9333	21.6	8.33333	22.8	26.2	24.6	24.5	22.6	25	24.2	23.9	98	91	97	95	27.3	30.9	29.9	29.4	22.5	24.6	24.1	23.7
1988	12	16	29.5091	21.8	7.70909	23.8	26	23	24	23.6	23.8	22.2	23.2	98	83	93	92	29	28	26.2	27.7	23.5	23	21.9	22.8
1988	12	17	29.8615	21	8.86154	22.6	26.4	23.4	24	22.2	24.2	22.8	23.1	97	83	95	92	26.5	28.7	27.3	27.5	22	23.4	22.6	22.7
1988	12	18	29.7077	21.2	8.50769	22	26.2	24.6	24.4	21.8	23	23.6	22.8	98	76	92	89	26	26	28.4	26.8	21.7	21.7	23.2	22.2
1988	12	19	29.6	21	8.6	22.6	27.4	23.2	24.1	21.6	24.4	22.6	22.9	92	78	95	88	25.1	28.6	27	26.9	21.2	23.3	22.4	22.3
1988	12	20	29.4	21.4	8	22.8	27.2	24.6	24.8	21.4	24.2	23.2	22.9	88	78	89	85	24.5	28.2	27.5	26.7	20.8	23.1	22.7	22.2
1988	12	21	29.3385	20.5429	8.7956	20.4	26.4	23.8	23.6	20	23.2	23	22.1	96	76	93	89	23.1	26.3	27.5	25.6	19.8	21.9	22.7	21.5
1988	12	22	29.1333	21	8.13333	21.4	26.8	23.4	23.8	21	24.8	22.6	22.8	97	85	93	92	24.6	30	26.9	27.1	20.8	24.1	22.3	22.4
1988	12	23	29.2667	21	8.26667	22.2	26	23.2	23.7	21.8	23.8	22.4	22.7	97	83	93	91	25.8	28	26.5	26.8	21.6	23	22.1	22.2
1988	12	24	29.3833	20.8	8.58333	21.6	27	23.4	23.9	21.4	24.2	22.6	22.7	98	79	93	90	25.3	28.3	26.9	26.8	21.3	23.1	22.3	22.2
1988	12	25	29.5667	21	8.56667	22.2	26.2	24.4	24.3	21.8	24	23.2	23	97	83	90	90	25.8	28.4	27.6	27.3	21.6	23.2	22.7	22.5
1988	12	26	29.35	21.8	7.55	23.6	26.2	24.2	24.6	23	24.2	23	23.4	95	85	90	90	27.7	28.9	27.3	27.9	22.8	23.5	22.5	22.9
1988	12	27	29.5333	21.2	8.33333	23.4	27	24.6	24.9	23.2	25.2	23.6	24	98	87	92	92	28.3	30.8	28.4	29.2	23.1	24.6	23.2	23.6
1988	12	28	29.75	22.2	7.55	24	26.4	24.6	24.9	23.4	24.8	23.8	24	95	88	94	92	28.4	30.2	28.9	29.2	23.2	24.2	23.5	23.6
1988	12	29	29.6333	21.4	8.23333	23.4	25.2	24.2	24.3	23	24.2	23.4	23.5	97	92	94	94	27.8	29.5	28.2	28.5	22.8	23.8	23.1	23.3
1988	12	30	29.3333	22	7.33333	23.4	24	23.2	23.5	23.2	23	22.6	22.9	98	92	95	95	28.3	27.4	27	27.6	23.1	22.6	22.4	22.7
1988	12	31	30.425	22.4	8.025	22.6	27.8	24.8	25	22.4	24.2	24	23.5	98	74	94	89	26.9	27.8	29.3	28	22.3	22.8	23.7	22.9

## Sheet: 1989
			Temperature			Temperature				Temperature				Relative Humidity				Pressure				Dew temperature
Year	Month	Day	Maximum	Minimum	Max-Min	1899-12-31 07:00:00	1899-12-31 13:00:00	1899-12-31 19:00:00	Average	1899-12-31 01:00:00	1899-12-31 13:00:00	1899-12-31 19:00:00	Average	1899-12-31 01:00:00	1899-12-31 13:00:00	1899-12-31 19:00:00	Average	1899-12-31 07:00:00	1899-12-31 13:00:00	1899-12-31 19:00:00	Average	1899-12-31 07:00:00	1899-12-31 13:00:00	1899-12-31 10:00:00	Average		Month	Taverage	Haverage
1989	1	1	30.2167	21	9.21667	25.2	25.6	24.8	25.1	23	24.8	24	23.9	83	94	94	90	26.6	30.8	29.3	28.9	22.1	24.5	23.7	23.4		January	24.2097	86.7742
1989	1	2	29.2462	23	6.24615	23.4	27	25	25.1	23.2	24.8	24.4	24.1	98	84	95	92	28.3	29.8	30.1	29.4	23.1	24	24.2	23.8		February	24.0893	84.5636
1989	1	3	29.5667	22.8	6.76667	23.4	26	24.8	24.8	22.6	24.4	24	23.7	93	88	94	92	26.9	29.5	29.3	28.5	22.3	23.8	23.7	23.3		March	25.0129	84.2278
1989	1	4	29.2182	21.0118	8.20642	22.6	26.6	24.8	24.7	22.4	24	23.4	23.3	98	81	89	89	26.9	28.1	27.8	27.6	22.3	23	22.9	22.7		April	25.6456	83.6696
1989	1	5	29.6167	20.7733	8.84333	21.4	27.6	24.4	24.5	21	24.4	21	22.1	97	77	74	83	24.6	28.4	22.6	25.2	20.8	23.2	19.5	21.2		May	26.3484	85.9165
1989	1	6	29.6545	21.2	8.45455	22.6	24.8	23.2	23.5	22.2	24.2	22.6	23	97	95	95	96	26.5	29.8	27	27.8	22	24	22.4	22.8		June	26.5746	85.945
1989	1	7	29.5167	21.2	8.31667	21.6	27.6	24.4	24.5	21	24.8	24	23.3	95	80	97	90	24.5	29.4	29.6	27.8	20.7	23.8	23.9	22.8		July	26.7244	86.8876
1989	1	8	28.7167	21.2	7.51667	22	28.8	23.2	24.3	21.6	23	21.2	21.9	97	61	84	81	25.5	24.2	23.8	24.5	21.4	20.6	20.3	20.8		August	26.9516	87.1733
1989	1	9	29.3	18.6	10.7	19	26.4	23.8	23.3	18.4	23.6	22.6	21.5	95	79	90	88	20.8	27.3	26.6	24.9	18.1	22.5	22.1	20.9		September	26.6217	88.0779
1989	1	10	29.1833	18.4	10.7833	21.6	27.2	24.4	24.4	20.6	23.8	22.4	22.3	91	75	84	84	23.6	27.2	25.7	25.5	20.1	22.5	21.6	21.4		October	26.4501	89.4534
1989	1	11	29.6667	18.4	11.2667	22.8	26.4	24.4	24.5	21.6	23.8	22.4	22.6	90	81	84	85	25	27.7	25.7	26.2	21.1	22.8	21.6	21.8		November	26.25	89.8031
1989	1	12	29.6833	18.4	11.2833	22.4	25.4	23.4	23.6	22	23.4	22.4	22.6	97	85	92	91	26.2	27.4	26.4	26.7	21.8	22.6	22	22.1		December	24.8516	87.9815
1989	1	13	29.2583	22.6	6.65833	23.2	27.2	24	24.6	22.4	24.4	22.8	23.2	93	80	90	88	26.5	28.7	26.9	27.4	22.1	23.4	22.3	22.6
1989	1	14	29.4083	22.6	6.80833	23.4	26.8	24.6	24.9	22.4	23.8	23.2	23.1	92	78	89	86	26.4	27.5	27.5	27.1	22	22.6	22.7	22.4
1989	1	15	29.1385	23.4	5.73846	24	26.4	23	24.1	22.4	23.6	22	22.7	87	79	92	86	26	27.3	25.8	26.3	21.7	22.5	21.6	21.9
1989	1	16	29.4	21	8.4	21.6	27	23.6	24	21.4	24	22.6	22.7	98	78	92	89	25.3	27.8	26.7	26.6	21.3	22.9	22.2	22.1
1989	1	17	29.3077	22.2	7.10769	22.6	26.2	22.6	23.5	21.6	23.2	21.6	22.1	92	78	92	87	25.1	26.4	25.1	25.6	21.2	22	21.2	21.4
1989	1	18	29.6769	22	7.67692	22.6	26.6	23.2	23.9	21	23.4	22.2	22.2	87	77	92	85	23.8	26.6	26.1	25.5	20.3	22.1	21.8	21.4
1989	1	19	29.6077	20.6	9.00769	21.8	26.4	23	23.5	21	22.4	22	21.8	93	71	92	85	24.3	24.4	25.8	24.8	20.6	20.7	21.6	21
1989	1	20	29.1385	22.2	6.93846	22.8	26.4	23.4	24	22.4	23.4	22.4	22.7	97	78	92	89	26.8	26.8	26.4	26.7	22.2	22.2	22	22.1
1989	1	21	29.0692	22	7.06923	23.6	27.4	23.4	24.5	22.4	24.2	22.4	23	90	77	92	86	26.3	28.1	26.4	26.9	21.9	23	22	22.3
1989	1	22	29.3818	22	7.38182	23.8	28.6	23.8	25	23.2	25	22.6	23.6	95	75	90	87	28	29.3	26.6	28	23	23.7	22.1	22.9
1989	1	23	29.1	22	7.1	23.8	28.8	24	25.1	22.6	24	22.8	23.1	90	67	90	83	26.6	26.6	26.9	26.7	22.1	22.1	22.3	22.2
1989	1	24	29.3667	22	7.36667	23.6	26.8	24.2	24.7	22.4	23.8	23	23.1	90	78	90	86	26.3	27.5	27.3	27	21.9	22.6	22.5	22.4
1989	1	25	29.3	19.8	9.5	20.4	27.8	24	24	19.6	23.6	22.8	22	93	70	90	85	22.3	26.3	26.9	25.2	19.2	21.9	22.3	21.2
1989	1	26	29.2385	20.4	8.83846	22	27	24	24.3	20.6	23	22.8	22.1	88	71	90	83	23.3	25.4	26.9	25.2	20	21.4	22.3	21.2
1989	1	27	28.8385	19.4	9.43846	19.8	26.6	23.2	23.2	19.6	23.6	22	21.7	98	78	90	89	22.7	27.1	25.6	25.1	19.5	22.4	21.5	21.1
1989	1	28	29.2	20	9.2	21.6	26.4	23.8	23.9	20.8	23.2	22.6	22.2	93	76	90	87	24	26.3	26.6	25.6	20.4	21.9	22.1	21.5
1989	1	29	29.4286	21.8	7.62857	24	29	22.8	24.6	21.2	23.6	21.6	22.1	78	64	90	77	23.3	25.5	25	24.6	20	21.4	21.1	20.8
1989	1	30	29.2667	19	10.2667	19.2	27.4	22.6	23	19	23.4	21.2	21.2	98	72	88	86	21.8	26.1	24.2	24.1	18.9	21.8	20.6	20.4
1989	1	31	28.85	19.2	9.65	21.4	26.6	22.8	23.4	20	23.4	21.6	21.7	88	77	90	85	22.4	26.6	25	24.7	19.3	22.1	21.1	20.9
1989	2	1	29.4545	21	8.45455	23.4	26.4	23	24	22.2941	23.6	21.6	23.8062	93.4706	79	89	87.375	26.4294	27.3	24.9	28.5062	21.9471	22.5	21	23.1562
1989	2	2	29.4909	19.6	9.89091	19.8	26.6	22.6	22.9	19.4	23	21.2	21.2	96	74	88	86	22.3	25.7	24.2	24.1	19.2	21.5	20.6	20.4
1989	2	3	29.5833	19.8	9.78333	22.4	26.6	23	23.8	20.4	23	21.4	21.6	84	74	87	81	22.6	25.7	24.4	24.2	19.5	21.5	20.7	20.6
1989	2	4	29.35	20.2	9.15	20.4	25.6	23	23	19.8	22.6	21.4	21.3	95	77	87	86	22.7	25.4	24.4	24.2	19.5	21.4	20.7	20.5
1989	2	5	28.9833	19.4	9.58333	20.4	26.6	23.6	23.5	19.6	22.6	21.8	21.3	93	71	86	83	22.3	24.7	24.9	24	19.2	20.9	21	20.4
1989	2	6	29.3	19.4	9.9	22.4	27.6	24.8	24.9	21.4	23.2	22.6	22.4	92	69	83	81	24.8	25.5	25.9	25.4	21	21.4	21.7	21.4
1989	2	7	29.8615	19.4	10.4615	23.2	26.4	24	24.4	21.6	22.4	22	22	87	71	84	81	24.7	24.4	25.1	24.7	20.9	20.7	21.2	20.9
1989	2	8	29.7667	22.2	7.56667	23.2	26.4	23.4	24.1	21.6	22.8	21.4	21.9	87	74	84	82	24.7	25.3	24.1	24.7	20.9	21.3	20.5	20.9
1989	2	9	29.7	21.4	8.3	21.6	27.2	22	23.2	21.2	22.4	24.0235	23.8125	97	66	92.1765	88.5625	24.9	23.9	29.2765	28.5813	21	20.4	23.6294	23.2313
1989	2	10	29.6545	18.2	11.4545	20.8	26.6	24.2	24	20.4	22.4	21.6	21.5	96	70	80	82	23.7	24.3	24.1	24	20.2	20.6	20.5	20.4
1989	2	11	29.7231	20	9.72308	21	25.8	22.2	22.8	20.2	22.2	21	21.1	93	73	90	85	23.1	24.4	24.1	23.8	19.8	20.7	20.5	20.3
1989	2	12	29.2	19.8	9.4	21.8	27	23.2	23.8	20.4	23.6	21.4	21.8	88	75	85	83	23	26.9	24.3	24.7	19.8	22.3	20.6	20.9
1989	2	13	29.4545	20.4	9.05455	23.2	26.2	23.6	24.2	21.2	22.2	21.4	21.6	84	71	82	79	23.8	24.1	24	24	20.3	20.5	20.4	20.4
1989	2	14	29.4167	18.8	10.6167	19.4	27.2	24	23.6	19	23.4	21.4	21.3	96	73	80	83	21.7	26.2	23.7	23.9	18.8	21.9	20.3	20.3
1989	2	15	29.4182	19.4	10.0182	22.8	23.8	23.2	23.3	20.2	21.8	23.5882	23.3625	79	84	90.0588	86.625	21.9	24.8	28.3471	27.6313	19	20.9	23.0882	22.6625
1989	2	16	29.5167	19.6	9.91667	20	27.2	22.2	22.9	19	24.8556	20.4	23.6294	91	75.8333	85	85.5294	21.3	29.1833	22.8	28	18.5	23.55	19.6	22.8588
1989	2	17	29.6	21.2111	8.38889	18.4	26.4	23.2	22.8	22.2333	23.2	21.8	23.6778	90.9444	76	89	84.7222	26.1111	26.3	25.2	27.9833	21.7444	21.9	21.2	22.8722
1989	2	18	29.15	18.4	10.75	19	26.2	22.8	22.7	19	23.2	21.6	23.7056	0	78	90	89	22	26.4	25	24.5	19	22	21.1	20.7
1989	2	19	29.6909	19	10.6909	19.8	27.4	23.8	23.7	19.6	24	22.6	22.1	98	76	90	88	22.7	27.6	26.6	25.6	19.5	22.7	22.1	21.4
1989	2	20	29.5167	19.2	10.3167	23.6	28.8	24.8	25.5	23	24	23.2	23.4	95	67	87	83	27.7	26.6	27.4	27.2	22.8	22.1	22.6	22.5
1989	2	21	29.6	23.2	6.4	24	28.4	23.6	24.9	22.7684	24	22.4	23.7706	90.1579	70	90	86.0588	26.9316	26.9	26.3	28.2588	22.2474	22.3	21.9	23.0294
1989	2	22	29.6727	22.4	7.27273	24.2	27.6	23.6	24.8	22.6	24	22.2	22.9	87	74	89	83	26.3	27.4	25.8	26.5	21.9	22.6	21.6	22.1
1989	2	23	29.6833	22.2	7.48333	23	27.8	24.6	25	22	24	23.8	23.3	92	73	94	86	25.8	27.3	28.9	27.3	21.6	22.5	23.5	22.5
1989	2	24	29.6833	21.6	8.08333	22.4	27.4	25	25	22	24	23.4	23.1	97	76	87	87	26.2	27.6	27.7	27.1	21.8	22.7	22.8	22.4
1989	2	25	28.8727	22.4	6.47273	23.4	28.6	24.6	25.3	22.6	24.4	22.8	23.3	93	71	86	83	26.9	27.8	26.5	27.1	22.3	22.8	22.1	22.4
1989	2	26	29.2182	23.2	6.01818	23.4	28.2	24.6	25.2	22.3412	25.2	24	23.9063	91.5625	79	95	86.4706	26.3706	30	29.4	28.4941	21.9118	24.1	23.8	23.1471
1989	2	27	29.4833	23.6	5.88333	23.6	26.8	25	25.1	22.5263	24.8	24.2	23.7706	90.1579	85	94	86.3125	26.4789	30	29.7	28.2938	21.9789	24.1	23.9	23.0375
1989	2	28	29.3455	23.8	5.54545	24.8	28.8	25.4	26.1	23	25.2	24.4	23.9125	89.7778	75	92	85.125	27.2722	29.6	29.9	28.45	22.4667	23.9	24	23.1375
1989	3	1	29.45	24	5.45	24.6	28	25	25.6	22.8	24.8	23.8	23.8	86	77	91	85	26.5	29.2	28.7	28.1	22.1	23.6	23.3	23
1989	3	2	29.7	23.8	5.9	24.2	27.8	24.6	25.3	21.8	24	23	22.9	81	73	87	81	24.5	27.3	27	26.3	20.8	22.5	22.4	21.9
1989	3	3	29.9273	22.6	7.32727	23.8	27.4	25.2	25.4	22.4	24.2	23.4	23.3	89	77	86	84	26.1	28.1	27.6	27.3	21.8	23	22.7	22.5
1989	3	4	29.5	22.8	6.7	24.6	28	25.2	25.8	22.6	24.8	23.8	23.7	84	77	89	84	26.1	29.2	28.5	27.9	21.8	23.6	23.3	22.9
1989	3	5	29.7	23	6.7	24.6	27.6	25.2	25.7	23.8	24.2	23.4	23.8	94	76	86	85	28.9	27.9	27.6	28.1	23.5	22.9	22.7	23
1989	3	6	29.6909	23	6.69091	24.6	27.8	24.2	25.2	23.6	24.4	22.8	23.6	92	76	89	86	28.4	28.3	26.8	27.8	23.2	23.1	22.2	22.9
1989	3	7	29.6667	20.6	9.06667	21.4	27.2	24.4	24.4	21	24.8	22.2	22.7	97	82	83	87	24.6	29.7	25.3	26.5	20.8	23.9	21.3	22
1989	3	8	29.9	21.4	8.5	22.4	27.2	25	24.9	22	23.4	23.4	22.9	97	73	87	86	26.2	26.2	27.7	26.7	21.8	21.9	22.8	22.2
1989	3	9	29.7333	21.8	7.93333	23.4	28.6	25.4	25.7	23	24	24	23.7	97	68	89	85	27.8	26.8	28.9	27.8	22.8	22.2	23.5	22.8
1989	3	10	29.3333	23.8	5.53333	24.4	27.4	25.2	25.5	24	24	23.6	23.9	97	76	88	87	29.6	27.6	28.1	28.4	23.9	22.7	23	23.2
1989	3	11	29.9167	22	7.91667	22.4	27	22.8	23.8	22.2	23	22.4	22.5	98	71	97	89	26.6	25.4	26.8	26.3	22.1	21.4	22.2	21.9
1989	3	12	29.1167	22.4706	6.64608	22	24.8	21.6	22.5	21.8	23.2	21.2	22.1	98	87	97	94	26	27.4	24.9	26.1	21.7	22.6	21	21.8
1989	3	13	29.8	20.4	9.4	21.4	28	21.6	23.1	21	23.4	21.4	21.9	97	68	98	88	24.6	25.7	25.3	25.2	20.8	21.6	21.3	21.2
1989	3	14	29.8333	19.6	10.2333	21.4	27.8	24.8	24.7	21.2	24	24	23.1	98	73	94	88	25	27.3	29.3	27.2	21.1	22.5	23.7	22.4
1989	3	15	30.0364	20.2	9.83636	21.4	27.4	24.8	24.6	21	24.4	23.6	23	97	78	91	88	24.6	28.6	28.3	27.2	20.8	23.3	23.1	22.4
1989	3	16	29.8667	21.6	8.26667	22.4	29	24.4	25	21.6	24.2	23	22.9	93	67	89	83	25.3	27	27.1	26.5	21.3	22.3	22.4	22
1989	3	17	30.0462	22.4	7.64615	24.4	27.8	22.8	24.4	22	24	22.4	22.8	81	73	97	84	24.8	27.3	26.8	26.3	21	22.5	22.2	21.9
1989	3	18	29.7857	21	8.78571	25	27.4	24.8	25.5	23.2	23	22.6	22.9	86	69	83	79	27.2	25.2	25.9	26.1	22.5	21.2	21.7	21.8
1989	3	19	30.1429	21.2	8.94286	22.2	28.2	25	25.1	22	24	23.6	23.2	98	71	89	86	26.3	27	28.2	27.2	21.9	22.4	23.1	22.5
1989	3	20	29.7846	21.6	8.18462	21.8	28.8	24.6	25	21.4	24	23	22.8	97	67	87	84	25.2	26.6	27	26.3	21.2	22.1	22.4	21.9
1989	3	21	29.8286	21.8	8.02857	22	28.6	25.2	25.3	21.4	24	22.6	22.7	95	68	80	81	25.1	26.8	25.7	25.8	21.1	22.2	21.5	21.6
1989	3	22	29.8923	19.6	10.2923	20	28	25.2	24.6	23.3667	23.6	23	24.4059	90.1111	69	83	86.0625	27.9	26.2	26.6	29.275	22.8444	21.9	22.1	23.625
1989	3	23	29.7692	20.4	9.36923	21	29	25.6	25.3	20.4	24.2	23.4	22.7	95	67	83	82	23.6	27	27.3	26	20.1	22.3	22.5	21.7
1989	3	24	30.0154	21.2	8.81538	21.2	28.6	26	25.5	20.8	24.8	23.6	23.1	97	74	82	84	24.3	28.8	27.5	26.9	20.6	23.4	22.7	22.2
1989	3	25	29.8923	21.4	8.49231	24.2	29.4	25.6	26.2	21.2	25	22.6	22.9	77	70	77	75	23.2	28.7	25.4	25.8	19.9	23.4	21.4	21.5
1989	3	26	30.1167	21.4	8.71667	23.6	28.8	25.4	25.8	21	24.2	23.2	22.8	79	69	83	77	23.1	27.1	27	25.7	19.8	22.4	22.3	21.5
1989	3	27	30.1714	21.4	8.77143	22.4	28.6	25.4	25.5	21.4	24.2	23	22.9	92	70	82	81	24.8	27.3	26.5	26.2	21	22.5	22	21.8
1989	3	28	30.2286	22	8.22857	23	28.4	24.6	25.1	22	23.8	22.4	22.7	92	68	83	81	25.8	26.4	25.6	25.9	21.6	22	21.5	21.7
1989	3	29	30.2	20.8	9.4	22.2	28	24.6	24.9	22	23.4	22.4	22.6	98	68	83	83	26.3	25.7	25.6	25.9	21.9	21.6	21.5	21.7
1989	3	30	30.4308	20.2	10.2308	22.4	26.8	25.4	25	21.4	23.2	23	22.5	92	74	82	82	24.8	26	26.5	25.8	21	21.8	22	21.6
1989	3	31	30.0333	21	9.03333	21.6	27.8	25.2	25	21.4	24	23.6	23	98	73	88	86	25.3	27.3	28.1	26.9	21.3	22.5	23	22.3
1989	4	1	30.4857	21.6	8.88571	23	28.2	25	25.3	22.4	23.6	23.2	23.1	95	68	86	83	26.7	26.1	27.2	26.7	22.2	21.8	22.5	22.1
1989	4	2	30.1857	21.6	8.58571	22.2	27.8	25.2	25.1	22	24	23.6	23.2	98	73	88	86	26.3	27.3	28.1	27.2	21.9	22.5	23	22.5
1989	4	3	29.7538	22.6	7.15385	24.8	27.6	25.4	25.8	23.2	24.2	23.8	23.7	87	76	88	84	27.4	27.9	28.4	27.9	22.6	22.9	23.2	22.9
1989	4	4	29.9538	22.6	7.35385	23.2	28	25.6	25.6	22.8	24.2	24	23.7	97	73	88	86	27.5	27.7	28.8	28	22.6	22.8	23.4	22.9
1989	4	5	29.9385	23	6.93846	25.2	27.8	25.4	26	23.6	24.4	23.8	23.9	88	76	88	84	28.1	28.3	28.4	28.2	23	23.1	23.2	23.1
1989	4	6	30.1429	23.6	6.54286	24.8	26.6	25	25.4	23	24	23.8	23.6	86	81	91	86	26.9	28.1	28.7	27.9	22.3	23	23.3	22.9
1989	4	7	30.5455	23.4	7.14545	24.8	27.6	25.6	25.9	23.8	24.4	23.8	24	92	77	86	85	28.8	28.4	28.3	28.5	23.4	23.2	23.1	23.2
1989	4	8	30.08	24.2	5.88	24.8	28	24.6	25.5	22.8	24.2	22.8	23.3	84	73	86	81	26.4	27.7	26.5	26.9	22	22.8	22.1	22.3
1989	4	9	30.2	22.6	7.6	23.8	27.8	24.6	25.2	23	24.2	23.6	23.6	93	74	92	87	27.5	27.8	28.4	27.9	22.7	22.8	23.2	22.9
1989	4	10	30.5714	23	7.57143	24.8	28	24.6	25.5	22	23.8	22.8	22.9	79	71	86	78	24.6	26.7	26.5	25.9	20.8	22.2	22.1	21.7
1989	4	11	29.7846	22	7.78462	23	27.8	24.6	25	22	24.2	22.8	23	92	74	86	84	25.8	27.8	26.5	26.7	21.6	22.8	22.1	22.2
1989	4	12	30.0077	22.2	7.80769	24.6	27	24.6	25.2	23.4	24	23.6	23.7	90	78	92	87	28	27.8	28.4	28.1	22.9	22.9	23.2	23
1989	4	13	30.4667	22.2	8.26667	24.4	27.8	25	25.5	23.4	24.2	23.2	23.6	92	74	86	84	28.1	27.8	27.2	27.7	23	22.8	22.5	22.8
1989	4	14	30.3692	22.4	7.96923	23.8	28	25.2	25.5	22.6	24	23.4	23.3	90	72	86	83	26.6	27.2	27.6	27.1	22.1	22.5	22.7	22.4
1989	4	15	30.2154	22.48	7.73538	24.6952	28.8105	25.9	26.3944	23.68	25.635	24.5778	24.6556	92.3	77.15	88.8889	85.9444	28.63	30.745	29.9611	29.8278	23.3	24.465	24.0333	23.95
1989	4	16	30.4615	22.62	7.84154	24.4619	28.7722	25.8263	26.1722	23.5905	25.3316	24.4211	24.4059	92.7	76.1053	89.7895	86.1667	28.5095	30.0211	29.7316	29.3222	23.2381	24.0684	23.9158	23.6889
1989	4	17	30.3857	21	9.38571	26.6	28.6	24.6	26.1	23.8	24	22.6	23.5	79	68	84	77	27.6	26.8	26.1	26.8	22.7	22.2	21.8	22.2
1989	4	18	30.2714	20.8	9.47143	23.6	28.8	24.8	25.5	21.4	23.4	23.6	22.8	82	64	91	79	24	25.2	28.3	25.8	20.4	21.2	23.1	21.6
1989	4	19	30.1929	20	10.1929	23.6	27.8	24.8	25.3	21.6	24.2	23.6	23.1	84	74	91	83	24.5	27.8	28.3	26.9	20.7	22.8	23.1	22.2
1989	4	20	30.4615	20.2	10.2615	24.4	27.4	25.6	25.8	22	23.4	23.4	22.9	81	72	83	79	24.8	26.1	27.3	26.1	21	21.8	22.5	21.8
1989	4	21	30.4769	20.6	9.87692	23	28.6	25.4	25.6	22.8	24.6	24	23.8	98	72	89	87	27.6	28.3	28.9	28.3	22.7	23.1	23.5	23.1
1989	4	22	30.4533	21.2	9.25333	23.4	26.4	25.2	25	23.2	25.6952	24.6	24.8722	98	76.1429	95	85.2222	28.3	30.7143	30.5	30.1333	23.1	24.4381	24.4	24.1222
1989	4	23	30.46	21.8	8.66	25	27.4	25.2	25.7	24.1368	23.4	24.2	25.0412	93.1579	72	92	85.5882	29.5158	26.1	29.5	30.4529	23.8105	21.8	23.8	24.3
1989	4	24	30.4143	21.8	8.61429	27.2	27.2	25.2	26.2	24.3263	24.8	24.2	25.0611	90.5789	82	92	85.1667	29.6105	29.7	29.5	30.4444	23.8474	23.9	23.8	24.3056
1989	4	25	30.45	22.2	8.25	24.6	27.6	26	26	23.2	24.2	23.4	23.6	89	76	80	82	27.5	27.9	27	27.5	22.7	22.9	22.4	22.6
1989	4	26	30.15	21	9.15	22.4	27.4	25	25	22.2	24	23.2	23.1	98	76	86	87	26.6	27.6	27.2	27.1	22.1	22.7	22.5	22.4
1989	4	27	30.1714	21.6	8.57143	24.4	27.8	25.2	25.6	23.2	24.2	23.2	23.5	90	74	85	83	27.6	27.8	27.1	27.5	22.7	22.8	22.4	22.7
1989	4	28	29.9846	22	7.98462	22.8	28.6	25.2	25.5	22.2	24.6	23	23.3	95	72	83	83	26.4	28.3	26.6	27.1	22	23.1	22.1	22.4
1989	4	29	30.2143	22.2	8.01429	24.8	28.6	26	26.4	23.6	24.2	23.8	23.9	91	70	83	81	28.3	27.3	28	27.9	23.1	22.5	23	22.9
1989	4	30	30.2154	23.2	7.01538	25.2	29.4	26	26.6	24.4	24.6	24.2	24.4	94	68	86	83	30	27.7	29	28.9	24.1	22.8	23.5	23.5
1989	5	1	30.0545	23.2	6.85455	25.2	28	25	25.8	23.4	24.4	23.4	23.7	86	75	87	83	27.6	28.2	27.7	27.8	22.7	23	22.8	22.8
1989	5	2	30.4	23.2	7.2	25.2	28.6	25.8	26.4	23.8	24.8	24	24.2	89	74	86	83	28.5	28.8	28.6	28.6	23.3	23.4	23.3	23.3
1989	5	3	29.9538	22.2	7.75385	23.6	29.6	24.8	25.7	23	24.8	23	23.6	95	68	86	83	27.7	28.1	26.9	27.6	22.8	23	22.3	22.7
1989	5	4	29.85	23.6	6.25	25.2	28.6	25.2	26.1	23	24.2	23	23.4	83	70	83	79	26.6	27.3	26.6	26.8	22.1	22.5	22.1	22.2
1989	5	5	29.6	23.6	6	25.8	28	25.6	26.3	23.6	25	23	23.9	83	79	80	81	27.7	29.7	26.4	27.9	22.7	23.9	22	22.9
1989	5	6	29.8143	24	5.81429	25.6	29	26.4	26.9	23.2	24.4	23.6	23.7	82	69	79	77	26.8	27.5	27.3	27.2	22.2	22.7	22.5	22.5
1989	5	7	30.5462	24.2	6.34615	24.6	27.8	25.8	26	23.8	24	24	23.9	94	73	86	84	28.9	27.3	28.6	28.3	23.5	22.5	23.3	23.1
1989	5	8	30.0692	23.2	6.86923	24.4	28.2	25.6	26	24	24.8	24.2	24.3	97	76	89	87	29.6	29	29.3	29.3	23.9	23.5	23.7	23.7
1989	5	9	30.5231	23	7.52308	24	27.2	26.1	25.9	23.8	25	24.3	24.4	98	84	86	89	29.3	30.2	29.2	29.6	23.7	24.2	23.6	23.9
1989	5	10	30.0286	23.4	6.62857	25.6	27.2	25.8	26.1	23.2	25.6	24	24.3	82	88	86	85	26.8	31.7	28.6	29.1	22.2	25	23.3	23.5
1989	5	11	29.9385	23.2	6.73846	24.6	28	26.6	26.5	24.355	25.2	25.0889	23.8944	90.9444	80	89.4444	86.3889	29.76	30.2	30.9	30.8389	23.945	24.2	24.6	24.5111
1989	5	12	30.5	22.2	8.3	23.2	29.4	26.8	26.5	22.8	26.6	25.3211	25.2882	97	80	89.5789	87	27.5	32.9	31.3737	30.9667	22.6	25.7	24.8263	24.6056
1989	5	13	30.5571	23.2	7.35714	24.6	28.8	28	27.4	24.2	26.2	25.3632	25.4333	97	82	91.2632	87.1667	29.9	32.3	31.5947	31.3333	24.1	25.3	24.9526	24.7833
1989	5	14	30.4857	22.4	8.08571	23.8	27.8	26.2	26	23.6	25.4	24.3	24.4	98	83	86	89	29	30.8	29.1	29.6	23.5	24.6	23.6	23.9
1989	5	15	30.8167	22.8	8.01667	24.2	28.8	26.4	26.5	24	25.8	25.2947	25.3333	98	79	91.7895	88.0588	29.7	31.2	31.5211	31.1824	23.9	24.8	24.9053	24.7235
1989	5	16	30.6267	24	6.62667	25	29.8	26.4	26.9	24.8684	26	25.4053	25.6313	93.9412	74	90.3158	89.1765	31.0278	31.1	31.5789	32.0235	24.6333	24.7	24.9579	25.1471
1989	5	17	30.38	23.2	7.18	25	30.4	26	26.9	23.6	26.4	24.8	24.9	89	73	91	84	28.2	31.7	30.5	30.1	23.1	25	24.4	24.2
1989	5	18	30.4	24.8	5.6	25.8	29.6	26.4	27	24	26	25.3882	25.3471	86	75	92.8824	88.7647	28.6	31.2	31.8118	31.2941	23.3	24.8	25.0529	24.7824
1989	5	19	30.3667	24	6.36667	25.4	29.4	26	26.7	24.4	25	24.4	24.6	92	70	88	83	29.9	28.7	29.5	29.4	24	23.4	23.8	23.7
1989	5	20	30.7214	24.4	6.32143	25.6	28.8	26.4	26.8	24	25.4	24.8	24.7	88	76	88	84	28.8	30.2	30.2	29.7	23.4	24.2	24.2	23.9
1989	5	21	30.8154	24.2	6.61538	25.8	29.2	26	26.8	24.3524	25.4	24.4	25.35	92.619	74	88	87.2778	29.8619	29.9	29.5	31.1778	24	24	23.8	24.7056
1989	5	22	30.6154	24.8	5.81538	26.2	30.4	26.4	27.4	24.2	26.4	25.3812	25.4937	85	73	90.4375	87.2667	28.9	31.7	31.5312	31.4333	23.5	25	24.9187	24.84
1989	5	23	30.6615	25.4	5.26154	25.4	29	25.2	26.2	24	25.4	24	24.5	89	75	91	85	28.9	30	29	29.3	23.5	24.1	23.5	23.7
1989	5	24	30.8	24.4	6.4	24.6	28.8	25	25.9	23.6	25.2	24.4	24.4	92	75	95	87	28.4	29.6	30.1	29.4	23.2	23.9	24.2	23.8
1989	5	25	30.6333	23.2	7.43333	24	27.6	24.8	25.3	23.8	24.6	24	24.1	98	78	94	90	29.3	28.9	29.3	29.2	23.7	23.5	23.7	23.6
1989	5	26	30.4571	22.6	7.85714	23.6	28	25.2	25.5	23.4	25.2	23.8	24.1	98	80	89	89	28.6	30.2	28.5	29.1	23.3	24.2	23.3	23.6
1989	5	27	30.4267	22.8	7.62667	27	28.4	25.8	26.8	24.2	25.8	24.6	24.9	79	81	91	84	28.3	31.5	30.1	30	23.1	24.9	24.2	24.1
1989	5	28	30.2867	22.6	7.68667	24	28	25.2	25.6	23.8	25.2	23.8	24.3	98	80	89	89	29.3	30.2	28.5	29.3	23.7	24.2	23.3	23.7
1989	5	29	30.9429	23	7.94286	23.6	28.2	26	26	23.4	26.2	25.4	25	98	85	95	93	28.6	32.7	32	31.1	23.3	25.5	25.2	24.7
1989	5	30	30.9714	22.4	8.57143	24	28.6	26.2	26.3	23.8	26.5714	24.8	25.5812	98	79.9524	89	89.3125	29.3	32.8095	30.4	31.825	23.7	25.5667	24.3	25.05
1989	5	31	30.8429	24.4	6.44286	25.6	28.2	26.2	26.6	24.2	25.2	24.6	24.7	89	79	88	85	29.3	30	29.9	29.7	23.7	24.1	24	23.9
1989	6	1	31.2462	24	7.24615	25.2	28.6	26.2	26.6	25.2056	25.8	24.6	26.0067	93.2222	80	88	88.6667	31.5056	31.3	29.9	32.6133	24.8889	24.8	24	25.46
1989	6	2	31.4	23.2	8.2	26	29.4	26.475	26.9867	24.8	26.9053	25.5944	25.6937	91	82.5263	91.3889	89.1176	30.5	33.7842	32.0611	32.1824	24.4	26.0632	25.1889	25.2471
1989	6	3	30.6286	23.3294	7.29916	25.53	29.7944	26.6625	27.15	24.8368	26.9579	25.7706	26.02	95.0526	80.5789	91.2353	89.5333	30.9684	33.6789	32.4412	32.7333	24.5947	25.9842	25.3529	25.5133
1989	6	4	30.7286	24	6.72857	26.6	27.8	26.8	27	24.8	25.6	25	25.1	86	84	87	86	30.1	31.3	30.5	30.6	24.1	24.8	24.4	24.4
1989	6	5	30.8571	24.4	6.45714	25.4	28.8	26.4	26.8	23.8	25.8	25.2	24.9	88	79	91	86	28.4	31.2	31.2	30.3	23.2	24.8	24.8	24.2
1989	6	6	31.0308	24.6	6.43077	25.8	27.8	24.8	25.8	24.8	26	24.2	25	92	87	95	91	30.6	32.4	29.8	30.9	24.4	25.4	24	24.6
1989	6	7	30.8462	23.8	7.04615	24.8	29.6	26.2	26.7	24.6	25.8	25.7937	25.7937	98	74	89.5625	88.3125	30.8	30.7	32.3062	32.1563	24.5	24.5	25.3	25.2312
1989	6	8	30.7143	25	5.71429	26	29.8	26.4	27.1	24	27.4	25	25.5	85	83	89	86	28.5	34.9	30.7	31.4	23.2	26.6	24.5	24.8
1989	6	9	30.9231	24.8	6.12308	25.8	30	25.6	26.8	24.2	25.6	24.6	24.8	88	70	92	83	29.1	29.9	30.2	29.8	23.6	24	24.2	24
1989	6	10	30.9231	24.6	6.32308	26	28.6	26	26.6	24.8	25.8	24.8	25.1	91	80	91	87	30.5	31.3	30.5	30.8	24.4	24.8	24.4	24.5
1989	6	11	31.0615	24.8	6.26154	25.4	28.4	25.6	26.3	24.2	25.4	24.6	24.7	91	79	92	87	29.4	30.4	30.2	30	23.8	24.3	24.2	24.1
1989	6	12	30.7273	24.8	5.92727	26	28.8	26	26.7	24.2	25.6	24.8	24.9	86	78	91	85	29	30.7	30.5	30.1	23.5	24.5	24.4	24.1
1989	6	13	31.3	25.2	6.1	25.6	29.2	26.4	26.9	24.4	25.6	24.8	24.9	91	75	88	85	29.7	30.4	30.2	30.1	24	24.3	24.2	24.2
1989	6	14	30.8154	24.4	6.41538	25.2	30.4	25.8	26.8	25.0444	25.4	24.4	25.7706	93.3889	67	89	87.5882	31.2278	29.1	29.6	32.0176	24.7389	23.6	23.9	25.1529
1989	6	15	30.8385	24.2	6.63846	26.6	30	25.8	27	24.9316	25	24.4	25.7438	93.3333	67	89	89	31.0368	28.3	29.6	32.2706	24.6316	23.2	23.9	25.2941
1989	6	16	30.6615	23.2	7.46154	25.8	30	26.2	27	24.2	25	24.2	24.5	88	67	85	80	29.1	28.3	28.9	28.8	23.6	23.2	23.5	23.4
1989	6	17	31.2538	22.8	8.45385	25.4	28.2	25.4	26.1	23.4	24.8	24.2	24.1	85	76	91	84	27.4	29	29.4	28.6	22.6	23.5	23.8	23.3
1989	6	18	31.3818	23.6	7.78182	25.2	28.6	25.6	26.3	23.6	25	24.2	24.3	88	75	89	84	28.1	29.3	29.3	28.9	23	23.7	23.7	23.5
1989	6	19	30.8	23.8	7	24.8	27.2	25.6	25.8	24.2	24.6	24.4	24.4	95	81	91	89	29.8	29.2	29.7	29.6	24	23.6	24	23.9
1989	6	20	30.9923	24.2	6.79231	25.2	28.4	26	26.4	24.8824	25.2	24.4	25.6462	90.4375	77	88	88.0714	30.6941	29.9	29.5	31.9786	24.4294	24.1	23.8	25.1286
1989	6	21	31.4	22.4	9	24.2	28.4	25.2	25.8	23.6	24.8	24	24.1	95	75	91	87	28.7	28.9	29	28.9	23.4	23.5	23.5	23.5
1989	6	22	31.4692	24.4	7.06923	25.4	28	26	26.4	23.8	25	24.8	24.5	88	79	91	86	28.4	29.7	30.5	29.5	23.2	23.9	24.4	23.8
1989	6	23	31.0286	24.8	6.22857	25.8	29.8	26	26.9	23.8	25.4	24.4	24.5	85	70	88	81	28.1	29.5	29.5	29	23	23.8	23.8	23.6
1989	6	24	31.2077	23.6	7.60769	24.2	28.8	25.2	25.9	24	25.4	24.2	24.5	98	76	92	89	29.7	30.2	29.5	29.8	23.9	24.2	23.8	24
1989	6	25	31.1357	22.4	8.73571	25.6	28	25.4	26.1	24.7111	25.6	24.8	25.525	91.7059	83	95	86	30.4889	31.2	30.9	31.5706	24.3333	24.8	24.6	24.9118
1989	6	26	31.0462	22	9.04615	24	29	26.4	26.5	23.6	25.8	25.8118	25.5875	97	78	90.1765	87.0588	28.8	31.1	32.4118	31.7706	23.4	24.7	25.3353	25.0176
1989	6	27	31.0154	22	9.01538	23.2	30.4	26.4	26.6	23	25.6	24.8	24.5	98	68	88	85	27.9	29.6	30.2	29.3	22.9	23.9	24.2	23.7
1989	6	28	31.3846	22.4	8.98462	25.4	29.4	25.8	26.6	23.4	25	23.8	24.1	85	70	85	80	27.4	28.7	28.1	28.1	22.6	23.4	23	23
1989	6	29	31.1077	23.4	7.70769	25.2	29.6	26	26.7	23.4	25.4	24	24.3	86	72	85	81	27.6	29.6	28.5	28.6	22.7	23.9	23.2	23.3
1989	6	30	30.9538	23.4	7.55385	24.2	30.4	26.4	26.9	23	26.2	24.8	24.7	90	72	88	83	27.3	31.2	30.2	29.6	22.5	24.8	24.2	23.8
1989	7	1	30.8571	22.8	8.05714	24.8	29	26.4	26.6	24	25.2	24.6	24.6	94	74	86	85	29.3	29.5	29.7	29.5	23.7	23.8	23.9	23.8
1989	7	2	30.7833	23.4	7.38333	25.2	28.8	26.6	26.8	24.9105	25.4	24.8	25.4824	91.8947	76	86	86.8235	30.8474	30.2	30.1	31.4353	24.5158	24.2	24.1	24.8294
1989	7	3	31.2143	24.2	7.01429	25.6	32.4	27	28	24.87	25.4	24.8	25.5111	91.7368	57	84	86.8421	30.765	27.8	29.8	31.4947	24.475	22.8	24	24.8684
1989	7	4	31.3714	24	7.37143	25.8	30	27.2	27.5	23.6	25.6	25.475	25.3944	83	70	90.65	86.6471	27.7	29.9	31.795	30.9824	22.7	24	25.03	24.5941
1989	7	5	30.9286	24.8	6.12857	25.4	29.4	27.2	27.3	24.8	25.6	25.49	24.325	92.8947	74	90.55	87.7368	30.72	30.3	31.78	31.6526	24.48	24.3	25.035	24.9368
1989	7	6	30.9071	23.6	7.30714	24.8	29	26.8	26.8	23	25	24.6	24.2	86	72	84	81	26.9	29	29.5	28.4	22.3	23.5	23.8	23.2
1989	7	7	30.8385	23.6	7.23846	24.8	29	26.8	26.8	23	25	24.6	24.2	86	72	84	81	26.9	29	29.5	28.4	22.3	23.5	23.8	23.2
1989	7	8	30.9917	22.2	8.79167	24.2	29.8	26.4437	26.8437	23.6	25.4	24.6	24.5	95	70	89.4706	87.5625	28.7	29.5	31.2176	31.0625	23.4	23.8	24.7118	24.6375
1989	7	9	30.9333	23.4	7.53333	25	27.6	24.2	25.3	24.63	25.4	24	25.1647	91.5789	84	98	86.3889	30.32	31	29.7	30.7722	24.225	24.6	23.9	24.4944
1989	7	10	31.1333	21.8	9.33333	23.6	29	25.2	25.8	23.4	26	24.6	24.7	98	79	95	91	28.6	31.6	30.5	30.3	23.3	25	24.4	24.2
1989	7	11	31	22.8	8.2	25	30	26.2	26.9	24.8632	25.8	24.8	25.6313	92.8889	72	89	87.8824	30.8263	30.4	30.4	31.8353	24.5368	24.3	24.3	25.0765
1989	7	12	31.2333	22.8	8.43333	24.2	29.6	27.6	27.3	24	25.6	25.6643	25.7615	98	73	91.1429	88.1429	29.7	30.2	32.1714	32.2071	23.9	24.2	25.25	25.2571
1989	7	13	31.4	24.2	7.2	25	29.2	26.6	26.9	24.4	25.6	25.7	25.6562	95	75	89.5	86.375	30.1	30.4	32.125	31.75	24.2	24.3	25.2062	24.9688
1989	7	14	30.5455	24.8	5.74545	25	28.4	26.8	26.8	24.4	26	25.3471	25.6125	95	83	90.1176	86.4375	30.1	32	31.5294	31.65	24.2	25.2	24.8647	24.9437
1989	7	15	30.7462	25	5.74615	26.6	31.6	26.6	27.9	24.2	26.6	25.2706	25.48	82	68	90.7059	86.8125	28.6	31.5	31.4353	31.475	23.3	24.9	24.8118	24.85
1989	7	16	30.6923	25	5.69231	25.8	31.4	27	27.8	24.2	26	24.6	24.9	88	65	82	78	29.1	30	29.3	29.5	23.6	24.1	23.7	23.8
1989	7	17	30.8923	25	5.89231	25.6	29.8	26.4	27	24.8	26	24.8	25.2	94	74	88	85	30.8	31.1	30.2	30.7	24.5	24.7	24.2	24.5
1989	7	18	31.2615	23.8	7.46154	24.8	29	23.8	25.3	24.4	25.4	23.2	24.3	97	75	95	89	30.3	30	28	29.4	24.3	24.1	23	23.8
1989	7	19	31.2	23.4	7.8	24.8	29.4	26.2	26.6	24.6	26	24.8	25.1	98	76	89	88	30.8	31.3	30.4	30.8	24.5	24.8	24.3	24.6
1989	7	20	31.05	23	8.05	24.2	28.2	25.8	26	24	25	24.6	24.5	98	77	91	89	29.7	29.5	30.1	29.8	23.9	23.8	24.2	24
1989	7	21	31.2308	23.4	7.83077	24.6	29.2	25.8	26.4	24.2	24.8	24.4	24.5	97	70	89	85	29.9	28.4	29.6	29.3	24.1	23.2	23.9	23.7
1989	7	22	31.3692	24.8	6.56923	25.4	29.2	26.2	26.8	24.5111	25.2	25	25.3937	92.9444	73	91	85.75	30.1778	29.4	30.9	31.1437	24.1722	23.8	24.6	24.6562
1989	7	23	31.0231	25.2	5.82308	25.4	29	26.4	26.8	24.7842	26	25.5263	25.5579	89.7368	79	88.4737	85.5789	30.4053	31.6	31.7105	31.4579	24.2895	25	24.9684	24.8368
1989	7	24	30.7846	21.8	8.98462	24	29.4	26.8	26.8	23.8	25.8	25.3667	25.4111	98	75	89.6667	86.5	29.3	30.8	31.4944	31.25	23.7	24.5	24.8667	24.7333
1989	7	25	30.9083	25.4	5.50833	25.6	27.2	25	25.7	24.8	26.2	24.4	25.1	94	92	95	94	30.8	33.3	30.1	31.4	24.5	25.9	24.2	24.9
1989	7	26	30.9692	24	6.96923	25.2	27.4	25.2	25.8	24.2	25.2	24.4	24.6	92	84	94	90	29.5	30.6	30	30	23.8	24.4	24.1	24.1
1989	7	27	31	24.4	6.6	25.8	29.4	26.8	27.2	24.4737	26	25.1353	25.3235	91.8421	76	90.2941	86.4706	30	31.3	31.1294	31.0765	24.0737	24.8	24.6706	24.6412
1989	7	28	30.7308	23.6	7.13077	24.6	29.0765	26.4938	26.96	24.2	26	25.2765	25.3706	97	77.7368	90.5882	86.9375	29.9	31.4316	31.3765	31.2062	24.1	24.8368	24.8059	24.7188
1989	7	29	31.5923	23.0824	8.50995	25.8611	29.6176	26.7937	27.3533	24.6158	26.5333	25.425	25.5313	90.7778	78.9444	90.125	86.3333	30.2333	32.65	31.6562	31.56	24.1833	25.4611	24.9563	24.9
1989	7	30	31.9417	23.4	8.54167	24.2	27.2	25.2	25.5	24	26.2	24.4	24.9	98	92	94	95	29.7	33.3	30	31	23.9	25.9	24.1	24.6
1989	7	31	31.1273	23.6	7.52727	26.6	29.4	25.8	26.9	24.7158	25	24.2	25.3389	93.5263	70	88	87.2941	30.6211	28.7	29.1	31.2353	24.4053	23.4	23.6	24.7176
1989	8	1	31.6	23.4	8.2	24.4	29.2	26.8	26.8	23.6	25.2	25.2	24.7	94	73	88	85	28.6	29.4	31	29.6	23.3	23.8	24.6	23.9
1989	8	2	31.27	23.8	7.47	24.8	29	27	27	24.4	26	25.2	25.2	97	79	87	87	30.3	31.6	30.8	30.9	24.3	25	24.6	24.6
1989	8	3	31.8222	24	7.82222	26	28.6	26.4	26.9	25	25.4	25.5467	25.72	94.4118	77	89.8667	87.8	31.2176	30.3	31.8467	31.9333	24.7353	24.3	25.06	25.1067
1989	8	4	31.54	22.4	9.14	23.6	28.5	26.4	26.2	23.4	25.3	25.3588	25.3643	98	77	90	85.5714	28.6	30.1	31.6438	31.0214	23.3	24.2	24.9625	24.6143
1989	8	5	31.3222	23.1	8.22222	24.2	26.4	22.6	24	23.1	24.2	22.4	23.2	91	83	98	91	27.5	28.7	26.9	27.7	22.7	23.4	22.3	22.8
1989	8	6	31.42	22.6	8.82	23.6	28.6	27	26.5	23.4	25.4	25.2	24.7	98	77	87	87	28.6	30.3	30.8	29.9	23.3	24.3	24.6	24
1989	8	7	31.43	23	8.43	25.2	30	26.6	27.1	24.6	25.6	24.8	25	95	70	86	84	30.5	29.9	30.1	30.2	24.4	24	24.1	24.2
1989	8	8	31.49	22.4	9.09	23.8	29.8	27	26.9	23.6	26	25.6692	25.5667	98	74	89.3077	87.1667	29	31.1	32.0154	31.6333	23.5	24.7	25.1462	24.9417
1989	8	9	31.54	24	7.54	25.8	29.8	26.6	27.2	24.96	26.8	25.2	25.5154	91.8571	79	89	87.2143	31.0467	33.2	31.1	32.1714	24.5933	25.8	24.7	25.1786
1989	8	10	31.41	23.6	7.81	25.4	29	27	27.1	24.875	26.2	25.2	25.9643	94.125	80	87	88.5714	31.0062	32.1	30.8	32.5643	24.5938	25.3	24.6	25.4071
1989	8	11	31.35	22.8	8.55	23.8	29.4	27.4	27	23.6	26	25.8	25.8687	98	76	90.5625	88.1875	29	31.3	32.4	32.3125	23.5	24.8	25.35	25.2875
1989	8	12	31.67	24	7.67	24.8	30.4	27	27.3	24.4	26.8	25.2	25.5	97	76	87	86	30.3	32.8	30.8	31.3	24.3	25.6	24.6	24.8
1989	8	13	32.0222	23.4	8.62222	24.4	30.2	27	27.1	24.2	26.4	25.8267	25.6083	98	74	90.9333	86.5385	30	31.9	32.5267	32.2	24.1	25.1	25.3867	25.1923
1989	8	14	31.16	22.85	8.31	25.4	30.6	26.6	27.3	24	26	25.9375	25.8583	89	70	90.0625	87.5385	28.9	30.5	32.6687	32.7077	23.5	24.4	25.4563	25.5
1989	8	15	31.59	24	7.59	25	30.6	27.8	27.8	24.9389	26.8	25.4	25.6429	92.9412	74	83	88	31	32.7	30.8	32.2667	24.6222	25.5	24.6	25.26
1989	8	16	31.55	24	7.55	25.8	31	25.8	27.1	24.4	26.4	25	25.3	89	70	94	84	29.6	31.3	31.1	30.7	23.9	24.8	24.7	24.5
1989	8	17	32.31	24	8.31	24.8	30.4	27.8	27.7	24.4	26.4	25.5412	25.4625	97	73	88.5882	86.4118	30.3	31.7	31.7294	31.9588	24.3	25	24.9882	25.0882
1989	8	18	31.68	24.6	7.08	25.6	30	27	27.4	24.2	26.6	25.8	25.5	89	77	91	86	29.3	32.5	32.4	31.4	23.7	25.5	25.4	24.8
1989	8	19	31.7636	24.4	7.36364	25.4	30	27.8	27.8	24.5059	26	25.35	25.7308	92.375	73	90.4667	88.2857	30.1588	30.9	31.6667	31.7643	24.1412	24.6	24.96	24.9857
1989	8	20	32	23.6	8.4	25	30.8	27	27.5	24.2	26.2	25.75	25.62	94	70	90.8333	87.6471	29.7	30.9	32.3778	32.0824	23.9	24.6	25.3167	25.1529
1989	8	21	32.06	23.4	8.66	25.6	31	27	27.6	24.2	26.2	25.6062	25.7867	89	69	91.3125	88.1333	29.3	30.8	32.125	32.1267	23.7	24.5	25.1875	25.1733
1989	8	22	31.9556	23	8.95556	24.2	30.2	27.4	27.3	23.8	26.6	25.6176	25.7562	97	76	90.5882	87.7059	29.2	32.4	32.1059	32.0294	23.6	25.4	25.1765	25.1176
1989	8	23	31.14	24.4	6.74	25	30.4	25.2	26.5	24.6	26	24.6	25.1	97	71	95	88	30.6	30.7	30.5	30.6	24.5	24.5	24.4	24.4
1989	8	24	31.44	22.2	9.24	23.6	31.4	24	25.8	23.2	26.2	23.4	24.3	97	66	95	86	28.2	30.5	28.4	29	23	24.4	23.2	23.5
1989	8	25	31.6182	22.6	9.01818	23.4	30.6	25	26	23.2	26.4	24.4	24.7	98	72	95	89	28.3	31.6	30.1	30	23.1	25	24.2	24.1
1989	8	26	31.66	23	8.66	24.4	30.4	27.6	27.5	24.2	26.6	25.7	25.8063	98	74	89.2353	86.6875	30	32.3	32.1	32	24.1	25.3	25.1824	25.1062
1989	8	27	31.84	22.8	9.04	24	31	26.8	27.1	23.6	27	25.6118	25.54	97	73	90.7059	87.125	28.8	33	32.0706	31.975	23.4	25.7	25.1824	25.1125
1989	8	28	31.8909	24.8	7.09091	25.6	29.6	27	27.3	24.6	26.4	25.4	25.5	92	78	88	86	30.2	32.3	31.4	31.3	24.2	25.3	24.8	24.8
1989	8	29	31.59	23.2	8.39	24.2	30	26.2	26.7	23.8	25.6	25.3875	25.4733	97	70	90.375	89.4375	29.2	29.9	31.6063	32.0875	23.6	24	24.9313	25.1625
1989	8	30	31.7909	23.8	7.99091	24.8	30	25.6	26.5	24.7333	25.6	24.8	25.5467	93.4706	70	94	87.8125	30.7111	29.9	30.8	32.225	24.4278	24	24.5	25.2063
1989	8	31	31.5909	23.0571	8.53377	25.5353	29.9214	27.2571	27.5	24.9	26.6	25.8429	25.6083	94.4667	78.8571	88.5	87.5385	31.1063	33.1643	32.3357	32.2462	24.6625	25.7	25.2786	25.2462
1989	9	1	31.7909	22.8	8.99091	23.8	30	27.4	27.1	23.4	26.2	25.2533	25.2077	97	74	88.8	87.2	28.5	31.5	31.24	31.6933	23.2	24.9	24.7067	24.9333
1989	9	2	32.1455	24.2	7.94545	24.6	31	26.8	27.3	24.2	27	25.5765	25.52	97	73	90.8235	86.9375	29.9	33	32	31.8437	24.1	25.7	25.1412	25.0187
1989	9	3	31.4167	24.4	7.01667	25.2	30.4	27.4	27.6	24.7421	26.8	25.2778	25.4875	95.3889	76	91.6667	88.8824	30.8474	32.8	31.5056	31.7176	24.5421	25.6	24.8889	24.9882
1989	9	4	31.5167	23.8	7.71667	25	30.8	27.2	27.5	24.8632	26.4	25.8	25.8562	95.1111	71	90.4706	88.3529	31.0474	31.5	32.4294	32.4	24.6526	24.9	25.3471	25.3529
1989	9	5	31.6083	24.2	7.40833	24.2	31	27.8	27.7	24	26.8	25.8056	25.8176	98	72	90.6667	87.7647	29.7	32.4	32.4278	32.1588	23.9	25.4	25.3556	25.2176
1989	9	6	31.4545	24.2	7.25455	24.6	30.4	27	27.3	24.2	25.4	25.4	25	97	67	88	84	29.9	29.1	31.4	30.1	24.1	23.6	24.8	24.2
1989	9	7	31.6	24.2	7.4	24.6	30	26.4	26.9	24.4	26	25.4	25.3	98	73	92	88	30.4	30.9	31.8	31	24.3	24.6	25.1	24.7
1989	9	8	31.7	23.2	8.5	24	31.2	28	27.8	23.6	26.2	25.04	25.3929	97	68	93.4	88.0667	28.8	30.7	31.22	31.5533	23.4	24.5	24.72	24.8733
1989	9	9	31.3091	23.2	8.10909	26	31.2	24.2	26.4	24.6882	27.2	23.6	25.4875	93.3125	74	95	87.4118	30.6176	33.4	28.7	31.7	24.3765	25.9	23.4	24.9647
1989	9	10	31.4909	23.2	8.29091	24.2	29.2	27.2	27	24	26.8	25.7294	25.9375	98	83	91.2941	88.4118	29.7	33.6	32.3647	32.2471	23.9	26	25.3235	25.2412
1989	9	11	31.375	24	7.375	24.8	29.8	23.4	25.3	24.6	26.4	22.8	24.6	98	77	95	90	30.8	32.1	27.3	30.1	24.5	25.3	22.6	24.1
1989	9	12	31.8909	22	9.89091	23.6	30	27.6	27.2	23.4	26.2	25.7529	25.6	98	74	90.1176	87.8824	28.6	31.5	32.3235	32.0412	23.3	24.9	25.2706	25.1412
1989	9	13	31.25	22.6	8.65	25.2	30.4	27.6	27.7	24.5778	26.6	25.5722	25.7	94.0556	74	91.1667	88	30.4111	32.3	32.0222	31.9588	24.2833	25.3	25.1333	25.1118
1989	9	14	31.6917	21.8	9.89167	23	29.4	26	26.1	22.6	25.4	24.8	24.3	97	73	91	87	27.1	29.8	30.5	29.1	22.4	24	24.4	23.6
1989	9	15	31.4818	22.2	9.28182	23	30.4	25	25.9	22.8	26.8	23.8	24.5	98	76	91	88	27.6	32.8	28.7	29.7	22.7	25.6	23.3	23.9
1989	9	16	31.3	23.2	8.1	25	30.6	27.6	27.7	24.3947	27	25.4529	25.4643	95.125	76	90.5294	89.5294	30.2684	33.2	31.7647	31.8765	24.2	25.8	24.9941	25.0471
1989	9	17	31.6727	23.2	8.47273	24.4	30.4	25	26.2	24.2	26.8	24.6	25.2	98	76	97	90	30	32.8	30.6	31.2	24.1	25.6	24.5	24.7
1989	9	18	31.0833	22.2	8.88333	23.2	29.4	25.4	25.9	23	25.4	24.2	24.2	98	73	91	87	27.9	29.8	29.4	29	22.9	24	23.8	23.5
1989	9	19	31.5167	23.4	8.11667	25.2	28.4	25.4	26.1	24.8375	26.6	24.2	25.5769	92.7857	87	91	89.9333	30.8937	33.6	29.4	32.32	24.55	26	23.8	25.2933
1989	9	20	31.4	22.8	8.6	24	30.6	24.8	26	23.8	25.8	23.6	24.4	98	68	91	86	29.3	30	28.3	29.2	23.7	24.1	23.1	23.7
1989	9	21	31.5667	23.4	8.16667	24.4	30.4	26.6	27	24	26	25.7769	25.85	97	71	92	89	29.6	30.7	32.5462	32.3917	23.9	24.5	25.4	25.3083
1989	9	22	30.7231	22.8	7.92308	23.8	30.2	25.4	26.2	23.6	25.6	24.2	24.5	98	69	91	86	29	29.8	29.4	29.4	23.5	24	23.8	23.7
1989	9	23	31.075	22.2	8.875	23.6	29.8	26	26.4	23.4	25.8	25.2667	25.3643	98	73	90.4667	87.6667	28.6	30.5	31.38	31.4467	23.3	24.4	24.8133	24.82
1989	9	24	31.2167	22.6	8.61667	24.2	30.4	26.4	26.9	23.6	26.8	25.65	25.35	95	76	89.875	88.6	28.7	32.8	32.1	31.6867	23.4	25.6	25.1563	24.9533
1989	9	25	30.9	24	6.9	25.2	30.4	25	26.4	24.6	26	24.2	24.9	95	71	94	87	30.5	30.7	29.7	30.3	24.4	24.5	23.9	24.3
1989	9	26	32.0167	21.8	10.2167	22.8	30.4	26	26.3	22.4	25.4	25.72	25.8429	97	67	91.2	89.0714	26.8	29.1	32.38	32.3714	22.2	23.6	25.2933	25.2929
1989	9	27	31.3167	21.8	9.51667	24.2	30.1333	22.8	27.15	23.8	24.2	22.6	23.5	97	78.4706	98	88.625	29.2	33.4647	27.3	31.9062	23.6	25.8706	22.5	25.0688
1989	9	28	31.2583	21.8	9.45833	23.2	27.8	23.8	24.6	22.8	25.4	23.2	23.8	97	83	95	91	27.5	30.8	28	28.8	22.6	24.6	23	23.4
1989	9	29	31.2167	22.4	8.81667	23.4	29.2	23.6	25	23	25.2	23.2	23.8	97	73	97	89	27.8	29.4	28.2	28.4	22.8	23.8	23	23.2
1989	9	30	31.3182	21	10.3182	22.2	30.4	25.8	26	22.2	26.2	24.8	25.5	0	72	92	88	26.7	31.2	30.6	29.5	22.2	24.8	24.4	23.8
1989	10	1	31.2	21.8	9.4	25	31	27.2	27.6	24.8	26.8	25.5467	25.7462	98	72	91.7333	88.9231	31.2	32.4	32.06	32.1308	24.7	25.4	25.1533	25.1846
1989	10	2	31.4455	22	9.44545	25.2	30.4	26.8	27.3	25	27.4	25.5385	25.5923	98	79	92.5833	88.75	31.5	34.5	32.1833	31.7667	24.9	26.4	25.2333	25
1989	10	3	31.3455	22.6	8.74545	23.4	29	24.8	25.5	23.2	26	23.6	24.3	98	79	91	89	28.3	31.6	28.3	29.4	23.1	25	23.1	23.7
1989	10	4	31.18	22	9.18	22.8	29.4	26.2	26.1	22.8	25.2	25.2	25.4615	0	71	92	88	27.7	29.2	31.4	29.5	22.8	23.7	24.8	23.8
1989	10	5	31.0909	22.8	8.29091	23.4	29.2	25.4	25.9	23.2	26	24.8	24.7	98	78	95	90	28.3	31.5	30.9	30.2	23.1	24.9	24.6	24.2
1989	10	6	30.5818	21.2	9.38182	22	29.6	25.9733	26.58	24.6	26.6	25.1429	25.45	95.0625	79	94.3571	89.9286	30.575	32.8	31.5357	31.7214	24.3625	25.6	24.8714	24.9571
1989	10	7	31.0727	21.4	9.67273	27.4	28.3	26.8	27.0133	24.36	26.3	25.3625	25.5857	93.0667	85	90.6	88.5385	29.9333	32.9	31.6	31.8615	24	25.6	24.9267	25.0308
1989	10	8	30.9333	22.4	8.53333	26.4	29.1	25.4	26.6	24.72	27	25.6286	25.6538	95.8667	85	92.5714	89.8462	30.86	34.2	32.3143	32.0846	24.52	26.3	25.2857	25.1769
1989	10	9	30.9364	24.2	6.73636	25.6	29	25.8	26.5	24.8	26.2	24.8	25.3	94	80	92	89	30.8	32.1	30.6	31.2	24.5	25.3	24.4	24.7
1989	10	10	30.7818	23.6	7.18182	25	27.8	26.4	26.4	24.8	26.4	24	25.1	98	90	82	90	31.2	33.5	28.2	30.9	24.7	25.9	23.1	24.6
1989	10	11	31.5333	23.8	7.73333	25	28.2	24.2	25.4	25	25	23.6	25.8	95.2	77	95	87.8	31.32	29.5	28.7	32.16	24.7867	23.8	23.4	25.2133
1989	10	12	30.9083	22.2	8.70833	23.8	29.2	25.4	26	23.6	25.4	24.2	24.4	98	74	91	88	29	29.9	29.4	29.4	23.5	24	23.8	23.8
1989	10	13	30.8364	22.4	8.43636	23.6	29.8	26.6	26.6	23.4	26.4	26	25.3	98	77	95	90	28.6	32.1	33.2	31.3	23.3	25.3	25.8	24.8
1989	10	14	31.4909	22.8	8.69091	24	30.2	26.4	26.8	24	26.2	25.1867	1	0	73	90.4667	88.7143	29.8	31.3	31.28	31.8071	24	24.8	24.7333	25.0286
1989	10	15	31.175	23.2	7.975	24.6	29.4	26.6	26.8	24.6	26	25.2125	1	0	76	91.6	89.1538	30.9	31.3	31.66	31.3462	24.6	24.8	24.9267	24.7846
1989	10	16	30.64	23.2	7.44	25.6	29	26.2	26.8	24.8	25.8	25	25.2	94	78	91	87	30.8	31.1	30.9	30.9	24.5	24.7	24.6	24.6
1989	10	17	31.3909	23.4	7.99091	25.2	29	26.6	26.9	24.8	26	25.32	25.575	97	79	91.3333	89.0714	31	31.6	31.6	31.6786	24.7	25	24.9267	24.95
1989	10	18	31.1833	24	7.18333	24.8	29	26.4	26.6	24.4	25.8	25.4	25.2	97	78	92	89	30.3	31.1	31.8	31	24.3	24.7	25.1	24.7
1989	10	19	30.8	22.8	8	23.6	29.6	25.6	26.1	23.4	26.4	25	24.9	98	78	95	90	28.6	32.3	31.3	30.7	23.3	25.3	24.8	24.5
1989	10	20	30.82	23	7.82	24.4	29.6	26.1059	26.6375	24.2	26.2	25.0267	25.4615	98	77	92.5333	90.5385	30	31.7	31.1733	31.8231	24.1	25	24.6667	25.0231
1989	10	21	30.8364	23.1	7.73636	26.4	29	26.5286	26.75	24.2125	26.1	25.3067	25.34	96.5	80	92.4286	89.7857	29.9875	31.9	31.8786	31.4857	24.0563	25.1	25.0643	24.8357
1989	10	22	30.76	23	7.76	26.1	28	26.5	26.8571	24.35	26	25.2533	25.5071	94	85	91.9286	89.2857	30.0687	32.3	31.6786	31.7	24.075	25.3	24.9571	24.95
1989	10	23	30.6667	23	7.66667	26.1	28	26.8154	27.0154	24.5438	26.1	25.4714	25.5071	94.5625	86	90.4615	89.0769	30.4188	32.5	32.0615	31.9154	24.275	25.5	25.1308	25.0692
1989	10	24	31.14	23.8	7.34	24.6	29.6	25.6	26.4	24.4	26.8	25	25.4	98	80	95	91	30.4	33.4	31.3	31.7	24.3	25.9	24.8	25
1989	10	25	30.8889	23	7.88889	23.8	29.2	25.6	26	23.6	26.2	24.8	24.9	98	79	94	90	29	32	30.8	30.6	23.5	25.2	24.5	24.4
1989	10	26	31.2182	22.2	9.01818	23.2	29.4	24.6	25.5	22.8	26	24.4	24.4	97	76	98	91	27.5	31.3	30.4	29.7	22.6	24.8	24.3	23.9
1989	10	27	30.7636	22.4	8.36364	24.6	29.2	26.2	26.6	24.4	26.2	25.2	25.3	98	79	92	90	30.4	32	31.4	31.3	24.3	25.2	24.8	24.8
1989	10	28	31.36	23	8.36	24	29	24	25.3	23.6	26.4	23.4	24.5	97	82	95	91	28.8	32.7	28.4	30	23.4	25.5	23.2	24
1989	10	29	30.8909	23.8	7.09091	25.2	30.2	24.6	26.2	25	26.8	24.4	25.4	98	77	98	91	31.5	33	30.4	31.6	24.9	25.7	24.3	25
1989	10	30	30.34	22.4	7.94	29.8	29.0353	26.2	26.6	24.4824	24.4	25.2	25.4071	95.8235	82.0667	92	90.6429	30.4353	32.5467	31.4	31.7071	24.2824	25.42	24.8	24.9714
1989	10	31	30.8727	22.8	8.07273	24.8	29.2	26.2	26.6	24.4	26.2	25.2	25.3	97	79	92	89	30.3	32	31.4	31.2	24.3	25.2	24.8	24.8
1989	11	1	30.5	23.4	7.1	25.2	29.8	24	25.8	24.2444	26.4	23.6	25.2733	95.8333	77	97	90.2	30.0167	32.1	28.8	31.42	24.05	25.3	23.4	24.82
1989	11	2	30.8727	23.8	7.07273	25.2	29.8	25	26.3	24.0222	26	24.6	25.24	95	74	97	88.8667	29.5278	31.1	30.6	31.1467	23.7833	24.7	24.5	24.66
1989	11	3	30.725	24.2	6.525	24.8	29.8	25.2	26.3	24.4	27.4	24	25.3	97	83	91	90	30.3	34.9	29	31.4	24.3	26.6	23.5	24.8
1989	11	4	30.6	23.4	7.2	24.6	29.6	25.8	26.5	24.4	26.8	25.125	25.3125	98	80	93.75	89.875	30.4	33.4	31.45	31.3938	24.3	25.9	24.825	24.8188
1989	11	5	30.5667	23.8	6.76667	24.2	29.4	26.4	26.6	24	26.6	25.25	25.275	98	80	93.5	90.9375	29.7	32.9	31.6562	31.4625	23.9	25.7	24.95	24.8438
1989	11	6	30.3636	24.4	5.96364	25.4	29.8	27	27.3	24.425	26.4	25.4667	25.54	96.3125	77	92.6	90.5333	30.3625	32.1	31.9667	31.9133	24.2563	25.3	25.1267	25.1
1989	11	7	30.32	23.6	6.72	25	30	26.8	27.1	24.6	26.4	25	25.3	97	75	87	86	30.6	32	30.5	31	24.5	25.2	24.4	24.7
1989	11	8	30.5	21.8	8.7	22.6	29.2	25.2	25.6	22.4	25.8	24	24.1	98	76	91	88	26.9	30.9	29	29	22.3	24.6	23.5	23.5
1989	11	9	30.48	23	7.48	24.4	29.4	26.4	26.6	24.2	26.4	25.2	25.3	98	79	91	89	30	32.4	31.2	31.2	24.1	25.4	24.8	24.8
1989	11	10	30.6909	21.6	9.09091	22	29.2	24.4	25	22	26	23.6	25.3538	0	78	94	90	26.4	31.5	28.6	28.8	22	24.9	23.3	23.4
1989	11	11	30.6167	22.2	8.41667	23.6	28.4	25.2	25.6	23.4	26.4	24	24.6	98	86	91	91	28.6	33.1	29	30.2	23.3	25.7	23.5	24.2
1989	11	12	30.2333	22.8	7.43333	24.4	29	25.4	26	24.2	26	24.6	24.9	98	79	94	90	30	31.6	30.4	30.7	24.1	25	24.3	24.5
1989	11	13	30.8364	22.8	8.03636	23.6	29.6	26.4	26.5	23.4	26.2	25.1867	25.4	98	77	90.0667	89	28.6	31.7	31.18	31.5067	23.3	25	24.68	24.8667
1989	11	14	30.3	22.8	7.5	23.2	28.4	27.2	26.5	23	25.8	25.2	24.7	98	81	85	88	27.9	31.5	30.7	30	22.9	24.9	24.5	24.1
1989	11	15	30.2222	23.2	7.02222	23.8	28.6	26.6	26.4	23	26	25.4077	25.5091	93	81	93.4615	89.4167	27.5	31.9	31.9308	31.5583	22.7	25.1	25.0769	24.875
1989	11	16	30.3333	24.4	5.93333	25.4	27.8	25.8	26.2	24.8	26.4	25.2	25.5	95	90	95	93	30.9	33.5	31.6	32	24.6	25.9	25	25.2
1989	11	17	30.7	24.4	6.3	24.8	27.2	25.2	25.6	24.6	25.8	24	24.8	98	90	91	93	30.8	32.3	29	30.7	24.5	25.3	23.5	24.5
1989	11	18	29.9455	22.4412	7.50428	26.4	28.2	25.2	26.3	24.3529	26.4	24.6	25.4	95.1176	87	95	89.9231	30.1412	33.2	30.5	31.5692	24.1235	25.8	24.4	24.9
1989	11	19	30.5077	25	5.50769	25.4	30.2	26.8	27.3	24.6	27	25.2	25.6	94	78	88	87	30.4	33.5	31	31.6	24.3	26	24.6	25
1989	11	20	29.9833	22.6	7.38333	24.2	28.4	25.2	25.8	23.4	25.2	24	24.2	94	77	91	87	28.2	29.9	29	29.1	23.1	24.1	23.5	23.6
1989	11	21	30.5273	24.4	6.12727	25.2	28.4	25	25.9	24.2	25.8	24.2	24.7	92	81	94	89	29.5	31.5	29.7	30.2	23.8	24.9	23.9	24.2
1989	11	22	30.3091	24	6.30909	25.4	30	26.2	27	24.3333	26.8	25.1125	25.2733	94.7647	78	92.1875	89.875	30.1056	33.1	31.2625	31.3125	24.0944	25.7	24.75	24.7688
1989	11	23	30.26	24.6	5.66	25	28	25.6	26	24.6	25.2	25	24.9	97	80	95	91	30.6	30.2	31.3	30.7	24.5	24.2	24.8	24.5
1989	11	24	30.1	24	6.1	24.8	28.4	25.2	25.9	24.6	25.6	24.6	24.9	98	80	95	91	30.8	30.9	30.5	30.7	24.5	24.6	24.4	24.5
1989	11	25	30.0909	24	6.09091	25.2	27.8	25.6	26	24.8	25.6	24.7467	24.9154	97	84	93.3333	91.5385	31	31.3	30.7133	30.9077	24.7	24.8	24.44	24.5231
1989	11	26	29.9077	23.4	6.50769	24.6	27.8	25.8	26	24.2	25.6	24.8933	25.0077	97	84	93.7333	91.9231	29.9	31.3	31.02	31.0615	24.1	24.8	24.6067	24.6154
1989	11	27	30.2462	24.8	5.44615	25.8	29.2	25	26.3	24.1778	26.4	24.2	25.12	94.0588	80	94	90.3125	29.75	32.5	29.7	30.9812	23.9	25.5	23.9	24.5813
1989	11	28	30.3833	24.8	5.58333	25.4	29	26	26.6	24.0375	26.2	24.8941	25.1615	93.5333	80	92.4706	89.3571	29.4562	32.1	30.9059	31	23.725	25.3	24.5529	24.5786
1989	11	29	30.5273	24.2	6.32727	25.2	29.2	25.2	26.2	24.4	26	24.6	25	94	78	95	89	30	31.5	30.5	30.7	24.1	24.9	24.4	24.5
1989	11	30	30.1833	24.6	5.58333	25.2	27.4	26.2	26.3	23.6588	25.6	24.9375	25.0267	94.4118	87	93.0625	90.3333	28.8412	31.6	31.05	30.9867	23.3706	25	24.6	24.5533
1989	12	1	30.1909	24.6	5.59091	24.8	28.4	25.6	26.1	24.0706	25.4	24.9714	25.1417	95.125	79	92.3571	89.4615	29.6412	30.4	31.0429	31.0154	23.8471	24.3	24.6214	24.6
1989	12	2	29.8769	22.8	7.07692	24.6	28.2	24.4	25.4	23.6	25.6	24	24.4	92	81	97	90	28.4	31.1	29.6	29.7	23.2	24.7	23.9	23.9
1989	12	3	30.0615	23	7.06154	24.2	28	25.6	25.9	24	25.2	24.5529	24.5667	98	80	92.5	88.6667	29.7	30.2	30.5125	30.1733	23.9	24.2	24.325	24.1333
1989	12	4	29.3818	22.8	6.58182	24.6	28.2	24.2	25.3	23.4	25.2	24	24.2	90	79	98	89	28	30	29.7	29.2	22.9	24.1	23.9	23.7
1989	12	5	29.5143	22	7.51429	23.2	29	24.8	25.5	22.8	25.4	24	24.1	97	75	94	88	27.5	30	29.3	28.9	22.6	24.1	23.7	23.5
1989	12	6	29.4462	21.2	8.24615	21.6	29	25.6	25.5	21.4	25.6	24.7	24.8438	98	76	92.7778	90	25.3	30.6	30.5389	30.5647	21.3	24.4	24.3611	24.3471
1989	12	7	29.4462	21.8	7.64615	23.2	29.2	25.2	25.7	23	25.8	24.4	24.4	98	76	94	89	27.9	30.9	30	29.6	22.9	24.6	24.1	23.9
1989	12	8	29.5083	24.2	5.30833	24.4	28.4	25	25.7	24.2	25.4	24.5	24.8	98	79	91.125	89.125	30	30.4	30.025	30.4063	24.1	24.3	24.0687	24.2688
1989	12	9	29.8417	22.4778	7.36389	23.8	28.4	25.6	25.9	23.6	24.2	24.6111	24.8857	98	71	91.8333	88.4	29	27.4	30.3056	30.5733	23.5	22.6	24.2167	24.3333
1989	12	10	30.0429	22.4	7.64286	23	27.4	25	25.1	22.6	24.6	24.3263	24.4579	97	80	93.2778	89.1111	27.1	29.1	30.0611	29.8611	22.4	23.6	24.0833	23.95
1989	12	11	30.1417	20.8	9.34167	21	28.6	24	24.4	21	24.6	23	24.6187	0	72	92	88	24.9	28.3	27.4	26.8	21	23.1	22.6	22.2
1989	12	12	30.0615	20.4	9.66154	24.8	27.8	24.4	25.3	21	24.6	23.4	23	71	77	92	80	22.3	28.8	28.1	26.4	19.3	23.4	23	21.9
1989	12	13	29.8385	21.2	8.63846	21.2	28.8	25	25	20.8	25.2	24	23.3	97	75	92	88	24.3	29.6	29.2	27.7	20.6	23.9	23.6	22.7
1989	12	14	29.4615	22.2	7.26154	23.4	28.2	24.8	25.3	22.8	25.2	23.8	23.9	95	79	92	89	27.3	30	28.8	28.7	22.6	24.1	23.4	23.4
1989	12	15	29.9333	21.7579	8.17544	21.6	28	25	24.9	21.4	24.8	24.2	24.16	98	77	93	89.5333	25.3	29.2	29.7133	29.38	21.3	23.6	23.86	23.6533
1989	12	16	29.5091	21.6	7.90909	21.8	28.2	25.6	25.3	21.4	25.2	24.0824	23.9312	97	79	91.4706	88.0625	25.2	30	29.3235	28.7625	21.2	24.1	23.6647	23.3313
1989	12	17	29.8615	21.6	8.26154	23.6	28.6	23.2	24.7	23.4	25.2	22.2	23.6	98	76	92	89	28.6	29.8	26.1	28.2	23.3	24	21.8	23
1989	12	18	29.7077	20.4	9.30769	24.6	28.6	24.8	25.7	21	24.6	23.4	23	73	72	89	78	22.5	28.3	27.8	26.2	19.4	23.1	22.9	21.8
1989	12	19	29.6	22.4	7.2	22.6	28.6	24	24.8	22.2	24.6	23	23.3	97	72	92	87	26.5	28.3	27.4	27.4	22	23.1	22.6	22.6
1989	12	20	29.4	21	8.4	21.4	28	23	23.9	21.2	24	22	22.4	98	72	92	87	25	27.2	25.8	26	21.1	22.5	21.6	21.7
1989	12	21	29.3385	19.4	9.93846	20	27.2	22.8	23.2	22.4471	23.8	21.6	23.8188	95.625	75	90	88.0667	27.3063	27.2	25	28.74	22.4938	22.5	21.1	23.3267
1989	12	22	29.1333	19.8	9.33333	21.2	27.8	23	23.8	20	24.2	22	22.1	90	74	92	85	22.6	27.8	25.8	25.4	19.4	22.8	21.6	21.3
1989	12	23	29.2667	20.6	8.66667	26.4	28.4	24.2	25.8	23.4	25	23.4	23.9	78	76	94	82	26.8	29.4	28.2	28.1	22.2	23.8	23.1	23
1989	12	24	29.3833	21.6	7.78333	22	26.2	23	23.5	21.8	23.8	22	22.5	98	82	92	91	26	27.9	25.8	26.5	21.7	22.9	21.6	22.1
1989	12	25	29.5667	21.2	8.36667	22	27.8	23.6	24.3	21.6	25	23.2	23.3	97	80	97	91	25.5	29.8	28.2	27.8	21.4	24	23	22.8
1989	12	26	29.35	21	8.35	22.2	26.4	23.6	24	21.6	24.2	22.8	22.9	95	83	93	91	25.4	28.7	27.2	27.1	21.3	23.4	22.5	22.4
1989	12	27	29.5333	20	9.53333	22.2	27.4	23.8	24.3	22	24.2	23.2	23.1	98	77	95	90	26.3	28.1	28	27.5	21.9	23	23	22.6
1989	12	28	29.75	20.6	9.15	21.2	27.8	23.8	24.1	21.2	25	22.8	23.9267	0	80	92	91	25.2	29.8	27.1	27.3	21.2	24	22.4	22.5
1989	12	29	29.6333	20.8	8.83333	21.4	27.6	23.4	24	21.2	24.2	22.4	22.6	98	76	92	89	25	27.9	26.4	26.5	21.1	22.9	22	22
1989	12	30	29.3333	20.6529	8.68039	20.6	27.8	24	24.1	20.4	24.2	23	22.5	98	74	92	88	23.8	27.8	27.4	26.3	20.3	22.8	22.6	21.9
1989	12	31	30.425	20	10.425	20.4	27.6	23.8	23.9	20	24.2	22.6	22.3	96	76	90	87	23.1	27.9	26.6	25.9	19.8	22.9	22.1	21.6

## Sheet: 1990
			Temperature			Temperature				Temperature				Relative Humidity				Pressure				Dew temperature
Year	Month	Day	Maximum	Minimum	Max-Min	1899-12-31 07:00:00	1899-12-31 13:00:00	1899-12-31 19:00:00	Average	1899-12-31 01:00:00	1899-12-31 13:00:00	1899-12-31 19:00:00	Average	1899-12-31 01:00:00	1899-12-31 13:00:00	1899-12-31 19:00:00	Average	1899-12-31 07:00:00	1899-12-31 13:00:00	1899-12-31 19:00:00	Average	1899-12-31 07:00:00	1899-12-31 13:00:00	1899-12-31 10:00:00	Average		Month	Taverage	Haverage
1990	1	1	30.2167	20.8	9.41667	22	27.8	23.6	24.3	21.6	25	22.8	23.1	97	80	93	90	25.5	29.8	27.2	27.5	21.4	24	22.5	22.6		January	24.8437	85.3459
1990	1	2	29.2462	21	8.24615	22.2	28.8	25	25.3	21.6	25.6	24	23.7	95	78	92	88	25.4	30.7	29.2	28.4	21.3	24.5	23.6	23.1		February	24.4714	83.5734
1990	1	3	29.5667	22.8	6.76667	24	28.4	25.2	25.7	23	25.4	24.4	24.3	92	79	94	88	27.4	30.4	30	29.3	22.6	24.3	24.1	23.7		March	25.1194	82.0645
1990	1	4	29.2182	23.6	5.61818	24	28.8	25.2	25.8	23.6	25.8	24	24.5	97	79	91	89	28.8	31.2	29	29.7	23.4	24.8	23.5	23.9		April	26.1933	82.4973
1990	1	5	29.6167	24.4	5.21667	24.4	28.4	24.4	25.4	22.4	25.4	23.6	23.8	84	79	94	86	25.7	30.4	28.6	28.3	21.6	24.3	23.3	23.1		May	26.8075	87.6346
1990	1	6	29.6545	23.2	6.45455	24.2	27.4	24	24.9	22.2	24.6	23	23.3	84	80	92	85	25.4	29.1	27.4	27.3	21.4	23.6	22.6	22.5		June	27.4714	86.7397
1990	1	7	29.5167	23.8	5.71667	24.2	28	23.2	24.7	23	24	22.2	23.1	90	72	92	85	27.3	27.2	26.1	26.8	22.5	22.5	21.8	22.3		July	26.9903	85.2867
1990	1	8	28.7167	22.2	6.51667	23.4	29.2	23.6	25	22.4	24	22.4	22.9	92	65	90	82	26.4	26.4	26.3	26.4	22	22	21.9	22		August	26.6387	87.4108
1990	1	9	29.3	21	8.3	21.4	27.8	24	24.3	20.8	24	22.6	22.5	95	73	89	86	24.2	27.3	26.5	26	20.5	22.5	22	21.7		September	26.8133	88.5347
1990	1	10	29.1833	21	8.18333	22.2	28.2	23.2	24.2	21.2	24.4	22	22.5	92	73	90	85	24.5	28	25.6	26	20.8	23	21.5	21.7		October	26.0419	89.3224
1990	1	11	29.6667	21	8.66667	22.8	27.9579	23.2	25.0556	21.4	24.8421	22.4	23.3722	88	78	93	86.9444	24.5	29.3421	26.5	27.6778	20.8	23.6947	22.1	22.6889		November	25.8868	90.7719
1990	1	12	29.6833	20.8	8.88333	21	26.4	23.4	23.5	20.6	23.6	22.2	22.1	97	79	90	89	24	27.3	26	25.7	20.4	22.5	21.7	21.5		December	24.9839	89.6752
1990	1	13	29.2583	20.2	9.05833	20.4	26.2	23.4	23.4	20.2	23.6	22.4	22.1	98	81	92	90	23.5	27.4	26.4	25.8	20.1	22.6	22	21.6
1990	1	14	29.4083	21.8	7.60833	22	27.6	25	24.9	21.2	24.8	23.2	23.1	93	80	86	86	24.6	29.4	27.2	27.1	20.9	23.8	22.5	22.4
1990	1	15	29.1385	23.8	5.33846	24	27.2	25.4	25.5	22.2	24	23.4	23.2	86	77	85	82	25.6	27.7	27.4	26.9	21.5	22.8	22.6	22.3
1990	1	16	29.4	23.2	6.2	23.2	27.6	25.4	25.4	22	24.2	23.2	23.1	90	76	83	83	25.6	27.9	27	26.8	21.5	22.9	22.3	22.2
1990	1	17	29.3077	24.4	4.90769	24.4	26.8	25.2	25.4	22.2	24.2	23	23.1	83	81	83	82	25.3	28.5	26.6	26.8	21.3	23.2	22.1	22.2
1990	1	18	29.6769	20.7111	8.96581	24	29.2	25.4	26	21.6	23.8	23.4	22.9	81	64	85	77	24.2	25.9	27.4	25.8	20.6	21.7	22.6	21.6
1990	1	19	29.6077	20.3294	9.27828	23.6	27.8	24.8	25.3	22.6	24.4	23.4	23.5	92	76	89	86	26.7	28.3	27.8	27.6	22.2	23.1	22.9	22.7
1990	1	20	29.1385	24	5.13846	24.6	26.2	23.8	24.6	22.8	23.8	22.8	23.1	86	82	92	87	26.5	27.9	27.1	27.2	22.1	22.9	22.4	22.5
1990	1	21	29.0692	23.2	5.86923	24.4	27.8	24.4	25.3	22.0211	24	23.2	23.4176	91.4444	73	90	87.7778	25.8789	27.3	27.6	27.9167	21.5947	22.5	22.7	22.8167
1990	1	22	29.3818	23.8	5.58182	24.2	27.2	23.6	24.7	22.4	23.8	22.6	22.9	86	75	92	84	25.9	27.2	26.7	26.6	21.7	22.5	22.2	22.1
1990	1	23	29.1	23.6	5.5	24.2	26.8	24	24.8	22.4	23.8	22.6	22.9	86	78	89	84	25.9	27.5	26.5	26.6	21.7	22.6	22	22.1
1990	1	24	28.4	23.2	5.2	23.4	26.8	23.2	24.1	23.2	24.2	22.4	23.3	98	81	93	91	28.3	28.5	26.5	27.8	23.1	23.2	22.1	22.8
1990	1	25	28.8	22.8	6	23.6	27.2	23.6	24.5	22.4	24	22.6	23	90	77	92	86	26.3	27.7	26.7	26.9	21.9	22.8	22.2	22.3
1990	1	26	28.8	22.8	6	23.8	27	24.8	25.1	23	24.2	23.4	23.5	93	79	89	87	27.5	28.3	27.8	27.9	22.7	23.1	22.9	22.9
1990	1	27	28.8	23	5.8	24.4	27.4	24	25	22.6	23.8	22.6	23	86	74	89	83	26.2	27.1	26.5	26.6	21.9	22.4	22	22.1
1990	1	28	28.8	23.2	5.6	24.2	26	23.6	24.4	22.2	23.2	22.2	22.5	84	79	89	84	25.4	26.6	25.8	25.9	21.4	22.1	21.6	21.7
1990	1	29	29.6	22.6	7	24	28.2	23.2	24.7	21.2	23.6	21.8	22.2	78	68	89	78	23.3	26.1	25.2	24.8	20	21.8	21.2	21
1990	1	30	28.4	21.8	6.6	24	27.2	23.6	24.6	21.8	23.8	22.2	22.6	83	75	89	82	24.6	27.2	25.8	25.9	20.9	22.5	21.6	21.7
1990	1	31	28.6	22.4	6.2	23.8	27.4	23	24.3	23	23.8	22	22.9	93	74	92	86	27.5	27.1	25.8	26.8	22.7	22.4	21.6	22.2
1990	2	1	28.6	22.2	6.4	24.2	27.6	23.2	24.6	22.2	23.8	22.2	22.7	84	73	92	83	25.4	26.9	26.1	26.1	21.4	22.3	21.8	21.8
1990	2	2	28.2	22.4	5.8	23.6	26.4	23.6	24.3	22.8	23.6	22.4	22.9	93	79	90	88	27.2	27.3	26.3	26.9	22.5	22.5	21.9	22.3
1990	2	3	28.2	23	5.2	24	26.2	24.2	24.7	22.6	23.2	22.6	22.8	89	78	87	85	26.5	26.4	26.3	26.4	22	22	21.9	22
1990	2	4	27.4	23.4	4	24.4	27.4	24.4	25.1	22.4	23.4	22.2	22.7	84	72	83	80	25.7	26.1	25.3	25.7	21.6	21.8	21.3	21.6
1990	2	5	25.6	23.2	2.4	23.6	24.8	23.6	23.9	22.4	23.8	23.2	23.1	90	92	97	93	26.3	28.8	28.2	27.7	21.9	23.4	23	22.8
1990	2	6	28	22.8	5.2	23.8	26.8	23.6	24.5	23.4	24.2	23	23.5	97	81	95	91	28.5	28.5	27.7	28.2	23.2	23.2	22.8	23.1
1990	2	7	28.8	22.4	6.4	22.6	26.4	23.8	24.1	22.2	24	21.8	22.7	97	82	84	88	26.5	28.2	24.8	26.5	22	23.1	20.9	22
1990	2	8	27	20.4	6.6	21.6	24.2	23.6	23.3	20.6	23	21.8	21.8	91	90	86	89	23.6	27.3	24.9	25.3	20.1	22.5	21	21.2
1990	2	9	28.2	20.4	7.8	21.4	26.4	23.6	23.8	20	23.2	22.4	21.9	88	76	90	85	22.4	26.3	26.3	25	19.3	21.9	21.9	21.1
1990	2	10	29.6545	22.4	7.25455	23.6	26.4	26.2	25.6	22.8	22.4	23.2	22.8	93	71	78	81	27.2	24.4	26.4	26	22.5	20.7	22	21.7
1990	2	11	27.4	22.4	5	23.6	27	24.2	24.8	22.8	24.8316	22.2	23.6722	93	77.1579	84	86.0556	27.2	29.3211	25.4	28.1167	22.5	23.6053	21.4	22.9167
1990	2	12	27.8	20.6	7.2	24	27.6	24.2	25	23.2	23.8	22.8	23.3	94	73	89	85	27.9	26.9	26.8	27.2	22.9	22.3	22.2	22.5
1990	2	13	27.6	20.2	7.4	21.8	27.6	24	24.4	21.4	23.4	22.2	22.3	97	70	86	84	25.2	26	25.6	25.6	21.2	21.7	21.5	21.5
1990	2	14	29	20	9	21.4	27.8	24.2	24.4	20.8	24	22.2	22.3	95	73	84	84	24.2	27.3	25.4	25.6	20.5	22.5	21.4	21.5
1990	2	15	28.6	20.2	8.4	20.4	27.6	24.6	24.3	20	24	21.8	21.9	96	74	78	83	23.1	27.4	24.2	24.9	19.8	22.6	20.6	21
1990	2	16	29	20.6	8.4	22.2	28.2	23.4	24.3	21.4	23.6	22.4	22.5	93	68	92	84	24.9	26.1	26.4	25.8	21.1	21.8	22	21.6
1990	2	17	28.2	21.8	6.4	23.8	27.2	24.4	25	21.8	23.4	21.8	22.3	84	73	80	79	24.8	26.2	24.4	25.1	20.9	21.9	20.7	21.2
1990	2	18	28.4	19	9.4	24.6	27.2	24.2	25.1	23.2	23.4	22.4	23	89	73	86	82	27.5	26.2	25.9	26.5	22.7	21.9	21.7	22.1
1990	2	19	30	19.6	10.4	20	28.4	24	24.1	19.6	23.6	22.2	21.8	96	67	86	83	22.5	25.9	25.6	24.7	19.4	21.7	21.5	20.8
1990	2	20	28.8	20	8.8	23.8	26.8	23.8	24.5	21.6	23.6	22	22.4	83	77	86	82	24.3	27	25.2	25.5	20.6	22.3	21.2	21.4
1990	2	21	28.6	21.4	7.2	22.6	27.8	24.6	24.9	21.8	23.8	22.6	22.7	93	72	84	83	25.6	26.8	26.1	26.2	21.5	22.2	21.8	21.8
1990	2	22	29.2	22	7.2	23.8	27.4	23.6	24.6	21.8	23.4	21.8	22.3	84	72	86	80	24.8	26.1	24.9	25.3	20.9	21.8	21	21.3
1990	2	23	29.8	20.2	9.6	22.8	27.6	24.2	24.7	21.6	23.2	22	22.3	90	69	83	81	25	25.5	25	25.2	21.1	21.4	21.1	21.2
1990	2	24	28.8	20	8.8	20.4	27.4	24.2	24	20	22.6	21.6	21.4	96	66	80	81	23.1	24.2	24.1	23.8	19.8	20.6	20.5	20.3
1990	2	25	28.4	20.2	8.2	21.4	25.4	24	23.7	19.8	22.2	21.8	21.3	86	76	83	82	22	24.6	24.6	23.8	19	20.8	20.9	20.2
1990	2	26	28.6	19.2	9.4	22.4	26.6	24.6	24.5	19.8	22.4	22.2	21.5	79	70	81	77	21.4	24.3	25.2	23.6	18.6	20.6	21.2	20.1
1990	2	27	28.4	18.4	10	21.6	27.2	23.6	24	21.2	23	21.6	21.9	97	70	84	84	24.9	25.3	24.5	24.9	21	21.3	20.7	21
1990	2	28	28.4	20.4	8	23.4	27.2	24.8	25	21.4	23	21.6	22	84	70	76	77	24.1	25.3	23.7	24.4	20.5	21.3	20.2	20.7
1990	3	1	28.6	21.4	7.2	22.4	27	24.6	24.6	21.2	23.4	22.4	22.3	90	74	83	82	24.4	26.4	25.6	25.5	20.7	22	21.5	21.4
1990	3	2	28.8	20.8	8	21.8	27	23.6	24	21	23	21.4	21.8	93	71	82	82	24.3	25.4	24	24.6	20.6	21.4	20.4	20.8
1990	3	3	29.2	20	9.2	20.2	27.8	23.6	23.8	19.8	23.2	21.4	21.5	96	68	82	82	22.8	25.4	24	24.1	19.6	21.3	20.4	20.5
1990	3	4	28	20	8	22.4	26.2	24.8	24.5	21.8	23	22.8	22.5	95	76	84	85	25.7	26	26.4	26	21.5	21.7	22	21.7
1990	3	5	28	22.2	5.8	23.8	26.8	24.8	25	23.4	24.2	23.2	23.6	97	81	87	88	28.5	28.5	27.4	28.1	23.2	23.2	22.6	23
1990	3	6	29.2	22	7.2	23.6	28.2	22.4	24.1	21.8	23.4	21	22.1	86	67	88	80	24.9	25.6	23.9	24.8	21	21.5	20.4	21
1990	3	7	29.4	20	9.4	20.2	26.8	24.8	24.1	19.8	24.2	23.2	22.4	96	81	87	88	22.8	28.5	27.4	26.2	19.6	23.2	22.6	21.8
1990	3	8	29.2	21.6	7.6	25.2	27.8	24.8	25.6	22	23.2	23.2	22.8	76	68	87	77	24.3	25.4	27.4	25.7	20.6	21.3	22.6	21.5
1990	3	9	29.4	23.2	6.2	23.4	28.4	24.8	25.3	22.4	25	22.6	23.3	92	76	83	84	26.4	29.4	25.9	27.3	22	23.8	21.7	22.5
1990	3	10	27	23.4	3.6	24.8	25.6	24.2	24.7	23.6	24	23.2	23.6	91	88	92	90	28.3	28.8	27.8	28.3	23.1	23.4	22.8	23.1
1990	3	11	27.8	24.2	3.6	25	26.8	24.6	25.3	23	23.6	23.8	23.5	84	77	94	85	26.8	27	28.9	27.6	22.2	22.3	23.5	22.7
1990	3	12	27.2	24.2	3	24.4	26.4	25	25.2	23	23.2	23.4	23.2	89	76	87	84	27.1	26.3	27.7	27	22.4	21.9	22.8	22.4
1990	3	13	29	24	5	24.6	28.2	24.6	25.5	23.2	24	22.8	23.3	89	71	86	82	27.5	27	26.5	27	22.7	22.4	22.1	22.4
1990	3	14	29.8	24.4	5.4	24.6	27.8	24.6	25.4	22.4	24	22.8	23.1	83	73	86	81	25.6	27.3	26.5	26.5	21.5	22.5	22.1	22
1990	3	15	29.6	24.2	5.4	24.8	27.8	24.8	25.5	23	23.8	23	23.3	86	72	86	81	26.9	26.8	26.9	26.9	22.3	22.2	22.3	22.3
1990	3	16	29.4	23.4	6	23.6	28	25	25.4	23.2	23.8	22.8	23.3	97	71	83	83	28.2	26.7	26.3	27	23	22.2	21.9	22.4
1990	3	17	28.6	23.8	4.8	24.8	27	24.6	25.3	22.4	23.6	22.8	22.9	81	75	86	81	25.5	26.9	26.5	26.3	21.4	22.3	22.1	21.9
1990	3	18	27.8	24.2	3.6	24.6	26.6	24	24.8	22	23.6	22.4	22.7	80	78	87	82	24.7	27.1	26	25.9	20.9	22.4	21.7	21.7
1990	3	19	29	22.4	6.6	23.6	27	24.8	25	21.4	23.6	22.6	22.5	82	75	83	80	24	26.9	25.9	25.6	20.4	22.3	21.7	21.5
1990	3	20	28.4	22.6	5.8	24.6	27.6	24.4	25.3	22	23.8	22.2	22.7	80	73	83	79	24.7	26.9	25.3	25.6	20.9	22.3	21.3	21.5
1990	3	21	27.4	22.8	4.6	24.2	26.4	24.2	24.8	22.4	23.2	23.6	23.1	86	76	95	86	25.9	26.3	28.7	27	21.7	21.9	23.4	22.3
1990	3	22	28.2	23	5.2	24	27.8	25.2	25.5	23.2	24	22.8	23.3	94	73	82	83	27.9	27.3	26.1	27.1	22.9	22.5	21.8	22.4
1990	3	23	29	23.6	5.4	24.8	27.6	25.2	25.7	22.8	23.8	22.8	23.1	84	73	82	80	26.4	26.9	26.1	26.5	22	22.3	21.8	22
1990	3	24	29.2	24	5.2	24.2	27.8	24.8	25.4	22.8	23.8	23	23.2	89	72	86	82	26.8	26.8	26.9	26.8	22.2	22.2	22.3	22.3
1990	3	25	29.4	22.8	6.6	24.8	28.2	25.2	25.9	22.4	23.8	23.6	23.3	81	69	88	79	25.5	26.5	28.1	26.7	21.4	22.1	23	22.2
1990	3	26	29.6	24.2	5.4	25.2	27	24.8	25.5	22.8	23.2	22.8	22.9	82	73	84	80	26.1	25.9	26.4	26.2	21.8	21.7	22	21.8
1990	3	27	28.6	21.6	7	22	27.2	25.2	24.9	21.6	23.6	22.8	22.7	97	74	82	84	25.5	26.7	26.1	26.1	21.4	22.2	21.8	21.8
1990	3	28	29.2	22	7.2	23.4	28.2	25.4	25.6	22.6	24	22.2	22.9	93	71	76	80	26.9	27	24.6	26.2	22.3	22.4	20.8	21.8
1990	3	29	29.6	22.6	7	24.4	28.6	24.8	25.6	22.6	24	22	22.9	86	68	79	78	26.2	26.8	24.6	25.8	21.9	22.2	20.8	21.6
1990	3	30	30.2	21.6	8.6	22	28.8	25.2	25.3	21	24.2	22.6	22.6	92	69	80	80	24.2	27.1	25.7	25.7	20.6	22.4	21.5	21.5
1990	3	31	30	22	8	24	28.8	25.8	26.1	21.8	24	22.8	22.9	83	67	78	76	24.6	26.6	25.7	25.7	20.9	22.1	21.6	21.5
1990	4	1	30	22.2	7.8	23.6	28.2	25.2	25.6	22.2	24.2	23.2	23.2	89	72	85	82	25.8	27.5	27.1	26.8	21.6	22.7	22.4	22.2
1990	4	2	29.8	22.2	7.6	23	28.8	25.4	25.6	22	24.2	23.2	23.1	92	69	83	81	25.8	27.1	27	26.6	21.6	22.4	22.3	22.1
1990	4	3	29.2	22.4	6.8	23.6	27.2	25.4	25.4	22.8	24	23.4	23.4	93	77	85	85	27.2	27.7	27.4	27.4	22.5	22.8	22.6	22.6
1990	4	4	30.4	22.6	7.8	24.6	28.6	26.2	26.4	23.4	25.2	24.3368	24.2722	90	76	88.6667	86.4118	28	29.8	29.4556	29.0882	22.9	24	23.7444	23.5353
1990	4	5	30.6	24.2	6.4	25	29	24.8	25.9	23.7889	25.4	24	24.5471	90.7647	75	94	85.6111	28.7167	30	29.3	29.6056	23.3389	24.1	23.7	23.8389
1990	4	6	31.2	20.6	10.6	23.6	29	27	26.6	23.4	25.8	24.3263	24.3263	98	78	87.1579	85.4211	28.6	31.1	29.3211	29.1316	23.3	24.7	23.6895	23.5789
1990	4	7	31.6	23.2	8.4	26	28.6	26.4	26.9	23.555	25.6	24.6	24.4789	90.85	79	86	85.6316	28.265	30.8	29.7	29.4368	23.095	24.5	23.9	23.7421
1990	4	8	30.08	24.4	5.68	26.2	28.4	24.2	25.8	23.8	24.6	23.2	23.9	82	73	92	82	27.9	28.4	27.8	28	22.9	23.2	22.8	23
1990	4	9	30.6	23.8	6.8	26	29.6	26.4	27.1	23	24.2	23.2	23.5	78	64	76	73	26.1	26.6	26.3	26.3	21.8	22.1	21.9	21.9
1990	4	10	30.2	24.6	5.6	25.2	28.8	25.2	26.1	22	24.6	23.4	23.3	76	71	86	78	24.3	28.1	27.6	26.7	20.6	23	22.7	22.1
1990	4	11	30.2	24.2	6	25.4	29	26.4	26.8	23.4	24.6	23.4	23.8	85	70	78	77	27.4	28	26.8	27.4	22.6	22.9	22.2	22.6
1990	4	12	30.4	23.6	6.8	25.4	28.8	25.6	26.4	22.6	24.6	23.4	23.5	79	71	83	78	25.5	28.1	27.3	27	21.4	23	22.5	22.3
1990	4	13	29.8	24.8	5	25.2	28.8	26	26.5	23.2	24.6	23.6	23.8	85	71	82	79	27.1	28.1	27.5	27.6	22.4	23	22.7	22.7
1990	4	14	29.4	22.6	6.8	23.8	28.4	25.8	25.9	23.4	25	23.8	24.1	97	76	85	86	28.5	29.4	28.1	28.7	23.2	23.8	23	23.3
1990	4	15	30.4	22.8	7.6	25.4	29.2	26.6	27	24.4	25	23.6	24.3	92	71	78	80	29.9	28.9	27.1	28.6	24	23.5	22.4	23.3
1990	4	16	28.8	23	5.8	24.8	27.8	26	26.1	24	24.8	24	24.3	94	78	85	86	29.3	29.3	28.5	29	23.7	23.7	23.2	23.5
1990	4	17	29.4	23.6	5.8	24.8	27.6	26	26.1	23.83	25	23.8	24.5412	89.85	81	83	84.9412	28.645	29.9	28	29.4706	23.3	24.1	23	23.7706
1990	4	18	30	22.6	7.4	23.2	28.6	26.2	26.1	22.8	24	23.4	23.4	97	68	79	81	27.5	26.8	26.9	27	22.6	22.2	22.3	22.4
1990	4	19	29.6	22.4	7.2	23.8	28.6	26.4	26.3	22	23.6	22.8	22.8	86	66	74	75	25.2	25.8	25.3	25.5	21.2	21.6	21.3	21.4
1990	4	20	29.6	22.4	7.2	25.6	28.4	26.2	26.6	23.6	24	23	23.5	85	70	76	77	27.8	26.9	26	26.9	22.8	22.3	21.7	22.3
1990	4	21	29.6	22.4	7.2	23.6	28.2	26.2	26.1	23.2	23.8	23.4	23.5	97	69	79	82	28.2	26.5	26.9	27.2	23	22.1	22.3	22.5
1990	4	22	29.6	22.6	7	25.2	28.8	26.2	26.6	24	24.4	23.4	23.9	91	70	79	80	29	27.6	26.9	27.9	23.5	22.7	22.3	22.9
1990	4	23	29.6	22.8	6.8	25.2	27.2	25.8	26	24	24.4	24	24.1	91	80	86	85	29	28.7	28.6	28.8	23.5	23.4	23.3	23.4
1990	4	24	27.2	23	4.2	24.4	26.2	25.6	25.5	24.3263	24.2	24.4	25.0611	90.5789	85	91	85.1667	29.6105	28.9	29.7	30.4444	23.8474	23.5	24	24.3056
1990	4	25	28.6	24.2	4.4	24.8	28	25.8	26.1	24.315	25.8	25	24.8842	92.2	84	94	85.4211	29.76	31.7	31.1	30.1421	23.925	25	24.7	24.1421
1990	4	26	26.8	24.8	2	25.6	26.2	25.4	25.6	23.9684	25.4	25	24.8789	92	94	97	85.5263	29.1263	31.9	31.4	30.1474	23.5789	25.1	24.9	24.1421
1990	4	27	29.8	24.8	5	25	28.8	25.6	26.3	23.9889	26.6	24.6	24.94	90.7059	84	92	86.6429	29.1824	33.3	30.2	30.4143	23.6118	25.9	24.2	24.3071
1990	4	28	30.2	23.4	6.8	25	28.6	26.4	26.6	24.0222	26	25.2	24.9471	93.1667	81	91	86.5294	29.3	31.9	31.2	30.3706	23.6778	25.1	24.8	24.2588
1990	4	29	29	23.8	5.2	24.6	27	25.2	25.5	24.325	24.6	22.8	25.0118	92.7368	82	82	85.3529	29.845	29.3	26.1	30.3588	23.98	23.7	21.8	24.2529
1990	4	30	30.2154	23.8	6.41538	25.4	29.6	25	26.3	24.04	25.4	24.2	24.8158	91.65	72	94	85.2632	29.195	29.6	29.7	29.9895	23.62	23.9	23.9	24.0684
1990	5	1	28	22.8	5.2	24.4	27.4	25.2	25.5	24.2667	24.8	24.2	24.9556	94.2222	81	92	88.2222	29.85	29.6	29.5	30.5222	23.9944	23.9	23.8	24.3556
1990	5	2	29	22.2	6.8	23	27.2	25.4	25.3	22.8	25	24.2	24	98	84	91	91	27.6	30.2	29.4	29.1	22.7	24.2	23.8	23.6
1990	5	3	28.2	22.8	5.4	24.4	27.8	25.2	25.6	24.2	25.4	24	24.5	98	83	91	91	30	30.8	29	30	24.1	24.6	23.5	24.1
1990	5	4	26.8	22.6	4.2	23.8	25	24.2	24.3	23.4	24.2	23.8	23.8	97	94	97	96	28.5	29.7	29.2	29.1	23.2	23.9	23.6	23.6
1990	5	5	28.2	22.4	5.8	23.6	27	25.4	25.4	23.4	24.6	23.8	23.9	98	82	88	89	28.6	29.3	28.4	28.8	23.3	23.7	23.2	23.4
1990	5	6	30.2	20.6	9.6	24.4	28.2	26	26.1	24	25.2	25	25.1722	97	79	90.2632	87.7222	29.6	30	30.8105	30.8944	23.9	24.1	24.5316	24.5667
1990	5	7	28	21	7	25.2476	27.4	26.0556	26.5333	24.36	25.6	25.2	25.1235	92.7368	87	91.9474	88.4444	29.895	31.6	31.0684	30.9056	24.03	25	24.6684	24.5611
1990	5	8	30.6	24.2	6.4	25.4	29.6	27	27.3	24.2789	25.8	25.1294	25.0267	91.7368	74	92.5625	87.7333	29.6053	30.7	31.125	30.6	23.8632	24.5	24.7125	24.42
1990	5	9	29.8	21.6	8.2	25.8	29	26.4	26.9	24.8	26	25	25.3	92	79	89	87	30.6	31.6	30.7	31	24.4	25	24.5	24.6
1990	5	10	31	21.8	9.2	25.2	30	26.6	27.1	24.4	26.2	25.0778	25.1812	94	74	90.7778	87.6875	30	31.5	31.0222	30.925	24.1	24.9	24.6167	24.5625
1990	5	11	29.9385	23.2	6.73846	25.4	29.4	27	27.2	24.8	26.2	25.6	25.5	95	78	89	88	30.9	31.9	31.9	31.5	24.6	25.1	25.1	24.9
1990	5	12	30.4	25.8	4.6	26.8	29	27.4	27.6	24.8	25.4	25.2	25.1	85	75	84	81	30	30	30.6	30.2	24.1	24.1	24.4	24.2
1990	5	13	30.4	25.8	4.6	26.4	29.8	26.6	27.4	24.2	25.8	25.4	25.1	83	73	91	82	28.7	30.5	31.6	30.3	23.4	24.4	25	24.3
1990	5	14	30.2	26	4.2	26.4	29.2	26	26.9	24.8	25.6	25	25.1	88	75	92	85	30.2	30.4	31	30.5	24.2	24.3	24.6	24.4
1990	5	15	30.4	24.6	5.8	24.8	29.2	26.6	26.8	24.6	26.4	25	25.3	98	80	88	89	30.8	32.5	30.6	31.3	24.5	25.5	24.4	24.8
1990	5	16	31.2	25.2	6	26.4	30	26.6	27.4	24.4	26.2	25.2	25.3	85	74	89	83	29.2	31.5	31.1	30.6	23.7	24.9	24.7	24.4
1990	5	17	30.2	24.8	5.4	26.2	29.2	26.2	27	24.4	25.6	25	25	86	75	91	84	29.4	30.4	30.9	30.2	23.7	24.3	24.6	24.2
1990	5	18	30	20.2	9.8	25.6	27.6	26.4	26.5	24.8	25	25.4	25.1	94	81	92	89	30.8	29.9	31.8	30.8	24.5	24.1	25.1	24.5
1990	5	19	31.8	21.8	10	25.4	29.8	26.8	27.2	24.8	26.4	25.3167	25.3438	95	77	91.2222	88.625	30.9	32.1	31.5333	31.3062	24.6	25.3	24.9	24.7875
1990	5	20	30.6	22	8.6	25.2	29.4	27	27.1	24.6	26.2	25.4	25.4	95	78	88	87	30.5	31.9	31.4	31.2	24.4	25.1	24.8	24.8
1990	5	21	30.4	23	7.4	26.4	28.8	26.8	27.2	25	26	25.24	25.35	89	80	90.4	87.2778	30.7	31.7	31.29	31.1778	24.5	25	24.78	24.7056
1990	5	22	32.2	25.2	7	25.2	31.4	26.4	27.4	24.49	26.4	25.3812	25.4937	93.75	68	90.4375	87.2667	30.215	31.1	31.5312	31.4333	24.205	24.7	24.9187	24.84
1990	5	23	30.6615	24.2	6.46154	25.2	29.4	27	27.1	24.5789	26.2	25.3059	25.4647	92.2632	78	88.9412	86.4706	30.2421	31.9	31.2706	31.3294	24.2053	25.1	24.7588	24.7824
1990	5	24	30.6	22.8	7.8	24.2	29.8	25.2	26.1	23	26.6	24.2	24.6	90	78	92	87	27.3	32.7	29.5	29.8	22.5	25.5	23.8	24
1990	5	25	30.8	23.4	7.4	24.4	28.6	27	26.8	24.2	25.4	25.6556	25.5667	98	77	92.1765	89.4118	30	30.3	32.4176	31.8706	24.1	24.3	25.3824	25.0765
1990	5	26	30.4571	24.8	5.65714	25.6	29.8	28	27.9	24.5	26.2	25.3316	25.4105	94.619	75	91.7895	88.9474	30.2905	31.6	31.6105	31.4895	24.2429	25	24.9526	24.8789
1990	5	27	30.6	24	6.6	25.8	30.6	27.2	27.7	24.4619	26.4	25.4474	25.3765	92.6316	72	91	87.7895	30.0905	31.6	31.7368	31.2421	24.1286	25	25.0211	24.7579
1990	5	28	30.4	24.4	6	25.4	30.4	25.2	26.5	24.405	26.8	24.8	25.3353	93.45	76	97	88.2353	30.02	32.8	31	31.2882	24.08	25.6	24.7	24.7647
1990	5	29	31.6	23.4	8.2	25.2	31.6	26.2	27.3	24.5619	27.6	25.4	25.4316	93.9048	74	94	87.3158	30.3571	34.2	31.9	31.3474	24.2619	26.3	25.1	24.8053
1990	5	30	31.4	23.8	7.6	26	30.2	27.4	27.8	24.4524	26.2	25.4	25.5812	94.3333	73	91	89.3125	30.181	31.3	31.6647	31.825	24.1762	24.8	24.9824	25.05
1990	5	31	32	25.2	6.8	26.2	30.4	28	28.1	24	26.4	25.4	25.5789	83	73	91.1053	87.2105	28.4	31.7	31.6684	31.6526	23.2	25	24.9842	24.9421
1990	6	1	33	23.6	9.4	27	31.2	25.6	27.4	25.2056	26.2	24.4	26.0067	93.2222	68	91	88.6667	31.5056	30.7	29.7	32.6133	24.8889	24.5	24	25.46
1990	6	2	32.4	23.8	8.6	24.8	29.8	25.8	26.5	24.2	26.4	24.6	25.1	95	77	91	88	29.8	32.1	30.1	30.7	24	25.3	24.2	24.5
1990	6	3	31.4	23.6	7.8	26.8	30	26	27.2	24.8368	26	24.4	26.02	95.0526	73	88	89.5333	30.9684	30.9	29.5	32.7333	24.5947	24.6	23.8	25.5133
1990	6	4	30.2	24	6.2	26.2	29.4	25.6	26.7	24.2	25.6	24.4	24.7	85	74	91	83	28.9	30.3	29.7	29.6	23.5	24.3	24	23.9
1990	6	5	30.2	24.6	5.6	26	29.4	26	26.9	24.8	25.4	24.8	25	91	73	91	85	30.5	29.8	30.5	30.2	24.4	24	24.4	24.2
1990	6	6	30.8	23.2	7.6	26	29.8	26.8	27.3	24.4	25.8	25.4	25.2	88	73	89	83	29.5	30.5	31.5	30.5	23.8	24.4	24.9	24.4
1990	6	7	31.2	25.2	6	27.2	29.2	27	27.6	25.2	26.2	25.7937	25.7937	85	79	89.5625	88.3125	30.7	32	32.3062	32.1563	24.5	25.2	25.3	25.2312
1990	6	8	31.6	20.4	11.2	26.6	30.4	26.8	27.6	25.235	26.4	25.2	25.9389	91.65	73	88	88.2778	31.44	31.7	31	32.4389	24.835	25	24.6	25.3611
1990	6	9	30.2	23.8	6.4	26.2	29.2	26	26.9	25.195	26	24.8	25.9438	92.4211	78	91	89.2667	31.4105	31.5	30.5	32.6	24.8158	24.9	24.4	25.4467
1990	6	10	31.2	25.4	5.8	26	28	27	27	25.1125	25.8	25.6	25.875	91.125	84	89	87.4375	31.1312	31.7	31.9	32.2625	24.6875	25	25.1	25.2562
1990	6	11	31.2	24.6	6.6	26.4	29.8	25.2	26.6	25.1563	26	24.4	25.8875	93.125	74	94	89	31.3938	31.1	30	32.4563	24.8375	24.7	24.1	25.3563
1990	6	12	30.4	23.6	6.8	24.6	29.4	26.4	26.7	24.2	26.2	25.5167	25.6471	97	78	91.2778	88.4444	29.9	31.9	31.9722	31.9389	24.1	25.1	25.1	25.0889
1990	6	13	30.8	24.8	6	25.6	29	27.2	27.3	24.8778	26.2	25.6	25.8067	93.5556	80	88	88.5333	30.9056	32.1	31.7	32.2	24.5722	25.3	25	25.26
1990	6	14	29.6	24.8	4.8	25.2	28.2	26.2	26.5	25.0444	26	25.4	25.7706	93.3889	84	94	87.5882	31.2278	32.1	31.9	32.0176	24.7389	25.2	25.1	25.1529
1990	6	15	30.2	23.8	6.4	25	29.4	27	27.1	24.9316	26.6	25.8	25.7438	93.3333	80	91	89	31.0368	32.9	32.4	32.2706	24.6316	25.7	25.4	25.2941
1990	6	16	29.8	23.8	6	25.6	29.8	28	27.9	24.6	26.6	25.6	25.6	92	78	83	84	30.2	32.7	31.2	31.4	24.2	25.5	24.8	24.8
1990	6	17	31.2538	23.3875	7.86635	25.9421	29.45	26.8895	27.2412	25.1158	26.6474	25.8111	25.8062	93.2778	80.3158	90.8333	88.6471	31.3579	33.0158	32.4389	32.3765	24.8158	25.6737	25.3667	25.3353
1990	6	18	31.4	22.8	8.6	25.6	30	28.2	28	23.4	27.2	25.7389	25.8353	83	81	90.7778	87.5882	27.3	34.2	32.2889	32.1824	22.5	26.3	25.2889	25.2412
1990	6	19	31.8	23	8.8	25.2	30.6	28.2	28.1	25.1833	27	25.3333	25.5812	90	76	90.5	87.7647	31.2167	33.2	31.5111	31.9588	24.7222	25.8	24.8722	25.1
1990	6	20	32.6	25.6	7	27.2	31.2	28.2	28.7	24.8824	26.8	25.5267	25.6462	90.4375	71	90.8	88.0714	30.6941	32.3	31.88	31.9786	24.4294	25.3	25.08	25.1286
1990	6	21	33.2	27	6.2	27.6	32.2	28	29	24.7556	26.2	25.6625	25.5692	93.3529	62	89.8125	88.6429	30.6833	30	32.0375	32.0143	24.45	24.1	25.1625	25.1357
1990	6	22	32.8	24.4	8.4	26	31.4	27.6	28.1	24.98	26.6	25.7294	25.6875	92	69	91.1765	87.75	30.95	31.6	32.3176	31.9125	24.595	25	25.3118	25.0813
1990	6	23	30.4	25.4	5	26.8	29.8	26.6	27.5	25.0684	26.6	25.6737	24.3737	91.3889	78	88.5556	85.4118	31.1158	32.7	32.0111	31.6059	24.6737	25.5	25.15	24.9412
1990	6	24	31	25	6	25.8	29.6	26	26.9	24.8	26	25	25.3	92	75	92	87	30.6	31.2	31	30.9	24.4	24.8	24.6	24.6
1990	6	25	30.6	23	7.6	25	29.6	27.2	27.3	24.2	26	25.4	25.2	94	75	87	85	29.7	31.2	31.2	30.7	23.9	24.8	24.8	24.5
1990	6	26	32.4	25	7.4	26.2	31.4	27.6	28.2	25	25.6	25.8118	25.5875	91	63	90.1765	87.0588	30.9	29	32.4118	31.7706	24.6	23.5	25.3353	25.0176
1990	6	27	32.6	25.8	6.8	26.8	30.4	27.8	28.2	24.6	26.2	25.5	25.5316	84	72	89.8947	87.4737	29.5	31.2	31.7526	31.5789	23.8	24.8	25.0158	24.9
1990	6	28	33.2	24.4	8.8	25.6	31.4	27.2	27.9	24.8167	26.2	25.6333	25.6611	92.2778	66	88.7778	86.7222	30.6833	30.5	31.9111	31.7778	24.4556	24.4	25.0889	25.0056
1990	6	29	32.2	25.8	6.4	26.6	31.2	27	28	24.4	25.8	25.2	25.1	84	65	87	78	29.1	29.6	30.8	29.8	23.6	23.9	24.6	24
1990	6	30	31.4	25	6.4	27.2	30	27	27.8	24.6	26.2	25	25.3	81	74	85	80	29.2	31.5	30.3	30.3	23.6	24.9	24.3	24.3
1990	7	1	30	24.2	5.8	25.2	28.4	26.2	26.5	24.6	25.4	25.5474	25.4	95	79	90.7368	88	30.5	30.4	31.9632	31.3789	24.4	24.3	25.1158	24.7895
1990	7	2	31.6	23.6	8	25.2	28.6	26.6	26.8	24.9105	26.2	25	25.4824	91.8947	83	88	86.8235	30.8474	32.4	30.6	31.4353	24.5158	25.4	24.4	24.8294
1990	7	3	31.2	23.2	8	25	29.4	26.6	26.9	24.6	26	25	25.2	97	76	88	87	30.6	31.3	30.6	30.9	24.5	24.8	24.4	24.6
1990	7	4	31.4	24.4	7	26.2	30	26.2	27.2	23.4	25.8	24.6	24.6	79	72	88	80	26.9	30.4	29.9	29.1	22.3	24.3	24	23.5
1990	7	5	30.8	24.2	6.6	25.6	29	27	27.1	24.6	25.4	25	25	92	75	85	84	30.2	30	30.3	30.2	24.2	24.1	24.3	24.2
1990	7	6	30.4	23	7.4	24.4	29.2	25.6	26.2	24	25.8	23.6	24.5	97	76	85	86	29.6	30.9	27.8	29.4	23.9	24.6	22.8	23.8
1990	7	7	31.4	23	8.4	24.4	30.8	27	27.3	23.6	26.4	25.4	25.1	94	71	88	84	28.6	31.5	31.4	30.5	23.3	24.9	24.8	24.3
1990	7	8	32.2	24.6	7.6	25.6	27.2	26.8	26.6	23.6	26.4	25.4	25.1	85	94	89	89	27.8	33.9	31.5	31	22.8	26.1	24.9	24.6
1990	7	9	33.2	24.6	8.6	26.4	32	27.4	28.3	24	25.4	24.6	24.7	82	59	80	74	28.2	28	29.1	28.4	23.1	23	23.6	23.2
1990	7	10	31	23.2	7.8	24.6	30	26.2	26.8	23.4	25.2	24.6	24.4	90	68	88	82	28	28.9	29.9	28.9	22.9	23.4	24	23.5
1990	7	11	31	24.2	6.8	26.6	28.6	25.8	26.7	24.4	25.2	25.6722	25.6313	84	76	90.8889	87.8824	29.1	29.8	32.1889	31.8353	23.6	24	25.25	25.0765
1990	7	12	31.4	25.2	6.2	26.4	30	25.6	26.9	24.6	26.2	25.6643	25.7615	86	74	91.1429	88.1429	29.7	31.5	32.1714	32.2071	23.9	24.9	25.25	25.2571
1990	7	13	33.6	24	9.6	25.6	31.6	27.6	28.1	24.6882	26.4	25.7	25.6562	92.2941	67	89.5	86.375	30.4765	30.9	32.125	31.75	24.3	24.6	25.2063	24.9688
1990	7	14	29.2	25.2	4	27	28.2	25.6	26.6	25	25.6	24.4	25	85	81	91	86	30.3	31.1	29.7	30.4	24.3	24.7	24	24.3
1990	7	15	30.8	24.2	6.6	25.2	29.6	24.6	26	24.2	25.8	24.2	24.7	92	74	97	88	29.5	30.7	29.9	30	23.8	24.5	24.1	24.1
1990	7	16	30.6	23.6	7	24.4	29	26.6	26.6	24.2	25.8	25.4	25.1	98	78	91	89	30	31.1	31.6	30.9	24.1	24.7	25	24.6
1990	7	17	30.4	24.8	5.6	25.2	29.2	27	27.1	24.5316	25	24.2	25.2053	93.2632	71	79	87.1579	30.2316	28.9	28.3	30.9368	24.2	23.5	23.1	24.5737
1990	7	18	30.2	24.2	6	24.6	29.2	25.6	26.3	23.6	25	25.2	24.6	92	71	97	87	28.4	28.9	31.8	29.7	23.2	23.5	25.1	23.9
1990	7	19	30.4	23.4	7	24.6	29.4	27	27	23.6	25.8	25.2	24.9	92	75	87	85	28.4	30.8	30.8	30	23.2	24.5	24.6	24.1
1990	7	20	31.05	24.8	6.25	26.2	31.6	27.8	28.4	24.2	25.8	25.2	25.1	85	63	81	76	28.9	29.3	30.3	29.5	23.5	23.7	24.3	23.8
1990	7	21	31.4	26.4	5	27.4	29.8	26.4	27.5	25.2	25.4	25.4389	25.3412	84	70	89.2778	85.8824	30.6	29.5	31.6444	31.0765	24.4	23.8	24.9333	24.6353
1990	7	22	31.2	25.8	5.4	26.4	30	27.2	27.7	24.2	25.2	24.8	24.7	83	68	82	78	28.7	28.9	29.7	29.1	23.4	23.4	23.9	23.6
1990	7	23	30.8	24.8	6	25.4	29.4	26.8	27.1	24	25.4	24.8	24.7	89	73	85	82	28.9	29.8	30	29.5	23.5	24	24.1	23.8
1990	7	24	30.4	22.6	7.8	23.2	29.2	26	26.1	22.8	25.6	24.8	24.4	97	75	91	88	27.5	30.4	30.5	29.5	22.6	24.3	24.4	23.8
1990	7	25	30.8	23.4	7.4	25	29.4	26.2	26.7	24.4	25.8	24.8	25	95	75	89	87	30.1	30.8	30.4	30.4	24.2	24.5	24.3	24.3
1990	7	26	30.6	25	5.6	26	29.4	27	27.4	24.6278	26.4	25.2	25.3437	90.5294	79	87	86.8824	30.25	32.4	30.8	31.4941	24.1833	25.4	24.6	24.8471
1990	7	27	30	24.2	5.8	24.8	28	26	26.2	24.4	25.4	25.1353	25.3235	97	81	90.2941	86.4706	30.3	30.7	31.1294	31.0765	24.3	24.5	24.6706	24.6412
1990	7	28	32	22.4	9.6	23.8	30.6	27.6	27.4	23.4	26	25.2765	25.3706	97	70	90.5882	86.9375	28.5	30.5	31.3765	31.2062	23.2	24.4	24.8059	24.7188
1990	7	29	31.2	23.8	7.4	24.4	30.2	27	27.1	23.8	26.8	25.6	25.4	95	77	89	87	29.1	33	31.9	31.3	23.6	25.7	25.1	24.8
1990	7	30	31.8	23.2	8.6	25.6	30.6	26.8	27.5	24.8889	26.6	25.2	25.4647	91.0588	73	88	87.3333	30.7944	32.1	31	31.8167	24.4722	25.3	24.6	25.0222
1990	7	31	31.6	23	8.6	25.6	30.8	25	26.6	24.8	26.2	24.6	25.2	94	70	97	87	30.8	30.9	30.6	30.8	24.5	24.6	24.5	24.5
1990	8	1	31.6	23.4	8.2	25	29	27.8	27.4	24.2	26	25	25.1	94	79	80	84	29.7	31.6	29.8	30.4	23.9	25	24	24.3
1990	8	2	30.6	24.8	5.8	25	29.4	26.2	26.7	24.6	25.8	25.4	25.3	97	75	94	89	30.6	30.8	31.9	31.1	24.5	24.5	25.1	24.7
1990	8	3	30.6	23.4	7.2	24.4	29.6	26.6	26.8	24.2	25.8	25.5467	25.72	98	74	89.8667	87.8	30	30.7	31.8467	31.9333	24.1	24.5	25.06	25.1067
1990	8	4	31	22.4	8.6	25	29.6	26	26.6	24.6875	26.8	24.8	25.3643	91.4	80	91	85.5714	30.475	33.4	30.5	31.0214	24.2812	25.9	24.4	24.6143
1990	8	5	31	23.0938	7.90625	23.4	30.2	24.2	25.5	23	26	23.6	24.2	97	72	95	88	27.8	30.8	28.7	29.1	22.8	24.5	23.4	23.6
1990	8	6	31	23.2	7.8	24.4	30	26.4	26.8	23.8	25.8	25	24.9	95	72	89	85	29.1	30.4	30.7	30.1	23.6	24.3	24.5	24.1
1990	8	7	31.4	24.6	6.8	25.6	29.6	26.6	27.1	24.8	25.6	25.2	25.2	94	73	89	85	30.8	30.2	31.1	30.7	24.5	24.2	24.7	24.5
1990	8	8	31.2	24.8	6.4	26	29	26.8	27.1	24.7	26.4	25.6692	25.5667	92.2353	82	89.3077	87.1667	30.4765	32.7	32.0154	31.6333	24.3294	25.5	25.1462	24.9417
1990	8	9	31	24.6	6.4	26	29.6	26.8	27.3	24.96	25.4	25.2	25.5154	91.8571	72	88	87.2143	31.0467	29.6	31	32.1714	24.5933	23.9	24.6	25.1786
1990	8	10	31.4	24.2	7.2	25	30.2	27	27.3	24.2	26	26.0625	25.9643	94	72	91.1875	88.5714	29.7	30.8	32.9688	32.5643	23.9	24.5	25.6562	25.4071
1990	8	11	29.4	22.2	7.2	23.2	28	25.4	25.5	23	25.6	25.2	24.6	98	83	98	93	27.9	31.2	31.9	30.4	22.9	24.8	25.1	24.3
1990	8	12	31	22	9	25	29.8	27.2	27.3	24.8412	25.6	25.7533	25.84	91.2353	72	87.4667	85.1333	30.6941	30	32.0533	31.9867	24.4176	24.1	25.1333	25.0867
1990	8	13	31.4	24.4	7	25.4	29.4	24.6	26	24.7875	26.2	24.2	25.6083	92.4	78	97	86.5385	30.7125	31.9	29.9	32.2	24.4375	25.1	24.1	25.1923
1990	8	14	30.1	23.4	6.7	24.4	29	24.2	25.5	24	25.6	24	24.5	97	76	98	90	29.6	30.6	29.7	29.9	23.9	24.4	23.9	24.1
1990	8	15	30.4	23	7.4	24.4	29.6	26.4	26.7	24.2	26.8	25.4	25.5	98	80	92	90	30	33.4	31.8	31.7	24.1	25.9	25.1	25
1990	8	16	30.8	24.2	6.6	25	29.8	24.4	25.9	25.0765	26.2	24	25.7176	92.1176	75	97	87.5294	31.1706	31.6	29.6	31.9059	24.7	25	23.9	25.0824
1990	8	17	32.6	22.8	9.8	23.8	31.2	26.8	27.1	22.8	25.4	25.5412	25.4625	92	63	88.5882	86.4118	27.1	28.6	31.7294	31.9588	22.4	23.3	24.9882	25.0882
1990	8	18	30.4	24.8	5.6	26.4	30	26.4	27.3	24.8	26.2	25.4	25.5	88	74	92	85	30.2	31.5	31.8	31.2	24.2	24.9	25.1	24.7
1990	8	19	32	25.2	6.8	26.6	30	27	27.6	25	26.2	25.35	25.7308	88	74	90.4667	88.2857	30.6	31.5	31.6667	31.7643	24.4	24.9	24.96	24.9857
1990	8	20	31.4	22.9889	8.41111	24.2	30.2	26.8	27	23.8	26.4	25.4	25.2	97	74	89	87	29.2	31.9	31.5	30.9	23.6	25.1	24.9	24.6
1990	8	21	30.4	24.4	6	26.6	30.2	26.4	27.4	25	25.6	25.6062	25.7867	88	69	91.3125	88.1333	30.6	29.8	32.125	32.1267	24.4	24	25.1875	25.1733
1990	8	22	31.6	23.6	8	26.2	29.4	24.6	26.2	24.4	26	24.2	24.9	86	76	97	87	29.4	31.3	29.9	30.2	23.7	24.8	24.1	24.2
1990	8	23	30.2	23.4	6.8	24.8	29	25.2	26	24.4	25.6	24.4	24.8	97	76	94	89	30.3	30.6	30	30.3	24.3	24.4	24.1	24.3
1990	8	24	31.8	23.2	8.6	24.6	29.6	25	26	24.4	25.4	25.4786	25.3154	98	72	91.3571	87.7143	30.4	29.6	31.9143	31.45	24.3	23.9	25.0714	24.8357
1990	8	25	30.6	24	6.6	25.2	29.6	26.4	26.9	24.6	26	24.8	25.1	95	75	88	86	30.5	31.2	30.2	30.6	24.4	24.8	24.2	24.5
1990	8	26	31.6	23.4	8.2	24.8	29.4	26.8	26.9	23.4	25.2	24.8	24.5	89	71	85	82	27.8	29.2	30	29	22.9	23.7	24.1	23.5
1990	8	27	30.4	23.2	7.2	25	29.8	26.8	27.1	24.6	25.6	25.6118	25.54	97	72	90.7059	87.125	30.6	30	32.0706	31.975	24.5	24.1	25.1824	25.1125
1990	8	28	30.8	24	6.8	24.4	29.6	25	26	24.2	25	24.6	24.6	98	69	97	88	30	28.6	30.6	29.8	24.1	23.3	24.5	24
1990	8	29	30.6	23.4	7.2	23.8	29	24.2	25.3	23.6	25.4	23.8	24.3	98	75	97	90	29	30	29.2	29.4	23.5	24.1	23.6	23.8
1990	8	30	30.2	23.2	7	24.2	29.2	25	25.9	24	25.8	24.8	24.9	98	76	98	91	29.7	30.9	31.2	30.6	23.9	24.6	24.7	24.4
1990	8	31	31.4	23.8	7.6	25.2	30.4	27.4	27.6	24.9	27	25.8429	25.6083	94.4667	77	88.5	87.5385	31.1063	33.4	32.3357	32.2462	24.6625	25.9	25.2786	25.2462
1990	9	1	32.2	24.4	7.8	24.6	30.6	27.4	27.5	23.8	26.2	25.2	25.1	94	71	84	83	28.9	31.1	30.6	30.2	23.5	24.7	24.4	24.2
1990	9	2	32.2	24.8	7.4	26.4	30.6	24.2	26.4	24.4	26.6	23.8	24.9	85	73	97	85	29.2	32.1	29.2	30.2	23.7	25.3	23.6	24.2
1990	9	3	31.4	22.6	8.8	23.8	29.6	25	25.9	23.4	26.2	23.6	24.4	97	77	89	87	28.5	31.7	28.2	29.5	23.2	25	23.1	23.8
1990	9	4	31.2	23	8.2	24	29.8	27.2	27	23.8	26.6	25.8	25.8562	98	78	90.4706	88.3529	29.3	32.7	32.4294	32.4	23.7	25.5	25.3471	25.3529
1990	9	5	31.6	24.2	7.4	26.6	30.2	27.2	27.8	24.8263	26.8	25.6	25.8176	94.4737	77	88	87.7647	30.8895	33	31.7	32.1588	24.5684	25.7	25	25.2176
1990	9	6	31	24	7	24.8	29.8	27.2	27.3	24	26.6	25.7118	25.7357	94	78	91.5882	87.8667	29.3	32.7	32.3412	32.2733	23.7	25.5	25.3059	25.2733
1990	9	7	31.4	24.2	7.2	26.6	30	25.8	27	24.5222	26.6	25	25.7733	94.4375	77	94	88.625	30.3611	32.5	31.1	32.1625	24.2889	25.5	24.7	25.2187
1990	9	8	31.6	23.6	8	24.6	30.4	27.8	27.6	24.2	27.2	25.04	25.3929	97	78	93.4	88.0667	29.9	33.9	31.22	31.5533	24.1	26.2	24.72	24.8733
1990	9	9	30.4	24.2	6.2	26	29.6	27.2	27.5	24.6882	26.2	25.8	25.4875	93.3125	77	90	87.4118	30.6176	31.7	32.3	31.7	24.3765	25	25.3	24.9647
1990	9	10	30.2	24.8	5.4	25.4	29.2	27.2	27.3	24.8	26.4	25.7294	25.9375	95	80	91.2941	88.4118	30.9	32.5	32.3647	32.2471	24.6	25.5	25.3235	25.2412
1990	9	11	31.6	24	7.6	24.8	30.2	27	27.3	24.4	26.6	25.8	25.6	97	76	91	88	30.3	32.4	32.4	31.7	24.3	25.4	25.4	25
1990	9	12	32.2	24.4	7.8	25.8	31.2	27.4	28	24.6421	27.2	25.7529	25.6	94.7222	74	90.1176	87.8824	30.5895	33.4	32.3235	32.0412	24.4053	25.9	25.2706	25.1412
1990	9	13	31.2	24.4	6.8	26.2	30.2	24.4	26.3	24.5778	27	24.2	25.7	94.0556	78	98	88	30.4111	33.5	30	31.9588	24.2833	26	24.1	25.1118
1990	9	14	31.4	23.6	7.8	25	30.4	23.4	25.5	24.3053	27.2	23	25.7	93.4444	78	97	87.8333	29.8684	33.9	27.8	31.8333	23.9895	26.2	22.8	25.0167
1990	9	15	31.4	22.4	9	23.4	30	26.8	26.8	23.2	25.2	25.5389	25.6941	98	68	90.3889	88	28.3	28.9	31.9167	31.9647	23.1	23.4	25.0778	25.1059
1990	9	16	32.2	23.4	8.8	23.8	31	27.2	27.3	23.6	27.4	25.4529	25.4643	98	76	90.5294	89.5294	29	34.1	31.7647	31.8765	23.5	26.2	24.9941	25.0471
1990	9	17	32	23.4	8.6	25.2	31.2	26	27.1	24.3474	27	25.4471	25.5214	95.0556	72	91.3529	89.2667	30.1211	32.8	31.8235	32.1733	24.1158	25.6	25.0353	25.2
1990	9	18	32.2	25.2	7	26	31.2	26.8	27.7	24.4333	27.4	25.4235	25.3071	91.3125	75	90.8824	88.1875	29.95	34	31.7412	31.7125	24.0111	26.2	24.9941	24.9688
1990	9	19	31.8	24.8	7	25.4	31	26.6	27.4	24.8375	26.9579	25.6	25.5769	92.7857	81.9474	92	89.9333	30.8938	33.8789	32.1	32.32	24.55	26.0789	25.3	25.2933
1990	9	20	31.2	24.2	7	25.4	29.2	23	25.1	24.6412	27.2	22.6	25.6	95	86	97	89.2667	30.6471	34.7	27.1	31.92	24.4176	26.6	22.4	25.06
1990	9	21	31.4	21.4	10	22.4	30	25.6	25.9	24.4778	25.8	24.6	25.85	95.1111	72	92	89	30.3389	30.4	30.2	32.3917	24.2389	24.3	24.2	25.3083
1990	9	22	30.8	23	7.8	23.4	30	24.6	25.6	23.2	26.2	24	24.5	98	74	95	89	28.3	31.5	29.4	29.7	23.1	24.9	23.8	23.9
1990	9	23	31	22.4	8.6	23.8	29.6	26.6	26.6	23.6	26	25.4	25	98	75	91	88	29	31.2	31.6	30.6	23.5	24.8	25	24.4
1990	9	24	31.6	23.4	8.2	24	30.2	26	26.5	23.8	26.4	25.2	25.1	98	74	94	89	29.3	31.9	31.5	30.9	23.7	25.1	24.9	24.6
1990	9	25	30.4	23.8	6.6	24	27.8	25.8	25.8	23.8	25.4	25	24.7	98	83	94	92	29.3	30.8	31.1	30.4	23.7	24.6	24.7	24.3
1990	9	26	31.8	22.8	9	23.4	30.2	27.4	27.1	23.2	26.2	25.72	25.8429	98	73	91.2	89.0714	28.3	31.3	32.38	32.3714	23.1	24.8	25.2933	25.2929
1990	9	27	31.6	23.4	8.2	24.2	30.4	25.6	26.5	24	27	25.4	25.5	98	77	98	91	29.7	33.4	32.3	31.8	23.9	25.9	25.3	25
1990	9	28	31.2	24.8	6.4	25.8	29.6	24.8	26.3	25.6	27.2	24.2	25.7	98	83	95	92	32.7	34.5	29.8	32.3	25.5	26.4	24	25.3
1990	9	29	30.8	23.4	7.4	24.6	29.2	26.2	26.6	24.4	26.4	25.4	25.4	98	80	94	91	30.4	32.5	31.9	31.6	24.3	25.5	25.1	25
1990	9	30	32	23.4	8.6	25.8	31	27	27.7	24.4	27.4	25.3467	25.5	95.375	76	92.2	88.5714	30.2294	34.1	31.7067	31.4786	24.1824	26.2	24.9667	24.8643
1990	10	1	31.4	25.2	6.2	26.2	30.4	25.4	26.9	24.6429	27	24.2	25.7462	95.2143	77	91	88.9231	30.6571	33.4	29.4	32.1308	24.4214	25.9	23.8	25.1846
1990	10	2	31.2	21.6	9.6	23	29.2	25.4	25.8	22.8	26.2	25.5385	25.5923	98	79	92.5833	88.75	27.6	32	32.1833	31.7667	22.7	25.2	25.2333	25
1990	10	3	31.8	22.6	9.2	24.8	30.4	26.4	27	24.6	26	25.0667	25.3455	98	71	93.25	89.25	30.8	30.7	31.2583	31.3333	24.5	24.5	24.7417	24.8
1990	10	4	30.4	24	6.4	24.4	29.4	26.4	26.6	24.2	26.4	25.2	25.3	98	79	91	89	30	32.4	31.2	31.2	24.1	25.4	24.8	24.8
1990	10	5	30.8	22.4	8.4	23.6	29.6	25.6	26.1	23.4	26	24.8	24.7	98	75	94	89	28.6	31.2	30.8	30.2	23.3	24.8	24.5	24.2
1990	10	6	30	23.8	6.2	24.8	27.6	25.8	26	24.4	25.4	25	24.9	97	84	94	91	30.3	31	31.1	30.8	24.3	24.6	24.7	24.5
1990	10	7	30.4	22	8.4	23.2	29	25.2	25.7	23	25.4	24	24.1	98	75	91	88	27.9	30	29	29	22.9	24.1	23.5	23.5
1990	10	8	30.2	23	7.2	23.8	28.2	25.6	25.8	23.6	26.2	24.6	24.8	98	85	92	92	29	32.7	30.2	30.6	23.5	25.5	24.2	24.4
1990	10	9	30.8	23.2	7.6	24	28.4	26.2	26.2	23.8	26.6	24.8	25.1	98	87	89	92	29.3	33.6	30.4	31.1	23.7	26	24.3	24.7
1990	10	10	31.6	23	8.6	23.8	30.4	25.6	26.4	23.6	26.2	25	24.9	98	72	95	89	29	31.2	31.3	30.5	23.5	24.8	24.8	24.4
1990	10	11	31.6	23.6	8	24.6	30.2	26.2	26.8	24.4	26	24.6	25	98	72	88	86	30.4	30.8	29.9	30.4	24.3	24.5	24	24.3
1990	10	12	30.6	23	7.6	23.4	28.6	24.4	25.2	23.2	25.6	23.8	24.2	98	79	95	91	28.3	30.8	29.1	29.4	23.1	24.5	23.6	23.7
1990	10	13	30.4	23	7.4	23.6	29.6	25.6	26.1	23.4	25.6	24.8	24.6	98	73	94	88	28.6	30.2	30.8	29.8	23.3	24.2	24.5	24
1990	10	14	30.6	24.2	6.4	24.4	30.2	25.6	26.5	24.2	26.2	24	24.8	98	73	88	86	30	31.3	28.8	30	24.1	24.8	23.4	24.1
1990	10	15	31.8	23.6	8.2	24	30.4	24	25.6	24	26.8	23.4	23.8067	0	76	95	90	29.8	32.8	28.4	30.3	24	25.6	23.2	24.3
1990	10	16	31.6	23.2	8.4	24.2	30.6	26.6	27	24	26.8	25.6	25.5	98	74	92	88	29.7	32.7	32.1	31.5	23.9	25.5	25.3	24.9
1990	10	17	31.2	22.8	8.4	23.2	30	25.6	26.1	23	25.8	25.32	25.575	98	72	91.3333	89.0714	27.9	30.4	31.6	31.6786	22.9	24.3	24.9267	24.95
1990	10	18	31.6	22.6	9	23.6	30.2	25.4	26.1	23.4	26	24.6	24.7	98	72	94	88	28.6	30.8	30.4	29.9	23.3	24.5	24.3	24.1
1990	10	19	31.4	23	8.4	24.6	30.4	25.6	26.5	23.4	26.4	25	24.9	90	73	95	86	28	31.7	31.3	30.3	22.9	25	24.8	24.3
1990	10	20	30.4	22.8	7.6	24.4	29.2	25	25.9	24.2	26.2	24.4	24.9	98	79	95	91	30	32	30.1	30.7	24.1	25.2	24.2	24.5
1990	10	21	30.2	23	7.2	23.4	28.6	25.6	25.8	23.2	26.2	24.8	24.7	98	83	94	92	28.3	32.4	30.8	30.5	23.1	25.4	24.5	24.3
1990	10	22	31	22.2	8.8	23	27.4	25.6	25.4	23	25.8	24.8	25.5071	0	88	94	94	28.1	32.1	30.8	30.3	23	25.3	24.5	24.3
1990	10	23	31	20.6	10.4	23.4	28.2	24.8	25.3	23	25.6	24.2	24.3	97	81	95	91	27.8	31.1	29.8	29.6	22.8	24.7	24	23.8
1990	10	24	31.2	20.4	10.8	23	28.4	24.2	25	22.8	26.4	23.2	24.1	98	86	92	92	27.6	33.1	27.8	29.5	22.7	25.7	22.8	23.8
1990	10	25	32	22.2	9.8	23	30	26.2	26.4	22.8	25.6	24.2	24.2	98	70	85	85	27.6	29.9	28.9	28.8	22.7	24	23.5	23.4
1990	10	26	30.6	22	8.6	23.2	30.4	25.2	26	23	26.6	24.6	24.7	98	74	95	89	27.9	32.3	30.5	30.2	22.9	25.3	24.4	24.2
1990	10	27	30.6	23.2	7.4	23.8	29.4	24.6	25.6	23.6	26.4	23.6	24.5	98	79	92	90	29	32.4	28.4	29.9	23.5	25.4	23.2	24
1990	10	28	30.4	22.4	8	23.6	29.8	25.2	26	23.4	26.2	24.2	24.6	98	75	92	89	28.6	31.6	29.5	29.9	23.3	25	23.8	24
1990	10	29	31	23	8	24	29.6	24	25.4	23.8	25.8	23.4	24.3	98	74	95	89	29.3	30.7	28.4	29.5	23.7	24.5	23.2	23.8
1990	10	30	30.4	23.2	7.2	23.8	30	26	26.5	23.6	26.4	25	25	98	75	92	89	29	32	31	30.7	23.5	25.2	24.6	24.5
1990	10	31	30	22.8	7.2	23.6	29	25	25.6	23.4	25.2	24.4	24.3	98	74	95	89	28.6	29.5	30.1	29.4	23.3	23.8	24.2	23.8
1990	11	1	32.2	23.2	9	23.6	30.8	25.4	26.3	23.4	26.6	24.6	24.9	98	72	94	88	28.6	32	30.4	30.3	23.3	25.2	24.3	24.3
1990	11	2	32.8	23.2	9.6	24.8	30.8	24.2	26	24	26	24	24.7	94	68	98	87	29.3	30.4	29.7	29.8	23.7	24.3	23.9	24
1990	11	3	31.2	23.8	7.4	24.6	30	24	25.6	24.4	26.6	23.8	24.9	98	77	98	91	30.4	32.5	29.3	30.8	24.3	25.5	23.7	24.5
1990	11	4	31.2	23.2	8	24.2	26.4	24.6	25	24	25	24.2	24.4	98	89	97	95	29.7	30.7	29.9	30.1	23.9	24.5	24.1	24.2
1990	11	5	30	22	8	22.6	28.8	24.8	25.3	22.4	24.4	23.8	23.5	98	70	92	87	26.9	27.6	28.8	27.8	22.3	22.7	23.4	22.8
1990	11	6	30.8	22.6	8.2	23.8	29.6	25	25.9	23.6	26.2	24.2	24.7	98	77	94	90	29	31.7	29.7	30.1	23.5	25	23.9	24.2
1990	11	7	31.2	23	8.2	23.6	30	24	25.4	23.4	26.4	23.8	24.5	98	75	98	91	28.6	32	29.3	30	23.3	25.2	23.7	24.1
1990	11	8	31.2	23.6	7.6	24.4	29.8	25.8	26.4	24.2	26.8	25.2	25.4	98	79	95	91	30	33.2	31.6	31.6	24.1	25.8	25	25
1990	11	9	30.48	23.6	6.88	24	30.8	25.6	26.5	23.6	27.4	25.4	25.5	97	77	98	91	28.8	34.2	32.3	31.8	23.4	26.3	25.3	25
1990	11	10	31.8	23.8	8	25.8	30.2	27	27.5	24.1	27.6	25.2	25.3538	94.4286	82	87	89.9333	29.6562	35.2	30.8	31.4333	23.8687	26.8	24.6	24.8267
1990	11	11	32.2	24.6	7.6	25.4	30.6	25.8	26.9	24.2588	26.2	25.2	25.3143	95.8824	71	95	89.5714	30.0235	31.1	31.6	31.3857	24.0529	24.7	25	24.8
1990	11	12	28.8	23.6	5.2	25.4	26.6	24.8	25.4	24.4625	26.4	24.6	25.48	94.75	98	98	89.8667	30.2875	34.3	30.8	31.74	24.2125	26.3	24.5	25.0133
1990	11	13	31.6	23.8	7.8	24.2	30.4	25	26.1	24	27.4	24.6	25.3	98	79	97	92	29.7	34.5	30.6	31.6	23.9	26.4	24.5	24.9
1990	11	14	29.4	24.4	5	25.4	29	26.2	26.7	23.95	26.2375	25.8	23.4643	96.2143	80.5	97	89.0833	29.1533	32.2188	32.9	30.75	23.5667	25.2687	25.7	24.4667
1990	11	15	28	22.6	5.4	25.6	27.4	26	26.3	24.2	26.6	25.8	25.5091	94.8	94	98	89.4167	29.8438	34.3	33.1	31.5583	23.9562	26.3	25.7	24.875
1990	11	16	28.6	25.2	3.4	26	27.8	24	25.5	24.2118	27.4	23.6	25.3786	95.4118	97	97	89.8571	29.9118	36.2	28.8	31.5643	24	27.3	23.4	24.8857
1990	11	17	30	23.8	6.2	24	24.8	26	25.2	23.6	24.6	25.4533	25.5	97	98	93.0667	90.5385	28.8	30.8	31.98	31.8769	23.4	24.5	25.1267	25.0462
1990	11	18	27.8	23.8	4	24.2	26.2	25.2	25.2	24	25.8	25	24.9	98	97	98	98	29.7	32.9	31.5	31.4	23.9	25.7	24.9	24.8
1990	11	19	29	23.2	5.8	25	27.8	24.4	25.4	24.6	25.6	24.2	24.8	97	84	98	93	30.6	31.3	30	30.7	24.5	24.8	24.1	24.5
1990	11	20	29.2	23.4	5.8	24.6	28	25	25.6	24.4	24.6	25.4125	25.5267	98	76	92.4	90.8571	30.4	28.7	31.9267	31.9714	24.3	23.3	25.12	25.1214
1990	11	21	30.6	24.8	5.8	25	29	23.8	25.4	24.6	26.2	23.4	24.7	97	80	97	91	30.6	32.1	28.5	30.4	24.5	25.3	23.2	24.3
1990	11	22	30	23.6	6.4	23.6	29	25.6	26	23.2	26	25	24.7	97	79	95	90	28.2	31.6	31.3	30.3	23	25	24.8	24.3
1990	11	23	31.2	22.6	8.6	23.2	28.6	23.8	24.9	23	26	23.4	24.1	98	81	97	92	27.9	31.9	28.5	29.4	22.9	25.1	23.2	23.8
1990	11	24	30.1	22.6889	7.41111	25.2353	28.7111	25.925	26.4533	24.4	26.3556	24.9467	25.2714	93.9375	84.1111	94.2	91.2143	30.1438	32.8556	31.1467	31.5214	24.1062	25.5944	24.6867	24.8571
1990	11	25	30.0909	22.3941	7.69679	24.7294	28.275	25.625	25.95	24.075	25.9467	24.7467	24.9154	95.5625	84.3333	93.3333	91.5385	29.6937	32.0667	30.7133	30.9077	23.8562	25.1733	24.44	24.5231
1990	11	26	31	22.6	8.4	25.4	28.6	25.4	26.2	24.1529	27.4	25.2	25.0077	95.6471	91	98	91.9231	29.8294	35.7	31.9	31.0615	23.9353	27	25.1	24.6154
1990	11	27	30.6	22.6	8	25.4	29	25.2	26.2	24.4	25.8	25	25.1	92	78	98	89	29.9	31.1	31.5	30.8	24	24.7	24.9	24.5
1990	11	28	30	22.8	7.2	25.4	29.4	25.2	26.3	24.0375	26	24.8	25.1615	93.5333	76	97	89.3571	29.4563	31.3	31	31	23.725	24.8	24.7	24.5786
1990	11	29	29.2	24.4	4.8	25	28.4	24.2	25.5	24.6	25.6	23.6	24.6	97	80	95	91	30.6	30.9	28.7	30.1	24.5	24.6	23.4	24.1
1990	11	30	30	23.8	6.2	24.2	28.2	24.8	25.5	23.8	25.8	24.6	24.7	97	83	98	93	29.2	31.6	30.8	30.5	23.6	25	24.5	24.4
1990	12	1	29	24.4	4.6	25	28	25.8	26.1	24.2	25.6	24.9714	25.1417	94	83	92.3571	89.4615	29.7	31.2	31.0429	31.0154	23.9	24.8	24.6214	24.6
1990	12	2	26.8	24.4	2.4	25	26.4	23.8	24.8	24.1333	25.4	23.4	25.0312	94.3889	92	97	90.5	29.6389	31.8	28.5	30.95	23.8667	25.1	23.2	24.5813
1990	12	3	29.8	23.4	6.4	24	28.8	24.6	25.5	23.6	26.4	24.2	24.7	97	83	97	92	28.8	32.8	29.9	30.5	23.4	25.6	24.1	24.4
1990	12	4	29.2	23.4	5.8	24.4	28.2	23.6	25	24	25.6	23.4	24.3	97	81	98	92	29.6	31.1	28.6	29.8	23.9	24.7	23.3	24
1990	12	5	29.2	23.2	6	23.6	27.8	23.6	24.6	22.8	25.2	23.4	23.8	93	81	98	91	27.2	30.3	28.6	28.7	22.5	24.3	23.3	23.4
1990	12	6	28.2	22.4	5.8	23.4	25.6	24.6	24.5	23.2	24.6	23.4	23.7	98	92	90	94	28.3	30.2	28	28.8	23.1	24.2	22.9	23.4
1990	12	7	29	23.2	5.8	23.8	27.8	24.6	25.2	23.6	25.6	23.8	24.3	98	84	94	92	29	31.3	28.9	29.8	23.5	24.8	23.5	24
1990	12	8	28.8	23.4	5.4	23.8	28.4	24.6	25.4	23.6	26.4	23.4	24.5	98	86	90	91	29	33.1	28	30	23.5	25.7	22.9	24.1
1990	12	9	29.4	24	5.4	24.6	28.6	25.6	26.1	24	24.6	23.6	24.1	95	72	85	84	29.4	28.3	27.8	28.5	23.8	23.1	22.8	23.2
1990	12	10	29.6	21	8.6	21.2	28.6	24	24.5	21	24.2	23.2	22.8	98	70	94	87	24.7	27.3	27.9	26.6	20.9	22.5	22.9	22.1
1990	12	11	29.6	21.2	8.4	21.4	28.4	25.6	25.3	21	25.6	23.2	23.3	97	80	82	86	24.6	30.9	26.8	27.5	20.8	24.6	22.2	22.6
1990	12	12	29	21.6	7.4	24.2	27.8	24	25	23	24.8	23.8	23.9	90	78	98	89	27.3	29.3	29.3	28.6	22.5	23.7	23.7	23.3
1990	12	13	29	23.4	5.6	24.2	28.2	24.2	25.2	24	26.6	23	24.5	98	88	90	92	29.7	33.7	27.3	30.2	23.9	26.1	22.5	24.2
1990	12	14	30.2	24	6.2	24.8	29	26.2	26.5	22.9579	26.4	25.2	24.25	93.8947	82	92	89	27.6	32.7	31.4	29.4875	22.6368	25.5	24.8	23.7125
1990	12	15	31	24.8	6.2	25.2	29	25.6	26.4	24	25.4	24.2	24.16	91	75	93	89.5333	29	30	29.7133	29.38	23.5	24.1	23.86	23.6533
1990	12	16	29	24	5	24.2	27.4	25.4	25.6	23.6	25.6	24.4	24.5	95	87	92	91	28.7	31.6	29.9	30.1	23.4	25	24	24.1
1990	12	17	29.8	23.2	6.6	25	28.6	24.4	25.6	23.8	25.4	23.6	24.3	91	77	94	87	28.7	30.3	28.6	29.2	23.3	24.3	23.3	23.6
1990	12	18	29.4	23.2	6.2	23.6	27.6	23.6	24.6	23	25.2	23	23.7	95	82	95	91	27.7	30.4	27.7	28.6	22.8	24.3	22.8	23.3
1990	12	19	29.2	22	7.2	22.2	28.2	23.6	24.4	21.8	25.2	23.4	23.5	97	79	98	91	25.8	30	28.6	28.2	21.6	24.1	23.3	23
1990	12	20	28.4	22	6.4	23.6	27.4	23.2	24.4	22.8	24.2	22.6	23.2	93	77	95	88	27.2	28.1	27	27.4	22.5	23	22.4	22.6
1990	12	21	28.6	20.8	7.8	21.4	27.2	24	24.1	21	24.6	23	22.9	97	81	92	90	24.6	29.2	27.4	27.1	20.8	23.6	22.6	22.4
1990	12	22	28.2	21.3647	6.83529	20	26.4	24.2	23.7	22.3176	24	23	23.8125	93.3529	82	90	88.4375	26.4647	28.2	27.3	28.5813	21.9706	23.1	22.5	23.2188
1990	12	23	28	20.4	7.6	20.6	26.6	23.6	23.6	20.2	23.8	22.6	22.2	96	79	92	89	23.4	27.6	26.7	25.9	20	22.7	22.2	21.6
1990	12	24	28.4	20.2	8.2	20.4	27.8	24.2	24.1	20.2	24.8	23.4	22.8	98	78	94	90	23.5	29.3	28.2	27	20.1	23.7	23.1	22.3
1990	12	25	28.6	20.4	8.2	21.4	26.6	23.4	23.7	20.2	24.4	22.6	22.4	90	84	93	89	22.9	29.1	26.9	26.3	19.6	23.6	22.3	21.8
1990	12	26	28.4	22.8	5.6	22.8	27.6	23.6	24.4	22.2	24.8	22.8	23.3	95	80	93	89	26.4	29.4	27.2	27.7	22	23.8	22.5	22.7
1990	12	27	28.8	21.8	7	23.4	27.6	25	25.3	22.8	24.8	23.6	23.7	95	80	89	88	27.3	29.4	28.2	28.3	22.6	23.8	23.1	23.1
1990	12	28	29.2	23.4	5.8	24.2	28.2	24.8	25.5	23.6	25.4	23.8	24.3	95	80	92	89	28.7	30.6	28.8	29.4	23.4	24.4	23.4	23.7
1990	12	29	29.2	23	6.2	24.2	26.4	24.2	24.8	23.2	24.8	23.6	23.9	92	88	95	92	27.8	30.2	28.7	28.9	22.8	24.2	23.4	23.5
1990	12	30	28	24	4	24.8	27.8	24.6	25.5	23.8	25.2	24	24.3	92	81	95	89	28.8	30.3	29.4	29.5	23.4	24.3	23.8	23.8
1990	12	31	27.4	24.2	3.2	24.2	27	24.6	25.1	23.4	24.4	24.2	24	94	81	97	90	28.2	28.8	29.9	29	23.1	23.4	24.1	23.5

## Sheet: 1991
			Temperature			Temperature				Temperature				Relative Humidity				Pressure				Dew temperature
Year	Month	Day	Maximum	Minimum	Max-Min	1899-12-31 07:00:00	1899-12-31 13:00:00	1899-12-31 19:00:00	Average	1899-12-31 01:00:00	1899-12-31 13:00:00	1899-12-31 19:00:00	Average	1899-12-31 01:00:00	1899-12-31 13:00:00	1899-12-31 19:00:00	Average	1899-12-31 07:00:00	1899-12-31 13:00:00	1899-12-31 19:00:00	Average	1899-12-31 07:00:00	1899-12-31 13:00:00	1899-12-31 10:00:00	Average		Month	Taverage	Haverage
1991	1	1	28	21	7	25	27.2	23.2	24.7	23	24.2	22.4	23.2	84	78	93	85	26.8	28.2	26.5	27.2	22.2	23.1	22.1	22.4		January	24.3516	86.5161
1991	1	2	28.6	21.2	7.4	21.6	27	24.8	24.5	21	24.2	23.4	22.9	95	79	89	88	24.5	28.3	27.8	26.9	20.7	23.1	22.9	22.2		February	24.7036	87.6429
1991	1	3	29.6	21.8	7.8	23.6	27.8	24.2	25	23.2	24.4	23.2	23.6	97	76	92	88	28.2	28.3	27.8	28.1	23	23.1	22.8	23		March	25.1277	86.6945
1991	1	4	28	22	6	23.8	25.6	24	24.4	23	24	23	23.3	93	88	92	91	27.5	28.8	27.4	27.9	22.7	23.4	22.6	22.9		April	26.2834	85.0917
1991	1	5	28.4	22.2	6.2	23.8	26.6	24.2	24.7	22.8	24.2	23.4	23.5	92	82	94	89	27.1	28.6	28.2	28	22.4	23.3	23.1	22.9		May	26.8355	86.7742
1991	1	6	28.6	20.6	8	22.2	27.4	24.6	24.7	21.6	23.8	23.4	22.9	95	74	90	87	25.4	27.1	28	26.8	21.3	22.4	22.9	22.2		June	27.2233	85.1667
1991	1	7	28.2	22	6.2	23.8	27.2	23.8	24.6	23.6	24.2	22.8	23.5	98	78	92	89	29	28.2	27.1	28.1	23.5	23.1	22.4	23		July	27.0882	82.8957
1991	1	8	28.6	20.8	7.8	23.6	27.8	24	24.9	23	24.8	22.8	23.5	95	78	90	88	27.7	29.3	26.9	28	22.8	23.7	22.3	22.9		August	27.2903	84.1613
1991	1	9	29.6	20.8	8.8	24	28.6	24.4	25.4	22.6	24	23	23.2	89	68	89	82	26.5	26.8	27.1	26.8	22	22.2	22.4	22.2		September	27.3653	85.0716
1991	1	10	27.6	20.6	7	23.6	26.6	24	24.5	22.4	23.8	22.8	23	90	79	90	87	26.3	27.6	26.9	26.9	21.9	22.7	22.3	22.3		October	26.1129	89.1613
1991	1	11	29.6	20.4	9.2	21.6	28.6	24.6	24.9	21.2	24.8	23.2	23.1	97	74	89	86	24.9	28.8	27.5	27	21	23.4	22.7	22.4		November	25.6655	91.7641
1991	1	12	29	20.2	8.8	21.2	24.2	23.4	23	21	23.8	22	22.3	98	97	89	95	24.7	29.2	25.5	26.5	20.9	23.6	21.4	22		December	24.5097	90.129
1991	1	13	29	19.6	9.4	20	27.8	23.6	23.8	19.6	24.2	22.4	22.1	96	74	90	87	22.5	27.8	26.3	25.5	19.4	22.8	21.9	21.4
1991	1	14	29.2	20.2	9	21.8	27.6	23	23.9	21.6	24.2	21.6	22.5	98	76	89	87	25.7	27.9	24.9	26.1	21.5	22.9	21	21.8
1991	1	15	29.8	19.8	10	20.4	27.8	23	23.5	20	23.8	21.8	21.9	96	72	90	86	23.1	26.8	25.3	25.1	19.8	22.2	21.3	21.1
1991	1	16	29	20.8125	8.1875	20.6	27.6	23.4	23.8	20.4	23.6	22.8	22.3	98	72	95	88	23.8	26.5	27.3	25.9	20.3	22	22.6	21.6
1991	1	17	28.6	21	7.6	23.2	27.2	23.8	24.5	22.2	24.2	22.8	23.1	92	78	92	87	26.1	28.2	27.1	27.1	21.8	23.1	22.4	22.4
1991	1	18	28.8	21.2	7.6	23.2	27.4	23.6	24.5	21.4	24.2	22.4	22.7	85	77	90	84	24.3	28.1	26.3	26.2	20.6	23	21.9	21.8
1991	1	19	28.4	20.3294	8.07059	20.8	27.2	23.6	23.8	20.6	24.2	22.8	22.5	98	78	93	90	24.1	28.2	27.2	26.5	20.5	23.1	22.5	22
1991	1	20	28.4	20.2	8.2	20.4	27	23.2	23.5	20.2	24	22.4	22.2	98	78	93	90	23.5	27.8	26.5	26	20.1	22.9	22.1	21.7
1991	1	21	28.6	20.8	7.8	21.6	27.2	23	23.7	21.4	23.8	22	22.4	98	75	92	88	25.3	27.2	25.8	26.1	21.3	22.5	21.6	21.8
1991	1	22	28	19.2	8.8	19.6	27.4	23.2	23.4	19.2	24.2	21.4	21.6	96	77	85	86	22	28.1	24.3	24.8	19	23	20.6	20.9
1991	1	23	29.2	19.6	9.6	20	27.4	23.2	23.5	19.6	24.2	22	21.9	96	77	90	88	22.5	28.1	25.6	25.4	19.4	23	21.5	21.3
1991	1	24	29.4	20.2	9.2	22	28.2	23.6	24.4	20.4	24	22.4	22.3	87	71	90	83	22.9	27	26.3	25.4	19.7	22.4	21.9	21.3
1991	1	25	30.4	20.8	9.6	21.4	28	24.2	24.5	21.2	24.4	22.8	22.8	98	75	89	87	25	28.2	26.8	26.7	21.1	23	22.2	22.1
1991	1	26	31	20.6	10.4	24	29.8	23.6	25.3	22	24	22	22.7	84	62	87	78	25.1	26	25.4	25.5	21.2	21.7	21.3	21.4
1991	1	27	30	19.6	10.4	23.2	27.2	24.6	24.9	21.8	23.6	22.8	22.7	89	74	86	83	25.2	26.7	26.5	26.1	21.2	22.2	22.1	21.8
1991	1	28	30	22.6	7.4	23.2	28.2	23.6	24.7	22.4	23.8	22.4	22.9	93	69	90	84	26.5	26.5	26.3	26.5	22.1	22.1	21.9	22
1991	1	29	29.8	20.6	9.2	23.6	28.2	23.4	24.6	22.4	23.8	22.4	22.9	90	69	92	84	26.3	26.5	26.4	26.4	21.9	22.1	22	22
1991	1	30	30.6	21.6	9	21.6	28.8	25.4	25.3	21.2	23.8	23.4	22.8	97	66	85	82	24.9	26.1	27.4	26.2	21	21.8	22.6	21.8
1991	1	31	29.4	21.6	7.8	23.2	27.2	22.8	24	22	23.4	21.8	22.4	90	73	92	85	25.6	26.2	25.4	25.8	21.5	21.9	21.4	21.6
1991	2	1	29	20.6	8.4	21	28	24	24.3	20.6	23.2	22.2	22	97	67	86	83	24	25.2	25.6	24.9	20.4	21.2	21.5	21
1991	2	2	29	19.2	9.8	19.2	27.4	22.8	23	19	23.2	21.8	21.3	98	70	92	87	21.8	25.6	25.4	24.3	18.9	21.5	21.4	20.6
1991	2	3	29	21.4	7.6	22.2	26.8	22.6	23.5	21.4	23.4	22	22.3	93	75	95	88	24.9	26.5	26	25.8	21.1	22.1	21.8	21.6
1991	2	4	28	19.8	8.2	20.2	27	24	23.8	20	23.6	22.2	21.9	98	75	86	86	23.2	26.9	25.6	25.2	19.9	22.3	21.5	21.2
1991	2	5	28.2	19.4	8.8	19.8	27.2	22.6	23	19.4	23.4	21.2	21.3	96	73	88	86	22.3	26.2	24.2	24.2	19.2	21.9	20.6	20.6
1991	2	6	28.2	19.8	8.4	20.2	27	22	22.8	20	23.4	21.4	21.6	98	74	95	89	23.2	26.4	25.1	24.9	19.9	22	21.1	21
1991	2	7	28.4	20.2	8.2	20.6	27.2	24	24	20.4	23.8	21.6	21.9	98	75	81	85	23.8	27.2	24.2	25.1	20.3	22.5	20.6	21.1
1991	2	8	28.8	20.8	8	21.6	27.8	21.4	23	21.2	25	21.2	22.5	97	80	98	92	24.9	29.8	25	26.6	21	24	21.1	22
1991	2	9	28.4	21.4	7	21.4	26.4	23.2	23.5	21	24	23	22.7	97	82	98	92	24.6	28.2	27.9	26.9	20.8	23.1	22.9	22.3
1991	2	10	28.2	21.6	6.6	23.2	27.8	24.2	24.9	22.8	25	24	23.9	97	80	98	92	27.5	29.8	29.7	29	22.6	24	23.9	23.5
1991	2	11	28.4	23.2	5.2	24	26.2	25.2	25.2	23.8	25	24.6	24.5	98	91	95	95	29.3	30.9	30.5	30.2	23.7	24.6	24.4	24.2
1991	2	12	28	23.2	4.8	24.8	27.2	23	24.5	24.5	25.4	22.6	24.2	98	87	97	94	30.5	31.2	27.1	29.6	24.4	24.8	22.4	23.9
1991	2	13	29.2	22.6	6.6	22.6	28	24.8	25	22.4	24.8	23.8	23.7	98	77	92	89	26.9	29.2	28.8	28.3	22.3	23.6	23.4	23.1
1991	2	14	29	22.8	6.2	24.4	28	25.2	25.7	23.2	25.2	25	24.5	90	80	98	90	27.6	30.2	31.5	29.8	22.7	24.2	24.9	24
1991	2	15	27.6	21.6	6	21.6	26.2	24.6	24.3	21.4	24.2	23.4	23	98	85	90	91	25.3	28.9	28	27.4	21.3	23.5	22.9	22.6
[truncated: 320 more rows]

## Sheet: 1992
			Temperature			Temperature				Temperature				Relative Humidity				Pressure				Dew temperature
[truncated: 367 more rows]

[truncated: 26 more sheets: 1993, 1994, 1995, 1996, 1997, 1998, 1999, 2000, 2001, 2002, 2003, 2004, 2005, 2006, 2007, 2008, 2009, 2010, 2011, Promedios anuales …]
