# Supplementary material for: Direct, diffuse and total solar radiation data set in La Guajira, Magdalena and Cesar departments -Colombia
Source: Data Brief. 2020 Oct 15;33:106397. doi: 10.1016/j.dib.2020.106397 (PMC7599437; doi:10.1016/j.dib.2020.106397)
Supplement: Supplementary file 29 [file mmc29.xls]

## Sheet: 1983
			Temperature			Temperature				Temperature				Relative Humidity				Pressure				Dew temperature
Year	Month	Day	Maximum	Minimum	Max-Min	1899-12-31 07:00:00	1899-12-31 13:00:00	1899-12-31 19:00:00	Average	1899-12-31 01:00:00	1899-12-31 13:00:00	1899-12-31 19:00:00	Average	1899-12-31 01:00:00	1899-12-31 13:00:00	1899-12-31 19:00:00	Average	1899-12-31 07:00:00	1899-12-31 13:00:00	1899-12-31 19:00:00	Average	1899-12-31 07:00:00	1899-12-31 13:00:00	1899-12-31 19:00:00	Average		Month	Taverage	Hraverage
1983	1	1	34	21.2042	12.7958	25	32.2	26.4	27.5	20.3407	24.7519	22.3259	22.4741	77.037	53.8148	71.2963	67.4444	21.9556	26.0407	24.3333	24.1037	18.9222	21.6704	20.5926	20.3963		January	28.03	66.2061
1983	1	2	34	20.775	13.225	25	33	27	28	19.9519	24.9185	22.4222	22.4407	75.1923	54.3704	71.4444	66.8077	21.1654	26.4519	24.5074	23.9192	18.2962	21.9111	20.7074	20.2385		February	28.5577	65.072
1983	1	3	33.2	21.136	12.064	24	32	26.5045	27.2143	20.1222	24.7037	22.4815	22.4296	77.037	54.2963	72.6296	67.8889	21.6556	26.0296	24.7074	24.1333	18.6889	21.6741	20.8407	20.4		March	29.2499	67.1257
1983	1	4	33	21.1583	11.8417	24.2	31.4	26.4	27.1	19.9074	24.6667	22.4704	22.3519	77	54.5185	73.1111	68.2963	21.363	25.9444	24.737	24.0148	18.4593	21.6259	20.8815	20.3259		April	28.3485	73.2253
1983	1	5	33.2	21.0833	12.1167	24.2	32.8	26.8	27.6	20.1667	24.6148	22.5154	22.4385	77.2963	53.3462	72.2308	67.8	21.7593	25.8615	24.7154	24.184	18.7519	21.5538	20.8577	20.436		May	27.9194	76.4099
1983	1	6	34.2	21.0083	13.1917	24.8	33.4	26.6	27.9	19.8815	24.563	22.4926	22.3185	76.3704	53.2963	72.7308	67.5	21.2704	25.6333	24.7769	23.8962	18.4037	21.3926	20.9038	20.2385		June	28.0313	69.3261
1983	1	7	34.8	21.2167	13.5833	24.6	32.9333	27.4	27.2048	20.1519	24.7423	22.2808	22.476	77.2593	52.3077	72.0769	67.68	21.7222	25.8115	24.3346	24.1	18.7481	21.5346	20.6077	20.4		July	28.2231	73.2178
1983	1	8	34	20.95	13.05	24.2	32.8	27.6	28	19.9593	24.788	22.2346	22.384	76.963	54.2	72.1538	68.08	21.4519	26.18	24.3154	24.08	18.537	21.748	20.5462	20.356		August	28.2753	69.981
1983	1	9	35.4	21.0667	14.3333	23.8	34.8	27.4	28.3	20.0593	24.5852	22.1519	22.263	77.1481	53.5185	71	67.1111	21.6	25.7037	24.0148	23.7815	18.6148	21.463	20.3704	20.1444		September	27.8985	71.9714
1983	1	10	34.2	21.2167	12.9833	24.4	33.8	27.2	28.1	19.9538	24.7259	22.3185	22.3308	75.6923	53.0741	70.8148	66.9231	21.3154	25.8889	24.2222	23.8846	18.4077	21.5704	20.5481	20.2192		October	26.7914	75.5467
1983	1	11	33.2	21.276	11.924	23.0786	32.8	26.3381	27.1476	20.2185	24.5962	22.1296	22.3385	77.3704	51.8462	70.4815	66.6154	21.8481	25.55	23.937	23.8154	18.8259	21.3923	20.3444	20.2038		November	27.3557	73.6265
1983	1	12	33.0652	21.1478	11.9174	23.6	32.6273	26.6	26.9591	20.0704	24.5296	22.3111	22.3037	76.2963	52.2963	72.5926	67.1111	21.5148	25.4593	24.4444	23.8185	18.6111	21.3148	20.6926	20.2037		December	27.5803	69.1853
1983	1	13	32.2	20.92	11.28	23	31.2	27	27	20.0115	24.5667	22.3148	22.2538	76.3077	51.037	70.0741	65.6154	21.4231	25.3296	24.2074	23.55	18.5462	21.2222	20.5037	20.0269
1983	1	14	32.6	21.2083	11.3917	23.6	31.8	26.4	27	20.1556	24.5259	22.5741	22.4185	76.7778	51.1481	71.3704	66.5185	21.6815	25.263	24.7556	23.8963	18.7259	21.1593	20.863	20.2519
1983	1	15	32.4	21.08	11.32	23.075	31.2	26.4455	27.25	19.9889	24.5185	22.2185	22.237	76.037	51.2593	69.7778	65.6667	21.4	25.2778	23.9963	23.5519	18.4926	21.1926	20.3741	20.0185
1983	1	16	33.6	21.012	12.588	22	32.79	28.2	27.1526	19.7423	24.2692	22.2692	22.12	75	50.5	71.28	65.56	20.9385	24.7154	24.328	23.336	18.1577	20.8154	20.592	19.852
1983	1	17	36.2	20.9333	15.2667	23.6	35.6	29.6	29.6	19.8185	24.4815	22.5654	22.3154	76.3704	50.2593	70.2308	65.7692	21.1667	25.0222	24.6192	23.6962	18.3444	21.0185	20.8077	20.1192
1983	1	18	36.6	21.075	15.525	23.8	36	30.2	30	19.7407	24.3926	22.2519	22.137	75.8889	50.037	69.0741	65.037	20.9852	24.9074	23.9556	23.2815	18.2185	20.937	20.3593	19.8333
1983	1	19	36.4	20.9609	15.4391	23.8	35.6	29.8	29.8	19.8846	24.5885	22.5963	22.336	76.6538	50.9615	68.7407	65.44	21.3038	25.3846	24.4667	23.672	18.4154	21.2038	20.6407	20.064
1983	1	20	35.8	21.0478	14.7522	24.2	32.7136	30	27.4273	19.7593	24.4538	22.3667	22.2346	75.4444	50.9231	67.2593	64.5	20.9889	25.1654	23.9481	23.4308	18.2148	21.0885	20.3296	19.9231
1983	1	21	37.8	21.1565	16.6435	23.2	33.1273	31.2	27.6364	20.0778	24.6231	22.5704	22.4654	77.6296	50.1154	69.5556	65.5769	21.6556	25.2731	24.4963	23.85	18.7148	21.2038	20.6852	20.2346
1983	1	22	36.2	21.0917	15.1083	22.6	35.2	29.2	29.1	19.9926	24.5333	22.7889	22.4481	76.6296	50.9259	70.2963	65.963	21.4222	25.2185	24.9556	23.8778	18.5296	21.2	20.9815	20.2296
1983	1	23	37	21.2875	15.7125	23.3107	35.2	28	27.5	20.337	24.8	22.8	22.6444	76.963	51.8889	71.7407	66.8889	21.9963	25.9222	25.1815	24.3667	18.8889	21.5556	21.1296	20.5222
1983	1	24	35.2	21.18	14.02	24.2	34.6	27.8	28.6	19.9333	24.7519	22.6593	22.4481	75.5556	50.5185	71.3333	65.8148	21.2704	25.6519	24.9074	23.937	18.3889	21.3667	20.9333	20.2148
1983	1	25	36.8	21.0348	15.7652	23.6	36.2	29.2	29.6	19.95	24.7926	22.2731	22.24	76.1154	51.1852	68	64.5	21.3538	25.9333	23.744	23.3083	18.4577	21.4407	20.208	19.8583
1983	1	26	36	21.0304	14.9696	24.6	35.8	29.6	29.9	19.9	24.7038	22.6815	22.3654	76.5185	50.24	69.2963	64.92	21.3296	25.464	24.6852	23.712	18.437	21.264	20.8111	20.092
1983	1	27	35.8	20.7522	15.0478	23.8	35	31.8	30.6	19.9577	24.663	22.4148	22.35	75.4615	50.7037	68.3333	64.8462	21.3115	25.4222	24.1148	23.6154	18.4269	21.2963	20.4852	20.0769
1983	1	28	33.5318	20.8391	12.6927	24.6	32.9636	27.8	27.175	19.9926	24.6333	22.4	22.216	75.7407	51.0741	70.4	65.44	21.363	25.563	24.324	23.452	18.4889	21.2519	20.624	19.972
1983	1	29	35	21.0238	13.9762	23.4	34.6	26.9727	27.5619	20.1148	24.5481	22.4333	22.363	77.2593	49.7778	69.1481	65.3704	21.6667	25.0667	24.2481	23.6593	18.7296	21.1	20.5593	20.1296
1983	1	30	33.6	21.1565	12.4435	22.6	33	27.2	27.5	20.0222	24.7037	22.3926	22.3741	75.2222	49.7407	68.5926	64.4074	21.3407	25.3148	24.1296	23.6	18.4667	21.2333	20.4704	20.063
1983	1	31	33	21.0773	11.9227	23.8	32.2	27	27.5	20.0074	24.9222	22.6519	22.5296	75.963	50.2963	69.7407	65.2963	21.4037	25.763	24.6296	23.9333	18.4926	21.5519	20.8185	20.2852
1983	2	1	34.6	20.9391	13.6609	23.2	34	27.6	28.1	20.6	25.4	22.4929	22.35	79	51	67.9643	64.3571	22.6	26.9	24.2321	23.5464	19.4	22.3	20.5393	20.0143
1983	2	2	36.4	20.9522	15.4478	23.6	36	28.6	29.2	21.2	24.5786	23.4	22.4556	81	49.2143	65	65.2593	23.6	25.0571	25.4	23.7963	20.2	21.0464	21.4	20.1889
1983	2	3	34.3957	21.0955	13.3002	23.4	33.6286	28.2	27.8095	21	24.6296	24.2	22.4074	81	49.3846	72	64.9615	23.3	25.2346	27.6	23.75	20	21.2038	22.7	20.1654
1983	2	4	32.4	21.1227	11.2773	23.4	31.8	27	27.3	21.6	24.7071	23	22.4857	86	49.0357	72	64.8571	24.6	25.2286	25.5	23.7893	20.8	21.1857	21.4	20.1929
1983	2	5	33.8	21.3136	12.4864	22.8	33.2	27.6	27.8	20.4	24.8	22.8	22.6741	81	49.7143	67	65.2593	22.4	25.5143	24.6	24.1889	19.3	21.3714	20.9	20.4704
1983	2	6	35	21.3609	13.6391	23	34	28.4	28.5	20.6	25.8	22.2	22.9	81	52	59	64	22.7	27.9	22.7	24.4	19.5	22.9	19.6	20.7
1983	2	7	35.2	21.5609	13.6391	21.6	34.2	29	28.5	19.2	25.2	23.6	22.7	80	49	64	64	20.7	26.2	25.6	24.2	18	21.9	21.5	20.5
1983	2	8	36	21.5304	14.4696	23	35.6	28.6	29	20	25	22.4	22.5	76	43	59	59	21.4	24.8	23.1	23.1	18.6	21	19.8	19.8
1983	2	9	34.6	21.4609	13.1391	22	33.6	28	27.9	19.4	25.8	22.2	22.5	79	54	61	65	20.8	28.1	23	24	18.2	23	19.7	20.3
1983	2	10	36.2	21.5739	14.6261	23.4	35.6	30	29.8	20	26.2	24.6	23.6	74	48	65	62	21.2	27.9	27.4	25.5	18.4	22.9	22.6	21.3
1983	2	11	36	21.3818	14.6182	21.4	35.2	29	28.6	18.8	25.2	23.2	22.4	79	45	62	62	20	25.6	24.7	23.4	17.5	21.5	20.9	19.9
1983	2	12	35.8	21.5043	14.2957	22.4	35	29.2	29	20	24.8429	24	22.6038	81	49.1111	65	64.4	21.8	25.5926	26.5	23.972	18.9	21.3593	22	20.292
1983	2	13	36	21.5304	14.4696	23.1679	35.2	27.3478	27.8783	20.4593	26	22.4444	22.5692	78.3704	49	67.7037	65.5	22.2778	27.6	24.1148	24.0462	19.1519	22.7	20.4296	20.35
1983	2	14	36.4	21.4875	14.9125	23.6	34.6	28	28.5	21.6	26.4	22.6308	22.48	84	53	68.4231	65.24	24.5	29.1	24.4808	23.88	20.8	23.6	20.7038	20.248
1983	2	15	34.7348	21.3708	13.3639	23.0893	33.6	28.4	27.8739	20.1593	24.8346	23.6	22.604	77.2963	49.6154	67	64.68	21.7926	25.5923	26	24.024	18.7778	21.3731	21.7	20.316
1983	2	16	36.2	21.0417	15.1583	23	35.2	31.2	30.2	20.8	26.4	25	24.1	82	51	61	65	23.1	28.7	27.6	26.5	19.8	23.4	22.7	22
1983	2	17	36	21.2792	14.7208	23.6	35.2	29.4	29.4	21.8	25.6	24.8	24.1	86	47	69	67	24.9	26.6	28.3	26.6	21.1	22.1	23.1	22.1
1983	2	18	33.8	21.2917	12.5083	24.2	33	27.2	27.9	22.2	25.8	24.6	24.2	84	57	81	74	25.5	28.5	29.2	27.7	21.4	23.3	23.7	22.8
1983	2	19	33.4	21.1708	12.2292	23.2	33	27.813	28.0818	22	26	22.5857	22.5037	90	58	65.2857	63.9259	25.6	29.1	24.05	23.7778	21.5	23.6	20.4	20.1407
1983	2	20	33	21.1583	11.8417	26.2	33.7	27.4	27.9957	22.6	24.6296	23.8	22.4346	74	48	74	62.9615	25.1	24.9852	27.1	23.4885	21.1	20.9741	22.4	19.9731
1983	2	21	34.4	21.4	13	24.6	32.6	27.2	27.9	22.8	25	23.6	23.8	86	54	74	72	26.6	26.7	26.8	26.7	22.1	22.2	22.2	22.2
1983	2	22	35	21.4043	13.5957	25.4	34.4	28	29	23.6	26.6	24.4	24.9	86	55	75	72	27.9	29.8	28.2	28.6	22.9	24	23.1	23.3
1983	2	23	35	21.2261	13.7739	25	34.8	29.6	29.8	23	24.9615	25.4	22.9115	85	48.0769	72	64.3462	26.8	25.5731	29.7	24.4077	22.2	21.3846	23.9	20.6077
1983	2	24	35.2	21.8083	13.3917	24.6	33.6227	30.6	28.1182	23.2	25.0385	22.9714	22.868	89	49.5385	66.5714	64.44	27.5	26.0115	24.8143	24.372	22.7	21.6308	20.9107	20.576
1983	2	25	36.2	21.6783	14.5217	25	34.6	28.8	29.3	23.4	26.6	22.6	22.6444	88	54	66	64.8889	27.7	29.6	24.1857	24.0333	22.8	23.9	20.4643	20.3741
1983	2	26	34.7826	21.7417	13.0409	23.4214	33.2545	27.5522	27.8591	20.3214	24.56	22.6815	22.356	75.75	49.24	66.3704	63.24	21.8786	25.056	24.3815	23.44	18.8214	21.016	20.5815	19.928
1983	2	27	35.8	21.7435	14.0565	26.2	35.8	29.2	30.1	20.9179	24.8148	24.4	22.7889	77.6071	49.1111	68	63.8148	22.8571	25.4926	27.4	24.1593	19.575	21.2963	22.6	20.4333
1983	2	28	34.9174	21.6333	13.2841	25.2	33.8273	27.6565	28.2	23.4	24.9731	22.6444	22.7692	86	49.1538	65.3704	63.8846	27.6	25.8769	24.1667	24.1808	22.7	21.4462	20.4852	20.4115
1983	3	1	34.6	21.5095	13.0905	25.6	33.8	30.2	30	24	27.8	26.2	26	88	64	73	75	28.8	33.5	31.4	31.2	23.4	25.9	24.9	24.7
1983	3	2	37	21.7455	15.2545	26.4	36.2	29.6	30.5	24.2	27.6	25	25.6	84	52	69	68	28.8	31.3	28.7	29.6	23.4	24.8	23.4	23.9
1983	3	3	35.4	21.4391	13.9609	24.4	34.6	29.4	29.4	22.4	26.4	24	24.3	84	53	64	67	25.8	29.1	26.3	27.1	21.6	23.6	21.9	22.4
1983	3	4	35.4	21.7565	13.6435	24.4	35	29	29.4	22	26.2	22.8	23.7	81	50	59	64	24.9	28.3	23.7	25.6	21	23.1	20.2	21.5
1983	3	5	37.6	21.8957	15.7043	24	36.4	31.6	30.9	20.8	27.6	24.4	24.3	75	51	56	61	22.5	31.2	25.9	26.5	19.4	24.8	21.7	21.9
1983	3	6	36	21.7783	14.2217	24.8	35.2	29.4	29.7	22.4	26.8	23.8	24.3	82	52	63	66	25.5	29.8	25.8	27	21.4	24	21.6	22.3
1983	3	7	34.8	21.5261	13.2739	24.8	34	29.8	29.6	22.4	26	24.8	24.4	82	53	67	67	25.5	28.4	28	27.3	21.4	23.2	23	22.5
1983	3	8	36.2	21.4739	14.7261	24.4	35.8	30.8	30.4	21.8	26	24.6	24.1	80	46	61	62	24.4	27.2	26.9	26.2	20.7	22.5	22.3	21.8
1983	3	9	34.7136	21.6348	13.0789	24.8	36.6	31.6	31.1	22.2	27	26.4	25.2	80	48	67	65	25.1	29.4	31	28.5	21.1	23.8	24.7	23.2
1983	3	10	36.4	21.6696	14.7304	25.2	35.4	31.2	30.8	22.8	25.6	24.6	24.3	82	46	59	62	26.2	26.5	26.6	26.4	21.9	22	22.1	22
1983	3	11	34.6	21.613	12.987	25.6	34.2	25.2	27.6	22.8	27.2	24.4	24.8	79	59	94	77	25.9	31.5	30	29.2	21.7	24.9	24.1	23.6
1983	3	12	31.4	21.8348	9.56522	24.6	31.2	26	27	22.6	25.4	23.4	23.8	84	63	81	76	26.1	28.7	27.1	27.3	21.8	23.3	22.4	22.5
1983	3	13	31.6	21.7913	9.8087	24.2	30.4	27.4	27.4	21.6	25	23.8	23.5	80	65	74	73	24.1	28.2	27.1	26.5	20.5	23	22.4	22
1983	3	14	37.2	22.0773	15.1227	25.2	36.2	29.6	30.2	23.4	26.6	26	25.3	86	48	75	70	27.6	28.6	31.3	29.2	22.7	23.3	24.8	23.6
1983	3	15	36.6	22.187	14.413	27.4	36.4	27.8	29.9	25	27.2	24.2	25.5	83	50	75	69	30.1	30.1	27.9	29.4	24.2	24.2	22.9	23.7
1983	3	16	34.5857	21.8636	12.7221	27.2	33.6524	31.4	28.3	24.6	24.6	26.2	22.7364	81	49.2273	67	63.5909	29.2	25.2227	30.6	24.0773	23.7	21.1455	24.4	20.3955
1983	3	17	31.2	22.0957	9.10435	24.1808	30.2	29.2	28.319	21.104	24.8875	24.6	22.8875	76.04	50.0833	69	64.1667	22.988	25.7375	27.9	24.3417	19.66	21.4833	22.9	20.575
1983	3	18	36.4	22.4818	13.9182	25.4	35.6	30.2	30.4	24.2	27.4	26	25.9	91	54	72	72	29.4	31.2	30.9	30.5	23.8	24.7	24.6	24.4
1983	3	19	37.8	22.0955	15.7045	26.2	35.8	30.8	30.9	24	24.8792	24.6	23.1391	84	48.7083	61	64.3913	28.4	25.5167	26.9	24.7478	23.2	21.3125	22.3	20.8304
1983	3	20	35.2091	21.9435	13.2656	24.6	34.8	28.2	28.7	23	24.9417	22.9565	23.0696	87	47.375	65.2609	62.7273	27	25.3583	24.6522	24.2273	22.4	21.2208	20.8	20.5045
1983	3	21	37.8	22.3217	15.4783	25.4	33.7524	28.1762	28.6	23	24.6304	23.1333	22.9227	82	49.2174	67.0417	64.6364	26.5	25.1174	25.1792	24.3909	22.1	21.0565	21.1208	20.5909
1983	3	22	34.3818	22.4043	11.9775	25.8	37.8	27.1952	28.025	23.6	27.8	22.7625	22.8565	83	47	67.25	64.6087	27.7	30.9	24.625	24.387	22.8	24.6	20.7625	20.5826
1983	3	23	34.7409	22.3455	12.3955	27	33.5619	29.4	28.3048	23.2	24.3826	22.4	22.5364	73	47.4783	55	62.6364	26	24.5261	22.5	23.6318	21.7	20.6522	19.4	20.0818
1983	3	24	36.2	22.3909	13.8091	26	34.0095	30.2	28.5952	21.5	24.8375	22.8	23.1083	78.04	47.8333	53	64.1667	23.788	25.3708	22.9	24.675	20.22	21.2083	19.7	20.7833
1983	3	25	34.4	22.3783	12.0217	23.8	34	28.6	28.8	21.6	27.8	23.4	24.3	83	63	65	70	24.4	33.3	25.4	27.7	20.7	25.9	21.4	22.6
1983	3	26	33.4	22.5043	10.8957	24.4	32.6	28.6	28.5	22.6	27.2	25.6	25.1	86	66	79	77	26.2	32.6	30.9	29.9	21.9	25.5	24.6	24
1983	3	27	35.4	22.4227	12.9773	24.4	35.2	29.2	29.5	22	28.4	24.6	25	81	60	69	70	24.9	34.3	27.9	29	21	26.3	22.9	23.4
1983	3	28	35.8	22.4391	13.3609	24.6	34.0714	29	28.3905	22.2	24.8826	23.4	23.1864	81	47.5652	63	64.2727	25.2	25.3609	25.1	24.7818	21.2	21.2348	21.2	20.8591
1983	3	29	35.3619	22.5	12.8619	23	34.2381	28.4	28.6381	21.476	25.0417	24.2	23.2	76.56	48.2083	71	63.875	23.616	25.7125	27.5	24.8	20.08	21.4583	22.6	20.875
1983	3	30	36.6	22.5565	14.0435	24	35.4	30.4	30	21.4	28	24.8	24.7	80	57	64	67	23.8	33	27.7	28.1	20.3	25.7	22.8	22.9
1983	3	31	35.475	22.5826	12.8924	25	34.03	31	28.8737	21.876	25.1208	26.8	23.3783	78.2	48.7917	72	63.8261	24.368	25.8667	32.5	25.0174	20.628	21.5625	25.4	21.0304
1983	4	1	36.8	22.7846	14.0154	25.6	36.8	28.0435	28.6773	22.4	24.8308	23.0462	23.148	76	47.3462	66.5769	63.4	25	25.2885	24.9115	24.628	21.1	21.0885	20.9615	20.744
1983	4	2	36	22.612	13.388	26	35	31.4	31	23.6	27.8	26.8	26.1	82	58	70	70	27.6	32.7	32.2	30.8	22.7	25.5	25.3	24.5
1983	4	3	34.8609	22.772	12.0889	26	36.4	27.2	29.2	23.6	28.2	24.8	25.5	82	54	82	73	27.6	32.9	29.7	30.1	22.7	25.7	23.9	24.1
1983	4	4	34.8	22.65	12.15	25	33.8	30.4	29.9	23.4	26.4	26.4	25.4	88	56	73	72	27.7	29.6	31.8	29.7	22.8	23.9	25.1	23.9
1983	4	5	35.4	22.5692	12.8308	25.6	35.2	29.8	30.1	23.6	26	25.2	24.9	85	49	69	68	27.8	27.6	29.1	28.2	22.8	22.7	23.6	23.1
1983	4	6	35.2	22.8154	12.3846	25.2	34.8	29.6	29.8	22.6	27.6	24.4	24.9	80	58	66	68	25.7	32.2	27.2	28.4	21.6	25.3	22.5	23.1
1983	4	7	32.4	22.9077	9.49231	25	31.8	29.2	28.8	22.2	25.6	24.2	24	79	61	67	69	24.9	28.8	26.9	26.9	21.1	23.4	22.3	22.3
1983	4	8	34.2	23.0077	11.1923	24.8	33	28.6	28.8	22.6	24.8	23.2	23.5	83	52	64	66	26	26	24.9	25.6	21.7	21.7	21	21.5
1983	4	9	35.8	22.9269	12.8731	25.4	34.6	27.5826	28.3545	23.6	27.4	22.9692	23.108	86	58	67.9231	64.28	27.9	31.8	25.0346	24.708	22.9	25.1	20.9962	20.808
1983	4	10	35.6	22.76	12.84	25.6	34.2	26.2	28.1	23.6	27.4	24	25	85	60	84	76	27.8	32.1	28.4	29.4	22.8	25.2	23.2	23.8
1983	4	11	30	22.6692	7.33077	23.8	29.2	25.4	26	20.6	23.8	22.6	22.3	75	64	79	73	22.2	26	25.6	24.6	19.2	21.7	21.5	20.8
1983	4	12	32.8	22.6577	10.1423	24.2	32.2	27.2	27.7	23	26.4	23.8	24.4	90	64	76	77	27.3	30.6	27.3	28.4	22.5	24.5	22.5	23.2
1983	4	13	33.4	22.5654	10.8346	24	33	28.2	28.4	22	27.2	23.8	24.3	84	64	70	73	25.1	32.3	26.6	28	21.2	25.3	22.1	22.9
1983	4	14	34.2	22.6885	11.5115	25.4	33.6	29.2	29.4	23	26.8	23.6	24.5	82	59	63	68	26.5	30.8	25.5	27.6	22.1	24.5	21.4	22.7
1983	4	15	34	22.5769	11.4231	25.6	33.4	29.6	29.6	23.8	26.2	24.4	24.8	86	57	66	70	28.3	29.3	27.2	28.3	23.1	23.7	22.5	23.1
1983	4	16	34.4	22.3769	12.0231	25	33	26.8	27.9	23.6	26.8	24.6	25	89	62	84	78	28.2	31.2	29.5	29.6	23.1	24.8	23.8	23.9
1983	4	17	35.025	22.7846	12.2404	25.8	33.9043	28.2304	28.8455	25.2	25.3538	23.337	23.5346	95	50.9231	67.6667	64.6	31.7	26.8038	25.6185	25.368	25	22.0731	21.3519	21.216
1983	4	18	30.8	22.672	8.128	24.8	30	24	25.7	24.4	25.2	20.4	23.3	97	68	73	79	30.3	28.9	21.6	26.9	24.3	23.5	18.8	22.2
1983	4	19	33.6	22.612	10.988	24.6	32.6	27.2	27.9	23.4	27	24.4	24.9	91	65	80	78	28	32	28.7	29.6	22.9	25.2	23.4	23.8
1983	4	20	34.0043	22.864	11.1403	26.2	34.6	28.0318	28.6545	24.4	27.6	23.2	23.352	86	59	67.72	65.6	29.4	32.4	25.316	25.24	23.8	25.4	21.212	21.144
1983	4	21	32.8	22.896	9.904	25.6	32.2	29.6	29.3	23.8	27	26.6	25.8	86	67	79	78	28.3	32.3	32.9	31.1	23.1	25.3	25.6	24.7
1983	4	22	30.4	23.072	7.328	26.4	29.6	28	28	25.2	26	25.4	25.5	91	75	81	83	31.3	31.3	30.7	31.1	24.8	24.8	24.5	24.7
1983	4	23	33.9826	22.94	11.0426	25.6	33.5818	27.8	28.5864	23.6	24.672	22.9769	23.28	85	51.24	69.9231	66.68	27.8	25.548	25.2192	25.244	22.8	21.336	21.1269	21.148
1983	4	24	33.6	22.824	10.776	24.2	32.2	27.6	27.9	22.8	27	25	24.9	89	67	81	79	26.8	32.3	30	29.7	22.3	25.3	24.1	23.9
1983	4	25	33.6	22.9	10.7	26	32.7182	27.0273	27.9381	25.2	24.8269	22.9731	23.3346	94	54.0769	72.1154	68.2	31.5	26.2654	25.45	25.352	24.9	21.7192	21.2769	21.208
1983	4	26	33	22.8	10.2	26.2	31.8	25	27	25	27	23.6	25.2	91	69	89	83	30.9	32.5	28.2	30.5	24.6	25.5	23.1	24.4
1983	4	27	31.8	22.948	8.852	26	31.2	27.2	27.9	25	26.8	24.6	25.5	92	71	81	82	31	32.4	29.2	30.9	24.7	25.4	23.7	24.6
1983	4	28	31.6	22.432	9.168	25.6	30.6	25.4	26.8	24.2	26.4	23.8	24.8	89	72	88	83	29.3	31.7	28.4	29.8	23.7	25	23.2	24
1983	4	29	29.2	22.624	6.576	24.2	28.8	26.6	26.5	23.2	25	23.6	23.9	92	74	78	81	27.8	29.2	27.2	28	22.8	23.6	22.5	23
1983	4	30	32.8	22.7923	10.0077	24.8	32	27	27.7	23	26.8	24	24.6	86	67	78	77	26.9	31.9	27.9	28.9	22.3	25.1	22.9	23.4
1983	5	1	30.4	22.8481	7.55185	25	29.6	27.2	27.3	24.2	26.4	25.6	25.4	94	78	88	87	29.7	32.3	31.8	31.3	23.9	25.3	25.1	24.8
1983	5	2	35.6	23.063	12.537	26.2	34.4	29.4	29.9	24.4	27.6	24.8	25.6	86	60	69	72	29.4	32.5	28.3	30.1	23.8	25.4	23.1	24.1
1983	5	3	33	22.9808	10.0192	24.9724	32	27.8	27.9583	22.3607	27	24.4	23.2778	80.5	68	76	69.037	25.3893	32.4	28.3	25.5222	21.2679	25.4	23.2	21.3519
1983	5	4	33.4	22.812	10.588	26.8	32	27.4	28.4	24.8	26.6	24.6	25.3	85	66	80	77	30	31.3	29.1	30.1	24.1	24.8	23.6	24.2
1983	5	5	33.2	22.6407	10.5593	25.8	31.8	26.7333	27.6	24.6	26.8	22.875	23.1964	91	68	74.2143	70.2143	30.1	32	25.5821	25.6	24.2	25.2	21.35	21.3679
1983	5	6	33.176	22.5259	10.6501	25.8	32.6542	26.9435	27.7091	24.4	24.75	23.0714	23.3111	89	55.0357	73.5	69.963	29.6	26.3321	25.8536	25.763	23.9	21.7714	21.5	21.4444
1983	5	7	33.8	22.937	10.863	24.9517	32.4	25	28.0261	22.2929	27.2	24.4	23.4964	80.0357	67	95	69.3214	25.2321	32.7	30.2	25.9929	21.1607	25.5	24.2	21.5964
1983	5	8	31.4	23.1962	8.20385	25.4	30.8	26	27	24.8	26.8	24.6	25.4	95	73	89	86	30.9	32.6	30	31.2	24.6	25.5	24.1	24.7
1983	5	9	34	23.2556	10.7444	25.8	33.2	30	29.8	24.6	27.8	25.6	26	91	67	71	76	30.1	33.8	30	31.3	24.2	26.1	24.1	24.8
1983	5	10	34.6	23.0654	11.5346	25.4	34	28.6	29.1	24.4	27	25	25.5	92	59	75	75	29.9	31.1	29.3	30.1	24	24.7	23.7	24.2
1983	5	11	34.8	23.0926	11.7074	25.4	34	28.8	29.3	24.6	26.8	24.8	25.4	94	57	73	75	30.4	30.6	28.7	29.9	24.3	24.4	23.4	24
1983	5	12	33.608	22.6519	10.9561	25.8	31	28.6	28.5	24.8	25.4	25.6	25.3	92	64	79	78	30.6	28.8	30.9	30.1	24.4	23.4	24.6	24.1
1983	5	13	33	22.9444	10.0556	24.9966	32.4	25.4	27.725	22.1464	27.4	24.6	23.2889	78.4643	68	94	68.0741	24.8857	33.2	30.4	25.5593	20.8964	25.8	24.3	21.2889
1983	5	14	33.5125	22.9556	10.5569	25.4	32.8	27.2917	28.0652	24.8	26	23.1929	23.5536	95	59	71.5	68.6429	30.9	29.2	25.825	26.0357	24.6	23.6	21.475	21.6143
1983	5	15	32.8	22.837	9.96296	26.4	30.8	26.2	27.4	25	25.4	25.2	25.2	89	65	92	82	30.8	28.9	31.4	30.4	24.5	23.5	24.9	24.3
1983	5	16	35	22.9556	12.0444	24.6	33.8	24	26.6	24	27.4	22.4	24.6	95	62	87	81	29.4	32.3	26	29.3	23.8	25.4	21.8	23.6
1983	5	17	33	22.7346	10.2654	26.4	32	27.6	28.4	25.4	26.2	23.8	25.1	92	64	73	76	31.8	30.2	27	29.7	25.1	24.2	22.4	23.9
1983	5	18	33.6	22.9259	10.6741	25.4	29.6	27.4	27.5	24.2	26	25.2	25.1	91	75	84	83	29.4	31.3	30.6	30.4	23.8	24.8	24.4	24.3
1983	5	19	31.6	22.7077	8.89231	25	27.8	25.2	25.8	24.6	25	24.2	24.6	97	80	92	90	30.7	29.8	29.5	30	24.5	24	23.8	24.1
1983	5	20	31.8	22.737	9.06296	24.6	31.4	26.8	27.4	23.8	26.8	24	24.9	94	70	80	81	28.9	32.2	28	29.7	23.5	25.3	23	23.9
1983	5	21	32.6	22.4741	10.1259	25.0241	31.2	26.2	27.9087	22.1964	25.4	23.6	23.3964	79.25	63	81	70.1071	25.0107	28.7	27.4	25.8929	21.0143	23.3	22.6	21.5464
1983	5	22	33.4	22.8037	10.5963	25.0966	32.8	28	27.987	22.1185	25.2964	24.4	23.4185	78.7037	58.75	75	69.7407	24.8111	27.8357	28.2	25.9889	20.8778	22.6786	23.1	21.5481
1983	5	23	33.6	22.4815	11.1185	25.8	33.4	28.2	28.9	24.8	24.8	25	24.9	92	50	77	73	30.6	25.7	29.6	28.6	24.4	21.6	23.9	23.3
1983	5	24	34.6	22.3538	12.2462	26	34.2	28.6	29.4	24	28	24.8	25.6	85	63	74	74	28.5	33.8	28.8	30.4	23.3	26.1	23.4	24.3
1983	5	25	34.4	22.5704	11.8296	26.8	33.8	24.2	27.3	24.4	26.8	23.4	24.9	82	58	94	78	29	30.7	28.2	29.3	23.5	24.5	23.1	23.7
1983	5	26	34.4	22.7222	11.6778	26.4	33.8	24.8	27.4	24.6	27.6	23.2	25.1	86	63	88	79	29.7	32.9	27.4	30	24	25.6	22.6	24.1
1983	5	27	34.2	22.3037	11.8963	26.8	33.6	26.6	28.4	24.8	27.2	24.8	25.6	85	61	87	78	30	31.9	30.1	30.7	24.1	25.1	24.2	24.5
1983	5	28	32.816	22.5259	10.2901	26.2	27	26.2	26.4	24	24.4	24	24.1	84	81	84	83	28.4	28.9	28.4	28.6	23.2	23.5	23.2	23.3
1983	5	29	32.44	22.5815	9.85852	24.2	31.9375	26.825	27.5667	23.8	24.8107	22.9786	23.2857	97	58.4643	73.6429	71	29.2	26.9571	25.7429	25.8857	23.7	22.1429	21.4107	21.4964
1983	5	30	32.4	22.4444	9.95556	24	28.2	27.6	26.9	23.8	26.2	25.4	25.1	98	86	84	89	29.3	32.7	31	31	23.7	25.5	24.6	24.6
1983	5	31	33.8	22.7607	11.0393	25.1276	33	28.6	27.8565	22.3679	26.4	26	23.4857	79.5357	60	82	69.6071	25.3571	30.1	31.9	26.0179	21.1964	24.2	25.1	21.6214
1983	6	1	32.5333	22.7	9.83333	26.8	32.2	28.2	28.9	22.5074	24.8889	22.9185	23.4333	78.5556	58.037	73.7778	70.1111	25.4333	26.9889	25.6926	26.0296	21.2852	22.1852	21.3407	21.5963
1983	6	2	35	22.4769	12.5231	26.2	34.2	28.6	29.4	22.3852	24.8481	22.7704	23.3333	80.6296	57.5556	74.7407	71.1481	25.4481	26.8444	25.4556	25.9148	21.2889	22.1148	21.263	21.5481
1983	6	3	33	22.7074	10.2926	26	32	28.6	28.8	22.45	25.1852	23.0889	23.6154	80.2692	58.5185	72.5926	70.1923	25.5154	27.5741	25.7222	26.3077	21.3385	22.563	21.4111	21.7923
1983	6	4	32.2	22.6154	9.58462	25.2	30.2	26.8	27.3	22.35	25.2148	23.1222	23.5	78.9615	57.0741	74.2963	69.8462	25.1962	27.5111	26.063	26.1154	21.1346	22.4741	21.6296	21.6692
1983	6	5	30.8	22.4	8.4	26.2	29.2	24.6	26.2	22.3556	25.25	23.2815	23.6269	79	57.4231	73.1481	69.9231	25.2778	27.4923	26.1333	26.3077	21.1519	22.5115	21.6926	21.7769
1983	6	6	33.6	22.8	10.8	25.4	32.4	25.4	27.1	22.6115	25.1704	23.1	23.6654	80.1923	57.5185	72.3846	69.56	25.7538	27.3519	25.6308	26.204	21.4962	22.4778	21.4192	21.76
1983	6	7	33.4	22.636	10.764	25.8	33	27.8	28.6	22.3296	25.3296	23.0778	23.5778	80.963	59.7778	71.8889	70.8889	25.3926	27.9704	25.6741	26.3407	21.2481	22.7963	21.4074	21.8259
1983	6	8	31.4	22.564	8.836	25.4	30	24	25.9	22.3308	25.2846	23.0923	23.5654	79.1154	57.2308	72.64	69.48	25.2308	27.5885	25.704	26.084	21.1154	22.5615	21.412	21.644
1983	6	9	32.6	22.804	9.796	25	31.4	28.4	28.3	22.7077	25.132	23.1731	23.608	79.6923	57.88	74.7692	70.36	25.8654	27.348	26.1462	26.296	21.5577	22.444	21.6885	21.804
1983	6	10	33	22.636	10.364	26.4	32.1455	25.4	27.9409	22.4808	24.908	23.236	23.4375	80.1923	58.08	72.44	69.6667	25.5231	26.864	25.98	25.9208	21.3615	22.168	21.572	21.5875
1983	6	11	31.6	23.1074	8.49259	25	32.6783	23.8	28.0957	22.6148	25.0692	23.4444	23.6346	78.8889	55.6538	74.1111	69.3077	25.6074	26.8846	26.5148	26.1654	21.4111	22.1769	21.9148	21.7308
1983	6	12	33	22.9	10.1	26	31.6	24.6	26.7	22.5296	24.8538	23	23.4154	80.1481	57	74.4444	70.2308	25.6111	26.7154	25.8259	25.9308	21.4037	22.0462	21.4815	21.5615
1983	6	13	32.8	22.6231	10.1769	26.4	32	26.8783	27.7565	22.3815	25.0346	23.163	23.4615	79.9259	56.5	72.8519	69.5	25.3704	26.9654	25.8815	25.9462	21.2333	22.2077	21.5556	21.5731
1983	6	14	32.6	23	9.6	26.8	28.8	25	26.4	22.4654	25.1148	23.2704	23.6269	79.0385	54.5185	74.3704	69.3077	25.4615	26.8778	26.237	26.2192	21.2577	22.163	21.763	21.7462
1983	6	15	33.4	22.8889	10.5111	25.6	32.6522	25.4	27.9739	22.2296	25.1038	23.1038	23.408	80.2593	58.3077	73.1538	69.88	25.1889	27.2885	25.8038	25.904	21.0963	22.4	21.4692	21.528
1983	6	16	33	22.4889	10.5111	25.6	32.6	27.2286	28.0474	22.2962	25.1385	23.268	23.572	78.6	55.5769	72.48	68.75	24.976	27.0692	26.08	25.9833	21.004	22.2615	21.636	21.5917
1983	6	17	32.8	22.763	10.037	25.1429	32.2	24.6	27.8957	22.2185	25.2926	22.9556	23.4815	78.5556	54.5185	72.7778	68.6667	24.9778	27.2037	25.6185	25.9259	20.963	22.3222	21.3333	21.5444
1983	6	18	34.2	22.7074	11.4926	24.8	33	28.4	28.6	22.3444	25.3115	22.963	23.5731	79.0741	55.8462	73.2963	69.2308	25.2407	27.4692	25.6815	26.1846	21.137	22.4846	21.3741	21.7154
1983	6	19	35.6	22.9407	12.6593	26	35.4	30	30.4	22.4037	25.2556	23.7296	23.8	78.1923	55.963	73.3333	69	25.0885	27.363	26.9444	26.3808	21.0462	22.4333	22.1889	21.8346
1983	6	20	33.1292	23.1148	10.0144	27	32.487	26.9087	27.9043	22.5593	25.0704	23.0519	23.5667	78.8889	56	72.8889	69.3333	25.5519	26.937	25.7222	26.063	21.3519	22.2037	21.4222	21.6556
1983	6	21	35.6	22.9385	12.6615	25.8	34.6	27.3565	28.1348	22.3407	25.1462	23.3593	23.5731	79.9259	56.1538	72.1481	69.0385	25.3	27.1577	26.1407	26.0615	21.1852	22.3462	21.7185	21.6692
1983	6	22	35.8	22.8731	12.9269	25.2704	35	28	28.2364	22.4852	25.3538	23.3423	23.664	78.7692	54.7692	71.6538	68	25.3231	27.3154	26.1038	26.0042	21.2038	22.4346	21.6731	21.6167
1983	6	23	34.8	22.7704	12.0296	25.6	33.6	26.8	28.2	22.2556	25.1	23.0481	23.4593	79.5556	53.7407	73.0741	68.8148	25.1	26.6852	25.7	25.837	21.0852	22.0481	21.4481	21.5259
1983	6	24	36.4	23.0231	13.3769	26	35.6	27.1391	28.1238	22.3185	25.1654	22.8333	23.5038	79.8148	54.8846	70.6667	68.5769	25.2407	26.9808	25.0741	25.8808	21.1556	22.2192	21.0444	21.5462
1983	6	25	33.4	22.4808	10.9192	26	33.2	27.2	28.4	22.3667	25.1963	23.2407	23.6074	78.1481	54.6667	72.2222	68.3704	25.1407	27.0222	25.9444	26.0333	21.1037	22.2593	21.6222	21.6519
1983	6	26	35.4	22.72	12.68	25.4	34.8	27.5391	28.3304	22.3407	25.2926	23.2556	23.6296	80.8148	54.9259	70.8889	68.8889	25.3704	27.2074	25.8111	26.1407	21.2444	22.363	21.4778	21.6926
1983	6	27	33.2	22.5731	10.6269	26	31.6	26.8	27.8	22.2815	25.2154	23.3333	23.6269	79.4074	56	72.5926	69.3077	25.1481	27.1654	26.1074	26.1692	21.1	22.3346	21.6963	21.7231
1983	6	28	34.4	22.6667	11.7333	26.4	33.8	27.8	28.9	22.3148	25.2815	23.3037	23.637	80.037	54.7778	71.8889	68.8148	25.3	27.1593	26.0111	26.163	21.1852	22.3333	21.6185	21.7111
1983	6	29	35.6	22.7077	12.8923	26.2	34.8	27.6	29	22.3704	25.4815	23.1333	23.6704	78.9259	53.8519	71.037	67.963	25.237	27.4519	25.5852	26.0889	21.1519	22.5111	21.3926	21.6778
1983	6	30	32.2	22.6778	9.52222	24.2	31.4	27.4	27.6	22.6	25.2963	23.204	23.676	79.1538	54.5185	70.56	67.625	25.4885	27.1667	25.672	25.9	21.3654	22.337	21.464	21.6042
1983	7	1	32	22.6962	9.30385	25	31.6	27.2	27.8	24.4	26.2	24.2	24.9	95	66	78	80	30.2	30.5	28.2	29.6	24.2	24.4	23.1	23.9
1983	7	2	33.8125	22.4462	11.3663	26	32.4	28.2	28.7	24	26.4	24.6	25	85	63	75	74	28.5	30.5	28.6	29.2	23.3	24.4	23.3	23.6
1983	7	3	34.4	22.7385	11.6615	25.4	33.2	27.8	28.5	23.8	27	24	24.9	88	62	73	74	28.4	31.6	27.4	29.1	23.2	25	22.6	23.6
1983	7	4	36.4	22.6269	13.7731	25.4	36	28.8	29.8	23.8	27.4	24.6	25.3	88	52	71	70	28.4	30.9	28.2	29.2	23.2	24.6	23.1	23.6
1983	7	5	32.8	22.5815	10.2185	26.8	31.4	24.4	26.8	24.4	26.6	22.4	24.5	82	69	84	79	29	31.7	25.8	28.8	23.5	25	21.6	23.4
1983	7	6	32.6	22.4222	10.1778	25.2	31.8	23.8	26.1	23.6	26.8	23	24.5	88	68	94	83	28.1	32	27.6	29.2	23	25.2	22.7	23.6
1983	7	7	35.4	22.7037	12.6963	25	34.8	28.4	29.1	23.8	25.0519	25	23.4963	91	54.3333	76	68.5556	28.7	26.6778	29.5	25.8926	23.4	22.0667	23.8	21.5556
1983	7	8	35.4	22.6519	12.7481	26.6	34.6	29	29.8	24.8	27.8	24.6	25.7	87	60	70	72	30.1	32.9	28.1	30.4	24.2	25.7	23	24.3
1983	7	9	32.6	22.1556	10.4444	25.2	31.8	26.2	27.4	23.6	26.4	23.8	24.6	88	66	82	79	28.1	30.9	27.9	29	23	24.6	22.9	23.5
1983	7	10	33.4	22.463	10.937	24.4	32.2	26.8	27.5	23	27	24.2	24.7	89	67	81	79	27.2	32.3	28.5	29.3	22.5	25.3	23.2	23.7
1983	7	11	33.4	22.5667	10.8333	26.8	31.8	23.2	26.3	24	26.6	21.4	24	80	67	86	77	28	31.4	24.3	27.9	23	24.9	20.6	22.8
1983	7	12	34.2	22.6889	11.5111	25.8	34.2	26.8	28.4	23.8	27.4	24.4	25.2	85	60	82	76	28.2	32.1	29	29.7	23.1	25.2	23.5	23.9
1983	7	13	35.4	22.9074	12.4926	26	34.4	28.6	29.4	24	27.6	25.4	25.7	85	60	78	74	28.5	32.5	30.4	30.5	23.3	25.4	24.3	24.3
1983	7	14	34.1292	22.7185	11.4106	25.6	32.8	27.8	28.5	24	27.4	23.6	25	88	66	71	75	28.8	33	26.4	29.4	23.4	25.7	22	23.7
1983	7	15	34	22.6231	11.3769	25.8	31.6	27.4	28	23.6	26.2	24.6	24.8	83	66	80	76	27.7	30.5	29.1	29.1	22.8	24.4	23.6	23.6
1983	7	16	33.2	22.2269	10.9731	25.8	33	28	28.7	24	26.8	24	24.9	86	62	72	73	28.7	31.2	27.2	29	23.3	24.8	22.5	23.5
1983	7	17	33.9708	22.3192	11.6516	25.6	33.8	26.6	28.1	24.2	27	24	25.1	89	59	81	76	29.3	31.2	28.1	29.5	23.7	24.8	23	23.8
1983	7	18	34.5	22.5962	11.9038	26.2	33.8478	29.8	28.6909	24.4	25.4393	23.2	23.6148	86	52.2143	58	66.8889	29.4	27.0536	24.1	25.8519	23.8	22.2821	20.5	21.5333
1983	7	19	34.9478	22.6115	12.3363	26.2	34.3609	29	28.9783	23.4	25.5407	24.4	23.8333	79	51.0741	69	66.5556	27	27.0222	27.6	26.1481	22.3	22.3074	22.7	21.7593
1983	7	20	34.2417	22.837	11.4046	25.8	36.4	29.4	30.3	23.4	27.4	24.2	25	82	51	65	66	27.2	30.7	26.8	28.2	22.5	24.5	22.2	23.1
1983	7	21	36.8	22.5815	14.2185	25.0036	36.8	28.8	28.4609	22.3214	27.4	24	23.6607	79.8571	49	68	68.2857	25.2536	30.4	26.7	26.0607	21.1571	24.3	22.2	21.7036
1983	7	22	35	22.7704	12.2296	25.8	33.6	24.2	27	23	24.4	22.6	23.3	79	47	87	71	26.3	24.6	26.4	25.7	21.9	20.8	22	21.6
1983	7	23	29	22.7308	6.26923	23.2	28.6	23.2	24.6	22.6	23.2	22.8	22.9	95	64	97	85	27	24.9	27.5	26.5	22.4	21	22.6	22
1983	7	24	35	22.4741	12.5259	24.4	34	27.4	28.3	22.8	26.4	24.6	24.6	87	55	80	74	26.7	29.5	29.1	28.4	22.2	23.8	23.6	23.2
1983	7	25	36.2	22.8077	13.3923	26.8	35.8	29.6	30.5	23	26.8	25	24.9	73	50	69	64	25.6	29.4	28.7	27.9	21.5	23.8	23.4	22.9
1983	7	26	34.5458	23.0923	11.4535	26	33.5739	29.6	28.9652	23.8	25.375	25.2	23.8393	83	51.9643	70	65.7143	28	26.8821	29.2	26.0964	23	22.1679	23.6	21.7036
1983	7	27	34.3417	23.1077	11.234	25.8	33.5957	28.4	28.6217	23.2	25.3286	23.4	23.6929	81	52.4643	66	66.7143	26.7	26.8643	25.5	25.9429	22.2	22.1464	21.4	21.5964
1983	7	28	33.4	22.8704	10.5296	24.8	31.8	27.6	28	23.4	26	24.2	24.5	89	64	76	76	27.9	29.8	28	28.6	22.9	24	22.9	23.3
1983	7	29	35	22.7577	12.2423	26	33.6	25.8	27.8	23.8	26.4	23.2	24.5	83	57	81	74	28	29.7	26.7	28.2	23	24	22.2	23
1983	7	30	35.4	22.652	12.748	24.6	35.2	28.8	29.4	23.2	26.8	24.6	24.9	89	52	71	71	27.5	29.8	28.2	28.5	22.7	24	23.1	23.2
1983	7	31	33.3826	22.5115	10.8711	25.6	31.8	24	26.4	23.8	25.6	23.2556	23.7148	86	61	70.8148	69.037	28.3	28.8	25.7704	26.3	23.1	23.4	21.4926	21.8222
1983	8	1	32	22.6958	9.30417	25.2	29.6	24.8	26.1	23.2	25.4	23	23.9	85	72	86	81	27.1	29.7	26.9	27.9	22.4	23.9	22.3	22.9
1983	8	2	30.6	22.8462	7.75385	23.6	29	26.6	26.5	22.4	24.6	23.8	23.6	90	70	79	80	26.3	28.1	27.7	27.3	21.9	23	22.7	22.6
1983	8	3	35.6	23.0462	12.5538	25	34.6	28.8	29.3	23	25.2	23.4	23.9	85	47	64	65	26.8	26	25.3	26	22.2	21.7	21.3	21.7
1983	8	4	34.8	22.75	12.05	25.8	34.2	28.4	29.2	22.8	26	24.2	24.3	78	53	71	67	25.8	28.3	27.5	27.2	21.6	23.1	22.6	22.5
1983	8	5	34.3	22.7	11.6	25.8	33.4091	25.2	28.4273	24	25.2857	22.4	23.5852	86	54.3704	79	67.1154	28.7	26.8111	25.3	25.7269	23.3	22.1259	21.3	21.4538
1983	8	6	29.6	22.7923	6.80769	23.6	29	24.6	25.5	22.3393	24.8	22.4	23.6071	78.9286	71	83	68.6071	25.1821	28.6	25.7	26.0214	21.1107	23.3	21.5	21.6607
1983	8	7	33.8	22.75	11.05	26.8	31.4	27.9435	28.6391	24	25.6	23.3821	23.7286	80	63	67.75	66.6071	28	29.1	25.6071	25.9964	23	23.6	21.3786	21.6107
1983	8	8	33.8	22.9462	10.8538	25.6	33.6	24	26.8	23.2	24.8	23.2	23.7	82	49	94	75	26.9	25.6	27.9	26.8	22.3	21.5	22.9	22.2
1983	8	9	35.6	23.1	12.5	26.2	34.6	27.6	29	23.6	25.2	24.2	24.3	81	47	76	68	27.4	26	28	27.1	22.6	21.7	22.9	22.4
1983	8	10	35	22.8654	12.1346	26.8	34.4	27.2	28.9	24.8	25.8	23.4	24.7	85	51	73	70	30	27.6	26.3	28	24.1	22.7	21.9	22.9
1983	8	11	35.4	22.8269	12.5731	26.8	34.8	28.4	29.6	23.8	25.6	22.6	24	78	48	61	63	27.5	26.9	23.7	26	22.7	22.3	20.2	21.7
1983	8	12	36.8	22.8308	13.9692	25.6	35.6	29.6	30.1	23.2	26	24	24.4	82	47	63	64	26.9	27.4	26.2	26.8	22.3	22.6	21.9	22.2
1983	8	13	33.9304	22.92	11.0104	26.6	35.6	29.4	30.3	23.6	26.2	24.4	24.7	78	48	67	64	27.2	27.9	27.3	27.5	22.5	22.9	22.5	22.6
1983	8	14	34.1174	22.848	11.2694	25.6	33.8	30.8	30.3	23.8	25.2321	25.6	23.675	86	55.3214	66	68.0714	28.3	27.0464	29.4	26.0536	23.1	22.275	23.8	21.6643
1983	8	15	35.8	22.604	13.196	26.6	33.3174	27.9522	28.5522	24.2	25.3071	23.4357	23.625	82	54.6786	69.6071	67.7857	28.6	27.1464	25.9286	25.9714	23.3	22.35	21.6	21.6071
1983	8	16	35.2	22.8385	12.3615	27	33.5217	27.8	28.2217	24.2	25.2571	25	23.5571	80	54.4643	80	68.2143	28.4	27.0286	29.8	25.925	23.2	22.2786	24	21.5857
1983	8	17	35	22.7577	12.2423	26.2	33.8	25.8	27.9	24	25.6	24.2	24.6	84	52	88	75	28.4	27.5	29.1	28.3	23.2	22.7	23.6	23.2
1983	8	18	35.2	22.3538	12.8462	26.8	33.4	26.8826	27.9818	24.2	25.8	23.1464	23.4778	81	55	73.3929	69.0741	28.5	28.3	25.9643	25.9333	23.2	23.1	21.5607	21.563
1983	8	19	31.4	22.3538	9.04615	25.2	31	24.8	26.5	23.4	25.2	24	24.2	86	63	94	81	27.6	28.3	29.3	28.4	22.7	23.1	23.7	23.2
1983	8	20	34.0522	22.7808	11.2714	25.8	33.0261	27.4	28.0739	23.6	25.4536	23.8	23.5786	83	55.25	74	68.2857	27.7	27.6	27.1	26.025	22.8	22.55	22.4	21.5964
1983	8	21	32.8	22.66	10.14	26	30.4	26.6	27.4	23.4	24.8	24	24.1	81	64	81	75	27.1	27.7	28.1	27.6	22.4	22.8	23	22.7
1983	8	22	35.2	22.748	12.452	25.0143	33.6	27.4773	28.2591	22.1143	26.4	22.9923	23.3346	78.4286	57	69.4615	66.6154	24.825	29.7	25.1962	25.3923	20.825	24	21.1385	21.2308
1983	8	23	35.8	22.6038	13.1962	27	35	28.8	29.9	23.2	24.8	23.4	23.8	73	44	64	60	26	24.7	25.3	25.3	21.7	20.9	21.3	21.3
1983	8	24	33.6	22.512	11.088	25.4	33	27.2	28.2	23.8	25.2	23.6	24.2	88	54	74	72	28.4	27	26.8	27.4	23.2	22.3	22.2	22.6
1983	8	25	33.7333	22.62	11.1133	26	33.4	26.8	28.3	24.2	25.8	22.8	24.3	86	55	71	71	29	28.3	25.2	27.5	23.5	23.1	21.2	22.6
1983	8	26	32.8	22.4885	10.3115	24.8	32	28.4	28.4	23.8	24.6	24.2	24.2	92	55	71	73	28.8	26.1	27.5	27.5	23.4	21.8	22.6	22.6
1983	8	27	35.4	22.4417	12.9583	24.8321	34	27.2	28.087	21.9286	26.2	24.8	23.3429	78.3929	54	82	68.9643	24.5214	28.9	29.7	25.6393	20.6321	23.5	23.9	21.3929
1983	8	28	36.6	22.36	14.24	26.2	35	27.1652	28.0609	23.8	26.6	23.2571	23.4214	82	52	72.5	68.2857	27.9	29.4	25.9679	25.6964	22.9	23.7	21.6071	21.4321
1983	8	29	33.2	22.828	10.372	24.2	32.2	26.6	27.4	23.6	25	24.4	24.3	95	56	84	78	28.7	27	29.1	28.3	23.4	22.4	23.6	23.1
1983	8	30	33.8	22.784	11.016	25.6	32.2	26.8783	27.8304	24	24.9643	22.95	23.3643	88	55.3214	74.1071	69.7857	28.8	26.6929	25.6643	25.7857	23.4	22.0464	21.3964	21.4893
1983	8	31	35.6	22.75	12.85	26.8	33.8	27.4	28.8	24.4	25.6	23.8	24.6	82	52	74	70	29	27.5	27.1	27.9	23.5	22.7	22.4	22.9
1983	9	1	33.9348	22.412	11.5228	26.8	32.7636	29.8	27.8727	24	25.3077	24	22.7185	80	55.32	62	68.6	28	27.252	26.1	25.928	23	22.404	21.8	21.568
1983	9	2	33.7609	22.525	11.2359	26	31.8	28.4	28.6	24.2	25	24.6	24.6	86	58	74	73	29	27.3	28.5	28.2	23.5	22.5	23.2	23.1
1983	9	3	33.2	22.332	10.868	26	31.4	26.2	27.5	24	25.2	24	24.4	85	61	84	76	28.5	28	28.4	28.3	23.3	23	23.2	23.1
1983	9	4	35.8	22.352	13.448	24.4963	34	29.6	27.7043	21.7	25.6	23.8	23.2481	78.8519	51	62	69.2963	24.2259	27.4	25.7	25.6222	20.4481	22.6	21.6	21.3481
1983	9	5	35.6	22.5417	13.0583	25.6	34.4	29.8	29.9	23	24.8	24.2	24	80	46	63	63	26.4	25.1	26.6	26	22	21.1	22.1	21.7
1983	9	6	35.4	22.672	12.728	25.8	33.4	25.6	27.6	24.4	25.6	24.4	24.8	89	54	91	78	29.6	27.8	29.8	29.1	23.9	22.8	24	23.6
1983	9	7	31.2	22.532	8.668	24.8259	30.6	26.6	27.887	21.8556	25.1111	25	23.3407	77.6296	54.3704	88	67.7778	24.3185	26.8185	30.6	25.5815	20.537	22.1222	24.4	21.3444
1983	9	8	34	22.375	11.625	23	32.8	27.2	27.5	22.4	25.6	25	24.3	95	57	84	79	26.7	28.1	30.2	28.4	22.2	23	24.2	23.1
1983	9	9	33.6	22.14	11.46	25.4	32.6	26.4	27.7	24	25.6	23.4	24.3	89	58	78	75	28.9	28.3	26.8	28	23.5	23.1	22.2	22.9
1983	9	10	32.4	22.3417	10.0583	26.8	31.6	25.6	27.4	23.6	25.4	23.2	24.1	77	61	82	73	27	28.4	26.9	27.4	22.4	23.2	22.3	22.6
1983	9	11	29.6	22.36	7.24	23.4	29.4	27.4	26.9	21.2	24.6	24.6	23.5	83	68	80	77	23.7	27.8	29.1	26.9	20.3	22.8	23.6	22.2
1983	9	12	34.8	22.896	11.904	26.6	34.4	23	26.8	23.6	24.8	22.6	23.7	78	46	97	74	27.2	25.1	27.1	26.5	22.5	21.1	22.4	22
1983	9	13	33.8	22.6	11.2	26.8	33	26.6	28.3	24.2	25.4	23.2	24.3	81	55	75	70	28.5	27.5	26.2	27.4	23.2	22.7	21.9	22.6
1983	9	14	32.8	22.496	10.304	26	30.4	27	27.6	23.8	24.6	23.6	24	83	63	76	74	28	27.2	26.9	27.4	23	22.4	22.3	22.6
1983	9	15	34.4	22.176	12.224	26.8	33.6	28	29.1	23.6	25.8	23.4	24.3	77	54	68	66	27	28.1	25.8	27	22.4	23	21.6	22.3
1983	9	16	34.4	22.0542	12.3458	26.6	33.4	27.8	28.9	24	26.4	22.7615	23.2038	81	58	75	70.4615	28.1	29.9	25.4769	25.7	23	24	21.2962	21.4077
1983	9	17	33.8	21.9208	11.8792	25.2	30.4	27.4	27.6	22.8	24.6	24	23.8	82	63	76	73	26.2	27.2	27.6	27	21.9	22.4	22.7	22.3
1983	9	18	34.2	22.2958	11.9042	25.8	33.2	27.2	28.4	24	24.8846	23.8	23.2038	86	57	76	70.5769	28.7	26.8115	27.3	25.6692	23.3	22.1423	22.5	21.4077
1983	9	19	32.8909	22.15	10.7409	25.6	31.6	28.8	28.7	23.8	25	23.8	23.237	86	55.2222	66	69.7037	28.3	26.7519	26.2	25.5815	23.1	22.1	21.9	21.3556
1983	9	20	33.8	22.264	11.536	25.4	32.2	29.4	29.1	23.6	25.8	25.4	24.9	86	60	73	73	27.9	29.1	29.8	28.9	22.9	23.6	24	23.5
1983	9	21	32.6	22.1	10.5	26	32	25.2	27.1	24.2	25.6	23.2	24.3	86	60	85	77	29	28.7	27.1	28.3	23.5	23.3	22.4	23.1
1983	9	22	32.8	22.204	10.596	25.4	31.2	25.6	27	24.2	24.9296	23.6	23.1815	91	59.2963	85	72.1481	29.4	27.2667	27.8	25.8259	23.8	22.4148	22.8	21.5037
1983	9	23	33.2	22.1833	11.0167	24	30.2	26.6	26.9	23.2	24.9577	24.2	23.2125	94	58.3846	82	70.125	27.9	27.1846	28.6	25.7375	22.9	22.3385	23.3	21.4042
1983	9	24	34	22.132	11.868	26	32.4	26	27.6	23.8	24.5077	24.2	22.7846	83	58.8846	86	70.6538	28	26.4192	29	25.0462	23	21.9115	23.5	20.9885
1983	9	25	34.4	22.128	12.272	27	33.4	24.2	27.2	23.8	26	23.2	24.3	77	56	92	75	27.4	28.8	27.8	28	22.6	23.4	22.8	22.9
1983	9	26	33.8	22.2	11.6	25.8	31.5826	25.2	26.9783	23.6	24.6333	23.2	23.0519	83	56.7407	85	71.1111	27.7	26.2926	27.1	25.4148	22.8	21.8444	22.4	21.2741
1983	9	27	34.8	22.1375	12.6625	25.6	32.1783	24.8	27.313	23.6	24.7481	22	23.0407	85	56	79	69.8519	27.8	26.4037	24.6	25.337	22.8	21.9111	20.8	21.1667
1983	9	28	33.8	22.188	11.612	25.8	32	27.8	28.3	21.4296	25.4	24.4	22.9692	78.7037	59	76	70	23.8556	28.1	28.3	25.2885	20.1333	23	23.2	21.1115
1983	9	29	34	22.168	11.832	26.4	33	29.4	29.5	24.4	24.9556	26	23.1222	85	58.2593	77	71.5556	29.3	27.1519	31.4	25.6852	23.7	22.3593	24.9	21.4074
1983	9	30	35	22.2042	12.7958	26.8	34.2	25.4	28	24	25.076	24.2	23.324	80	58.32	91	71.28	28	27.396	29.4	25.96	23	22.476	23.8	21.592
1983	10	1	31.4	22.2042	9.19583	24.8	28.6	26	26.4	22.6	25	23.6	23.7	83	75	82	80	26	29.3	27.6	27.6	21.7	23.7	22.7	22.7
1983	10	2	35.2	22.204	12.996	26.2	32.1269	23.6	27.4731	24	24.9231	21.8	23.2423	84	56.8077	86	70.0385	28.4	26.9115	24.9	25.7346	23.2	22.2115	21.1	21.45
1983	10	3	33.8	22.136	11.664	26.2	32	25	27	24.2	26	23.6	24.6	85	63	89	79	28.9	29.7	28.2	28.9	23.5	23.9	23.1	23.5
1983	10	4	34.4	22	12.4	25.4	33	27.6	28.4	23.6	26.8	24.8	25.1	86	62	80	76	27.9	31.2	29.5	29.5	22.9	24.8	23.8	23.8
1983	10	5	34.6	22.1792	12.4208	26.4	33.4	26.6308	27.484	24.2	26.6	22.9037	23.08	84	59	74.5185	69.76	28.8	30.4	25.637	25.4	23.4	24.3	21.4111	21.244
1983	10	6	32.2773	22.248	10.0293	24.6148	29.8	26.8	27.2308	21.8037	25.4	24.4	23.0154	78.8519	71	82	70.4615	24.4074	29.6	29	25.35	20.5667	23.9	23.5	21.2038
1983	10	7	32.3273	22.0174	10.3099	26.2	31.9269	25.6	27.2115	23.6	25.0037	23.8	23.1963	81	58.2222	86	71.4444	27.4	27.2852	28.3	25.8111	22.6	22.4037	23.1	21.4741
1983	10	8	29	21.9913	7.0087	25	27.8	26.6	26.5	23.8	25	22.6	23.8	91	80	71	81	28.7	29.8	24.8	27.8	23.4	24	21	22.8
1983	10	9	33.2	22.26	10.94	26	31.4	26	27.4	23.4	24.9111	22.6	23.1269	81	59.4815	75	72.9231	27.1	27.2074	25.2	25.8346	22.4	22.3852	21.2	21.5038
1983	10	10	32.4	22.0708	10.3292	25.4	31.6	23.4	26	23.6	25.4	22.8	23.9	86	61	95	81	27.9	28.4	27.4	27.9	22.9	23.2	22.6	22.9
1983	10	11	33.6	21.9375	11.6625	25.6	32.8	26.2808	27.1808	23.2	26	22.8444	23.0519	82	59	75.037	70.2222	26.9	29.2	25.663	25.4556	22.3	23.6	21.4148	21.2481
1983	10	12	32.4	21.96	10.44	24.4296	31.6	26.4	26.8462	21.8259	26.4	23.8	23.0444	80.1481	67	81	71.8889	24.5519	31	27.8	25.6074	20.6852	24.7	22.8	21.3593
1983	10	13	33.6	22.0217	11.5783	25.2	32.4	26	27.4	23.2	26.2	23.8	24.4	85	62	83	77	27.1	30	28	28.4	22.4	24.1	23	23.2
1983	10	14	32.6	22.236	10.364	24.8	30.6	25.8538	27.1115	23.2	25.4	22.5333	23.1111	88	66	76.037	70.9259	27.4	29.1	25.3037	25.637	22.6	23.6	21.1481	21.3667
1983	10	15	28.4	22	6.4	23.6	27.8	25.2	25.5	21.8	24.6	23	23.1	86	77	83	82	24.9	28.8	26.7	26.8	21.1	23.4	22.1	22.2
1983	10	16	28.8	22.048	6.752	24.1259	28.6	26.0385	26.9423	21.5815	23.4	22.4731	22.9077	80.5556	65	75.1923	71.8846	24.2444	25.4	25.0885	25.4	20.4444	21.4	20.9962	21.2
1983	10	17	32	21.956	10.044	22.4	31.4	23.2	25	21.6	25.8	22.2	23.2	93	64	92	83	25.3	29.6	26.1	27	21.3	23.9	21.8	22.3
1983	10	18	31.2	21.6833	9.51667	24.6	30.2	26	26.7	22.4	25.6	23.2	23.7	83	70	79	77	25.7	29.8	26.6	27.4	21.5	24	22.1	22.5
1983	10	19	32.8	21.96	10.84	22.8	32.2	26.6	27	22.2	25.8	23.6	23.9	95	60	78	78	26.4	29.1	27.2	27.5	22	23.6	22.5	22.7
1983	10	20	29.4	21.832	7.568	23.4	27.6	22.4	24	23	24	21.8	22.9	97	74	95	89	27.8	27.5	25.7	27	22.8	22.7	21.6	22.4
1983	10	21	30.8	21.772	9.028	24	27.6	22.6	24.2	22.6	24.8462	20.4	23	89	60.5385	82	72.3846	26.5	27.3231	22.5	25.6192	22	22.4231	19.4	21.3538
1983	10	22	30	21.736	8.264	24.1481	31.7462	23.4	27.2077	21.6185	24.8259	21.8	23.1333	80.6667	58.6296	87	71.8519	24.2704	26.9444	25.1	25.7	20.5037	22.2296	21.1	21.4444
1983	10	23	32.6	21.9417	10.6583	25	31.8	28.6	28.5	22.8	26.4	23.8	24.3	83	66	67	72	26.3	30.9	26.4	27.9	21.9	24.6	22	22.8
1983	10	24	33	22.1	10.9	25.6	32	28	28.4	24	26.4	24.8	25.1	88	65	77	77	28.8	30.8	29.2	29.6	23.4	24.5	23.7	23.9
1983	10	25	33.2	21.752	11.448	25.4	31.8	24.6	26.6	23.8	26.6	23.4	24.6	88	67	91	82	28.4	31.4	28	29.3	23.2	24.9	22.9	23.7
1983	10	26	32.8	21.988	10.812	24	31.7	26.6	27.1692	23	25.1462	23.4	23.188	92	60.4615	77	71.2	27.4	27.7615	26.7	25.804	22.6	22.7077	22.2	21.476
1983	10	27	33.8	22.176	11.624	25.2	33.4	26	27.7	24.2	25.8	23.4	24.5	92	55	81	76	29.5	28.3	27.1	28.3	23.8	23.1	22.4	23.1
1983	10	28	32.8	22.15	10.65	23.6	32.4	26.4	27.2	22.6	26.2	23.6	24.1	92	62	79	78	26.8	30	27.3	28	22.2	24.1	22.5	22.9
1983	10	29	32.2	21.988	10.212	25.2	32	25.2962	26.576	23.8	26.8	22.1962	22.852	89	67	77.3846	72.9583	28.6	31.9	24.8962	25.6625	23.3	25.1	20.8577	21.3958
1983	10	30	31.6	21.9333	9.66667	24.2	31	26.8	27.2	23.2	24.7077	23	22.95	92	61.1154	73	72.8846	27.8	27.0423	25.6	25.5308	22.8	22.3	21.5	21.3154
1983	10	31	30.8	22.0583	8.74167	23	30.4	23.2	25	22.8	24.5192	22.8	22.936	98	61.3846	97	73.12	27.6	26.7692	27.5	25.528	22.7	22.1231	22.6	21.308
1983	11	1	31.6	22.0292	9.57083	24.4	31.2	25.4	26.6	23	24.9923	23.8	23.0308	89	61.2308	88	72.6154	27.2	27.6808	28.4	25.6923	22.5	22.6808	23.2	21.4269
1983	11	2	32.6	21.925	10.675	25.4	31	26	27.1	23.8	24.7615	23.8	22.9462	88	60.1538	83	72.5769	28.4	27.0615	28	25.5192	23.2	22.3	23	21.3077
1983	11	3	32.2	21.65	10.55	23.2	31.8	25.9962	26.8462	23	24.9077	22.6962	23.0654	98	61.0769	75.5769	72.0385	27.9	27.5038	25.4385	25.6923	22.9	22.5462	21.3077	21.4192
1983	11	4	32.2	22.013	10.187	23.8	31.2	25.9962	27.004	23.2	24.9962	22.75	23.1962	95	60.48	76.1538	72.96	28	27.728	25.6	26.112	23	22.696	21.3808	21.68
1983	11	5	32.6	22.0667	10.5333	23.2	32.4	26.0423	26.9808	22.8	25.028	22.9423	23.232	97	60.52	76.9231	72.72	27.5	27.564	25.95	25.972	22.6	22.64	21.6154	21.604
1983	11	6	33.8	22.232	11.568	24.5704	32.4	26.2	26.9192	21.8923	24.8846	24.2	23.044	79.6154	60.7308	85	71.76	24.5692	27.3692	28.9	25.6	20.7231	22.4769	23.5	21.372
1983	11	7	32	22.3375	9.6625	24.2	31.6	27.6	27.8	23.8	25.4	24	24.4	97	61	74	77	29.2	28.4	27.5	28.4	23.7	23.2	22.7	23.2
1983	11	8	33	22.244	10.756	24.6	32.6	25.7654	26.7654	23.2	25.4	22.637	23.1222	89	56	76.7778	72.5556	27.5	27.8	25.4778	25.8222	22.7	22.8	21.3037	21.5222
1983	11	9	32.4	21.952	10.448	26.2	31.8	26	27.5	23.6	25.8	23.6	24.3	81	62	82	75	27.4	29.3	27.6	28.1	22.6	23.7	22.7	23
1983	11	10	33.8	22.248	11.552	25.2	32.4	26.0654	26.884	23.2	25.4	22.9222	23.1407	85	57	77.0741	72.4615	27.1	27.9	25.9481	25.8115	22.4	22.9	21.6333	21.5077
1983	11	11	31.2	22.196	9.004	24.8	30.6	24.4	26	24.4	25.4	23.4	24.4	97	66	92	85	30.3	29.1	28.1	29.2	24.3	23.6	23	23.6
1983	11	12	32	22.0043	9.99565	24.2	31.6	23.4	25.6	23	26	22.2	23.7	90	65	90	82	27.3	30	26	27.7	22.5	24.1	21.7	22.8
1983	11	13	33.4	22.2375	11.1625	25.2	32.2	27.2	28	23	25.4	23.6	24	83	58	74	72	26.7	28	26.8	27.2	22.1	23	22.2	22.4
1983	11	14	32.8	21.9417	10.8583	25.4	31.3231	27.8	26.7346	21.5889	24.9852	23.6	23.0296	80.3333	60.7407	71	72.7037	24.1556	27.5407	26.4	25.663	20.4444	22.6	22	21.4185
1983	11	15	33	22.1083	10.8917	24.2	32.4	26.8	27.5	22.8	24.4	23.4	23.5	89	52	75	72	26.8	25.4	26.6	26.3	22.3	21.3	22.1	21.9
1983	11	16	33	22.1667	10.8333	25.2	31.8	26.4	27.5	22.4	25.4	23.2	23.7	79	60	77	72	25.3	28.3	26.3	26.6	21.3	23.1	22	22.1
1983	11	17	32.4	22.0087	10.3913	25	30.8	28.2	28	23.4	26	24.4	24.6	88	69	73	77	27.7	30.5	28.1	28.8	22.8	24.4	23	23.4
1983	11	18	33	22.1542	10.8458	25.6	32.6	26.6	27.9	23.4	26.8	24.2	24.8	83	64	82	77	27.3	31.5	28.6	29.1	22.6	24.9	23.3	23.6
1983	11	19	31.5227	22.012	9.51073	24.4	32	27.4	27.8	23.2	24.8077	24.6	22.9577	90	60.4615	80	71.8462	27.6	27.2385	29.1	25.4769	22.7	22.4038	23.6	21.2846
1983	11	20	35	22.076	12.924	25	33.2	26.8	28	23.2	24.9692	24.2	23.008	86	59.3846	81	71.48	27.3	27.3423	28.5	25.512	22.5	22.4846	23.2	21.328
1983	11	21	34	22.144	11.856	24.4407	33.2	26.244	27.036	21.7593	24.9444	22.9296	23.2074	79.5926	61.4815	76.0769	72.0769	24.4	27.5407	25.8577	25.8769	20.5741	22.6111	21.5538	21.5385
1983	11	22	33	22.1875	10.8125	25	32.8	27.6	28.3	23	25.4	24	24.1	85	56	74	72	26.8	27.6	27.5	27.3	22.2	22.7	22.7	22.5
1983	11	23	31.5864	22.0261	9.56028	25	32.4	27	27.9	22.8	25.6	23.8	24.1	83	58	77	73	26.3	28.4	27.4	27.4	21.9	23.2	22.6	22.6
1983	11	24	31.5714	21.7667	9.80476	24.2	32.6	26.6	27.5	22.2	26	23.8	24	84	60	79	74	25.5	29.3	27.7	27.5	21.4	23.7	22.7	22.6
1983	11	25	32.6	22.052	10.548	24.4	31.2	26.6	27.2	22.4	25.6	24	24	84	64	81	77	25.8	29.2	28.1	27.7	21.6	23.6	23	22.8
1983	11	26	33.4	21.9792	11.4208	25.4	32.6	27.2	28.1	23.4	25.6	24.4	24.5	85	58	80	74	27.5	28.3	28.7	28.2	22.6	23.1	23.4	23
1983	11	27	34.4	22.3042	12.0958	24.6	32.8	26.2	27.5	22.4	26.2	23.8	24.1	83	60	82	75	25.7	29.7	27.9	27.8	21.5	23.9	22.9	22.8
1983	11	28	33.4	21.9083	11.4917	25.4	31.8	27.2	27.9	23.2	25.4	23.2	23.9	83	60	72	72	27	28.3	25.8	27	22.4	23.1	21.6	22.4
1983	11	29	33.6	21.728	11.872	24.4	32.8	26.8	27.7	21.8	26	22.2	23.3	80	59	67	69	24.4	29.2	23.8	25.8	20.7	23.6	20.3	21.5
1983	11	30	34.4	21.628	12.772	24.4	33.4	27.4	28.1	21.4	26.2	22.4	23.3	77	57	65	66	23.5	29.3	23.8	25.6	20.1	23.7	20.3	21.4
1983	12	1	34.4	21.6391	12.7609	25.4	33.2	26.8	28	22	26.4	22.6	23.7	75	59	70	68	24.2	30	24.7	26.3	20.6	24.1	20.9	21.9
1983	12	2	34	21.7125	12.2875	24.6	30.8423	26.2	26.4115	21.8	24.5852	23.2	22.6444	79	60.5185	78	71.963	24.3	26.8037	26.5	24.9778	20.6	22.1593	22	20.963
1983	12	3	33.4	21.9696	11.4304	24.4	32.4	25.5077	26.3308	21.6	25.4	22.1519	22.5444	78	57	75.1852	72.0741	24	27.9	24.537	24.7889	20.4	22.9	20.7148	20.8593
1983	12	4	33.8	21.625	12.175	25.4	30.6038	26.6	26.35	22.6	24.3667	23	22.4654	79	60.8519	74	71.4231	25.6	26.4111	25.7	24.6346	21.5	21.9185	21.6	20.7154
1983	12	5	31.8409	21.5083	10.3326	24.2	32.8	26.4	27.5	21	25.6	21.2	22.6	75	57	63	65	22.8	28.1	21.8	24.2	19.6	23	18.9	20.5
1983	12	6	33.4	21.8	11.6	23.4	32.8	26	27	20.8	25.4	22.3519	22.7667	80	56	75.4074	71.6296	22.9	27.6	24.8889	25.1444	19.7	22.7	20.9148	21.0407
1983	12	7	32.6	21.825	10.775	22.8	31.2	26.2	26.6	21	25.4	22	22.8	85	63	70	73	23.7	28.7	23.7	25.4	20.2	23.3	20.2	21.3
1983	12	8	33.2	21.9783	11.2217	24	32.6	25.5269	26.532	21.4	25.2	22.4444	22.7346	80	55	77.037	71.7692	23.8	27.2	25.1852	25.0885	20.3	22.5	21.1259	21.0462
1983	12	9	32.2	21.7208	10.4792	23.8	31.2	26.4	27	21.4	24.4	21.6	22.5	81	58	66	68	23.9	26.1	22.7	24.2	20.4	21.8	19.5	20.6
1983	12	10	32.6	21.8391	10.7609	23.6	32.4	27	27.5	21.2	25.2	22.4926	22.6462	81	56	75.1481	70.6923	23.6	27.4	25.0704	24.8731	20.2	22.6	21.0704	20.8846
1983	12	11	33.8	21.7208	12.0792	24.2	32.4	26.0846	26.852	21.2	23.6	22.5926	22.6615	77	48	75	70.1923	23.2	23.4	25.1741	24.8154	19.9	20	21.1556	20.8538
1983	12	12	31.8	21.5957	10.2043	23.4	31	26.1115	26.8731	20.6	23.6	22.8231	22.9	78	54	75.7308	71.3846	22.4	24.3	25.6769	25.2962	19.3	20.6	21.4538	21.1692
1983	12	13	33.4	21.675	11.725	21.8	32.8	28.2	27.8	20.4	22.8	22.4	21.9	88	43	61	64	23	21.3	23.3	22.5	19.8	18.5	20	19.4
1983	12	14	32.2	21.7458	10.4542	24	31.2	27.6	27.6	22	25.2	22.8	23.3	84	62	67	71	25.1	28.2	24.6	26	21.2	23	20.9	21.7
1983	12	15	34	21.6364	12.3636	24.2	33.8	26.8	27.9	22.6	25.6	23.2	23.8	87	52	74	71	26.4	27.5	26.1	26.7	22	22.7	21.8	22.1
1983	12	16	32.2	21.1875	11.0125	24.2	31.2	27	27.4	22	24.6	22.6	23.1	83	59	69	70	25	26.6	24.6	25.4	21.1	22.1	20.8	21.3
1983	12	17	33.6	21.3136	12.2864	24.6	32.8	26.2	27.5	22.4	25.2	22.8	23.5	83	55	75	71	25.7	27.1	25.5	26.1	21.5	22.4	21.4	21.8
1983	12	18	33.6	21.4042	12.1958	24.2	31.4346	27.2	26.7192	22.4	24.7778	22.8	22.5963	86	59.1111	69	70.2963	25.9	26.9296	24.9	24.7296	21.7	22.2407	21	20.7963
1983	12	19	33.8	21.475	12.325	23.8	33.4	28.2	28.4	21.6	24.6	23	23.1	83	49	65	65	24.4	25.2	24.7	24.8	20.7	21.2	20.9	20.9
1983	12	20	33.6	21.7696	11.8304	24	33	28.6	28.5	22.4	24.6	23.4	23.5	87	51	65	68	26	25.5	25.4	25.6	21.8	21.4	21.4	21.5
1983	12	21	34.6	21.4682	13.1318	25	34	28.6	29	22.8	25.4	23.6	23.9	83	51	66	67	26.3	26.9	25.9	26.3	21.9	22.3	21.7	22
1983	12	22	34.4	21.2364	13.1636	25	33.2	27.4	28.3	22	25.2	23.4	23.5	77	53	72	67	24.5	26.9	26.2	25.8	20.8	22.3	21.8	21.6
1983	12	23	35.2	21.3478	13.8522	23.4	31.9308	28	26.8154	20.5444	24.7815	23.2	22.6444	77.8889	57	67	70.037	22.4148	26.6963	25.3	24.7704	19.1926	22.0852	21.3	20.8037
1983	12	24	34	21.2292	12.7708	24.2	33.2	29.4	29	22.4	25	23.6	23.7	86	52	62	67	25.9	26.4	25.4	25.9	21.7	22	21.3	21.7
1983	12	25	34.6	21.0957	13.5043	23.1556	33	25.2	26.6962	20.2519	25.4	23.4	22.4778	77.4815	55	86	69.6296	21.9667	27.5	27.6	24.4852	18.8259	22.7	22.7	20.6037
1983	12	26	34.6	21.0708	13.5292	25	32.2	28.2	28.4	22.6	24.8	23.6	23.7	82	55	68	68	25.9	26.5	26.1	26.2	21.6	22	21.8	21.8
1983	12	27	35.2	21.2739	13.9261	25.6	33.8	28	28.9	23	25.6	23.6	24.1	80	52	70	67	26.4	27.5	26.3	26.7	22	22.7	21.9	22.2
1983	12	28	36.2	21.3565	14.8435	25.6	35.2	29	29.7	22.2	25.8	22.5	22.3846	75	48	74.3846	68.5769	24.5	27.1	24.9577	24.1885	20.8	22.4	21.0231	20.4231
1983	12	29	34.2	21.2783	12.9217	25.4	33	28	28.6	22.6	25.8	23.2	23.9	79	57	67	68	25.6	28.5	25.3	26.5	21.5	23.3	21.3	22
1983	12	30	34.4	21.1917	13.2083	23.6	33.8	27.6	28.1	20.4	25.6	22.5963	22.3462	75	52	75.037	68.5769	21.9	27.5	25.2222	24.1654	18.9	22.7	21.163	20.4
1983	12	31	34	21.1261	12.8739	23.8	33.2	25.8462	26.7077	21.4	24.2	22.3037	22.3	81	48	73.5185	68.5	23.9	24.4	24.6111	24.1308	20.4	20.7	20.7481	20.3769
1984	12	31	31.8	21.1261	10.6739	21.6	30.2	25.4	25.6	18.6	25.6	21.8	22	76	70	73	73	19.5	29.8	23.8	24.4	17.1	24	20.3	20.5

## Sheet: 1984
			Temperature			Temperature				Temperature				Relative Humidity				Pressure				Dew temperature
Year	Month	Day	Maximum	Minimum	Max-Min	1899-12-31 07:00:00	1899-12-31 13:00:00	1899-12-31 19:00:00	Average	1899-12-31 01:00:00	1899-12-31 13:00:00	1899-12-31 19:00:00	Average	1899-12-31 01:00:00	1899-12-31 13:00:00	1899-12-31 19:00:00	Average	1899-12-31 07:00:00	1899-12-31 13:00:00	1899-12-31 19:00:00	Average	1899-12-31 07:00:00	1899-12-31 13:00:00	1899-12-31 19:00:00	Average		Month	Taverage	Hraverage
1984	1	1	34.4	21.2042	13.1958	24.2	33.4	27.2	28	20.3407	24.7519	22.3259	22.4741	77.037	53.8148	71.2963	67.4444	21.9556	26.0407	24.3333	24.1037	18.9222	21.6704	20.5926	20.3963		January	27.4935	66.2061
1984	1	2	34	20.775	13.225	23.6	33.6	27	27.8	19.9519	24.9185	22.4222	22.4407	75.1923	54.3704	71.4444	66.8077	21.1654	26.4519	24.5074	23.9192	18.2962	21.9111	20.7074	20.2385		February	28.2653	64.8033
1984	1	3	33.087	21.136	11.951	23	32.6591	26.8	27.2143	20.1222	24.7037	22.4815	22.4296	77.037	54.2963	72.6296	67.8889	21.6556	26.0296	24.7074	24.1333	18.6889	21.6741	20.8407	20.4		March	28.5991	64.1037
1984	1	4	34.6	21.1583	13.4417	22.2	33.4	27.2	27.5	19.9074	24.6667	22.4704	22.3519	77	54.5185	73.1111	68.2963	21.363	25.9444	24.737	24.0148	18.4593	21.6259	20.8815	20.3259		April	28.4428	65.4749
1984	1	5	32.7957	21.0833	11.7123	22.8	32.4	29	28.3	20.1667	24.6148	22.5154	22.4385	77.2963	53.3462	72.2308	67.8	21.7593	25.8615	24.7154	24.184	18.7519	21.5538	20.8577	20.436		May	28.3699	69.4912
1984	1	6	32.9217	21.0083	11.9134	22.8	31.2	23.2	25.1	19.8815	24.563	22.4926	22.3185	76.3704	53.2963	72.7308	67.5	21.2704	25.6333	24.7769	23.8962	18.4037	21.3926	20.9038	20.2385		June	28.232	69.3922
1984	1	7	32	21.2167	10.7833	24.6	31	26.4	27.1	20.1519	24.7423	22.2808	22.476	77.2593	52.3077	72.0769	67.68	21.7222	25.8115	24.3346	24.1	18.7481	21.5346	20.6077	20.4		July	27.5191	73.3097
1984	1	8	33.2	20.95	12.25	22.8964	32.2	27.4	27.0762	19.9593	24.788	22.2346	22.384	76.963	54.2	72.1538	68.08	21.4519	26.18	24.3154	24.08	18.537	21.748	20.5462	20.356		August	28.0068	74.1036
1984	1	9	32.9913	21.0667	11.9246	24	32.5409	27	27.05	20.0593	24.5852	22.1519	22.263	77.1481	53.5185	71	67.1111	21.6	25.7037	24.0148	23.7815	18.6148	21.463	20.3704	20.1444		September	26.6158	77.4154
1984	1	10	34	21.2167	12.7833	23.4	33.4	27.8	28.1	19.9538	24.7259	22.3185	22.3308	75.6923	53.0741	70.8148	66.9231	21.3154	25.8889	24.2222	23.8846	18.4077	21.5704	20.5481	20.2192		October	26.4834	78.9541
1984	1	11	34.2	21.276	12.924	22.8	32.8	26.3381	27.1476	20.2185	24.5962	22.1296	22.3385	77.3704	51.8462	70.4815	66.6154	21.8481	25.55	23.937	23.8154	18.8259	21.3923	20.3444	20.2038		November	26.0765	81.0434
1984	1	12	33.8	21.1478	12.6522	23.6	33.2	27.4	27.9	20.0704	24.5296	22.3111	22.3037	76.2963	52.2963	72.5926	67.1111	21.5148	25.4593	24.4444	23.8185	18.6111	21.3148	20.6926	20.2037		December	26.0002	78.2005
1984	1	13	34.2	20.92	13.28	22.8	32.8955	28	27.25	20.0115	24.5667	22.3148	22.2538	76.3077	51.037	70.0741	65.6154	21.4231	25.3296	24.2074	23.55	18.5462	21.2222	20.5037	20.0269
1984	1	14	35.6	21.2083	14.3917	23.8	32.8636	28.6	27.2636	20.1556	24.5259	22.5741	22.4185	76.7778	51.1481	71.3704	66.5185	21.6815	25.263	24.7556	23.8963	18.7259	21.1593	20.863	20.2519
1984	1	15	33.2522	21.08	12.1722	24.4	33.8	24.8	26.9	19.9889	24.5185	22.2185	22.237	76.037	51.2593	69.7778	65.6667	21.4	25.2778	23.9963	23.5519	18.4926	21.1926	20.3741	20.0185
1984	1	16	35.4	21.012	14.388	24	32.79	28.6	27.1526	19.7423	24.2692	22.2692	22.12	75	50.5	71.28	65.56	20.9385	24.7154	24.328	23.336	18.1577	20.8154	20.592	19.852
1984	1	17	33.8261	20.9333	12.8928	24.2	33	27	27.8	19.8185	24.4815	22.5654	22.3154	76.3704	50.2593	70.2308	65.7692	21.1667	25.0222	24.6192	23.6962	18.3444	21.0185	20.8077	20.1192
1984	1	18	34.4	21.075	13.325	24.8	34	25.6	27.5	19.7407	24.3926	22.2519	22.137	75.8889	50.037	69.0741	65.037	20.9852	24.9074	23.9556	23.2815	18.2185	20.937	20.3593	19.8333
1984	1	19	34.2	20.9609	13.2391	23.8	33.8	25.6	27.2	19.8846	24.5885	22.5963	22.336	76.6538	50.9615	68.7407	65.44	21.3038	25.3846	24.4667	23.672	18.4154	21.2038	20.6407	20.064
1984	1	20	32.6	21.0478	11.5522	23.2	32	26.2	26.9	19.7593	24.4538	22.3667	22.2346	75.4444	50.9231	67.2593	64.5	20.9889	25.1654	23.9481	23.4308	18.2148	21.0885	20.3296	19.9231
1984	1	21	33.6	21.1565	12.4435	23.8	32.8	27	27.6	20.0778	24.6231	22.5704	22.4654	77.6296	50.1154	69.5556	65.5769	21.6556	25.2731	24.4963	23.85	18.7148	21.2038	20.6852	20.2346
1984	1	22	33.8	21.0917	12.7083	22.8	32.8	27.0455	27.5227	19.9926	24.5333	22.7889	22.4481	76.6296	50.9259	70.2963	65.963	21.4222	25.2185	24.9556	23.8778	18.5296	21.2	20.9815	20.2296
1984	1	23	33.4	21.2875	12.1125	24.2	32.6	27.8	28.1	20.337	24.8	22.8	22.6444	76.963	51.8889	71.7407	66.8889	21.9963	25.9222	25.1815	24.3667	18.8889	21.5556	21.1296	20.5222
1984	1	24	33.7261	21.18	12.5461	23.2	33.2	26.8	27.5	19.9333	24.7519	22.6593	22.4481	75.5556	50.5185	71.3333	65.8148	21.2704	25.6519	24.9074	23.937	18.3889	21.3667	20.9333	20.2148
1984	1	25	35	21.0348	13.9652	23.2	33.4591	28	27.46	19.95	24.7926	22.2731	22.24	76.1154	51.1852	68	64.5	21.3538	25.9333	23.744	23.3083	18.4577	21.4407	20.208	19.8583
1984	1	26	34.8	21.0304	13.7696	23.4	34	29.2	29	19.9	24.7038	22.6815	22.3654	76.5185	50.24	69.2963	64.92	21.3296	25.464	24.6852	23.712	18.437	21.264	20.8111	20.092
1984	1	27	34.4	20.7522	13.6478	23.8	33.4	26.8	27.7	19.9577	24.663	22.4148	22.35	75.4615	50.7037	68.3333	64.8462	21.3115	25.4222	24.1148	23.6154	18.4269	21.2963	20.4852	20.0769
1984	1	28	33.6	20.8391	12.7609	23.8	33	26.6	27.5	19.9926	24.6333	22.4	22.216	75.7407	51.0741	70.4	65.44	21.363	25.563	24.324	23.452	18.4889	21.2519	20.624	19.972
1984	1	29	34.2	21.0238	13.1762	23.2	33.3364	26.6	27.5619	20.1148	24.5481	22.4333	22.363	77.2593	49.7778	69.1481	65.3704	21.6667	25.0667	24.2481	23.6593	18.7296	21.1	20.5593	20.1296
1984	1	30	33.6	21.1565	12.4435	23.4	33	28.4	28.3	20.0222	24.7037	22.3926	22.3741	75.2222	49.7407	68.5926	64.4074	21.3407	25.3148	24.1296	23.6	18.4667	21.2333	20.4704	20.063
1984	1	31	35.6	21.0773	14.5227	22.8	34.6	27	27.8	20.0074	24.9222	22.6519	22.5296	75.963	50.2963	69.7407	65.2963	21.4037	25.763	24.6296	23.9333	18.4926	21.5519	20.8185	20.2852
1984	2	1	35.8	20.9391	14.8609	24	34.6	28.2	28.8	21.6	24.8	23.6	23.3	81	45	68	65	24.2	24.9	26.1	25.1	20.6	21.1	21.8	21.2
1984	2	2	34.3739	20.9522	13.4217	23.8	32	28.4	28.1	22.4	23.4	23	22.9	89	49	64	67	26.2	23.2	24.6	24.6	21.8	19.9	20.8	20.8
1984	2	3	35	21.0955	13.9045	23.8	33.6286	27.3522	27.8095	22	24.6296	22.7607	22.4074	86	49.3846	68.8929	64.9615	25.3	25.2346	24.7393	23.75	21.3	21.2038	20.8786	20.1654
1984	2	4	34.1609	21.1227	13.0381	23.2	33	24.6	26.4	20.8	23.4	22.4	22.2	81	45	83	70	23	22.5	25.7	23.7	19.7	19.4	21.5	20.2
1984	2	5	34.2	21.3136	12.8864	24.2	33.6	28.2	28.5	21.8	24.6	23.4	23.3	81	48	67	66	24.6	25.1	25.7	25.1	20.8	21.1	21.5	21.2
1984	2	6	34.7522	21.3609	13.3913	24.2	33.6	27.8	28.3	22	24.6	23.6	23.4	83	48	71	67	25	25.1	26.4	25.5	21.1	21.1	22	21.4
1984	2	7	32.4	21.5609	10.8391	23	31.4	27.2	27.2	21.6	23.6	22.8	22.7	89	52	69	70	24.9	24.1	24.9	24.6	21	20.5	21	20.8
1984	2	8	33.4	21.5304	11.8696	22.8	32.8	27	27.4	20.8	23.2	22.2	22.1	84	45	66	65	23.3	22.2	23.6	23	19.9	19.2	20.2	19.8
1984	2	9	34.1182	21.4609	12.6573	22.6	31.8	27.4	27.3	20.2	24.8643	22.2	22.6556	81	50.4286	64	65.4074	22.1	25.7821	23.4	24.1926	19.1	21.4893	20	20.4556
1984	2	10	34.4	21.5739	12.8261	23.2	33.3304	28	27.8565	21	24.8714	22.8074	22.6593	82	51.0741	68.6296	65.1852	23.4	25.9259	24.8037	24.2	20	21.5704	20.9	20.4444
1984	2	11	34.7591	21.3818	13.3773	23.8	34.0391	29	28.1043	20.3607	24.9407	24	22.7148	77.5	48.963	66	65	22.0393	25.7185	26.6	24.1815	19	21.4519	22.1	20.4593
1984	2	12	34.4	21.5043	12.8957	23.4	34	29.2	29	20.2393	24.6	23.4	22.6038	76.7857	47	62	64.4	21.8107	24.8	25	23.972	18.825	21	21.1	20.292
1984	2	13	35.6	21.5304	14.0696	23.4	34.6	29	29	21.2	24.2	22.8	22.7	83	43	59	61	23.7	23.4	23.7	23.6	20.3	20.1	20.2	20.2
1984	2	14	34.2182	21.4875	12.7307	23.8	32.4	30	29	22.4	24.2	23.6	23.4	89	51	59	66	26.2	24.9	25	25.3	21.8	21	21.1	21.3
1984	2	15	33.4	21.3708	12.0292	24.8	31.8	27.6	28	20.1593	24.8	22	22.604	77.2963	57	62	64.68	21.7926	26.8	22.8	24.024	18.7778	22.2	19.6	20.316
1984	2	16	34.8	21.0417	13.7583	23.4	33.6957	29.4	28.0304	21	24.9808	22.7074	22.6385	81	49.6923	66.2222	64.4231	23.3	25.9	24.3704	24.0615	20	21.5846	20.6222	20.3731
1984	2	17	35	21.2792	13.7208	23	34.4783	28.4	28.4	20.8	24.9393	22.4	22.6464	82	46.9286	60	62.7143	23.1	25.3107	23.2	23.8071	19.8	21.2107	19.9	20.1857
1984	2	18	36.2	21.2917	14.9083	24.2	35.2	29.2	29.5	21.8	25.6	23.2	23.5	81	47	61	63	24.6	26.6	24.5	25.2	20.8	22.1	20.8	21.2
1984	2	19	34.3957	21.1708	13.2248	24.6	33.5565	28.4	28.0818	21.8	24.9357	23.4	22.5037	79	50.4643	66	63.9259	24.3	25.9	25.5	23.7778	20.6	21.5464	21.4	20.1407
1984	2	20	33.4	21.1583	12.2417	24	32.6	27.4	27.8	21.2	24.2	22.6	22.7	78	50	67	65	23.4	24.7	24.3	24.1	20	20.9	20.6	20.5
1984	2	21	35	21.4	13.6	23.8	33.8261	29.4	28.0682	20.8	24.7296	23	22.6231	77	48.6296	58	64.2308	22.6	25.2296	23.9	23.9038	19.5	21.1407	20.4	20.2692
1984	2	22	33.8	21.4043	12.3957	23.8	32.6	28.6	28.4	21.4	23.2	22.6	22.4	81	45	60	62	23.9	22.3	23.5	23.3	20.4	19.3	20.1	19.9
1984	2	23	35.4	21.2261	14.1739	24.4	34.4	29.8	29.6	22.4	25.2	24.2	23.9	84	48	63	65	25.8	26.1	26.6	26.1	21.6	21.8	22.1	21.8
1984	2	24	35.6	21.8083	13.7917	24.8	33.6227	30.2	28.1182	22.4	25.0385	24.4	22.868	82	49.5385	62	64.44	25.5	26.0115	26.8	24.372	21.4	21.6308	22.2	20.576
1984	2	25	35.4	21.6783	13.7217	23.8	34	28.4	28.6	21.6	25	23.2	23.3	83	49	65	65	24.4	25.8	25.1	25.1	20.7	21.6	21.1	21.1
1984	2	26	35	21.7417	13.2583	24	33.2545	30.2	27.8591	21.6	24.56	23.8	22.356	81	49.24	59	63.24	24.2	25.056	25.3	23.44	20.6	21.016	21.3	19.928
1984	2	27	36.6	21.7435	14.8565	23.6	35	30.8	30	21.4	24.4	24	23.3	83	42	57	61	24	23.7	25.4	24.4	20.5	20.2	21.4	20.7
1984	2	28	36.8	21.6333	15.1667	23.6821	33.8273	27.8	28.2	20.8464	24.9731	22.8	22.7692	77.8571	49.1538	66	63.8846	22.8143	25.8769	24.5	24.1808	19.5143	21.4462	20.8	20.4115
1984	2	29	32.8	21.12	11.68	22.8	32	28	27.7	21	25.2	22.6	22.9	85	58	63	69	23.7	27.6	23.9	25.1	20.2	22.7	20.4	21.1
1984	3	1	35	21.5095	13.4905	23	34.4	27	27.9	20.7231	25.14	22.9462	22.9	76.6154	49.24	67.1538	64.12	22.5269	26.188	24.9308	24.468	19.3038	21.644	20.9154	20.56
1984	3	2	34.2	21.7455	12.4545	23.2	33.2	28.6	28.4	20.8923	25.0174	23.1115	22.9348	78.0769	50.6522	67.2692	65.2609	22.9577	26.2174	25.2154	24.6739	19.5577	21.6652	21.0962	20.6826
1984	3	3	34.2	21.4391	12.7609	23.4	33.6	29	28.8	20.8654	24.732	23.048	22.7625	77.68	48.75	65.1667	63.1818	22.668	25.2292	24.5708	23.9591	19.376	21.1292	20.6792	20.2773
1984	3	4	32.8	21.7565	11.0435	23.95	31.2	27.6	28.5952	21.3385	24.8333	23.1385	22.9917	79.5769	48.2083	65.9231	64.0417	23.75	25.3458	25.05	24.4625	20.1423	21.1958	21.0308	20.6208
1984	3	5	33.4	21.8957	11.5043	24.8	32.2	27.6	28	21.2538	24.7769	22.7115	22.9192	78.08	48.3077	64.2692	63.2	23.412	25.3038	24.1654	24.116	19.924	21.1808	20.4462	20.404
1984	3	6	35.6	21.7783	13.8217	24.2	34.019	29.4	28.3524	20.832	24.813	22.6962	22.6478	76.76	47.7826	65.5769	62.8696	22.716	25.3957	24.2692	23.8652	19.416	21.2087	20.5	20.2261
1984	3	7	36.8	21.5261	15.2739	21.6	35.6	29.2	28.9	20.7962	24.812	22.88	22.7583	77.5	48.04	65.56	63.4583	22.7	25.308	24.612	24.0875	19.4308	21.184	20.724	20.3875
1984	3	8	34.6455	21.4739	13.1715	23.4	34.4	28.2	28.6	20.848	24.728	22.8038	22.7792	77.4	48.64	66.5385	64.125	22.752	25.264	24.6038	24.1917	19.504	21.164	20.7615	20.4625
1984	3	9	33.6	21.6348	11.9652	24.2	33.2	26.8	27.8	20.6731	24.752	22.9077	22.68	77.1154	47.96	66.5769	63.6	22.4769	25.208	24.8192	24.004	19.2923	21.112	20.8615	20.3
1984	3	10	36.2	21.6696	14.5304	24.4	35.2	28	28.9	20.9115	24.5458	22.796	22.6375	77.9231	47.7917	64.88	63.0417	22.9077	24.8208	24.388	23.8	19.5923	20.8667	20.58	20.2083
1984	3	11	35.4	21.613	13.787	24	34.6	29	29.1	20.8846	24.6417	22.7615	22.65	77.3077	48.5417	66.9231	63.7917	22.7962	25.125	24.5808	23.925	19.5154	21.0708	20.7077	20.2833
1984	3	12	34.8	21.8348	12.9652	23.6	33.5143	27.4	28.0619	20.8808	24.616	22.6038	22.612	77.3462	48.56	66.1538	63.88	22.8462	25.092	24.2346	23.908	19.5308	21.068	20.4692	20.264
1984	3	13	34.2	21.7913	12.4087	23.4	33.8	27.8	28.2	20.75	24.736	22.7833	22.7375	75.7308	48.08	66.9167	63.625	22.4692	25.192	24.5542	24.0583	19.2731	21.112	20.7417	20.375
1984	3	14	34.8905	22.0773	12.8132	23.2	34.2	25.8	27.3	20.9192	24.652	22.8346	22.764	76	46.84	66.2692	63.08	22.7192	24.832	24.6308	24.012	19.4615	20.888	20.7385	20.324
1984	3	15	34.7773	22.187	12.5903	22.2	34.019	27.8	28.3571	21.1192	24.6833	22.8808	22.8333	76.9231	48.2083	67.1923	63.9583	23.1077	25.1042	24.8154	24.2167	19.75	21.0792	20.8808	20.4958
1984	3	16	34.5857	21.8636	12.7221	22	33.2	27.6	27.6	21.0846	24.6	23.1038	22.7364	76.9231	49.2273	66.3846	63.5909	23.0731	25.2227	25.0846	24.0773	19.7154	21.1455	21.0423	20.3955
1984	3	17	34.4955	22.0957	12.3998	23	33.6	29.2	28.8	21.104	24.8875	22.9769	22.8875	76.04	50.0833	66.6923	64.1667	22.988	25.7375	24.8192	24.3417	19.66	21.4833	20.9192	20.575
1984	3	18	34.2	22.4818	11.7182	23.6	33.2	28.8	28.6	21.3962	24.8154	22.8346	23.0192	78.5	49.4	65.1923	64.64	23.6615	25.56	24.4385	24.544	20.1346	21.312	20.6346	20.7
1984	3	19	34.8	22.0955	12.7045	24	33.8	28	28.5	21.4154	24.8792	23.38	23.1391	77.7692	48.7083	66.64	64.3913	23.6538	25.5167	25.488	24.7478	20.1077	21.3125	21.332	20.8304
1984	3	20	36.8	21.9435	14.8565	24.4	34.3	29.4	28.7	21.388	24.9417	22.9565	23.0696	77.4167	47.375	65.2609	62.7273	23.3417	25.3583	24.6522	24.2273	19.9125	21.2208	20.8	20.5045
1984	3	21	34.8364	22.3217	12.5146	24.8	35.6	30.4	30.3	21.3923	24.6304	23.1333	22.9227	77.6538	49.2174	67.0417	64.6364	23.5846	25.1174	25.1792	24.3909	20.0731	21.0565	21.1208	20.5909
1984	3	22	35.4	22.4043	12.9957	24.6	33.7	26.8	28.025	21.35	24.96	22.7625	22.8565	77.5769	49.72	67.25	64.6087	23.5115	25.896	24.625	24.387	20.0385	21.512	20.7625	20.5826
1984	3	23	35.6	22.3455	13.2545	24.6	34.4	29.6	29.6	21.064	24.3826	22.696	22.5364	76.16	47.4783	65.36	62.6364	22.98	24.5261	24.272	23.6318	19.616	20.6522	20.54	20.0818
1984	3	24	36.4	22.3909	14.0091	23.8	35	27.4	28.4	21.5	24.8375	23.1923	23.1083	78.04	47.8333	66.4615	64.1667	23.788	25.3708	25.1885	24.675	20.22	21.2083	21.1385	20.7833
1984	3	25	35.2591	22.3783	12.8808	24.8	35.2	30.6	30.3	21.65	24.964	23.1	23.212	78.6154	48.56	68.3077	65.12	24.0731	25.668	25.2346	24.936	20.3923	21.392	21.1769	20.956
1984	3	26	37.4	22.5043	14.8957	24.4	33.8333	29.6	28.119	21.5885	24.8	22.8231	22.9792	78.3462	48.2917	69.7692	64.7083	23.9385	25.2667	24.9423	24.5	20.3269	21.1875	20.9808	20.7
1984	3	27	34.7095	22.4227	12.2868	24.6	33.8238	28.4	28.4619	21.6538	25.116	23.1577	23.256	78.4231	50.44	67.4615	65.28	24.0385	26.284	25.2154	25.068	20.3923	21.792	21.1808	21.052
1984	3	28	35.1091	22.4391	12.67	24.6	35.2	30.4	30.1	21.6923	24.8826	23.112	23.1864	79.0385	47.5652	67.72	64.2727	24.1846	25.3609	25.172	24.7818	20.4769	21.2348	21.14	20.8591
1984	3	29	36.2	22.5	13.7	25.6	35.8	26.4	28.5	21.476	25.0417	23.2885	23.2	76.56	48.2083	67.2692	63.875	23.616	25.7125	25.4269	24.8	20.08	21.4583	21.2923	20.875
1984	3	30	36	22.5565	13.4435	24.4	35	29.6	29.6	21.5462	25.3308	23.372	23.428	77	47.8462	67.32	64.16	23.7577	26.1769	25.528	25.184	20.1846	21.7346	21.352	21.108
1984	3	31	35.475	22.5826	12.8924	26.4	34.03	29.4	28.8737	21.876	25.1208	23.332	23.3783	78.2	48.7917	65.4	63.8261	24.368	25.8667	25.328	25.0174	20.628	21.5625	21.2	21.0304
1984	4	1	35.1875	22.7846	12.4029	22.6	34.187	29	28.6773	21.7429	24.8308	23.0462	23.148	77.4643	47.3462	66.5769	63.4	24.0857	25.2885	24.9115	24.628	20.4429	21.0885	20.9615	20.744
1984	4	2	35.3083	22.612	12.6963	24.6964	35.4	28.6	29.0478	21.7071	25.0259	23.3	23.3185	77.1429	48.1481	67.0357	63.7407	24.0143	25.737	25.4607	24.9778	20.3821	21.4074	21.25	20.9519
1984	4	3	36.2	22.772	13.428	24.8	35.2	29	29.5	21.975	24.963	23.1714	23.3259	78.9643	48.4074	67.1429	64.3704	24.6071	25.7074	25.2143	25.0667	20.7786	21.3926	21.1107	21.0185
1984	4	4	34.9565	22.65	12.3065	24.6	34.2217	28.4	28.8957	21.7857	24.8963	23.084	23.1667	77.8214	47.5926	65.76	63.0417	24.2036	25.4259	25.012	24.7125	20.5143	21.237	20.988	20.8042
1984	4	5	35.0792	22.5692	12.5099	24.4	34.2087	28.2	28.7739	21.5786	24.8259	23.037	23.05	77.5357	47.0741	66.8519	62.9615	23.8679	25.1444	24.9222	24.3962	20.2607	21.0333	20.9556	20.5962
1984	4	6	34.9583	22.8154	12.1429	24.8	34	26.2	27.8	21.9143	25.0148	23.1185	23.337	78.3929	48.7407	66.4074	64.4074	24.4429	25.8148	25.037	25.063	20.6643	21.4667	21.0444	21.0333
1984	4	7	35.2	22.9077	12.2923	23.8	33.5304	26.4	28.5783	21.9821	24.8385	22.8926	23.2038	77.3704	49.5	65.5185	63.4615	24.4037	25.6038	24.563	24.7654	20.637	21.3731	20.7333	20.8615
1984	4	8	35.8	23.0077	12.7923	24.4	35.6	27.4	28.7	21.9929	24.9074	23.0429	23.263	79.25	50.5185	68.7857	65.6296	24.6464	25.8889	25.2393	25.1407	20.8036	21.5185	21.1286	21.0704
1984	4	9	36.8	22.9269	13.8731	23.4	33.6609	28.8	28.3545	21.8643	24.8259	22.9692	23.108	77.7857	49.3333	67.9231	64.28	24.3464	25.5333	25.0346	24.708	20.5786	21.3111	20.9962	20.808
1984	4	10	35.6	22.76	12.84	24	35.2	28	28.8	21.9357	25.1786	22.9889	23.337	77.75	49.3929	67.1852	64.6667	24.425	26.2393	24.9667	25.1407	20.6357	21.7107	20.9148	21.0556
1984	4	11	35	22.6692	12.3308	24.6	33.9043	26.4	28.7391	21.6	24.624	22.65	22.876	76.5714	48.96	66.1923	63.28	23.7929	25.144	24.2923	24.208	20.2321	21.112	20.5423	20.504
1984	4	12	32	22.6577	9.34231	24.2	29.8	26.2	26.6	21.7143	24.9231	23.0286	23.0808	78.6071	49.8077	67.6429	64.5	24.175	25.7885	25.1107	24.6885	20.4786	21.4269	21.025	20.7808
1984	4	13	32.6	22.5654	10.0346	26.4	31.2	29.4	29.1	21.6963	24.8077	23.1714	23.076	78.0741	49.5385	70.2857	65.28	24.1111	25.55	25.6107	24.812	20.4	21.3192	21.3571	20.848
1984	4	14	35.6	22.6885	12.9115	24.4	33.8652	28.4	28.8043	21.6929	25.0231	23.0429	23.1692	78.4286	49.7692	65.8571	63.9231	24.1714	25.9423	24.8393	24.7654	20.4464	21.5615	20.8893	20.8269
1984	4	15	35.4	22.5769	12.8231	24.6071	34	26.4	28.8	21.8679	25.0071	23.2407	23.3741	79.1071	51.7143	67.9259	66.0741	24.4643	26.1821	25.4963	25.3852	20.65	21.6964	21.263	21.2037
1984	4	16	33.6	22.3769	11.2231	24.2	32.4	28.4	28.4	21.9393	25.2407	23.2321	23.4259	78.7143	50.2593	66.4286	64.7037	24.55	26.4259	25.2821	25.2926	20.7214	21.863	21.1714	21.1741
1984	4	17	34.2	22.7846	11.4154	22.6	34	27.4	27.9	22.2071	25.3538	23.337	23.5346	78.1111	50.9231	67.6667	64.6	24.737	26.8038	25.6185	25.368	20.8444	22.0731	21.3519	21.216
1984	4	18	34.8	22.672	12.128	24	33.4136	29	28.2773	22.1741	24.808	22.648	23.176	79.9259	50.52	68.28	65.84	25.0296	25.732	24.516	24.98	21.0296	21.432	20.692	20.98
1984	4	19	34.6	22.612	11.988	24.2	33.5909	26.6	28.5727	22.0778	25.0154	22.9923	23.3385	79.2593	51.7308	68.6538	66.4231	24.837	26.2615	25.1269	25.3654	20.8926	21.7923	21.0654	21.2269
1984	4	20	33.2	22.864	10.336	24.4	32.2	27	27.6	22.263	24.8769	23.2	23.352	78.5185	51.3462	67.72	65.6	25.0593	25.9154	25.316	25.24	21.037	21.5385	21.212	21.144
1984	4	21	34	22.896	11.104	25.2	33.6	29.8	29.6	22.4	24.8269	23.1692	23.4538	81.1111	52.4231	71.1154	68.2308	25.5296	26.0462	25.7231	25.7462	21.3407	21.6346	21.4231	21.4423
1984	4	22	35.2	23.072	12.128	24.6	34.6	30.4	30	22.2556	24.76	23.0308	23.316	80.2963	51.68	69.4231	66.88	25.1926	25.792	25.3115	25.348	21.1222	21.472	21.1885	21.208
1984	4	23	36.4	22.94	13.46	24.6	35.4	28.8	29.4	22.3556	24.672	22.9769	23.28	79.8148	51.24	69.9231	66.68	25.3	25.548	25.2192	25.244	21.2111	21.336	21.1269	21.148
1984	4	24	33.6	22.824	10.776	25.4	33.0381	27	28.0905	22.263	24.8538	22.9731	23.3654	80.1852	54.5385	72.6154	69.0769	25.1778	26.3538	25.5462	25.6962	21.1407	21.8154	21.3	21.4192
1984	4	25	33.2217	22.9	10.3217	25.2	32.4	25.8	27.3	22.3296	24.8269	22.9731	23.3346	80.4615	54.0769	72.1154	68.2	25.1	26.2654	25.45	25.352	21.0962	21.7192	21.2769	21.208
1984	4	26	33.2	22.8	10.4	24.8	31.4	30	29	22.4222	24.8519	22.9741	23.4111	80.7037	53.7037	71.4074	68.6667	25.5	26.2519	25.4037	25.7185	21.3296	21.7185	21.2407	21.4296
1984	4	27	33.2	22.948	10.252	25	32	28	28.3	22.0111	24.8846	22.9185	23.2038	77.6667	53.0385	73.2963	67.5	24.6148	26.2692	25.5815	25.3077	20.7185	21.7423	21.3148	21.1577
1984	4	28	31	22.432	8.568	25.2	29	27.6	27.4	22.1111	24.816	23.063	23.204	79.3704	52.36	72.963	67.32	24.8926	26.036	25.7519	25.256	20.9185	21.62	21.4519	21.164
1984	4	29	31.6	22.624	8.976	24.4	31	23	25.4	21.9444	24.808	22.6654	23.0458	78.3333	53.5417	73.56	67.6818	24.5259	26.2708	25.448	25.4	20.6852	21.775	21.268	21.2682
1984	4	30	33.6	22.7923	10.8077	24.4	33	28	28.4	22.1143	24.963	23.0786	23.3185	78.4643	52.7037	70.7857	66.8889	24.7929	26.3704	25.5429	25.4037	20.8679	21.8037	21.325	21.2444
1984	5	1	33.4	22.8481	10.5519	24	32.2	28.6	28.4	21.9655	25.0714	23.0138	23.3036	78.1034	54.9643	72.2759	68.0714	24.5793	26.8893	25.6414	25.5964	20.6862	22.1107	21.3483	21.3107
1984	5	2	35	23.063	11.937	24.8	33	27.2833	28.2042	22.0724	25.0276	22.9966	23.3621	78.5172	53.8621	73.2069	68.5862	24.7897	26.6034	25.5862	25.6621	20.8379	21.9621	21.3828	21.3897
1984	5	3	35	22.9808	12.0192	25.8	34.2	28	29	22.3607	24.8483	22.875	23.2778	80.5	53.5862	73.5357	69.037	25.3893	26.2345	25.45	25.5222	21.2679	21.7759	21.2929	21.3519
1984	5	4	37.2	22.812	14.388	26	32.1833	29.2	27.7	22.6	25.0483	22.7	23.4448	81.5862	56.931	73.7241	70.7931	25.8793	27.1414	25.2379	26.0828	21.5828	22.2586	21.1	21.6414
1984	5	5	37.4	22.6407	14.7593	26.4	32.3333	29.8	27.6	22.1172	24.769	22.875	23.1964	80.4828	56.6552	74.2143	70.2143	25	26.5759	25.5821	25.6	21.0069	21.9517	21.35	21.3679
1984	5	6	36	22.5259	13.4741	24.7929	35.2	26.9435	27.7091	22.2536	24.75	23.0714	23.3111	80.6786	55.0357	73.5	69.963	25.2643	26.3321	25.8536	25.763	21.1643	21.7714	21.5	21.4444
1984	5	7	36	22.937	13.063	25.2	32.625	28.4	28.0261	22.2929	25.1655	23.1345	23.4964	80.0357	55.8621	73.2414	69.3214	25.2321	27.2034	25.8897	25.9929	21.1607	22.3241	21.5345	21.5964
1984	5	8	35.4	23.1962	12.2038	25	35.2	26.9417	27.9333	22.6	25.4138	22.9345	23.6552	80.8966	57.4828	72.2069	70.2414	25.8483	27.8207	25.4448	26.369	21.5241	22.6931	21.2828	21.8345
1984	5	9	34.6	23.2556	11.3444	24.8	33.6	29.4	29.3	22.7414	25.1897	23.1552	23.6931	78.6786	55.0345	72.4828	68.75	25.7714	27.0724	25.8966	26.15	21.4714	22.2586	21.5138	21.6929
1984	5	10	36.2	23.0654	13.1346	25.1966	32.8917	29.4	28.1292	22.5931	25.2345	23.2552	23.6931	80.3103	55.3448	72.5172	69.4138	25.7966	27.2621	26.0655	26.369	21.4724	22.3621	21.6276	21.8241
1984	5	11	35.6	23.0926	12.5074	25	35.2	29.4	29.8	22.2897	25.4138	23.2786	23.6429	78.5172	54.1379	71.0714	67.7143	25.1207	27.4172	25.9643	26.1429	21.0586	22.4517	21.55	21.6607
1984	5	12	33.8	22.6519	11.1481	25	32	28.6	28.5	22.331	25.05	23.4931	23.5679	78.5172	54.6071	72.5172	68.1429	25.1931	26.7821	26.4069	25.9679	21.0966	22.0679	21.8586	21.575
1984	5	13	33.4	22.9444	10.4556	24.4	32.2	27.4	27.9	22.1464	25.0393	23.0138	23.2889	78.4643	54.8214	73.7586	68.0741	24.8857	26.8214	25.8138	25.5593	20.8964	22.0893	21.4207	21.2889
1984	5	14	33.5125	22.9556	10.5569	24.8	32.775	29.2	28.0652	22.4552	25.1517	23.1929	23.5536	80.6207	54.7241	71.5	68.6429	25.5345	27.0207	25.825	26.0357	21.3586	22.1897	21.475	21.6143
1984	5	15	34.4	22.837	11.563	24.2	33.8	29	29	22.3897	24.85	23.3103	23.4679	79.3793	53.6429	72.5172	68	25.3379	26.2071	26.1172	25.7714	21.2069	21.75	21.6552	21.45
1984	5	16	35.6	22.9556	12.6444	24.8	34.8	29.8	29.8	22.6586	25.0036	23.0759	23.5321	80	53.75	74	68.8889	25.6429	26.5786	25.9	25.8593	21.4393	21.9464	21.5241	21.5222
1984	5	17	35.6	22.7346	12.8654	26.2	32.5583	30.4	27.6826	22.5759	25.0214	22.9828	23.4714	79.4643	56.0357	74	69.5556	25.475	26.8857	25.5679	25.8407	21.3107	22.1786	21.3429	21.5222
1984	5	18	35.8	22.9259	12.8741	24.9862	35	28.2	28.075	22.3793	25.0036	23.2536	23.5321	80.4483	55.9643	72.1071	69.4643	25.4103	26.8786	25.9964	26.0571	21.2724	22.1357	21.6	21.6464
1984	5	19	33.236	22.7077	10.5283	25	32.6667	30.4	27.95	22.6724	24.8464	23.1414	23.5286	80.5714	56.6786	74.5714	70.0385	25.7	26.6143	25.9714	25.8269	21.4607	22.025	21.6143	21.5346
1984	5	20	37.6	22.737	14.863	26.2	32.7	27.1542	28.1	22.569	25.2207	23.1172	23.6214	80.3929	58.6207	74.6897	71.5517	25.7586	27.569	25.9552	26.4276	21.5	22.5552	21.6069	21.8828
1984	5	21	36.8	22.4741	14.3259	26.8	32.3375	26.9875	27.9087	22.1964	24.9241	23.0966	23.3964	79.25	57.5172	73.7931	70.1071	25.0107	26.9069	25.9	25.8929	21.0143	22.1966	21.5276	21.5464
1984	5	22	37	22.8037	14.1963	27	35.6	27.1333	27.987	22.1185	25.2964	23.0966	23.4185	78.7037	58.75	73.4138	69.7407	24.8111	27.8357	25.9241	25.9889	20.8778	22.6786	21.4897	21.5481
1984	5	23	36	22.4815	13.5185	25.2	35.6	28.2	29.3	22.1655	24.9793	23.1345	23.4241	80.5517	55.4828	73.6071	69.8571	25.0655	26.7483	25.9321	25.85	21.0517	22.0586	21.5571	21.5179
1984	5	24	33.8	22.3538	11.4462	24.9276	33.1913	23.6	28.1957	22.3517	25.1179	22.9071	23.4536	80.6207	55.7143	72.2857	69.6429	25.3828	27.0143	25.4143	25.9571	21.2517	22.2393	21.1893	21.5607
1984	5	25	33.4	22.5704	10.8296	24.8	31.6	26	27.1	22.3034	25.4679	22.8667	23.5593	79.2759	59.4643	76.5385	71.8846	25.2345	28.2036	25.7885	26.3577	21.1	22.9107	21.4923	21.8115
1984	5	26	32.476	22.7222	9.75378	25.6	31.8	26.8	27.8	22.1862	25.0429	22.5414	23.2143	79.8966	58.5714	74.9655	71.1071	25.1379	27.35	25.1655	25.825	21.0103	22.4036	21.0207	21.4357
1984	5	27	32	22.3037	9.6963	25.4	31.4	25.4	26.9	22.269	25.1483	23.0793	23.5034	79.8621	55.7586	73.5517	69.7931	25.2586	27.1345	25.8069	26.0655	21.1207	22.2862	21.4828	21.6345
1984	5	28	34.4	22.5259	11.8741	25.6	33.6	27.6	28.6	22.2655	24.8607	23.0069	23.3071	79.9655	56.5357	74	69.7778	25.2379	26.6464	25.7893	25.6407	21.1207	22.0214	21.4821	21.3889
1984	5	29	35.4	22.5815	12.8185	26.6	34.8	29.2	30	22.1207	24.8107	22.9786	23.2857	81.069	58.4643	73.6429	71	25.1	26.9571	25.7429	25.8857	21.0276	22.1429	21.4107	21.4964
1984	5	30	35.8	22.4444	13.3556	26.2	35	30.2	30.4	22.3714	25.0143	23.2172	23.5185	79.5	56.4643	73.9655	69.963	25.3607	26.9429	26.1448	26.137	21.1893	22.1964	21.6759	21.6852
1984	5	31	35.4	24	11.4	26.2	32.4125	27.4	27.8565	22.3679	25.1138	23.1276	23.4857	79.5357	56.7241	73.1034	69.6071	25.3571	27.1724	25.8586	26.0179	21.1964	22.3414	21.5241	21.6214
1984	6	1	33	23	10	25.4	32.6	25.6	27.3	22.5074	24.8889	22.9185	23.4333	78.5556	58.037	73.7778	70.1111	25.4333	26.9889	25.6926	26.0296	21.2852	22.1852	21.3407	21.5963
1984	6	2	32.6625	22.4769	10.1856	24.4	28.2	25.2	25.8	22.3852	24.8481	22.7704	23.3333	80.6296	57.5556	74.7407	71.1481	25.4481	26.8444	25.4556	25.9148	21.2889	22.1148	21.263	21.5481
1984	6	3	34.2	24	10.2	25.0214	32.0391	26.9522	27.7609	22.45	25.1852	23.0889	23.6154	80.2692	58.5185	72.5926	70.1923	25.5154	27.5741	25.7222	26.3077	21.3385	22.563	21.4111	21.7923
1984	6	4	33.4	22.6154	10.7846	25.2	32.2	28	28.4	22.35	25.2148	23.1222	23.5	78.9615	57.0741	74.2963	69.8462	25.1962	27.5111	26.063	26.1154	21.1346	22.4741	21.6296	21.6692
1984	6	5	35.1	23	12.1	25.2	33.8	27	28.3	22.3556	25.25	23.2815	23.6269	79	57.4231	73.1481	69.9231	25.2778	27.4923	26.1333	26.3077	21.1519	22.5115	21.6926	21.7769
1984	6	6	33.6	22.8	10.8	26	33.2	27.2	28.4	22.6115	25.1704	23.1	23.6654	80.1923	57.5185	72.3846	69.56	25.7538	27.3519	25.6308	26.204	21.4962	22.4778	21.4192	21.76
1984	6	7	31	22.636	8.364	25.8	29	25.4	26.4	22.3296	25.3296	23.0778	23.5778	80.963	59.7778	71.8889	70.8889	25.3926	27.9704	25.6741	26.3407	21.2481	22.7963	21.4074	21.8259
1984	6	8	28.6	22.564	6.036	25.1296	27.2	26.7762	27.7286	22.3308	25.2846	23.0923	23.5654	79.1154	57.2308	72.64	69.48	25.2308	27.5885	25.704	26.084	21.1154	22.5615	21.412	21.644
1984	6	9	34.4	23	11.4	24.6	32.3636	28.6	27.8091	22.7077	25.132	23.1731	23.608	79.6923	57.88	74.7692	70.36	25.8654	27.348	26.1462	26.296	21.5577	22.444	21.6885	21.804
1984	6	10	35.4	23	12.4	26.6	34.8	29.6	30.1	22.4808	24.908	23.236	23.4375	80.1923	58.08	72.44	69.6667	25.5231	26.864	25.98	25.9208	21.3615	22.168	21.572	21.5875
1984	6	11	34.4	24	10.4	27.4	32.8	26.4	28.3	22.6148	25.0692	23.4444	23.6346	78.8889	55.6538	74.1111	69.3077	25.6074	26.8846	26.5148	26.1654	21.4111	22.1769	21.9148	21.7308
1984	6	12	32.7	24	8.7	25.2	32.6	27.4	28.1	22.5296	24.8538	23	23.4154	80.1481	57	74.4444	70.2308	25.6111	26.7154	25.8259	25.9308	21.4037	22.0462	21.4815	21.5615
1984	6	13	33	22.6231	10.3769	25.2	31.4	27.4	27.9	22.3815	25.0346	23.163	23.4615	79.9259	56.5	72.8519	69.5	25.3704	26.9654	25.8815	25.9462	21.2333	22.2077	21.5556	21.5731
1984	6	14	33.125	23	10.125	25.9	33.2	27.6	28.6	22.4654	25.1148	23.2704	23.6269	79.0385	54.5185	74.3704	69.3077	25.4615	26.8778	26.237	26.2192	21.2577	22.163	21.763	21.7462
1984	6	15	35.4	25	10.4	26.8	34	28.4	29.4	22.2296	25.1038	23.1038	23.408	80.2593	58.3077	73.1538	69.88	25.1889	27.2885	25.8038	25.904	21.0963	22.4	21.4692	21.528
1984	6	16	33.1304	23.7	9.43043	26.2	32.8455	30	28.0474	22.2962	25.1385	23.268	23.572	78.6	55.5769	72.48	68.75	24.976	27.0692	26.08	25.9833	21.004	22.2615	21.636	21.5917
1984	6	17	33.6417	23.3	10.3417	26.8	33.4	28.4	29.3	22.2185	25.2926	22.9556	23.4815	78.5556	54.5185	72.7778	68.6667	24.9778	27.2037	25.6185	25.9259	20.963	22.3222	21.3333	21.5444
1984	6	18	33	23.4	9.6	26.8	32.2	24.2	26.9	22.3444	25.3115	22.963	23.5731	79.0741	55.8462	73.2963	69.2308	25.2407	27.4692	25.6815	26.1846	21.137	22.4846	21.3741	21.7154
1984	6	19	32.4	20	12.4	25.7	32.2	26.4	27.7	22.4037	25.2556	23.7296	23.8	78.1923	55.963	73.3333	69	25.0885	27.363	26.9444	26.3808	21.0462	22.4333	22.1889	21.8346
1984	6	20	35.1	24	11.1	25.6	34.2	28.4	29.1	22.5593	25.0704	23.0519	23.5667	78.8889	56	72.8889	69.3333	25.5519	26.937	25.7222	26.063	21.3519	22.2037	21.4222	21.6556
1984	6	21	34.8	22.9385	11.8615	25.8	34.6	28.4	29.3	22.3407	25.1462	23.3593	23.5731	79.9259	56.1538	72.1481	69.0385	25.3	27.1577	26.1407	26.0615	21.1852	22.3462	21.7185	21.6692
1984	6	22	33.8	24	9.8	25.6	33.6	28.2	28.9	22.4852	25.3538	23.3423	23.664	78.7692	54.7692	71.6538	68	25.3231	27.3154	26.1038	26.0042	21.2038	22.4346	21.6731	21.6167
1984	6	23	34.6	23.2	11.4	25.8	33	27.8	28.6	22.2556	25.1	23.0481	23.4593	79.5556	53.7407	73.0741	68.8148	25.1	26.6852	25.7	25.837	21.0852	22.0481	21.4481	21.5259
1984	6	24	35.6	23.0231	12.5769	26.2	32.9182	27.6	28.1238	22.3185	25.1654	22.8333	23.5038	79.8148	54.8846	70.6667	68.5769	25.2407	26.9808	25.0741	25.8808	21.1556	22.2192	21.0444	21.5462
1984	6	25	36	23.4	12.6	26	34.2	27.4	28.8	22.3667	25.1963	23.2407	23.6074	78.1481	54.6667	72.2222	68.3704	25.1407	27.0222	25.9444	26.0333	21.1037	22.2593	21.6222	21.6519
1984	6	26	34.8	22.72	12.08	26.2	32.8	29.6	29.5	22.3407	25.2926	23.2556	23.6296	80.8148	54.9259	70.8889	68.8889	25.3704	27.2074	25.8111	26.1407	21.2444	22.363	21.4778	21.6926
1984	6	27	34.4	22.5731	11.8269	25.2	34	27.6	28.6	22.2815	25.2154	23.3333	23.6269	79.4074	56	72.5926	69.3077	25.1481	27.1654	26.1074	26.1692	21.1	22.3346	21.6963	21.7231
1984	6	28	31	21	10	25.0071	30.8	26.4	28.2348	22.3148	25.2815	23.3037	23.637	80.037	54.7778	71.8889	68.8148	25.3	27.1593	26.0111	26.163	21.1852	22.3333	21.6185	21.7111
1984	6	29	32.6	22.7077	9.89231	24.6	31.4	27.4	27.7	22.3704	25.4815	23.1333	23.6704	78.9259	53.8519	71.037	67.963	25.237	27.4519	25.5852	26.0889	21.1519	22.5111	21.3926	21.6778
1984	6	30	32	24	8	25.2704	31.4	25.6	28.3238	22.6	25.2963	23.204	23.676	79.1538	54.5185	70.56	67.625	25.4885	27.1667	25.672	25.9	21.3654	22.337	21.464	21.6042
1984	7	1	33.4	25	8.4	25.6	31.8	25.6	27.1	23	26.2	23.2	24.1	80	65	82	76	26.4	30.4	26.9	27.9	22	24.3	22.3	22.9
1984	7	2	30.6	22.4462	8.15385	23.6	30.2	27	27	22.6	25	24	23.9	92	66	78	79	26.8	28.3	27.9	27.6	22.2	23.1	22.9	22.7
1984	7	3	32.2	22.7385	9.46154	25.8	31	26.4	27.4	22.6	25.8	24.4	24.3	76	66	85	76	25.3	29.8	29.3	28.1	21.3	24	23.7	23
1984	7	4	30.4	22.6269	7.77308	24	29.4	25.2	26	23	25.6	23.2	23.9	92	74	85	84	27.4	30.3	27.1	28.3	22.6	24.3	22.4	23.1
1984	7	5	30.4	22	8.4	25.6	29.2	23.2	25.3	23.8	25	22.4	23.7	86	71	93	84	28.3	28.9	26.6	27.9	23.1	23.5	22.1	22.9
1984	7	6	29.8	21.5	8.3	23.8	29.2	24.6	25.5	22.8	25	23.6	23.8	92	71	92	85	27.1	28.9	28.5	28.2	22.4	23.5	23.2	23
1984	7	7	32.4	22	10.4	23.4	32.2	27.4	27.6	22.4	25.8	24.2	24.1	92	60	77	76	26.4	29.1	28.1	27.9	22	23.6	23	22.9
1984	7	8	31.6	22.5	9.1	24.8	27.4	27.5043	28.3348	23.2	25.4	23.2393	23.6179	88	85	71.2143	68.2857	27.4	31.1	25.775	26.0393	22.6	24.7	21.5107	21.65
1984	7	9	31.8	21.5	10.3	24.6	31.2	26.8	27.4	23.4	24.8	23	23.7	91	60	73	74	28	27.1	25.6	26.9	22.9	22.4	21.5	22.3
1984	7	10	33	22.5	10.5	24.6	32	26.4	27.4	22.4	25.6	22.4	23.5	83	60	71	71	25.7	28.7	24.5	26.3	21.5	23.3	20.8	21.9
1984	7	11	34	22	12	24	32.9	29	28.7	21.4	25.4	22.9607	23.55	80	55	71.75	68.8214	23.8	27.6	25.3714	26.0107	20.3	22.7	21.2321	21.6286
1984	7	12	35.6	23	12.6	25.6	34.9	29.6	29.9	23	26.4	24	24.5	80	52	63	65	26.4	28.9	26.2	27.2	22	23.5	21.9	22.4
1984	7	13	34.4	24	10.4	25.6	33.4	28.2	28.9	22.6	23.4	23.5107	23.675	78	43	68.8929	66.6786	25.5	22.3	25.9679	25.9143	21.4	19.2	21.6464	21.6
1984	7	14	35	23	12	24.8	33.6087	28.4	28.7435	22	25.3214	23.2	23.6893	79	53.1071	65	66.8929	24.6	26.9	25.1	25.9357	20.8	22.1857	21.1	21.5857
1984	7	15	34.4	22.6231	11.7769	25.8	33.6	29.4	29.5	23	26.4	24.4	24.6	79	57	67	68	26.3	29.7	27.3	27.8	21.9	24	22.5	22.8
1984	7	16	33.4	22.2269	11.1731	26.4	32.6	26.4	27.9	23.4	25.8	23	24.1	78	59	75	71	26.8	28.8	25.9	27.2	22.2	23.4	21.7	22.4
1984	7	17	34.8	22.3192	12.4808	25	33.8	28.2	28.8	22.8	26.6	23.6	24.3	83	57	68	70	26.3	30.1	26.1	27.5	21.9	24.2	21.8	22.6
1984	7	18	36.6	22.5962	14.0038	25.6	35.9	28.1043	28.6909	23.4	27	23.2679	23.6148	83	51	68.4286	66.8889	27.3	29.9	25.525	25.8519	22.6	24	21.3393	21.5333
1984	7	19	34.4	23	11.4	25	33.9	25.2	27.3	23	25.5407	23.6	23.8333	85	51.0741	88	66.5556	26.8	27.0222	28.1	26.1481	22.2	22.3074	23	21.7593
1984	7	20	30.4	23.5	6.9	25	30	23.4	25.5	23.2	24.4	21.7	23.1	86	63	86	79	27.3	26.9	24.8	26.3	22.5	22.3	21	21.9
1984	7	21	32.2	22	10.2	24.6	31.2	22.8	25.4	23.2	25	22.2	23.5	89	61	95	82	27.5	27.6	26.4	27.2	22.7	22.7	22	22.5
1984	7	22	31.6	21	10.6	22	31.5	25	25.9	21	24.9643	23.6	23.4857	92	51.4815	89	66.6667	24.2	26.137	28.2	25.5926	20.6	21.7407	23.1	21.3889
1984	7	23	31.6	22.7308	8.86923	24.8	31.2	27.2	27.6	23.2	23.6	23.2	23.3	88	53	72	71	27.4	24.2	25.8	25.8	22.6	20.6	21.6	21.6
1984	7	24	33.4	22	11.4	23.4	33	28.4	28.3	22.1	26.8	23.6	24.2	89	62	67	73	25.7	31.2	26	27.7	21.6	24.8	21.7	22.7
1984	7	25	32.6	22.8077	9.79231	24.8	31	27.4	27.6	23	25.4963	23.4	23.8556	86	50.3333	72	65.1852	26.9	26.8667	26.2	26.0481	22.3	22.1667	21.8	21.6778
1984	7	26	31.6	23.0923	8.50769	25	31.4	26	27.1	23	26.2	23.4	24.2	85	67	81	77	26.8	30.6	27.1	28.2	22.2	24.4	22.4	23
1984	7	27	31.8	23.1077	8.69231	23.8	31.8	28.4	28.1	22.6	26.2	24.4	24.4	90	65	72	76	26.6	30.4	28	28.3	22.1	24.3	22.9	23.1
1984	7	28	33	21	12	25.4	32.7	28.2	28.6	23.7	26.4	25	25	87	61	77	75	28.2	30.3	29.6	29.4	23.1	24.3	23.9	23.7
1984	7	29	33.2	19.5	13.7	25.2	32.4	25	26.9	23.6	26	22.2	23.9	88	61	79	76	28.1	29.5	24.9	27.5	23	23.8	21.1	22.6
1984	7	30	33.4	22.652	10.748	24.4	31.2	24.8	26.3	23.4	24.8	23.6	23.9	92	60	91	81	28.1	27.1	28.3	27.9	23	22.4	23.2	22.9
1984	7	31	28.2	22.5	5.7	23	27.2	25.8	25.5	22.6	23.4	23	23	97	73	79	83	27.1	26.3	26.3	26.6	22.4	21.9	21.9	22.1
1984	8	1	32.4	22	10.4	23.8	31.6	27.4	27.5	22.2	26	23	23.7	87	65	69	74	25.7	30	25.2	27	21.6	24.1	21.2	22.3
1984	8	2	32.4	23	9.4	24.2	31.2	27.4	27.5	22.2	25.4	24.4	24	84	63	78	75	25.5	28.7	28.6	27.6	21.4	23.3	23.3	22.7
1984	8	3	34.4	23	11.4	24.5	34.2	27.4	28.4	23	27.4	24	24.8	88	60	76	75	27.1	32.1	27.6	28.9	22.4	25.2	22.7	23.5
1984	8	4	33.4	24	9.4	24.8	32.6	24.4	26.5	23	26.4	23	24.1	86	62	89	79	26.9	30.4	27.2	28.2	22.3	24.3	22.5	23
1984	8	5	35.4	23	12.4	25.4	34	29.6	29.6	23.9	27	25.2	25.4	88	59	70	72	28.7	31.1	29.2	29.7	23.3	24.7	23.6	23.9
1984	8	6	33.6	24.5	9.1	26.4	33.2	28	28.9	23.4	27	24.2	24.9	78	62	73	71	26.8	31.6	27.7	28.7	22.2	25	22.8	23.3
1984	8	7	34.4	23	11.4	24.4	33.2	29	28.9	23	26.4	24.2	24.5	89	59	68	72	27.2	30	27.1	28.1	22.5	24.1	22.4	23
1984	8	8	35	23.5	11.5	26.9	34	29.6	30	23.6	27.4	25.6	25.5	76	61	73	70	27	32.2	30.2	29.8	22.3	25.3	24.2	23.9
1984	8	9	36.6	25	11.6	25.6	35	29.2	29.8	22.55	27.2	24	23.6714	79.0714	55	65	67.9643	25.5036	31	26.5	26.0429	21.3714	24.6	22	21.6893
1984	8	10	31.6	24	7.6	24.8	33.3696	27	28.4696	23.4	25.2643	23.3926	23.7333	89	53.1786	71.3333	67.6296	27.9	26.8286	26.0704	26.1111	22.9	22.1214	21.6741	21.6889
1984	8	11	33	22.5	10.5	24.8	32.2	26.4	27.5	23.3	26.6	23.4	24.4	88	65	78	77	27.6	31.2	26.8	28.5	22.7	24.7	22.2	23.2
1984	8	12	32.8	24	8.8	25.8	31.8	28.2	28.5	23.2	26.4	24	24.5	81	66	71	72	26.7	30.9	27.1	28.2	22.2	24.6	22.4	23.1
1984	8	13	34.8	22.92	11.88	24.6	33.6	29.6	29.4	22.4	27	24	24.5	83	60	63	69	25.7	31.4	26.2	27.7	21.5	24.8	21.9	22.7
1984	8	14	36.2	22.848	13.352	26.2	33.8	28.6	29.3	23.4	27.2	23	24.5	79	60	63	67	27	31.8	24.5	27.7	22.3	25.1	20.7	22.7
1984	8	15	34.4	22.604	11.796	24.8	32.2	26.4	27.5	23.2	26.4	23	24.2	88	64	75	76	27.4	30.6	25.9	28	22.6	24.5	21.7	22.9
1984	8	16	33	24	9	26.1	31.6	24.6	26.7	23.4	26	22.2	23.9	80	65	81	75	27	30	25.2	27.4	22.4	24.1	21.2	22.6
1984	8	17	33	22.5	10.5	23.4	31.9	27.9	27.8	22.6	25.7	24.6	24.3	93	61	77	77	26.9	29	28.8	28.2	22.3	23.5	23.4	23.1
1984	8	18	27.6	21.2	6.4	25.0857	25.8	24.8	27.9818	22.1857	23.6	23.6	23.4778	78.3929	83	91	69.0741	24.8821	27.7	28.3	25.9333	20.9286	22.8	23.2	21.563
1984	8	19	30.4	18.5	11.9	24.4	30	27.4	27.3	22.6	24.8	24.2	23.9	86	66	77	76	26.2	27.9	28.1	27.4	21.9	22.9	23	22.6
1984	8	20	32.6	23	9.6	24.7	32.4	27.2	27.9	23	26.6	24.4	24.7	87	64	80	77	27	31	28.7	28.9	22.3	24.7	23.4	23.5
1984	8	21	33.6	22.66	10.94	24.4	33	27.8	28.3	23.6	27.4	24.4	25.1	94	65	76	78	28.6	32.9	28.3	29.9	23.3	25.6	23.2	24
1984	8	22	33.6	22.748	10.852	25	33	27.4773	28.2591	22.8	26	22.9923	23.3346	83	58	69.4615	66.6154	26.3	29.1	25.1962	25.3923	21.9	23.6	21.1385	21.2308
1984	8	23	31.6	23	8.6	23.8	31	27.6	27.5	23	25.6	24.8	24.5	94	65	80	80	27.6	29.3	29.5	28.8	22.7	23.7	23.8	23.4
1984	8	24	33.6	22.512	11.088	25	33.2	27.4	28.3	23.2	27	24	24.7	86	62	76	75	27.3	31.6	27.6	28.8	22.5	25	22.7	23.4
1984	8	25	33.2	22.62	10.58	25	32.2	28.6	28.6	22.4	26.6	23.6	24.2	80	65	66	70	25.4	31.2	25.9	27.5	21.3	24.7	21.7	22.6
1984	8	26	33.2	24	9.2	26	32	28.4	28.7	23.4	25.0893	25.2	23.3643	81	55.5357	78	68.9286	27.1	26.8429	30	25.6929	22.4	22.1964	24.1	21.425
1984	8	27	34.5	22.4417	12.0583	26.5	33	25.4	27.6	23.9	27.4	23.4	24.9	81	65	85	77	28	32.9	27.5	29.4	22.9	25.6	22.6	23.7
1984	8	28	32.4	22.36	10.04	25.4	31.2	24.2	26.3	23.2	26.4	23.2	24.3	83	69	92	81	27	31.3	27.8	28.7	22.4	24.8	22.8	23.3
1984	8	29	30.6	22.828	7.772	24.6	28.4	24.4	25.5	23.4	24.2	23.6	23.7	91	71	94	85	28	27.5	28.6	28	22.9	22.6	23.3	23
1984	8	30	34.2	22.784	11.416	25	33.8	27	28.2	22.8	26.2	24.6	24.5	83	55	82	74	26.3	29.1	29.4	28.2	21.9	23.6	23.7	23.1
1984	8	31	33.6	23	10.6	25	33	26.6	27.8	23	27.2	23.6	24.6	85	64	78	76	26.8	32.3	27.2	28.8	22.2	25.3	22.5	23.3
1984	9	1	31.2	21.5	9.7	24	30	25.2	26.1	22.4	25.6	23.4	23.8	87	71	86	81	26	30	27.6	27.9	21.8	24.1	22.7	22.9
1984	9	2	31.8	22	9.8	24	31.2	24.8	26.2	22.8	25.0815	23.8	23.3593	90	55.2963	92	68.4815	27	26.9185	28.8	25.7296	22.3	22.2148	23.4	21.4259
1984	9	3	33.2	22	11.2	24.4	31.6	25	26.5	22.2	26.4	23.4	24	83	67	88	79	25.3	31	27.7	28	21.3	24.7	22.8	22.9
1984	9	4	34.6	23	11.6	25	34.4	26.8	28.3	23.4	26.6	24.2	24.7	88	55	81	74	27.7	29.8	28.5	28.7	22.8	24	23.2	23.3
1984	9	5	34.4	22.5417	11.8583	24.7	33.7	28.4	28.8	22.8	25.2	23.6	23.9	85	51	67	68	26.5	26.5	26	26.4	22.1	22.1	21.7	22
1984	9	6	33.6	23	10.6	25.8	32.4	26.8	28	23	26.4	23	24.1	79	63	73	72	26.3	30.5	25.6	27.5	21.9	24.4	21.5	22.6
1984	9	7	31.4	22	9.4	24.8	30.8	27	27.4	22.8	25.2	22.2	23.4	85	64	66	72	26.4	28.4	23.6	26.2	22	23.2	20.2	21.8
1984	9	8	34.4	22.375	12.025	25	34	26	27.8	23.6	27	23.4	24.7	89	59	81	76	28.2	31.1	27.1	28.8	23.1	24.7	22.4	23.4
1984	9	9	32.6	22.5	10.1	25.8	31.6	25.2	27	23.6	26	22.6	24.1	83	65	80	76	27.7	30	25.7	27.8	22.8	24.1	21.6	22.8
1984	9	10	30	22.3417	7.65833	24.6	29.2	24.8	25.9	22.2	24.8	23.2	23.4	81	70	88	80	25.2	28.4	27.4	27	21.2	23.2	22.6	22.3
1984	9	11	29.4	22	7.4	23.6	28.6	25.6	25.9	22.8	25.237	23.1556	23.4519	94	53.8519	71.2593	67.5	27.2	27.0593	25.7556	25.6731	22.5	22.2667	21.4556	21.3846
1984	9	12	31.8	22.5	9.3	24.5	30.4	24.8	26.1	23	25.2	23.2	23.8	88	66	88	81	27.1	28.7	27.4	27.7	22.4	23.3	22.6	22.8
1984	9	13	30.6	22.6	8	25	30.4	26.4	27	23.6	25.8	24	24.5	89	70	82	80	28.2	30.2	28.3	28.9	23.1	24.2	23.1	23.5
1984	9	14	29.6	23	6.6	23.8	28.2	23.4	24.7	23.4	25	22.8	23.7	97	77	95	90	28.5	29.6	27.4	28.5	23.3	23.9	22.6	23.2
1984	9	15	31	22	9	23	30	25	25.8	22.4	25.6	24	24	95	71	92	86	26.7	30	29.2	28.6	22.2	24.1	23.6	23.3
1984	9	16	33.4	22.0542	11.3458	25	32.8	25.2	27	23	27	23.4	24.5	85	64	86	78	26.8	31.9	27.6	28.8	22.2	25.1	22.7	23.4
1984	9	17	31.8	21.9208	9.87917	24.8	31.2	26.2	27.1	23.7	25.4	22.7333	23.2259	91	63	74.963	70.7037	28.6	28.7	25.3889	25.7037	23.3	23.3	21.2519	21.4407
1984	9	18	31.4	22.2958	9.10417	22.8	31	25.2	26	21.9	24.8846	24.2	23.2038	93	57	92	70.5769	25.7	26.8115	29.5	25.6692	21.5	22.1423	23.8	21.4077
1984	9	19	30	22.15	7.85	23.3	29.8	24.6	25.6	22.4	24.8	23.4	23.5	93	67	91	83	26.5	28	28	27.5	22	23	22.9	22.7
1984	9	20	26.2	22	4.2	22.8	25.8	23.9	24.1	21.6	23.6	23	22.7	90	83	93	89	25	27.7	27.5	26.7	21.1	22.8	22.7	22.2
1984	9	21	30	21	9	23.3	29.4	24.4	25.4	22	25.4	23.2	23.5	89	73	90	84	25.6	29.8	27.6	27.7	21.5	24	22.7	22.7
1984	9	22	31.6	22	9.6	24.8	30.6	26.6	27.1	23.2	26	24	24.4	88	70	81	79	27.4	30.6	28.1	28.7	22.6	24.4	23	23.4
1984	9	23	32	22.1833	9.81667	26	28.6	25.6	26.5	23.8	24.9577	23	23.2125	83	58.3846	80	70.125	28	27.1846	26.4	25.7375	23	22.3385	22	21.4042
1984	9	24	31	22	9	23.4	30.2	22.2	24.5	22.6	26.4	21.4	23.5	93	74	93	87	26.9	31.9	25	27.9	22.3	25.1	21.1	22.8
1984	9	25	30.8	20.5	10.3	21.6	29.7	25.6043	26.8739	21.2	24.6	22.4296	22.9185	97	66	76.7037	71.0741	24.9	27.6	25.0741	25.2741	21	22.7	21.0667	21.163
1984	9	26	33.2	21	12.2	23.2	32.6	24.2	26	22	24.6	23.4	23.3	90	52	94	79	25.6	25.7	28.2	26.5	21.5	21.6	23.1	22.1
1984	9	27	32.2	23	9.2	23.8	31.6	28.2	28	22.8	26	25	24.6	92	65	77	78	27.1	30	29.6	28.9	22.4	24.1	23.9	23.5
1984	9	28	34.4	23.5	10.9	25.2	33.2	28.6	28.9	23	26.6	24.6	24.7	83	60	72	72	26.7	30.5	28.3	28.5	22.1	24.4	23.1	23.2
1984	9	29	32.7	23	9.7	25.2	30	24.6	26.1	23.8	25.4	23.6	24.3	89	69	92	84	28.6	29.4	28.5	28.8	23.3	23.8	23.2	23.4
1984	9	30	29.6	22.2042	7.39583	25.4	28	22.8	24.8	23.8	24	21.8	23.2	88	72	92	84	28.4	27.2	25.5	27	23.2	22.5	21.4	22.4
1984	10	1	31.2	22.2042	8.99583	23.2	30.6	26.2	26.6	22.6	25	23.6	23.7	95	64	81	80	27	28	27.4	27.5	22.4	23	22.6	22.7
1984	10	2	32.8	23	9.8	25.2	31.6	26.7	27.6	23.6	25.8	23.6	24.3	88	63	77	76	28.1	29.4	27.1	28.2	23	23.8	22.4	23.1
1984	10	3	32.4	23	9.4	25.3	31.2	23.8	26	23	26.2	22	23.7	82	68	86	79	26.6	30.8	25.3	27.5	22.1	24.5	21.3	22.6
1984	10	4	29.2	22	7.2	23.4	28	25.6	25.6	22.8	23.6	22.7926	23.1704	95	70	75.8148	70	27.4	26.3	25.6037	25.5667	22.6	21.9	21.3889	21.337
1984	10	5	32.4	22	10.4	24.437	31.5	23.8	27.484	21.6926	25.2	22	23.08	79.2963	61	86	69.76	24.2593	28	25.3	25.4	20.4667	22.9	21.3	21.244
1984	10	6	32.2	21	11.2	24.2	31	25.8	26.7	23	25.4	23.6	24	90	64	83	79	27.3	28.8	27.7	27.9	22.5	23.4	22.8	22.9
1984	10	7	32.2	22.0174	10.1826	23.2	31	25.4	26.3	22.2	25.2	22.4	23.3	92	63	78	77	26.1	28.3	25.1	26.5	21.8	23.1	21.2	22
1984	10	8	30.4	21.9913	8.4087	22.4	29.2	23.8	24.8	21.8	25	21.6	22.8	95	71	83	83	25.7	28.9	24.4	26.3	21.6	23.5	20.7	21.9
1984	10	9	28	22	6	23.6	26.8	25.2	25.2	22.8	24	22.6	23.1	94	80	80	84	27.2	28	25.7	27	22.5	23	21.6	22.3
1984	10	10	32.2	22.0708	10.1292	25.4	31	24.6	26.4	23.8	25.4	22.6519	23.0926	88	64	76.6154	71.9231	28.4	28.8	25.65	25.8038	23.2	23.4	21.3769	21.4808
1984	10	11	32.6	21.9375	10.6625	25.5	31.2	27.4	27.9	23.3	26	24.2	24.5	83	67	77	76	27.2	30.2	28.1	28.5	22.5	24.2	23	23.2
1984	10	12	31.4	23	8.4	24.8	31	26.4	27.1	23	26.4	23.6	24.3	86	70	79	78	26.9	31.4	27.3	28.5	22.3	24.9	22.5	23.2
1984	10	13	32.6	22.0217	10.5783	25.4	32	28	28.4	24.2	26.4	25.6	25.4	91	65	83	79	29.4	30.8	31.3	30.5	23.8	24.5	24.8	24.4
1984	10	14	32.8	24	8.8	25.9	32.2	28.4	28.7	24.2	26.4	25.4	25.3	87	64	79	77	29.1	30.6	30.5	30.1	23.6	24.5	24.4	24.1
1984	10	15	32.6	24	8.6	25	31.2	24.2	26.2	23.8	24.7889	23.2	22.9852	91	60.7037	92	72.963	28.7	27.2037	27.8	25.6444	23.4	22.3815	22.8	21.3778
1984	10	16	32.4	23	9.4	24.8	31.4	27.6	27.9	23.6	26.2	22.4731	22.9077	91	67	75.1923	71.8846	28.3	30.6	25.0885	25.4	23.2	24.4	20.9962	21.2
1984	10	17	32.6	24	8.6	25.2	32	24.4	26.5	24.2	24.7741	23.2	22.7296	92	59.1923	90	71.8462	29.5	27.2308	27.6	25.3038	23.8	22.3846	22.7	21.1192
1984	10	18	31.4	21.6833	9.71667	25.6	29.4	26.6	27	23.8	24.6	24	24.1	86	68	81	78	28.3	27.8	28.1	28.1	23.1	22.8	23	23
1984	10	19	31.6	22.3	9.3	24.6	30.4	22.8	25.1	22.8	25.7	22	23.5	86	69	93	83	26.6	30	25.9	27.5	22.1	24.1	21.7	22.6
1984	10	20	31.6136	22	9.61364	24.8	31.6	24.2	26.2	23.4	26	23.2	24.2	89	65	92	82	27.9	30	27.8	28.5	22.9	24.1	22.8	23.3
1984	10	21	31.4	23	8.4	25.2	30.4	27.4	27.6	23.6	25.4	24.6	24.5	88	67	80	78	28.1	29.2	29.1	28.8	23	23.6	23.6	23.4
1984	10	22	32.2	23.5	8.7	25.2	31.8	27.6	28	23.6	26.9	25	25.2	88	69	81	79	28.1	32.3	30	30.1	23	25.3	24.1	24.1
1984	10	23	30	23	7	25	29.9	25	26.2	23.4	25.5	23.4	24.1	88	71	88	82	27.7	29.8	27.7	28.4	22.8	24	22.8	23.2
1984	10	24	31.2	20.5	10.7	23.6	30	24.8	25.8	22.9	26.2	24	24.4	94	74	94	87	27.5	31.5	29.3	29.4	22.6	24.9	23.7	23.8
1984	10	25	31	23	8	23.8	29	24.6	25.5	22.8	25.6	23.8	24.1	92	76	94	87	27.1	30.6	28.9	28.9	22.4	24.4	23.5	23.4
1984	10	26	31.6	22	9.6	25.6	30.4	25.6	26.8	23	26.2	22.9269	23.188	80	72	74.8462	71.2	26.4	31.3	25.8115	25.804	22	24.8	21.4923	21.476
1984	10	27	31	23	8	25.2	30.4	25.4	26.6	23.6	26.6	24.4	24.9	88	75	92	85	28.1	32.3	29.9	30.1	23	25.4	24	24.1
1984	10	28	29.6	22.15	7.45	25.2	29.2	24.2	25.7	23.6	25.4	23.6	24.2	88	74	95	86	28.1	30	28.7	28.9	23	24.1	23.4	23.5
1984	10	29	30	22	8	23.2	28.8	23.6	24.8	21.4	24.6	22.6	22.9	86	71	92	83	24.3	28.2	26.8	26.4	20.6	23.1	22.2	22
1984	10	30	30.3	21.9333	8.36667	23	30	24.6	25.5	22	26.2	23.6	23.9	92	74	92	86	25.8	31.5	28.5	28.6	21.6	24.9	23.2	23.3
1984	10	31	29.4	22	7.4	23.2	25.4	22	23.1	22.4	23.6	21.4	22.5	93	86	95	92	26.6	27.9	25.1	26.5	22.1	22.9	21.1	22.1
1984	11	1	31	22.0292	8.97083	22.4	30.2	22.6	24.5	21.6	26.4	20.2	22.7	93	74	81	83	25.3	31.9	22.1	26.4	21.3	25.1	19.1	21.8
1984	11	2	29	21.925	7.075	23	28.8	23.2	24.5	22.2	24.6	22.4	23.1	93	71	93	86	26.2	28.2	26.6	27	21.9	23.1	22.1	22.3
1984	11	3	30.4	21.65	8.75	24	29.4	25.6	26.1	22.8	26.4	23.4	24.2	90	79	83	84	27	32.5	27.3	28.9	22.3	25.4	22.6	23.4
1984	11	4	30	22	8	23.8	29.2	24.6	25.5	22.4	25.6	22.4	23.5	89	75	83	82	26.2	30.5	25.7	27.4	21.8	24.4	21.5	22.6
1984	11	5	30.6	22.0667	8.53333	23	30	25	25.8	21.4	25.6	23.8	23.6	87	71	91	83	24.4	30	28.7	27.7	20.7	24.1	23.4	22.7
1984	11	6	31.6	22	9.6	24.2	31	26.9	27.3	21.8923	26.2	23.2	23.044	79.6154	69	73	71.76	24.5692	30.9	26	25.6	20.7231	24.6	21.7	21.372
1984	11	7	29.6	22.3375	7.2625	23.8	29.4	25	25.8	22.6	24.8	23	23.5	90	69	85	81	26.6	28.3	26.8	27.2	22.1	23.1	22.2	22.5
1984	11	8	29.4	22	7.4	25.2	29	23.8	25.5	23.8	25.4	22.6	23.9	89	75	90	85	28.6	30.1	26.6	28.4	23.3	24.1	22.1	23.2
1984	11	9	31.4	21.5	9.9	24	29.6	25.6231	26.6269	22.6	24.4	22.6407	23.0296	89	66	78.2222	73.037	26.5	27.2	25.5852	25.7667	22	22.5	21.3852	21.4481
1984	11	10	31	22.5	8.5	24.2	29.4	24.2	25.5	23.4	23.2	22.8	23.1	94	60	89	81	28.2	24.4	26.8	26.5	23.1	20.7	22.3	22
1984	11	11	30.2	22	8.2	24.6333	29.4	23.8	27.068	21.9778	25.4	22.6	23.3185	80.037	73	90	72	24.7259	29.8	26.6	25.8615	20.8259	24	22.1	21.5538
1984	11	12	31	22.0043	8.99565	25.2	30.4	25.2	26.5	24.4	26.2	24.4	25	94	72	94	87	30	31.3	30	30.4	24.1	24.8	24.1	24.3
1984	11	13	29.2	23	6.2	25.6	29	24.8	26	24.2	25	23	24.1	89	73	86	83	29.3	29.1	26.9	28.4	23.7	23.6	22.3	23.2
1984	11	14	29	21.9417	7.05833	24.4	28.6	24.4	25.5	23.2	24.6	23.6	23.8	90	72	94	86	27.6	28.3	28.6	28.2	22.7	23.1	23.3	23.1
1984	11	15	32	22.1083	9.89167	24.6	31	26.4	27.1	23.8	25.6	24.2	24.5	94	65	84	81	28.9	29.3	28.8	29	23.5	23.7	23.4	23.5
1984	11	16	28.8	22.1667	6.63333	23.6	27	23.2	24.3	22.4	25.8	22.4	23.5	90	91	93	92	26.3	32.4	26.6	28.4	21.9	25.4	22.1	23.1
1984	11	17	31.4	22.0087	9.3913	24.2	30.2	26.4	26.8	22.4	25.4	22.4963	23.0519	86	68	75.8519	72.3704	25.9	29.3	25.1556	25.6852	21.7	23.7	21.0852	21.4222
1984	11	18	31.8	22.1542	9.64583	24.6	31.2	27	27.5	23.2	26.4	22.4115	22.9192	89	69	77.1538	73.6923	27.5	31.3	25.1846	25.6385	22.7	24.8	21.0923	21.3769
1984	11	19	29.4	22	7.4	23.8	28.8	25	25.6	21.5778	24.8077	22.6148	22.9577	79.8148	60.4615	75.7407	71.8462	24.1444	27.2385	25.337	25.4769	20.4037	22.4038	21.2037	21.2846
1984	11	20	31.8	22	9.8	22.8	30.6	26.6	26.6	21.6	24.9692	22.6615	23.008	90	59.3846	76.3077	71.48	25	27.3423	25.4731	25.512	21.1	22.4846	21.3154	21.328
1984	11	21	32.4	23	9.4	24.6	31.2	26.8	27.4	23.4	26.6	24.8	24.9	91	70	85	82	28	31.8	30	29.9	22.9	25.1	24.1	24
1984	11	22	31	22.1875	8.8125	24.8	30.4	26.4	27	23.4	26.2	24.8	24.8	89	72	88	83	27.9	31.3	30.2	29.8	22.9	24.8	24.2	24
1984	11	23	32.4	23	9.4	24.8	31.6	26	27.1	22.6	24.9615	24.8	23.156	83	60.1154	91	73.1154	26	27.3846	30.5	25.8846	21.7	22.5	24.4	21.5538
1984	11	24	31.4	21.7667	9.63333	24.6	30	25.8	26.5	23.2	26.2	23.6	24.3	89	74	83	82	27.5	31.5	27.7	28.9	22.7	24.9	22.8	23.5
1984	11	25	32.4	22	10.4	24.4	31.6	24.6	26.3	23	26.6	22.4	24	89	68	83	80	27.2	31.6	25.7	28.1	22.5	25	21.5	23
1984	11	26	32.4	22	10.4	23.6	30.4	25.8	26.4	22.8	26.4	24.6	24.6	94	73	91	86	27.2	31.8	30.1	29.7	22.5	25.1	24.2	23.9
1984	11	27	30.2	23.5	6.7	24.6	29.2	25.6	26.3	23.2	25.8	23.4	24.1	89	77	83	83	27.5	31	27.3	28.6	22.7	24.6	22.6	23.3
1984	11	28	30	21.9083	8.09167	24.6	29.6	24.8	26	23.2	25.8	23.2	24.1	89	74	88	84	27.5	30.7	27.4	28.5	22.7	24.5	22.6	23.3
1984	11	29	31.6	22	9.6	23.4	30.4	25.4	26.1	22.6	26	24.4	24.3	93	71	92	86	26.9	30.7	29.9	29.2	22.3	24.5	24	23.6
1984	11	30	30.2	22	8.2	22	30	24.8	25.4	21.2	25.4	23.8	23.5	93	69	92	85	24.6	29.4	28.8	27.6	20.9	23.8	23.4	22.7
1984	12	1	31	21.6391	9.36087	24.6	30.8	24.9	26.3	23.4	26	23.8	24.4	91	69	91	84	28	30.5	28.8	29.1	22.9	24.4	23.4	23.6
1984	12	2	31.4	21.7125	9.6875	24.2	30.6	24.4	25.9	23.4	25.8	22.8	24	94	69	87	83	28.2	30.1	26.7	28.3	23.1	24.2	22.2	23.1
1984	12	3	31	21.9696	9.03043	23.7	30.2	23.6	25.3	21.4	25.6	22.4	23.1	82	70	90	81	24	29.8	26.3	26.7	20.4	24	21.9	22.1
1984	12	4	31.6	21.625	9.975	23.6	31	24.4	25.9	22.8	25.9	22.8	23.8	94	67	87	83	27.2	30.1	26.7	28	22.5	24.2	22.2	22.9
1984	12	5	31.6	21.5083	10.0917	22.9	31	25.2	26.1	21.2	26	22.6	23.3	86	68	80	78	24.1	30.4	25.7	26.7	20.5	24.3	21.6	22.1
1984	12	6	30.6	21.8	8.8	23.2	30.2	25.2	26	22.6	25.6	23.2	23.8	95	70	85	83	27	29.8	27.1	28	22.4	24	22.4	22.9
1984	12	7	31.2	21.825	9.375	23.2	30.6	25.2	26.1	22.2	25.8	23.2	23.7	92	69	85	82	26.1	30.1	27.1	27.8	21.8	24.2	22.4	22.8
1984	12	8	31.6	21.9783	9.62174	24.0074	30	24	26.532	21.1815	26.2	22.2	22.7346	78.4444	74	86	71.7692	23.4	31.5	25.6	25.0885	19.8926	24.9	21.5	21.0462
1984	12	9	31.9273	21.7208	10.2064	22.8	31.2	25.4	26.2	21.4	26	22.263	22.5846	89	67	74.3333	69.7308	24.6	30.2	24.6556	24.6385	20.8	24.2	20.7333	20.7385
1984	12	10	31.6	21.8391	9.76087	23.8	30.8	26	26.6	22.6	25.8	23.6	24	90	67	82	80	26.6	30	27.6	28.1	22.1	24.1	22.7	23
1984	12	11	31.8	21.7208	10.0792	23.6222	31.4	26	26.852	20.6037	26	24.2	22.6615	76.8519	66	86	70.1923	22.363	30.1	29	24.8154	19.1889	24.2	23.5	20.8538
1984	12	12	31.8	21.5957	10.2043	23.6	31.2	26	26.7	22.6	25.8	24.4	24.3	92	65	88	82	26.8	29.7	29.5	28.7	22.2	23.9	23.8	23.3
1984	12	13	32.4	21.675	10.725	23.8	31.8	26	26.9	21.4	26.2	24.6	24.1	81	65	89	78	23.9	30.4	30	28.1	20.4	24.3	24.1	22.9
1984	12	14	31.8	21.7458	10.0542	24	31.2	26	26.8	23.2	26.4	24.2	24.6	94	69	86	83	27.9	31.3	29	29.4	22.9	24.8	23.5	23.7
1984	12	15	31	21.6364	9.36364	24	30.2	25.6	26.4	23	25.8	24.4	24.4	92	71	91	84	27.4	30.4	29.8	29.2	22.6	24.3	24	23.6
1984	12	16	29	21.1875	7.8125	22.8	28.8	25.6	25.7	21.4	23.8	23.2	22.8	89	66	82	79	24.6	26.2	26.9	25.9	20.8	21.9	22.3	21.7
1984	12	17	30	21.3136	8.68636	23.2	28.8	26.2	26.1	21.6	24.4	23.8	23.3	87	70	82	80	24.8	27.7	27.9	26.8	20.9	22.8	22.9	22.2
1984	12	18	29.8	21.4042	8.39583	21.8	28.8	24.2	24.8	20.6	24.4	21.6	22.2	90	70	80	80	23.5	27.7	24.1	25.1	20.1	22.8	20.5	21.1
1984	12	19	30	21.475	8.525	22	28.8	23.7	24.5	19.8	24.2	21.8	21.9	82	69	85	79	21.7	27.2	24.9	24.6	18.8	22.5	21	20.8
1984	12	20	30	21.7696	8.23043	21.8	29.2	24.4	25	20	24.2	21.6	21.9	85	67	78	77	22.2	26.9	24	24.4	19.2	22.3	20.4	20.6
1984	12	21	30.6	21.4682	9.13182	21.6	30.2	25.6	25.8	18.6	25.4	23.2	22.4	76	68	82	75	19.5	29.3	26.9	25.2	17.1	23.7	22.3	21
1984	12	22	31	21.2364	9.76364	23.3	30.2	25.8	26.8962	20.2963	25.6	23.2	22.6259	76.6296	70	81	69.3704	21.9667	29.8	26.7	24.7222	18.8556	24	22.2	20.7593
1984	12	23	29.8	21.3478	8.45217	23.8	29	24.8	25.6	21.4	25.6	21.8	22.9	81	76	77	78	23.9	30.6	24.2	26.2	20.4	24.4	20.5	21.8
1984	12	24	31.4	21.2292	10.1708	22.8	30.6	25.2	26	21.8	26	23	23.6	92	70	83	82	25.5	30.6	26.7	27.6	21.4	24.4	22.1	22.7
1984	12	25	32.8	21.0957	11.7043	23.6	31.8	24.2	26	21.6	26.2	22.6	23.5	84	65	87	79	24.5	30.4	26.4	27.1	20.8	24.3	22	22.3
1984	12	26	30.6	21.0708	9.52917	23	30.6	24.6	25.7	21.4	25.8	22.2	23.1	87	69	81	79	24.4	30.1	25.2	26.6	20.7	24.2	21.2	22
1984	12	27	31.6	21.2739	10.3261	23.4	30.6	24.8	25.9	21	25.6	21.4	22.7	81	67	74	74	23.3	29.6	23.3	25.4	20	23.9	19.9	21.2
1984	12	28	31.4	21.3565	10.0435	23.2	29.4	25	25.6	21.4	22.6	21.2	21.7	86	56	72	71	24.3	23	22.7	23.3	20.6	19.7	19.5	20
1984	12	29	31.6	21.2783	10.3217	23.0593	30.6	25.4	26.7269	20	24.2	21.8	22.2423	76.2593	59	73	68.1538	21.4593	26	23.8	23.9731	18.4963	21.8	20.3	20.2731
1984	12	30	32	21.1917	10.8083	23.1	31.4	24.2	25.7	20.4	25.2	22.6	22.7	79	61	87	76	22.2	28	26.4	25.5	19.2	23	22	21.4
1984	12	31	31.8	21.1261	10.6739	21.6	30.2	25.4	25.6	18.6	25.6	21.8	22	76	70	73	73	19.5	29.8	23.8	24.4	17.1	24	20.3	20.5

## Sheet: 1985
			Temperature			Temperature				Temperature				Relative Humidity				Pressure				Dew temperature
Year	Month	Day	Maximum	Minimum	Max-Min	1899-12-31 07:00:00	1899-12-31 13:00:00	1899-12-31 19:00:00	Average	1899-12-31 01:00:00	1899-12-31 13:00:00	1899-12-31 19:00:00	Average	1899-12-31 01:00:00	1899-12-31 13:00:00	1899-12-31 19:00:00	Average	1899-12-31 07:00:00	1899-12-31 13:00:00	1899-12-31 19:00:00	Average	1899-12-31 07:00:00	1899-12-31 13:00:00	1899-12-31 19:00:00	Average		Month	Taverage	Hraverage
1985	1	1	33	20.5	12.5	22.8	32	24.2	25.8	21.4	25.6	21	22.7	89	60	75	75	24.6	28.7	22.8	25.3	20.8	23.3	19.6	21.2		January	26.7267	70.5422
1985	1	2	33.2	21.5	11.7	23.1286	32.8	26.8	27.2273	21.6	26.6	24.4	24.2	75.1923	62	82	66.8077	21.1654	30.8	29	23.9192	18.2962	24.5	23.5	20.2385		February	27.6607	69.2143
1985	1	3	33	22	11	22.8	32	26.8	27.1	20.6	26.4	24.6	23.9	82	65	84	77	22.8	30.8	29.5	27.7	19.6	24.5	23.8	22.7		March	27.9774	68.3226
1985	1	4	33.6	21.5	12.1	22.8	32	26.4	26.9	20.2	23.8	21.4	21.8	79	51	65	65	22	24.2	22.2	22.8	19	20.5	19.2	19.6		April	28.0167	66.9667
1985	1	5	32	21.5	10.5	22.8	31.8	25.8	26.5	20.6	23.8	22.6	22.3	82	52	76	70	22.8	24.3	25.3	24.1	19.6	20.6	21.3	20.5		May	27.3161	68.8387
1985	1	6	32.8	21.5	11.3	22.2	32.2	25.8	26.5	20	25.6	23.2	22.9	82	59	81	74	21.9	28.5	26.7	25.7	19	23.3	22.2	21.5		June	27.4761	68.0917
1985	1	7	32.2	21	11.2	22.2	31.8	25	26	20	24	21.2	21.7	82	53	72	69	21.9	24.8	22.7	23.1	19	20.9	19.5	19.8		July	27.729	66.4194
1985	1	8	32.4	21	11.4	22.2	31.8	26	26.5	19.6	24.8	22.6	22.3	79	57	75	70	21.1	26.8	25.2	24.4	18.4	22.2	21.2	20.6		August	28.1226	65.1935
1985	1	9	32.2	21.5	10.7	22.2	31.2	25.2	26	19.6	24.8	22.6	22.3	79	60	80	73	21.1	27.1	25.7	24.7	18.4	22.4	21.6	20.8		September	27.39	67
1985	1	10	32.4	21.5	10.9	22	32.2	26.2	26.7	20.2	24.6	21.2	22	85	54	64	68	22.5	26	21.9	23.5	19.4	21.7	19	20		October	27.1258	67.5484
1985	1	11	32.4	21.5	10.9	22	31.9	26.6	26.8	20.2	24.8	23	22.7	85	56	74	72	22.5	26.7	25.7	25	19.4	22.2	21.6	21		November	26.9381	67.1526
1985	1	12	32	21.5	10.5	22.2	31.6	26.4	26.6	20	24.4	23	22.5	82	56	75	71	21.9	25.9	25.9	24.6	19	21.7	21.7	20.8		December	25.9123	66.7395
1985	1	13	32	21	11	22.2	32	26.2	26.7	20.6	24.4	21.8	22.3	87	54	68	70	23.2	25.6	23.3	24	19.9	21.5	19.9	20.4
1985	1	14	32.8	21	11.8	21.6	32	26.2	26.5	18.6	25.2	23.2	22.3	76	58	78	71	19.5	27.6	26.5	24.5	17.1	22.7	22	20.6
1985	1	15	33	20	13	21.4	32.2	26.2	26.5	19.6	22.6	20.4	20.9	85	44	59	63	21.6	21.2	20.2	21	18.8	18.4	17.7	18.3
1985	1	16	32.4	20	12.4	22	32	25.2	26.1	19.6	23.4	21.4	21.5	80	49	72	67	21.2	23.2	23	22.5	18.5	19.9	19.8	19.4
1985	1	17	33.2	19	14.2	21.2	32.4	25.4	26.1	19.6	24.6	22.2	22.1	86	53	76	72	21.8	25.9	24.7	24.1	18.9	21.6	20.9	20.5
1985	1	18	33.4	20.5	12.9	22.6	32.4	25.8	26.6	20.4	23.8	21.4	21.9	82	49	68	67	22.5	23.9	22.6	23	19.4	20.4	19.5	19.7
1985	1	19	34.4	21.5	12.9	22.6	33.8	27	27.6	20	24.6	25.2	23.3	79	47	87	71	21.7	25	30.9	25.8	18.8	21.1	24.6	21.5
1985	1	20	34.4	21.5	12.9	22	33.6	26.2	27	19.6	25	23.4	22.7	80	50	79	70	21.2	26.1	27	24.8	18.5	21.8	22.3	20.9
1985	1	21	34.2	22	12.2	23.2	33.2	26.2	27.2	21	25.4	23.8	23.4	82	54	82	73	23.4	27.4	27.9	26.2	20	22.6	22.9	21.8
1985	1	22	32.4	22	10.4	22.8	31.4	25	26	21.4	24.6	22.8	22.9	89	58	83	76	24.6	26.5	26.3	25.8	20.8	22.1	21.9	21.6
1985	1	23	32.8	21.5	11.3	22.2	31.8	25.6	26.3	19.6	25.4	23	22.7	79	60	80	73	21.1	28.3	26.4	25.3	18.4	23.1	22	21.2
1985	1	24	33	21	12	23	32.4	26.2	27	20.6	25	23.2	22.9	81	55	78	71	22.7	26.9	26.5	25.3	19.5	22.3	22	21.3
1985	1	25	33	21.5	11.5	21.8	32.2	26.4	26.7	19	24.8	22.6	22.1	77	55	73	68	20.1	26.5	24.9	23.9	17.6	22	21.1	20.2
1985	1	26	32	21.5	10.5	22.4	31.6	26.8	26.9	19.6	25.4	23	22.7	78	61	73	70	21	28.4	25.6	25	18.3	23.2	21.5	21
1985	1	27	34.2	21	13.2	23.4	33.2	26.6	27.5	21	25.8	23.4	23.4	81	56	77	71	23.3	28.4	26.7	26.1	20	23.2	22.2	21.8
1985	1	28	32.6	21	11.6	23	32	27	27.3	20.2	25.6	24.2	23.3	78	60	80	73	21.8	28.7	28.4	26.3	18.9	23.3	23.2	21.8
1985	1	29	33.4	21.5	11.9	22.8	32.6	26.8	27.3	20	25.8	22.6	22.8	78	59	70	69	21.6	28.8	24.7	25	18.7	23.4	20.9	21
1985	1	30	33.6	21.5	12.1	22.6	33	26.8	27.3	21	25.8	21.6	22.8	87	57	64	69	23.8	28.5	22.4	24.9	20.3	23.3	19.3	21
1985	1	31	33	21.0773	11.9227	21.8	32.8	27.2	27.3	19.6	25.8	24	23.1	82	58	77	72	21.4	28.7	27.8	25.9	18.6	23.3	22.8	21.6
1985	2	1	34.4	19	15.4	19.8	34	27.6	27.3	16.8	26.2	25	22.7	74	54	81	70	17.2	28.9	30	25.4	15.1	23.5	24.1	20.9
1985	2	2	35	20	15	22	32.8	27.4	27.4	19.6	26	24.6	23.4	80	59	80	73	21.2	29.2	29.1	26.5	18.5	23.6	23.6	21.9
1985	2	3	35	20	15	22	33	27.2	27.4	19.6	26.2	25	23.6	80	59	84	74	21.2	29.6	30.2	27	18.5	23.9	24.2	22.2
1985	2	4	36.4	19.5	16.9	23	36	26.6	28	20.4	24.8	23.2	22.8	79	40	75	65	22.3	24	26.2	24.2	19.2	20.5	21.9	20.5
1985	2	5	35	22	13	22.8	33.8	26.6	27.5	20.4	25.6	23.6	23.2	81	52	78	70	22.4	27.5	27.2	25.7	19.3	22.7	22.5	21.5
1985	2	6	35	20	15	20.8	34.4	27.6	27.6	19	23.8	22.6	21.8	85	42	65	64	20.8	22.6	24.2	22.5	18.1	19.5	20.5	19.4
1985	2	7	35.4	22	13.4	23.2	34	28.4	28.5	21.4	26	24.2	23.9	86	53	71	70	24.3	28.4	27.5	26.7	20.6	23.2	22.6	22.2
1985	2	8	35.4	21.5	13.9	22	34	27.8	27.9	20.2	26.6	24.2	23.7	85	56	75	72	22.5	30	27.9	26.8	19.4	24.1	22.9	22.1
1985	2	9	32.6	21.5	11.1	23.6	31.8	27.6	27.6	21.4	25.8	23.4	23.5	83	62	71	72	24	29.3	26	26.5	20.5	23.7	21.8	22
1985	2	10	32.8	23	9.8	23.8	31.8	26.4	27.1	21.4	26	24.4	23.9	81	64	85	77	23.9	29.8	29.3	27.7	20.4	24	23.7	22.7
1985	2	11	34.8	23	11.8	23.8	33.8	27.4	28.1	21.6	26.2	24	23.9	83	55	76	71	24.4	29.1	27.6	27	20.7	23.6	22.7	22.3
1985	2	12	34.4	21.5	12.9	22.4	33.6	27.2	27.6	20.2	25.6	23.4	23.1	82	53	73	69	22.2	27.6	26.3	25.4	19.2	22.7	21.9	21.3
1985	2	13	34.4	21.5	12.9	22.6	32.4	26.6	27.1	20.2	25.2	23.4	22.9	81	56	77	71	22.1	27.4	26.7	25.4	19.1	22.6	22.2	21.3
1985	2	14	34.4	22	12.4	22.4	32.6	27	27.3	20	25.2	23	22.7	81	55	72	69	21.8	27.2	25.5	24.9	18.9	22.5	21.4	20.9
1985	2	15	34.4	21.5	12.9	24	33.6	28.6	28.7	21.6	25.8	24.2	23.9	81	54	70	68	24.2	28.1	27.3	26.6	20.6	23	22.6	22.1
1985	2	16	33.2	22	11.2	22.4	32	28.4	27.8	19.6	24.6	23.4	22.5	78	55	66	66	21	26.1	25.5	24.2	18.3	21.8	21.4	20.5
1985	2	17	34.2	22.5	11.7	23.4	32.9	27	27.6	20.6	25.8	23.2	23.2	78	57	73	69	22.4	28.6	26	25.7	19.3	23.3	21.7	21.5
1985	2	18	35.8	23	12.8	24.2	33.6	28.2	28.5	22	25.8	23.2	23.7	83	54	66	68	25	28.1	25.2	26.1	21.1	23	21.2	21.8
1985	2	19	33.4	22	11.4	24.2	32.6	28	28.2	21.4	25	23.6	23.3	78	54	70	67	23.7	26.7	26.3	25.6	20.2	22.2	21.9	21.4
1985	2	20	34.1	22	12.1	23.8	33.2	29.8	29.1	21.2	25.6	24.4	23.7	80	55	65	66	23.5	27.9	27	26.1	20.1	22.9	22.4	21.8
1985	2	21	33	22.5	10.5	23	32.4	27.8	27.8	20.4	25	24.2	23.2	79	55	75	70	22.3	26.9	27.9	25.7	19.2	22.3	22.9	21.5
1985	2	22	31.4	22.5	8.9	23.4	30.6	26.4	26.7	21.2	25	22.4	22.9	83	64	71	73	23.7	28	24.5	25.4	20.3	23	20.8	21.3
1985	2	23	31.4	22	9.4	23.4	30.6	26.4	26.7	21.2	25	22.4	22.9	83	64	71	73	23.7	28	24.5	25.4	20.3	23	20.8	21.3
1985	2	24	32.6	20.5	12.1	21.2	32.1	26.6	26.6	18.8	24.2	23	22	80	52	74	69	20.1	25.1	25.7	23.6	17.6	21.1	21.6	20.1
1985	2	25	33	20.5	12.5	23	32.8	26.8	27.3	20	24	20.6	21.5	76	49	57	61	21.4	24.1	20.2	21.9	18.6	20.5	17.7	18.9
1985	2	26	33.4	20	13.4	22.6	32.4	27.2	27.4	18.2	24.6	23.4	22.1	66	53	73	64	18	25.9	26.3	23.4	15.9	21.6	21.9	19.8
1985	2	27	33.4	21.5	11.9	22.4	33.2	28	27.9	20.4	24.4	23	22.6	84	49	66	66	22.7	24.8	24.8	24.1	19.5	21	21	20.5
1985	2	28	33.4	19.5	13.9	23.6	33	27.2	27.8	21.8	25.4	23.4	23.5	86	55	73	71	24.9	27.5	26.3	26.2	21.1	22.7	21.9	21.9
1985	3	1	34.6	22	12.6	23.6	33.8	27.4	28	22	25.2	23.2	23.5	87	50	70	69	25.4	26.5	25.7	25.9	21.3	22	21.5	21.6
1985	3	2	34	22.5	11.5	24.6	33.2	28	28.5	22	25.6	23	23.5	80	55	66	67	24.7	27.9	24.8	25.8	20.9	22.9	21	21.6
1985	3	3	32	17.5	14.5	24	30.8	25.2	26.3	21.6	24.4	22	22.7	81	59	76	72	24.2	26.4	24.4	25	20.6	22	20.7	21.1
1985	3	4	33.8	23.5	10.3	24	33.2	27.6	28.1	22.6	25.6	23.4	23.9	89	55	71	71	26.5	27.9	26	26.8	22	22.9	21.8	22.2
1985	3	5	33.2	22.5	10.7	23.4	32.5	28	28	20.6	24.8	21.4	22.3	78	54	56	63	22.4	26.3	21.2	23.3	19.3	21.9	18.4	19.9
1985	3	6	33.9	22.5	11.4	22.8	32.8	28.2	28	21.4	25.2	22.2	22.9	89	55	60	68	24.6	27.1	22.9	24.8	20.8	22.4	19.6	21
1985	3	7	34.9591	22	12.9591	22.8	34.8	28.6	28.7	19.6	25.4	23.4	22.8	75	47	65	62	20.7	26.3	25.4	24.2	18.1	21.9	21.4	20.5
1985	3	8	34.9	18	16.9	24.2	33.6	28	28.5	21.6	25.4	23.4	23.5	80	52	68	67	24.1	27.1	25.8	25.7	20.5	22.4	21.6	21.5
1985	3	9	34.2	22.5	11.7	24	33.6	27.4	28.1	22	25.8	22.6	23.5	84	54	67	68	25.1	28.1	24.3	25.9	21.2	23	20.6	21.6
1985	3	10	32.6	22.5	10.1	23	32.2	27	27.3	21.2	24.8	22.6	22.9	85	55	69	70	24	26.5	24.6	25	20.4	22	20.8	21.1
1985	3	11	32	22.5	9.5	24	31.4	26.2	27	21.8	24.2	22	22.7	83	56	70	69	24.7	25.5	23.7	24.6	20.9	21.4	20.2	20.8
1985	3	12	32.4	23	9.4	23.8	32.2	26.4	27.2	22	24.2	22.6	22.9	86	52	73	70	25.3	25	24.9	25.1	21.3	21.1	21.1	21.1
1985	3	13	33.6	22.5	11.1	23.6	32.6	26.4	27.3	20.4	25.4	22.6	22.8	75	56	73	68	21.9	27.8	24.9	24.9	18.9	22.8	21.1	20.9
1985	3	14	33.6	21.5	12.1	23.4	32.6	26.4	27.2	21.2	25.8	22.4	23.1	83	59	71	71	23.7	28.8	24.5	25.7	20.3	23.4	20.8	21.5
1985	3	15	35.4	21.5	13.9	22.8	33.6	28	28.1	19.6	26.4	23.8	23.3	75	57	71	68	20.7	29.7	26.7	25.7	18.1	24	22.2	21.4
1985	3	16	34.6	22	12.6	23	33.2	27	27.5	21.2	26.4	23.6	23.7	85	59	76	73	24	30	26.9	27	20.4	24.1	22.3	22.3
1985	3	17	35.6	22.5	13.1	23.6	34.8	28	28.6	21	27.4	24.2	24.2	80	57	73	70	23.2	31.7	27.7	27.5	19.9	25	22.8	22.6
1985	3	18	36	23	13	24	35	27.8	28.6	21.2	27	24.4	24.2	78	54	76	69	23.4	30.5	28.3	27.4	20	24.3	23.2	22.5
1985	3	19	33.7	23.5	10.2	24.2	32.2	27.6	27.9	21.4	26.6	24.2	24.1	78	65	76	73	23.7	31.2	28	27.6	20.2	24.7	22.9	22.6
1985	3	20	34.4	22	12.4	23.6	33.6	28.8	28.7	20.4	26.2	24	23.5	75	56	68	66	21.9	29.2	26.7	25.9	18.9	23.7	22.2	21.6
1985	3	21	36.6	22	14.6	23.2	35.2	28.8	29	19.6	26.8	23.6	23.3	72	52	65	63	20.5	29.8	25.7	25.3	17.9	24	21.6	21.1
1985	3	22	35.1	23	12.1	23.6	34.2	28.2	28.6	20.4	27	24.2	23.9	75	58	72	68	21.9	31	27.6	26.8	18.9	24.6	22.7	22.1
1985	3	23	36.4	22	14.4	24.6	36.2	30.8	30.6	21.2	26.8	24	24	74	49	57	60	23	29.1	25.4	25.8	19.7	23.6	21.4	21.6
1985	3	24	35.4	22	13.4	23.6	34.8	28.2	28.7	20.6	25.8	23.6	23.3	77	49	68	65	22.3	27.4	26.1	25.3	19.3	22.6	21.8	21.2
1985	3	25	35	22.5	12.5	23.4	34	28.8	28.8	20.2	26	23.8	23.3	75	53	66	65	21.6	28.4	26.2	25.4	18.7	23.2	21.9	21.3
1985	3	26	30.4	23.5	6.9	24.2	29.8	24.6	25.8	21	24.6	22	22.5	75	66	80	74	22.8	27.5	24.7	25	19.6	22.7	20.9	21.1
1985	3	27	33	23.5	9.5	24.4	31.8	26.6	27.4	21.2	25.6	23.4	23.4	76	61	77	71	23.1	28.8	26.7	26.2	19.8	23.4	22.2	21.8
1985	3	28	34.2	21.5	12.7	23.6	33.8	27.8	28.3	21.2	26	23.6	23.6	81	54	71	69	23.6	28.5	26.4	26.2	20.2	23.3	22	21.8
1985	3	29	33.4	23	10.4	24.2	32.8	26.6	27.5	21.6	25.4	23	23.3	80	56	74	70	24.1	27.6	25.7	25.8	20.5	22.7	21.6	21.6
1985	3	30	33.8	24	9.8	24.8	33.4	25.6	27.4	21.2	26.2	22.4	23.3	73	57	76	69	22.8	29.3	25	25.7	19.6	23.7	21.1	21.5
1985	3	31	34.2	23	11.2	24.8	33.2	26.2	27.6	22.2	26.6	21.8	23.5	80	60	68	70	25.1	30.5	23.3	26.3	21.1	24.4	19.9	21.8
1985	4	1	33.4	24	9.4	24.6	31.6	25.8	27	21.4	24.6	20.6	22.2	76	57	63	65	23.4	26.4	20.9	23.6	20	22	18.2	20.1
1985	4	2	32.4	22.612	9.788	24	31.2	26.6	27.1	21	24.6	22.2	22.6	77	59	69	68	22.9	26.6	23.9	24.5	19.7	22.1	20.4	20.7
1985	4	3	32.4	22.772	9.628	23.4	31.8	25.6	26.6	22.4	25.8	21.2	23.1	92	62	68	74	26.4	29.3	22.3	26	22	23.7	19.3	21.7
1985	4	4	32.8	21.5	11.3	23.6	32.5	25.8	26.9	20.4	25.8	21.6	22.6	75	59	69	68	21.9	28.9	23.1	24.6	18.9	23.5	19.8	20.7
1985	4	5	34	23	11	23.6	32.8	26.6	27.4	20.2	26	22.2	22.8	74	59	69	67	21.5	29.2	23.9	24.9	18.6	23.6	20.4	20.9
1985	4	6	35.4	23	12.4	24.6	35	28	28.9	21.2	26.4	23.2	23.6	74	51	67	64	23	28.8	25.3	25.7	19.7	23.4	21.3	21.5
1985	4	7	35.4	23.5	11.9	24.2	34	28.2	28.7	20	26.2	24.6	23.6	68	54	75	66	20.7	28.9	28.6	26.1	18	23.5	23.3	21.6
1985	4	8	35.4	23.5	11.9	25	35	28.4	29.2	21.2	26.8	23.6	23.9	72	53	67	64	22.7	29.9	26	26.2	19.5	24	21.7	21.8
1985	4	9	33.2	23.5	9.7	24.4	31.2	25.8	26.8	20.2	24.8	21.6	22.2	69	60	69	66	20.9	27.1	23.1	23.7	18.2	22.4	19.8	20.2
1985	4	10	34.8	22.76	12.04	24.8	34.2	26.4	28	21.4	27	22.4	23.6	74	58	71	68	23.3	31	24.5	26.2	19.9	24.6	20.8	21.8
1985	4	11	34.8	23	11.8	23.8	34	26.8	27.8	20	26.6	22.2	22.9	71	56	67	65	20.9	30	23.8	24.9	18.2	24.1	20.3	20.9
1985	4	12	36.8	22	14.8	24	35.8	28.4	29.1	21.6	26.6	23.2	23.8	81	49	65	65	24.2	28.8	25.1	26	20.6	23.4	21.1	21.7
1985	4	13	36.8	21.5	15.3	23.8	33.4	29.2	28.9	21.2	25	25.2	23.8	80	51	73	68	23.5	26.2	29.4	26.4	20.1	21.9	23.8	21.9
1985	4	14	36.4	21	15.4	24.4	35.4	30	30	20.4	26.2	24	23.5	70	49	61	60	21.4	28	25.9	25.1	18.6	23	21.7	21.1
1985	4	15	35	23	12	24.6	34.4	26.6	28.1	22.6	26.4	23.2	24.1	84	54	75	71	26.1	29.2	26.2	27.2	21.8	23.7	21.9	22.4
1985	4	16	37	20.5	16.5	25	35.2	29.8	30	22	27	25.2	24.7	77	53	69	67	24.5	30.3	29.1	28	20.8	24.3	23.6	22.9
1985	4	17	35.4	23	12.4	24.4	35.2	29.4	29.6	22.2	26.6	23.8	24.2	83	51	63	66	25.3	29.2	25.8	26.8	21.3	23.7	21.6	22.2
1985	4	18	33.8	23.5	10.3	24.8	32.6	28.2	28.5	21.4	26	23.2	23.5	74	60	66	67	23.3	29.3	25.2	25.9	19.9	23.7	21.2	21.6
1985	4	19	36	23.5	12.5	25	35.2	29.6	29.9	22.2	25.8	23.2	23.7	79	48	59	62	24.9	27.1	24.3	25.4	21.1	22.4	20.6	21.4
1985	4	20	35.4	23.5	11.9	24.8	33.2	29	29	21.6	25.4	23.6	23.5	76	54	64	65	23.7	27.4	25.6	25.6	20.2	22.6	21.5	21.4
1985	4	21	35	23	12	24.2	33	27	27.8	21	25.4	22.6	23	75	55	69	66	22.8	27.5	24.6	24.9	19.6	22.7	20.8	21
1985	4	22	33.6	23.5	10.1	25.8	33.4	26.2	27.9	22.2	25.2	23.4	23.6	74	52	79	68	24.4	26.7	27	26	20.7	22.2	22.3	21.7
1985	4	23	34.4	23	11.4	24	33.6	26	27.4	21	25.6	22.4	23	77	53	74	68	22.9	27.6	24.7	25.1	19.7	22.7	20.9	21.1
1985	4	24	33.4	24	9.4	25.4	32.4	25.8	27.4	23.2	24.8	21.4	23.1	83	54	68	69	27	26.4	22.6	25.3	22.4	22	19.5	21.3
1985	4	25	32.6	23.5	9.1	24.2	32.4	25.2	26.8	20.4	25.8	21	22.4	71	60	69	67	21.5	28.9	22.1	24.2	18.7	23.5	19.1	20.4
1985	4	26	33.6	22.5	11.1	24	32.6	26.8	27.5	23	26.2	22.6	23.9	92	61	70	74	27.4	29.9	24.7	27.3	22.6	24	20.9	22.5
1985	4	27	33.4	23.5	9.9	25.4	31.6	24	26.3	21.6	24	20.2	21.9	72	54	71	66	23.3	24.9	21.2	23.1	20	21	18.4	19.8
1985	4	28	33.2	21.5	11.7	23.4	32.6	26.8	27.4	20	25.4	22.2	22.5	74	56	67	66	21.2	27.8	23.8	24.2	18.4	22.8	20.3	20.5
1985	4	29	33	22.5	10.5	23	31.8	26.4	26.9	20	26.2	22	22.7	76	65	69	70	21.4	30.4	23.6	25.1	18.6	24.3	20.1	21
1985	4	30	33.4	22.5	10.9	24.2	32.6	26.8	27.6	21.2	26	22.6	23.3	77	60	70	69	23.2	29.3	24.7	25.7	19.9	23.7	20.9	21.5
1985	5	1	30.6	22	8.6	23	30.2	25.4	26	19.6	24.2	21.2	21.7	73	61	69	68	20.6	26.3	22.4	23.1	18	21.9	19.3	19.7
1985	5	2	33	22	11	25	32.8	25.8	27.3	21.6	25.8	22.4	23.3	74	58	75	69	23.6	28.7	24.9	25.7	20.1	23.3	21	21.5
1985	5	3	32.4	25.5	6.9	25.8	32	26	27.5	21.6	25.8	21.4	22.9	69	61	67	66	23.1	29.2	22.5	24.9	19.8	23.6	19.4	20.9
1985	5	4	30.6	22.812	7.788	25	30	24.8	26.1	23.8	25.8	21.2	23.6	91	72	73	78	28.7	30.5	22.8	27.3	23.4	24.4	19.6	22.4
1985	5	5	32	22.5	9.5	26.2	31.6	25.8	27.4	23	25.2	22.4	23.5	77	60	75	70	26	27.9	24.9	26.3	21.7	22.9	21	21.9
1985	5	6	32.4	22.5	9.9	25.6	32.2	27.4	28.1	23.2	25.4	22.6	23.7	82	58	67	69	26.9	28	24.3	26.4	22.3	23	20.6	22
1985	5	7	32.2	24	8.2	24.8	31.6	26.4	27.3	21.6	24.4	22.6	22.9	76	56	73	68	23.7	25.9	24.9	24.8	20.2	21.7	21.1	21
1985	5	8	31.4	24	7.4	24.8	30.8	25.4	26.6	20.6	24.8	21.2	22.2	69	62	69	67	21.5	27.4	22.4	23.8	18.7	22.6	19.3	20.2
1985	5	9	31.2	23.5	7.7	24.6	30	26.6	27	21.4	24.2	21.8	22.5	76	62	66	68	23.4	26.4	23	24.3	20	22	19.7	20.6
1985	5	10	33.6	23	10.6	25.4	33.4	26.6	28	22	26.2	23.2	23.8	75	57	75	69	24.2	29.3	26.2	26.6	20.6	23.7	21.9	22.1
1985	5	11	29.2	23	6.2	23.6	29.2	25.8	26.1	20.2	24.6	21.4	22.1	74	69	68	70	21.5	27.9	22.6	24	18.6	22.9	19.5	20.3
1985	5	12	27.8	22	5.8	22.4	26.2	24.4	24.4	19.2	22	24	21.7	74	70	97	80	20.2	23.7	29.6	24.5	17.6	20.2	23.9	20.6
1985	5	13	31.4	21.5	9.9	23.8	29.8	24.6	25.7	21.6	24.2	20.2	22	83	63	67	71	24.4	26.6	20.8	23.9	20.7	22.1	18.1	20.3
1985	5	14	33	23.5	9.5	24	32.5	26.8	27.5	23	25.4	23	23.8	92	57	73	74	27.4	27.8	25.6	27	22.6	22.8	21.5	22.3
1985	5	15	33.8	23	10.8	25.8	33.6	27	28.3	22.6	25.8	23.4	23.9	76	54	74	68	25.3	28.1	26.4	26.6	21.3	23	22	22.1
1985	5	16	33.8	23	10.8	25.8	33.6	27	28.3	22.6	25.8	23.4	23.9	76	54	74	68	25.3	28.1	26.4	26.6	21.3	23	22	22.1
1985	5	17	29.4	22.5	6.9	25.4	28.6	24.4	25.7	20.2	24	20	21.4	63	69	67	66	20.3	26.8	20.5	22.6	17.7	22.3	17.9	19.3
1985	5	18	31.8	21.5	10.3	23.2	30.4	24.8	25.8	20.4	25.4	21	22.3	78	67	72	72	22.1	29.2	22.4	24.6	19.1	23.6	19.3	20.7
1985	5	19	33.4	22	11.4	25.2	25.8	26	25.8	21.4	22.6	22.6	22.2	72	76	75	74	23	25.3	25.2	24.5	19.8	21.3	21.2	20.8
1985	5	20	32.8	22	10.8	25.4	32.4	27.2	28.1	22.4	25.6	23.4	23.8	78	58	73	70	25.1	28.4	26.3	26.6	21.2	23.2	21.9	22.1
1985	5	21	31.8	23	8.8	24.8	31.4	25.6	26.9	21.2	25	23.2	23.1	73	60	82	72	22.8	27.5	26.9	25.7	19.6	22.7	22.3	21.5
1985	5	22	33.4	23.5	9.9	24.2	32.8	27	27.8	21	26.2	23.6	23.6	75	60	76	70	22.8	29.7	26.9	26.5	19.6	23.9	22.3	21.9
1985	5	23	33.6	23.5	10.1	25.4	33.4	27.2	28.3	21.6	25.4	23.6	23.5	72	53	74	66	23.3	27.2	26.8	25.8	20	22.5	22.2	21.6
1985	5	24	34.4	23.5	10.9	25.8	34	27.4	28.6	23	25.2	22.8	23.7	79	50	68	66	26.3	26.3	24.8	25.8	21.9	21.9	20.9	21.6
1985	5	25	34.6	24	10.6	26.8	33.4	27.2	28.7	22.4	26.6	23.4	24.1	69	59	73	67	24.2	30.4	26.3	27	20.6	24.3	21.9	22.3
1985	5	26	33.6	23	10.6	26	32.2	27.8	28.5	22.6	24.6	21.8	23	75	54	60	63	25.2	26	22.2	24.5	21.2	21.7	19.2	20.7
1985	5	27	33.2	23	10.2	26	32.6	26.2	27.8	22.4	24.8	21.6	22.9	74	53	67	65	24.7	26.2	22.8	24.6	20.9	21.9	19.6	20.8
1985	5	28	34.4	22.5	11.9	25.6	33.4	27.4	28.5	21.4	25	22.6	23	69	51	67	62	22.8	26.2	24.3	24.4	19.6	21.9	20.6	20.7
1985	5	29	33	23.5	9.5	26.2	32.2	27.4	28.3	22.6	24.4	22.8	23.3	74	53	68	65	25.1	25.5	24.8	25.1	21.1	21.4	20.9	21.2
1985	5	30	34.8	23.5	11.3	26.2	33	28	28.8	23	25.2	23.8	24	77	54	71	67	26	27	26.7	26.6	21.7	22.3	22.2	22.1
1985	5	31	35	24	11	25.8	34	25.4	27.6	21.6	25.2	22.4	23.1	69	50	78	66	23.1	26.3	25.1	24.8	19.8	21.9	21.2	21
1985	6	1	32.2	24	8.2	24.8	31.4	26	27	21.2	24.6	22.4	22.7	73	58	74	68	22.8	26.5	24.7	24.7	19.6	22.1	20.9	20.9
1985	6	2	30.4	22.5	7.9	23.8	29.2	24	25.3	20.2	23	20.2	21.1	72	59	71	68	21.3	24.1	21.2	22.2	18.5	20.5	18.4	19.1
1985	6	3	29.2	23	6.2	24	29	26.6	26.5	20.2	23.4	22.8	22.1	71	63	73	69	21.2	25.1	25.3	23.9	18.4	21.2	21.3	20.3
1985	6	4	31.6	23	8.6	24	30	25.8	26.4	20.4	24.2	21.2	21.9	73	62	67	67	21.6	26.4	22.2	23.4	18.8	22	19.2	20
1985	6	5	33.4	22	11.4	23.6	32.2	25.6	26.8	19.6	26.4	21.2	22.4	69	64	68	67	20.2	30.6	22.3	24.4	17.7	24.5	19.3	20.5
1985	6	6	31.4	23	8.4	23.8	30.2	25.2	26.1	20.2	25	21.4	22.2	72	66	72	70	21.3	28.3	23	24.2	18.5	23.1	19.8	20.5
1985	6	7	30.4	23	7.4	24.2	29	26.2	26.4	21.4	23.8	21	22.1	78	65	63	69	23.7	26.1	21.5	23.7	20.2	21.8	18.7	20.2
1985	6	8	32	23.5	8.5	25.6	31.8	25.4	27	22	25	21.4	22.8	73	58	71	67	24.1	27.3	22.9	24.7	20.5	22.5	19.7	20.9
1985	6	9	33.4	23.5	9.9	24.8	32.2	23.4	26	21.4	26	19.4	22.3	74	62	69	68	23.3	29.6	19.9	24.3	19.9	23.9	17.4	20.4
1985	6	10	30	23	7	23.4	29.6	24	25.3	20	24.6	21.2	21.9	74	67	78	73	21.2	27.7	23.4	24.1	18.4	22.8	20	20.4
1985	6	11	32.2	23	9.2	25	31.4	27.2	27.7	22.2	25.6	23.8	23.9	79	63	76	73	24.9	29.1	27.3	27.1	21.1	23.6	22.5	22.4
1985	6	12	31.6	22	9.6	24.2	30.6	23.4	25.4	22	25.2	19.6	22.3	83	65	71	73	25	28.5	20.3	24.6	21.1	23.3	17.8	20.7
1985	6	13	32.6	22	10.6	24.2	31.4	27.8	27.8	21.4	24.8	22.6	22.9	78	59	64	67	23.7	27	24	24.9	20.2	22.4	20.5	21
1985	6	14	33	22	11	23.6	32.2	27.4	27.6	21	25.6	23.2	23.3	80	59	70	70	23.2	28.5	25.7	25.8	19.9	23.3	21.5	21.6
1985	6	15	32.8	22.5	10.3	24	33.2	27	27.8	21.2	26.4	24.2	23.9	78	59	80	72	23.4	30	28.4	27.2	20	24.1	23.2	22.4
1985	6	16	33	23.8	9.2	25.1444	32.8	27.2286	28.0474	22.2962	24.4	23.268	23.572	78.6	51	72.48	68.75	24.976	25.1	26.08	25.9833	21.004	21.2	21.636	21.5917
1985	6	17	34.4	22.5	11.9	24.9	32.8	26.2	27.5	22.6	25.6	23	23.7	82	57	77	72	25.9	28.1	26	26.7	21.7	23	21.7	22.2
1985	6	18	34.4	22	12.4	25.4	32.4	27.2	28.1	22.4	25	23.2	23.5	78	55	72	68	25.1	26.9	25.8	25.9	21.2	22.3	21.6	21.7
1985	6	19	34.4	23.5	10.9	24.8	34.4	27.8	28.7	22.6	26.6	24	24.4	83	55	73	70	26	29.8	27.4	27.7	21.7	24	22.6	22.8
1985	6	20	34.4	23	11.4	24	34.4	29	29.1	21.2	26.4	24.2	23.9	78	54	68	67	23.4	29.2	27.1	26.5	20	23.7	22.4	22
1985	6	21	35.6	24	11.6	24.8	35.2	30.4	30.2	21.4	26.8	24.6	24.3	74	52	63	63	23.3	29.8	27.2	26.7	19.9	24	22.4	22.1
1985	6	22	35.8	24	11.8	25.2704	35.2	27.6	28.2364	24	27.2	24.4	25.2	78.7692	54	77	68	25.3231	30.9	28.5	26.0042	21.2038	24.6	23.2	21.6167
1985	6	23	35.2	23.5	11.7	24.8	35	27.8	28.8	21.6	25.6	22.4	23.2	76	48	63	62	23.7	26.7	23.6	24.7	20.2	22.2	20.1	20.9
1985	6	24	35.4	24.5	10.9	25	35	21.6	25.8	21.8	25.6	19.2	22.2	76	48	80	68	24	26.7	20.7	23.8	20.5	22.2	18	20.2
1985	6	25	33.8	22.4808	11.3192	25.4	33.8	26.4	28	21.6	25.4	22.8	23.3	72	51	74	66	23.3	27	25.4	25.2	20	22.3	21.4	21.2
1985	6	26	34.4	23.5	10.9	24.4	32.6	25.6	27	21.6	25.2	22.4	23.1	78	55	76	70	24	27.2	25	25.4	20.4	22.5	21.1	21.3
1985	6	27	32.9	23	9.9	24.6	32	27.4	27.9	21.6	24.6	22.8	23	77	55	68	67	23.8	26.1	24.8	24.9	20.3	21.8	20.9	21
1985	6	28	34.4	23.5	10.9	25.4	33.2	27.4	28.4	22.4	25.6	22.6	23.5	78	55	67	66	25.1	27.9	24.3	25.8	21.2	22.9	20.6	21.6
1985	6	29	34.6	23.5	11.1	25.4	34	30	29.9	22	26.8	24.2	24.3	75	57	62	65	24.2	30.6	26.4	27.1	20.6	24.4	22	22.3
1985	6	30	35	23.5	11.5	25.4	34.4	29	29.5	22.2	24.8	23.2	23.4	76	46	62	61	24.7	25.1	24.7	24.8	20.9	21.1	20.9	21
1985	7	1	34.8	23	11.8	25.4	34.6	27.6	28.8	22.6	25.8	23.6	24	79	50	72	67	25.6	27.5	26.5	26.5	21.5	22.7	22.1	22.1
1985	7	2	34	22.5	11.5	24.8	33.2	25.2	27.1	21.4	25	21.6	22.7	74	52	73	66	23.3	26.4	23.5	24.4	19.9	22	20.1	20.6
1985	7	3	32.6	23	9.6	23.4	32	28.8	28.3	20.2	25	23.4	22.9	75	57	64	65	21.6	27.1	25.3	24.7	18.7	22.4	21.3	20.8
1985	7	4	34.4	23	11.4	24	33.2	26.4	27.5	21.4	25.4	22	22.9	80	54	69	67	23.8	27.4	23.6	24.9	20.3	22.6	20.1	21
1985	7	5	37.2	22.5	14.7	24	36.6	32.2	31.3	21.2	26	24.6	23.9	78	44	54	59	23.4	26.7	26	25.4	20	22.2	21.7	21.3
1985	7	6	35.6	22.5	13.1	25.2	35.2	29.2	29.7	21.4	25.4	23.6	23.5	72	46	63	60	23	26.1	25.5	24.9	19.8	21.8	21.4	21
1985	7	7	35	25.5	9.5	26	33.4	27.2	28.5	21.8	24.6	22.8	23.1	70	49	69	63	23.4	25.2	24.9	24.5	20	21.2	21	20.8
1985	7	8	32.4	24	8.4	24.6	31.4	26.8	27.4	21.2	24.4	22.6	22.7	74	57	70	67	23	26	24.7	24.6	19.7	21.7	20.9	20.8
1985	7	9	30.6	23	7.6	24.2	30	23.2	25.2	21.2	24	19.6	21.6	77	61	72	70	23.2	25.9	20.5	23.2	19.9	21.7	17.9	19.8
1985	7	10	34.6	22	12.6	26	33	25	27.3	23.4	25.8	21	23.4	81	57	70	69	27.1	28.5	22.3	26	22.4	23.3	19.2	21.6
1985	7	11	33.8	22	11.8	25.6	33.2	25.2	27.3	22.6	25.6	21.2	23.1	78	55	70	68	25.5	27.9	22.6	25.3	21.4	22.9	19.4	21.2
1985	7	12	34	22.5	11.5	24.2	33.4	27.2	28	21.4	24.8	22.6	22.9	78	50	68	65	23.7	25.7	24.4	24.6	20.2	21.6	20.7	20.8
1985	7	13	34.8	23.5	11.3	25.2	33.8	27.8	28.6	22.4	25	22.6	23.3	79	49	64	64	25.3	26	24	25.1	21.3	21.7	20.5	21.1
1985	7	14	34.4	23.5	10.9	26	33.6	26.4	28.1	22.8	25.2	21.6	23.2	76	51	66	64	25.7	26.6	22.7	25	21.5	22.1	19.5	21
1985	7	15	31.2	23	8.2	25	30.4	27.6	27.6	21.4	25.2	22	22.9	73	66	62	67	23.1	28.7	22.8	24.9	19.8	23.3	19.6	20.9
1985	7	16	34	22	12	24.2	33.2	23.6	26.2	20.4	24.8	19.6	21.6	71	51	69	64	21.5	25.8	20.2	22.5	18.7	21.6	17.7	19.3
1985	7	17	34	21.4	12.6	24.2	33.2	23.6	26.2	20.4	24.8	19.6	21.6	71	51	69	64	21.5	25.8	20.2	22.5	18.7	21.6	17.7	19.3
1985	7	18	32.6	23	9.6	23.8	32	23.4	25.6	20	24.4	19.2	21.2	71	54	68	64	20.9	25.6	19.5	22	18.2	21.5	17.1	18.9
1985	7	19	34.6	23	11.6	23.8	34	28	28.5	20.2	25.4	24.4	23.3	72	51	75	66	21.3	26.9	28.2	25.5	18.5	22.3	23.1	21.3
1985	7	20	31.2	23.5	7.7	24.8	29.8	26	26.6	21.6	25.6	24	23.7	76	72	85	77	23.7	30.1	28.5	27.4	20.2	24.1	23.3	22.5
1985	7	21	33.2	22.5	10.7	23.8	32.4	26.6	27.4	19.4	25.2	22.4	22.3	67	56	70	64	19.7	27.4	24.4	23.8	17.2	22.6	20.7	20.2
1985	7	22	32.6	23	9.6	24.4	31.8	26.4	27.3	20.6	25.4	22.6	22.9	71	60	73	68	21.8	28.3	24.9	25	18.9	23.1	21.1	21
1985	7	23	34.2	23.5	10.7	24.6	33.2	28.6	28.8	21.2	25.8	23.6	23.5	74	56	66	65	23	28.4	25.9	25.7	19.7	23.2	21.7	21.5
1985	7	24	31.8	22.5	9.3	24.2	30.4	28	27.6	21.4	24.2	23	22.9	78	60	66	68	23.7	26.2	24.8	24.9	20.2	21.8	21	21
1985	7	25	32	23	9	24.8	31	24.2	26	21.6	25.4	20.4	22.5	76	64	71	70	23.7	28.8	21.5	24.7	20.2	23.4	18.7	20.8
1985	7	26	32.2	21.5	10.7	22.4	31	26.6	26.6	19	25.6	22.4	22.3	73	65	70	69	19.8	29.3	24.4	24.5	17.3	23.7	20.7	20.6
1985	7	27	33.6	22.5	11.1	24.2	33	29	28.8	21.2	25.6	23.8	23.5	77	56	65	66	23.2	28	26.1	25.8	19.9	23	21.8	21.6
1985	7	28	35.6	22.5	13.1	24.4	34.4	31.4	30.4	20.6	26.4	24.6	23.9	71	54	58	61	21.8	29.2	26.5	25.8	18.9	23.7	22.1	21.5
1985	7	29	35	22.5	12.5	25.2	34	26	27.8	22.4	27.2	23.4	24.3	79	60	81	73	25.3	31.7	27.1	28	21.3	25	22.4	22.9
1985	7	30	33.2	23	10.2	24.8	32.2	27	27.8	21.2	25.6	23.8	23.5	73	59	77	70	22.8	28.5	27.4	26.3	19.6	23.3	22.6	21.8
1985	7	31	35.4	24	11.4	24.4	34.6	25	27.3	22.2	26.4	21.2	23.3	83	53	72	69	25.3	29.1	22.7	25.7	21.3	23.6	19.5	21.5
1985	8	1	33	22.6958	10.3042	25	32.2	28.4	28.5	21.2	25.4	23.8	23.5	72	58	69	66	22.7	28	26.5	25.7	19.5	23	22	21.5
1985	8	2	33.6	22.5	11.1	25.4	32.2	24.8	26.8	22.2	25.6	20.4	22.7	76	59	67	68	24.7	28.5	21.1	24.8	20.9	23.3	18.4	20.8
1985	8	3	34.6	23.5	11.1	24.4	33.4	25	27	21.2	26.6	22.4	23.4	76	59	80	72	23.1	30.4	25.4	26.3	19.8	24.3	21.3	21.8
1985	8	4	34.4	23.5	10.9	24.8	33	28.4	28.6	21.4	25.2	23	23.2	74	54	64	64	23.3	27	24.6	24.9	19.9	22.3	20.8	21
1985	8	5	35.2	23	12.2	24.6	34.2	29	29.2	21.4	26	23.4	23.6	76	53	63	64	23.4	28.3	25.1	25.6	20	23.1	21.2	21.4
1985	8	6	34.8	22.5	12.3	23.8	34	30	29.5	20.2	25.8	24	23.3	72	52	61	62	21.3	27.9	25.9	25.1	18.5	22.9	21.7	21
1985	8	7	35.4	24	11.4	26.4	33.2	30	29.9	21.4	25.6	23.2	23.4	65	55	57	59	22.2	27.9	24	24.7	19.2	22.9	20.4	20.8
1985	8	8	35.2	24	11.2	25	34.6	30.2	30	21.6	26.2	23.6	23.8	74	52	58	61	23.6	28.6	24.8	25.7	20.1	23.3	21	21.5
1985	8	9	31.4	24	7.4	24.8	30.2	24.8	26.1	21.4	24.4	20	21.9	74	62	65	67	23.3	26.8	20.3	23.4	19.9	22.2	17.7	20
1985	8	10	31.4	22.5	8.9	24	30	24.2	25.6	20.4	24	21	21.8	73	61	75	70	21.6	25.9	22.8	23.4	18.8	21.7	19.6	20
1985	8	11	33.4	21.5	11.9	22.2	32.2	27.4	27.3	18.4	25.6	23.2	22.4	70	59	70	67	18.7	28.5	25.7	24.3	16.4	23.3	21.5	20.4
1985	8	12	35	22	13	25	34	29.4	29.5	21.4	26.6	24.4	24.1	73	56	67	65	23.1	30	27.3	26.8	19.8	24.1	22.5	22.2
1985	8	13	35	23.5	11.5	25	34	29.4	29.5	21.4	26.6	24.4	24.1	73	56	67	65	23.1	30	27.3	26.8	19.8	24.1	22.5	22.2
1985	8	14	34.4	24	10.4	25.4	33.8	30	29.8	22.4	25.2	24.2	23.9	78	50	62	63	25.1	26.5	26.4	26	21.2	22	22	21.7
1985	8	15	35.6	22.5	13.1	24	34	30.4	29.7	20.4	26.2	23.6	23.4	73	54	57	61	21.6	28.9	24.7	25.1	18.8	23.5	20.9	21.1
1985	8	16	35.4	24	11.4	24.8	34.6	31.2	30.5	21.2	26.2	25.2	24.2	73	52	62	62	22.8	28.6	28.2	26.5	19.6	23.3	23	22
1985	8	17	33.6913	24	9.6913	24.8	33.2	29.4	29.2	20.6	26.2	25.2	24	69	58	72	66	21.5	29.5	29.3	26.8	18.7	23.8	23.7	22.1
1985	8	18	30.4	22.5	7.9	24.2	29.6	23	25	20.4	23.6	18.2	20.7	71	61	63	65	21.5	25.2	17.8	21.5	18.7	21.2	15.7	18.5
1985	8	19	32.4	21.5	10.9	22.6	31.4	23.8	25.4	18	24.2	19.8	20.7	64	56	70	63	17.6	25.5	20.5	21.2	15.5	21.4	17.9	18.3
1985	8	20	29.8	22	7.8	23	29	24.6	25.3	20.2	24.2	19.8	21.4	78	68	65	70	21.8	27.1	20	23	18.9	22.4	17.5	19.6
1985	8	21	30.3	21	9.3	22.2	29.4	22.8	24.3	17.6	24	18.2	19.9	64	64	65	64	17.1	26.3	17.9	20.5	15.1	21.9	15.8	17.6
1985	8	22	31.6	21.5	10.1	23.6	30	27.2	27	20.2	24.4	22.6	22.4	74	63	68	68	21.5	26.9	24.4	24.3	18.6	22.3	20.7	20.6
1985	8	23	34.8	21.5	13.3	26.4	34	26.8	28.5	23.4	26.2	23	24.2	78	54	73	68	26.8	28.9	25.6	27.1	22.2	23.5	21.5	22.4
1985	8	24	33.6	22.5	11.1	24	32.4	28	28.1	21.2	25.6	23.4	23.4	78	58	68	68	23.4	28.4	25.8	25.8	20	23.2	21.6	21.6
1985	8	25	33	22.5	10.5	24.8	32.8	27.6	28.2	21.2	25.6	23.2	23.3	73	57	69	66	22.8	28.1	25.6	25.5	19.6	23	21.5	21.4
1985	8	26	31.6	23	8.6	24.6	29.6	27.8	27.5	21.4	24.2	22.6	22.7	76	64	64	68	23.4	26.7	24	24.7	20	22.2	20.5	20.9
1985	8	27	35.2	23	12.2	24	34.4	30	29.6	20.4	26	24.2	23.5	73	52	62	62	21.6	28.2	26.4	25.4	18.8	23	22	21.3
1985	8	28	36.4	22	14.4	23	35.4	30.6	29.9	19.6	26.2	23.8	23.2	73	49	57	60	20.6	28	25.1	24.6	18	23	21.1	20.7
1985	8	29	34	22	12	24.2	33	28.4	28.5	21	26.2	24	23.7	75	59	70	68	22.8	29.6	27	26.4	19.6	23.9	22.3	21.9
1985	8	30	33.6	23.5	10.1	24.4	33	28.2	28.5	20.2	25.4	23.6	23.1	69	55	68	64	20.9	27.5	26.1	24.9	18.2	22.7	21.8	20.9
1985	8	31	34.4	23	11.4	25	32.4	29.8	29.3	21.4	25.6	24.2	23.7	73	58	63	65	23.1	28.4	26.6	26	19.8	23.2	22.1	21.7
1985	9	1	36.4	22.5	13.9	28	35.2	27.4	29.5	24.4	26.6	23.8	24.9	75	51	74	67	28.2	29.2	27.1	28.2	23.1	23.7	22.4	23.1
1985	9	2	35.8	24.5	11.3	25.6	34.4	30.4	30.2	22.2	25.6	23.2	23.7	75	50	55	60	24.5	27.1	23.8	25.1	20.8	22.4	20.3	21.2
1985	9	3	34.6	23	11.6	24.6	33.8	27.6	28.4	20.4	24.6	22.4	22.5	69	47	64	60	21.2	25	23.7	23.3	18.5	21.1	20.2	19.9
1985	9	4	34.8	24	10.8	25.4	34.2	28.2	29	21.6	26.4	24.4	24.1	72	55	73	67	23.3	29.3	28.1	26.9	20	23.7	23	22.2
1985	9	5	36.4	24.6	11.8	25.4	35.2	27.8	29	22.6	27	24.2	24.6	79	53	75	69	25.6	30.3	27.9	27.9	21.5	24.3	22.9	22.9
1985	9	6	32.6	23.5	9.1	25.2	32	26.6	27.6	21.4	24.8	22.4	22.9	72	56	70	66	23	26.6	24.4	24.7	19.8	22.1	20.7	20.8
1985	9	7	31.6	22	9.6	23.6	31.2	26.4	26.9	19.8	24.6	21.8	22.1	71	59	67	66	20.6	26.6	23.1	23.5	18	22.1	19.8	20
1985	9	8	30	22	8	24	29.6	24.2	25.5	20.4	23.8	21.2	21.8	73	62	77	70	21.6	25.7	23.2	23.5	18.8	21.6	19.9	20.1
1985	9	9	29.6	21.5	8.1	23.2	29	24.6	25.4	19.4	24.6	21	21.7	71	70	73	71	20.1	28.1	22.5	23.5	17.6	23	19.4	20
1985	9	10	30.2	22	8.2	23	29.6	24.2	25.3	18.6	24.4	20.2	21.1	66	66	70	67	18.6	27.2	21.1	22.3	16.3	22.5	18.3	19
1985	9	11	33.2	23	10.2	24.6	32.4	24	26.3	21.2	25.6	20.2	22.3	74	58	71	68	23	28.4	21.2	24.2	19.7	23.2	18.4	20.4
1985	9	12	33.6	23	10.6	24.6	32.8	25.2	27	21	26	22.2	23.1	73	59	77	70	22.5	29.2	24.8	25.5	19.4	23.6	21	21.3
1985	9	13	31.8	22.5	9.3	23.2	31	26.4	26.8	19.4	25.2	21.8	22.1	71	63	67	67	20.1	28.3	23.1	23.8	17.6	23.1	19.8	20.2
1985	9	14	30.2	23	7.2	23.8	29	24.2	25.3	20.2	25	19.6	21.6	72	73	66	70	21.3	29.1	19.8	23.4	18.5	23.6	17.4	19.8
1985	9	15	33.2	22	11.2	23.4	31.6	27.4	27.5	18.6	25.2	23	22.3	64	60	69	64	18.3	27.9	25.2	23.8	16.1	22.9	21.2	20.1
1985	9	16	33.6	22	11.6	23.6	32.4	25.2	26.6	19.6	25.8	21	22.1	69	60	69	66	20.2	28.9	22.1	23.8	17.7	23.5	19.1	20.1
1985	9	17	34.6	22	12.6	25.6	33.4	26.4	28	21.4	26.2	22.4	23.3	69	57	71	66	22.8	29.3	24.5	25.5	19.6	23.7	20.8	21.3
1985	9	18	33.6	23.5	10.1	25.4	32	29.4	29	22.2	25.6	24.2	24	76	60	65	67	24.7	28.7	26.8	26.7	20.9	23.3	22.2	22.2
1985	9	19	34.2	23.5	10.7	24.4	33	29.2	29	20.4	26.4	24	23.6	70	60	65	65	21.4	30.1	26.5	26	18.6	24.2	22	21.6
1985	9	20	32	23.5	8.5	25.4	30.6	24.4	26.2	22.6	25.4	19.6	22.5	79	66	64	70	25.6	29.1	19.7	24.8	21.5	23.6	17.3	20.8
1985	9	21	33	21	12	22.2	32.2	29	28.1	18.4	26	24.2	22.9	70	62	68	66	18.7	29.6	27.1	25.1	16.4	23.9	22.4	20.9
1985	9	22	34.2	22	12.2	24.2	33.4	29.6	29.2	21	26.2	23.8	23.7	75	57	62	65	22.8	29.3	25.7	25.9	19.6	23.7	21.6	21.6
1985	9	23	35	23.5	11.5	25.2	34.6	30.2	30	21.6	26.4	24	24	73	53	60	62	23.5	29.1	25.8	26.1	20.1	23.6	21.6	21.8
1985	9	24	33.6	21	12.6	23.2	33	26.6	27.4	19.8	25.6	23.2	22.9	73	56	75	68	20.9	28	26.2	25	18.2	23	21.9	21
1985	9	25	32.4	22	10.4	23.2	31.6	27.2	27.3	19.6	25	23.4	22.7	72	59	73	68	20.5	27.4	26.3	24.7	17.9	22.6	21.9	20.8
1985	9	26	28.6	22.5	6.1	24.6	27.4	24	25	21.2	23.6	20.8	21.9	74	73	75	74	23	26.7	22.5	24	19.7	22.1	19.4	20.4
1985	9	27	31.6	21.5	10.1	23.6	31	23.8	25.5	20	24.8	19.6	21.5	72	61	68	67	21	27.3	20.1	22.8	18.3	22.5	17.6	19.5
1985	9	28	31	21.5	9.5	23.6	30.2	25.2	26.1	19.4	24.4	20.6	21.5	68	62	66	66	19.8	26.8	21.3	22.6	17.3	22.2	18.5	19.4
1985	9	29	32	21	11	22.2	31.4	26	26.4	18.4	25.2	21.8	21.8	70	61	70	67	18.7	28	23.4	23.4	16.4	23	20	19.8
1985	9	30	33.4	21	12.4	24.2	32.4	28	28.2	22	25.6	23.8	23.8	83	58	71	71	25	28.4	26.7	26.7	21.1	23.2	22.2	22.2
1985	10	1	33.8	23	10.8	24.2	33	25	26.8	21	26.2	22	23.1	75	59	77	71	22.8	29.6	24.5	25.6	19.6	23.9	20.8	21.4
1985	10	2	32	23	9	23.8	31.2	25.2	26.4	19.6	24.8	21.4	21.9	68	60	72	67	20.1	27.1	23	23.4	17.6	22.4	19.8	19.9
1985	10	3	33.8	23.5	10.3	24.6	32.4	26.8	27.6	20.6	25.8	22.6	23	70	60	70	67	21.7	28.9	24.7	25.1	18.8	23.5	20.9	21.1
1985	10	4	33.8	22.5	11.3	25.2	33	27.2	28.2	21.4	26.2	23.6	23.7	72	59	74	68	23	29.6	26.8	26.5	19.8	23.9	22.2	21.9
1985	10	5	31.4	22.5	8.9	25	30.2	25.4	26.5	21.8	24.6	20.2	22.2	76	64	63	67	24	27.3	20.3	23.9	20.5	22.5	17.7	20.2
1985	10	6	31.6	23.5	8.1	24.8	31	26.2	27	21	25.4	22.6	23	72	64	74	70	22.4	28.8	25.1	25.4	19.3	23.4	21.1	21.3
1985	10	7	32.6	21.5	11.1	22.8	32.2	27.6	27.5	18.4	25.6	23.2	22.4	66	59	69	65	18.3	28.5	25.6	24.1	16.1	23.3	21.5	20.3
1985	10	8	34.4	22.5	11.9	25.4	33.2	27.6	28.5	21	26.4	24	23.8	68	59	74	67	22	30	27.5	26.5	19	24.1	22.7	21.9
1985	10	9	32.6	23.5	9.1	25	32	24.6	26.5	24	25.6	20.2	23.3	92	60	67	73	29.2	28.7	20.8	26.2	23.6	23.3	18.1	21.7
1985	10	10	32.4	22.5	9.9	24.2	31.8	25.6	26.8	20.4	24.6	21.4	22.1	71	56	69	65	21.5	26.3	22.8	23.5	18.7	21.9	19.6	20
1985	10	11	33.8	22.5	11.3	24.6	32.4	27	27.8	20.4	25.6	23.2	23.1	69	58	73	67	21.2	28.4	26	25.2	18.5	23.2	21.7	21.1
1985	10	12	35	24	11	26.2	33	29.6	29.6	22.4	26.2	25.2	24.6	72	59	70	67	24.6	29.6	29.2	27.8	20.8	23.9	23.6	22.8
1985	10	13	35	24	11	26	33.6	28.8	29.3	22.6	26.2	24	24.3	75	56	68	66	25.2	29.2	26.7	27	21.2	23.7	22.2	22.4
1985	10	14	34.2	24	10.2	26.4	33.2	25.4	27.6	22.4	25.6	21.8	23.3	71	55	73	66	24.5	27.9	23.8	25.4	20.8	22.9	20.3	21.3
1985	10	15	33.4	24.5	8.9	25.6	32.4	26.2	27.6	21.4	25.6	22.6	23.2	69	58	74	67	22.8	28.4	25.1	25.4	19.6	23.2	21.1	21.3
1985	10	16	35.4	24	11.4	25	32.4	28.6	28.7	22	26.2	23	23.7	77	62	63	67	24.5	30	24.5	26.3	20.8	24.1	20.7	21.9
1985	10	17	35	23.5	11.5	25.2	34.2	28.6	29.2	21.4	26.6	23.4	23.8	72	56	65	64	23	29.9	25.4	26.1	19.8	24	21.4	21.7
1985	10	18	34	23	11	25.2	32.8	28.6	28.8	22	25.6	23.8	23.8	76	57	67	67	24.4	28.1	26.4	26.3	20.7	23	22	21.9
1985	10	19	34	23	11	24.2	33	27	27.8	20.6	25.8	22.4	22.9	73	57	68	66	21.9	28.5	24.1	24.9	19	23.3	20.5	20.9
1985	10	20	31	23.5	7.5	25	30	22.8	25.1	21.4	23.6	18	21	73	59	63	65	23.1	25	17.5	21.9	19.8	21.1	15.4	18.8
1985	10	21	30.6	21	9.6	22	29.8	26.4	26.1	18.2	23.4	21.8	21.1	70	59	67	65	18.4	24.6	23.1	22.1	16.2	20.8	19.8	19
1985	10	22	31.4	21.5	9.9	22.2	30.4	27.6	27	18.6	23.8	22.4	21.6	71	58	64	65	19.1	25.2	23.7	22.7	16.8	21.2	20.2	19.4
1985	10	23	30.8	21.5	9.3	23.8	30.2	26.6	26.8	19.6	24.8	21.4	21.9	68	65	64	65	20.1	27.8	22.1	23.3	17.6	22.8	19.1	19.8
1985	10	24	31	23.8	7.2	24	29.8	26.6	26.8	20.4	24.6	22.6	22.5	73	66	71	70	21.6	27.5	24.8	24.7	18.8	22.7	21	20.8
1985	10	25	31	22	9	23	30	25.2	25.9	19.4	24.2	21	21.5	72	62	69	68	20.2	26.4	22.1	22.9	17.7	22	19.1	19.6
1985	10	26	30.2	21.5	8.7	23.6	29	24.4	25.4	19.6	24.2	20.6	21.5	69	68	71	69	20.2	27.1	21.8	23	17.7	22.4	18.9	19.6
1985	10	27	31	22	9	25.4	30	25	26.4	23	26	21.2	23.4	82	73	72	76	26.5	31	22.7	26.7	22.1	24.6	19.5	22.1
1985	10	28	30	23.5	6.5	24.8	29.8	25.6	26.5	21.4	25.2	21.6	22.7	74	69	71	71	23.3	29.1	23.2	25.2	19.9	23.6	19.9	21.1
1985	10	29	30	22.5	7.5	23.4	29.6	25.2	25.9	19.6	24.8	20.6	21.7	71	68	66	68	20.3	28.2	21.3	23.3	17.8	23.1	18.5	19.8
1985	10	30	30	21.5	8.5	24.2	28.8	23.4	25	20.4	24	19.2	21.2	71	68	68	69	21.5	26.7	19.5	22.6	18.7	22.2	17.1	19.3
1985	10	31	32	20.5	11.5	21	31.8	25.2	25.8	18	24	21	21	75	53	69	66	18.7	24.8	22.1	21.9	16.4	20.9	19.1	18.8
1985	11	1	32	21	11	23.8	31.4	26.4	27	20.2	24.8	22.4	22.5	72	59	71	67	21.3	27	24.5	24.3	18.5	22.4	20.8	20.5
1985	11	2	32.6	21.5	11.1	23	31.4	25.6	26.4	20	24.4	21.6	22	76	57	71	68	21.4	26	23.2	23.5	18.6	21.7	19.9	20.1
1985	11	3	33	20.5	12.5	23.8	32.2	24.6	26.3	20	24.8	21.2	22	71	55	74	67	20.9	26.5	23	23.5	18.2	22	19.7	20
1985	11	4	30.2	22	8.2	23.2	29.4	25.8	26	22.2	24	20.6	22.3	92	64	63	73	26.1	26.3	20.9	24.4	21.8	21.9	18.2	20.6
1985	11	5	33	21.5	11.5	23.6	31.4	25	26.3	20	25.6	21.6	22.4	72	63	74	70	21	29.1	23.6	24.6	18.3	23.6	20.1	20.7
1985	11	6	32	22	10	24	31.2	27	27.3	21.4	24.8	22.4	22.9	80	60	68	69	23.8	27.1	24.1	25	20.3	22.4	20.5	21.1
1985	11	7	32.2	23	9.2	24.8	31.6	25.2	26.7	20.2	24.6	21.8	22.2	66	57	75	66	20.7	26.4	23.9	23.7	18	22	20.4	20.1
1985	11	8	32	23.5	8.5	24	31	26.4	27	21.4	24.4	21.2	22.3	80	59	63	67	23.8	26.3	21.8	24	20.3	21.9	18.9	20.4
1985	11	9	33.6	23.5	10.1	24.8	33	26.8	27.8	21.4	25.2	22.4	23	74	54	69	66	23.3	27	24.2	24.8	19.9	22.3	20.6	21
1985	11	10	32.2091	23.5	8.70909	24.5222	32.2	27.2	26.884	20.4	25	23.4	22.9	80.2593	56	73	72.4615	24.6778	27	26.3	25.8115	20.763	22.4	21.9	21.5077
1985	11	11	31.6	23	8.6	24.4	30.8	26.8	27.2	20.2	24.2	22	22.1	69	58	66	64	20.9	25.9	23.3	23.4	18.2	21.7	20	20
1985	11	12	33.6	23.5	10.1	24.4	33	27.6	28.1	21.2	25.6	22.4	23.1	76	56	64	65	23.1	28	23.7	24.9	19.8	23	20.2	21
1985	11	13	33.6	23	10.6	24	32.4	26.6	27.4	20.4	24.8	21.6	22.3	73	54	65	64	21.6	26.4	22.5	23.5	18.8	22	19.4	20
1985	11	14	33.6	23	10.6	24.4	32.6	26.2	27.4	21.2	25	22	22.7	76	54	70	67	23.1	26.7	23.7	24.5	19.8	22.2	20.2	20.7
1985	11	15	32.6	23	9.6	24	31.6	24.8	26.3	21	24.6	20	21.9	77	57	65	66	22.9	26.4	20.3	23.2	19.7	22	17.7	19.8
1985	11	16	32	22.5	9.5	24.2	31.4	25.6	26.7	21	24.4	21.2	22.2	75	57	68	67	22.8	26	22.3	23.7	19.6	21.7	19.3	20.2
1985	11	17	32.4	22	10.4	23.8	31.4	24.6	26.1	19.6	24.4	20.2	21.4	68	57	67	64	20.1	26	20.8	22.3	17.6	21.7	18.1	19.2
1985	11	18	30.4	22	8.4	24.8	30	26.8	27.1	21	24	21.6	22.2	72	61	64	65	22.4	25.9	22.4	23.6	19.3	21.7	19.3	20.1
1985	11	19	32.8	24	8.8	26.2	31.6	26	27.5	22.4	24.4	21.8	22.9	72	56	70	66	24.6	25.9	23.4	24.6	20.8	21.7	20	20.8
1985	11	20	33.4	23	10.4	24.2	32	26.8	27.5	20.4	25.2	22.6	22.7	71	58	70	66	21.5	27.6	24.7	24.6	18.7	22.7	20.9	20.8
1985	11	21	32.8	23	9.8	24.4	32	27	27.6	21	25	23.4	23.1	74	57	74	68	22.7	27.1	26.4	25.4	19.5	22.4	22	21.3
1985	11	22	34	23	11	24	33.6	26.4	27.6	20.4	26.2	21.8	22.8	73	56	67	65	21.6	29.2	23.1	24.7	18.8	23.7	19.8	20.7
1985	11	23	31.8	23	8.8	24	31.5038	26.2	26.8577	20.2	24.9615	21.8	23.156	71	60.1154	68	73.1154	21.2	27.3846	23.3	25.8846	18.4	22.5	19.9	21.5538
1985	11	24	33	20.5	12.5	24.2	32.4	26.2	27.3	21.2	26.2	22.4	23.3	77	62	72	70	23.2	30	24.6	25.9	19.9	24.1	20.8	21.6
1985	11	25	32.8	23	9.8	24	32.2	26.2	27.2	20.4	25.8	21.6	22.6	73	60	67	67	21.6	29.1	22.8	24.5	18.8	23.6	19.6	20.6
1985	11	26	31	21.5	9.5	21.8	28.2	25.4	25.2	17.4	23.6	21.4	20.8	65	68	71	68	17	26.1	22.9	22	15	21.8	19.7	18.8
1985	11	27	33	21.5	11.5	23.8	31.2	26.2	26.9	19.6	24.8	21.4	21.9	68	60	66	65	20.1	27.1	22.4	23.2	17.6	22.4	19.3	19.8
1985	11	28	32.6	21	11.6	24.2	32.2	26.6	27.4	21.4	25	22.4	22.9	78	56	70	68	23.7	27	24.4	25	20.2	22.4	20.7	21.1
1985	11	29	33.8	23.5	10.3	24.2	32.4	25.6	27	21.5	25.2	21	22.6	79	56	67	67	23.9	27.4	21.9	24.4	20.4	22.6	18.9	20.6
1985	11	30	32.2	22	10.2	23.6	31.4	24.8	26.1	19.8	24.2	20	21.3	71	56	65	64	20.6	25.5	20.3	22.1	18	21.4	17.7	19
1985	12	1	33.6	22	11.6	23.9815	32.4	26.8	26.68	23.2	25.6	22.4	23.7	78.963	58	69	71.5385	23.4926	28.4	24.2	25.1962	20.0148	23.2	20.6	21.1269
1985	12	2	34.2	23.5	10.7	24.8	31.6	26.6	27.4	21	24.4	21.8	22.4	72	56	66	64	22.4	25.9	23	23.8	19.3	21.7	19.7	20.2
1985	12	3	27.4	22.5	4.9	23.8	26.2	23.6	24.3	20.8	22.4	18.8	20.7	77	72	64	71	22.6	24.6	18.6	21.9	19.5	20.8	16.3	18.9
1985	12	4	27.6	22.5	5.1	23.4	25.6	22.8	23.6	17.6	21.2	17.6	18.8	57	68	60	62	16.4	22.3	16.7	18.5	14.4	19.3	14.7	16.1
1985	12	5	28	22.5	5.5	23.6	27	24.2	24.8	18.2	25	19.6	20.9	60	85	66	70	17.4	30.4	19.8	22.5	15.3	24.3	17.4	19
1985	12	6	26.2	22.5	3.7	22.8	25.6	23.2	23.7	18.4	21.2	17.6	19.1	66	68	58	64	18.3	22.3	16.5	19	16.1	19.3	14.5	16.6
1985	12	7	29.4	21	8.4	22	28.2	24.4	24.8	18.8	23.6	20	20.8	74	68	67	70	19.6	26.1	20.5	22.1	17.2	21.8	17.9	19
1985	12	8	31.4	21	10.4	24	30.4	25	26.1	21.2	24.6	21.2	22.3	78	63	72	71	23.4	27.2	22.7	24.4	20	22.4	19.5	20.7
1985	12	9	31.4	22.5	8.9	23.4	30.2	23.6	25.2	20.2	24.4	18.4	21	75	62	61	66	21.6	26.8	17.8	22.1	18.7	22.2	15.7	18.9
1985	12	10	31.6	22.5	9.1	22.6	31	24.6	25.7	17.2	24.6	20.2	20.7	59	60	67	62	16.1	26.8	20.8	21.2	14.1	22.2	18.1	18.2
1985	12	11	31.6	22.5	9.1	23.4	31	24.8	26	20	24.2	21	21.7	74	57	72	68	21.2	25.8	22.4	23.1	18.4	21.6	19.3	19.8
1985	12	12	32	21.5	10.5	23	31.6	25	26.1	19.2	24.8	22.8231	22.9	70	58	75.7308	71.3846	19.8	26.9	25.6769	25.2962	17.3	22.3	21.4538	21.1692
1985	12	13	32.6	21.5	11.1	22.6	31.4	24.8	25.9	18.8	24.6	20.4	21.3	70	58	67	65	19.2	26.5	21.1	22.3	16.9	22.1	18.4	19.1
1985	12	14	31.4	20.5	10.9	23	30.6	25	25.9	19.4	24.2	21.4	21.7	72	59	73	68	20.2	26	23.1	23.1	17.7	21.8	19.8	19.8
1985	12	15	32.2	20	12.2	23.2	31.2	24.8	26	20	24.6	20.2	21.6	75	59	66	67	21.3	26.6	20.7	22.9	18.5	22.1	18	19.6
1985	12	16	32.2	21.5	10.7	23	31.2	24.6	25.9	19.4	24.6	21	21.7	72	59	73	68	20.2	26.6	22.5	23.1	17.7	22.1	19.4	19.7
1985	12	17	31.4	19	12.4	23.2	30.6	24.2	25.6	20.2	24	20.2	21.5	76	58	70	68	21.7	25.5	21.1	22.8	18.8	21.4	18.3	19.5
1985	12	18	32.6	20	12.6	23.6	31.4	24.8	26.1	19.8	24.6	20	21.5	71	58	65	64	20.6	26.5	20.3	22.5	18	22.1	17.7	19.3
1985	12	19	32.4	22	10.4	23	31.8	25	26.2	19.6	24.8	21.2	21.9	73	57	72	67	20.6	26.8	22.7	23.4	18	22.2	19.5	19.9
1985	12	20	33.2	22	11.2	23	32.6	25.4	26.6	18.6	25	21.2	21.6	66	54	69	63	18.6	26.7	22.4	22.6	16.3	22.2	19.3	19.3
1985	12	21	32.2	22	10.2	23	31.2	25.2	26.2	20	24.6	21.2	21.9	76	59	70	68	21.4	26.6	22.6	23.5	18.6	22.1	19.4	20.1
1985	12	22	32.6	21.5	11.1	23.2	31.2	24.2	25.7	19.6	24.4	20.6	21.5	72	58	73	67	20.5	26.1	21.9	22.8	17.9	21.8	19	19.6
1985	12	23	34.4	21	13.4	23	33.4	27.2	27.7	19.6	25.6	22.8	22.7	73	54	69	65	20.6	27.8	24.9	24.4	18	22.8	21	20.6
1985	12	24	33.4	20	13.4	23	32.4	25.4	26.5	20.2	25.6	21.4	22.4	78	58	71	69	21.8	28.4	22.9	24.4	18.9	23.2	19.7	20.6
1985	12	25	33.4	22	11.4	23.6	32.4	25.8	26.9	20.2	25.6	21.4	22.4	74	58	68	67	21.5	28.4	22.6	24.2	18.6	23.2	19.5	20.4
1985	12	26	31.6	21	10.6	22.6	31	25.4	26.1	18.2	24.6	21.4	21.4	66	60	71	65	18	26.8	22.9	22.6	15.9	22.2	19.7	19.3
1985	12	27	32.8	21	11.8	23	31.6	25.6	26.5	19.4	24.8	21.4	21.9	72	58	69	66	20.2	26.9	22.8	23.3	17.7	22.3	19.6	19.8
1985	12	28	32.8	20	12.8	22.8	31.6	26	26.6	17.6	24.8	22	21.5	60	58	71	63	16.7	26.9	23.8	22.5	14.7	22.3	20.3	19.1
1985	12	29	32.6	20	12.6	22.8	32	25.2	26.3	17.2	25.4	20.8	21.1	58	59	68	62	16	28.1	21.7	21.9	14	23	18.8	18.6
1985	12	30	32.4	21.5	10.9	23.6	31.6	25	26.3	20.4	24.8	21.4	22.2	75	58	73	69	21.9	26.9	23.1	24	18.9	22.3	19.8	20.4
1985	12	31	32	21.5	10.5	23	31	24.8	25.9	19.6	24.4	20.6	21.5	73	59	69	67	20.6	26.3	21.5	22.8	18	21.9	18.7	19.5

## Sheet: 1986
			Temperature			Temperature				Temperature				Relative Humidity				Pressure				Dew temperature
Year	Month	Day	Maximum	Minimum	Max-Min	1899-12-31 07:00:00	1899-12-31 13:00:00	1899-12-31 19:00:00	Average	1899-12-31 01:00:00	1899-12-31 13:00:00	1899-12-31 19:00:00	Average	1899-12-31 01:00:00	1899-12-31 13:00:00	1899-12-31 19:00:00	Average	1899-12-31 07:00:00	1899-12-31 13:00:00	1899-12-31 19:00:00	Average	1899-12-31 07:00:00	1899-12-31 13:00:00	1899-12-31 19:00:00	Average		Month	Taverage	Hraverage
1986	1	1	33.6	22	11.6	23.6	32.4	26.6	27.3	20.4	25.6	22.4	22.8	75	58	70	68	21.9	28.4	24.4	24.9	18.9	23.2	20.7	20.9		January	27.0032	66.0968
1986	1	2	33.2	22	11.2	24.2	32.4	27	27.7	21	26.6	23.2	23.6	75	64	73	71	22.8	31	26	26.6	19.6	24.7	21.7	22		February	27.1143	67.4286
1986	1	3	33.4	22	11.4	23.6	32.2	25.4	26.6	19.8	26	21.2	22.3	71	62	69	67	20.6	29.6	22.4	24.2	18	23.9	19.3	20.4		March	27.7871	58.2581
1986	1	4	32.4	21.5	10.9	22.2	31	25.4	26	19	25.6	21.8	22.1	74	65	73	71	19.9	29.3	23.8	24.3	17.4	23.7	20.3	20.5		April	27.0248	60.8561
1986	1	5	34.4	22	12.4	23	33.2	26.4	27.3	19.6	26.4	22.2	22.7	73	59	70	67	20.6	30	24	24.9	18	24.1	20.4	20.8		May	27.2806	59.5806
1986	1	6	32	21	11	22.8	31	26	26.5	18.6	25.4	21.6	21.9	67	64	68	67	18.7	28.8	22.9	23.5	16.4	23.4	19.7	19.9		June	27.2233	61.2
1986	1	7	33.2	21.5	11.7	23.2	32.6	26.6	27.3	19.6	26.2	22.4	22.7	72	61	70	68	20.5	29.9	24.4	24.9	17.9	24	20.7	20.9		July	28.8484	58.4516
1986	1	8	33.2	21.5	11.7	22	32.2	27.4	27.3	18.4	26	23.2	22.5	71	62	70	68	18.8	29.6	25.7	24.7	16.6	23.9	21.5	20.7		August	29.1226	55.7097
1986	1	9	32.4	21.5	10.9	22.8	31.4	25.8	26.4	17.2	25.6	21.4	21.4	58	63	68	63	16	29.1	22.6	22.6	14	23.6	19.5	19		September	27.1667	60.8
1986	1	10	33.2	22	11.2	23	32.2	26	26.8	18.2	27	23.4	22.9	63	67	81	70	17.8	32.3	27.1	25.7	15.7	25.3	22.4	21.1		October	25.6258	63.8065
1986	1	11	34.4	20.5	13.9	21.4	33.4	28	27.7	17	27.2	23.4	22.5	65	62	68	65	16.5	32	25.8	24.8	14.5	25.2	21.6	20.4		November	27.1533	64.8667
1986	1	12	33.6	21	12.6	23.6	32.4	27	27.5	20.2	26.6	24.2	23.7	74	64	80	72	21.5	31	28.4	27	18.6	24.7	23.2	22.2		December	27.6258	61.1613
1986	1	13	34.2	21	13.2	23.8	33.6	28.2	28.5	19.6	27.2	23.8	23.5	68	61	70	66	20.1	31.9	26.6	26.2	17.6	25.1	22.1	21.6
1986	1	14	32.6	23	9.6	23.6	31.8	26.8	27.3	19.4	25.6	21.4	22.1	68	61	62	64	19.8	28.8	22	23.5	17.3	23.4	19	19.9
1986	1	15	31.8	22	9.8	23.2	31.6	26.4	26.9	19.6	23.2	21.8	21.5	72	49	67	63	20.5	23	23.1	22.2	17.9	19.7	19.8	19.1
1986	1	16	31.6	21	10.6	22.2	31.2	25.4	26	19.8	22.8	21.4	21.3	80	49	71	67	21.5	22.3	22.9	22.2	18.7	19.2	19.7	19.2
1986	1	17	34.6	21.5	13.1	22.2	34	27.2	27.7	20.8	24.4	22.6	22.6	88	46	68	67	23.6	24.3	24.4	24.1	20.2	20.7	20.7	20.5
1986	1	18	33	21	12	21.8	32.6	25.8	26.5	20	23.4	21	21.5	85	46	66	66	22.2	22.8	21.7	22.3	19.2	19.6	18.8	19.2
1986	1	19	33.8	21	12.8	22.4	33	27.6	27.6	19.6	24.2	21.6	21.8	78	49	59	62	21	24.5	21.9	22.5	18.3	20.8	19	19.3
1986	1	20	32.6	22	10.6	23.2	32	28.4	28	20.2	24	21.6	21.9	76	52	55	61	21.7	24.6	21.4	22.6	18.8	20.9	18.6	19.4
1986	1	21	31.2	22	9.2	22.8	30.4	26	26.3	19.6	24	20	21.2	75	59	58	64	20.7	25.7	19.5	22	18.1	21.5	17.1	18.9
1986	1	22	32.6	22.5	10.1	22.6	32	24.8	26	18.4	24.6	20	21	67	55	65	62	18.4	26.1	20.3	21.6	16.2	21.8	17.7	18.6
1986	1	23	32.2	20	12.2	23	31.6	26.8	27	20	24.2	21.6	21.9	76	55	64	65	21.4	25.4	22.4	23.1	18.6	21.3	19.3	19.8
1986	1	24	33.2	21	12.2	21.8	32.4	25.4	26.3	17.4	25.2	21.8	21.5	65	56	73	65	17	27.4	23.8	22.7	15	22.6	20.3	19.3
1986	1	25	33.2	21.0348	12.1652	22.6	32.4	26.2	26.9	19.2	25	20	21.4	73	55	57	62	20	26.9	19.4	22.1	17.5	22.3	17	18.9
1986	1	26	33.2	21.0304	12.1696	22.2	32.8	27	27.3	18.6	25	22	21.9	71	54	65	63	19.1	26.6	23.2	23	16.8	22.1	19.9	19.6
1986	1	27	33.4	20.7522	12.6478	23.4	32.8	25.6	26.9	19	25.2	21.2	21.8	66	55	68	63	19.1	27.1	22.3	22.8	16.8	22.4	19.3	19.5
1986	1	28	31.4	20.8391	10.5609	23.6	29.8	25.2	26	19.2	24	21.2	21.5	67	62	70	66	19.4	26.1	22.6	22.7	17	21.8	19.4	19.4
1986	1	29	33.4	21.0238	12.3762	23.6	32	27	27.4	21.6	25.2	22.6	23.1	84	58	69	70	24.5	27.6	24.6	25.6	20.8	22.7	20.8	21.4
1986	1	30	33	21.1565	11.8435	23.4	32	26.2	27	19.8	25.2	21.8	22.3	72	58	68	66	20.8	27.6	23.3	23.9	18.1	22.7	19.9	20.3
1986	1	31	33	21.0773	11.9227	23	32.2	26.6	27.1	20.4	26	22.2	22.9	79	62	69	70	22.3	29.6	23.9	25.3	19.2	23.9	20.4	21.2
1986	2	1	33.8	20.9391	12.8609	23.4	33	26.6	27.4	20	26.2	21.8	22.7	74	59	66	66	21.2	29.6	23	24.6	18.4	23.9	19.7	20.7
1986	2	2	32	20.9522	11.0478	23.6	31	25.6	26.5	19.8	25.4	20.4	21.9	71	64	63	66	20.6	28.8	20.6	23.3	18	23.4	18	19.8
1986	2	3	32.4	21.0955	11.3045	22.6	31.2	26.8	26.9	18.8	25.4	22	22.1	70	63	66	66	19.2	28.7	23.3	23.7	16.9	23.3	20	20.1
1986	2	4	32.6	21.1227	11.4773	23	31.6	27	27.1	20.2	25.4	23.2	22.9	78	61	73	71	21.8	28.4	26	25.4	18.9	23.2	21.7	21.3
1986	2	5	33.6	21.3136	12.2864	22.6	32.4	27.2	27.4	18.8	26.2	23.6	22.9	70	62	74	69	19.2	30	26.8	25.3	16.9	24.1	22.2	21.1
1986	2	6	34	21.3609	12.6391	21.8	32.8	27.2	27.3	19.2	26	24.4	23.2	79	59	80	72	20.6	29.2	28.7	26.2	17.9	23.6	23.4	21.7
1986	2	7	33.6	21.5609	12.0391	22.2	32.2	27.4	27.3	19	26	25.2	23.4	74	62	84	73	19.9	29.6	30.6	26.7	17.4	23.9	24.4	21.9
1986	2	8	34	21.5304	12.4696	23.6	32.8	28	28.1	20	27.2	24.4	23.9	72	65	75	71	21	32.4	28.2	27.2	18.3	25.4	23.1	22.3
1986	2	9	33	21.4609	11.5391	23	32.4	27.8	27.8	19.6	27	23.8	23.5	73	66	72	70	20.6	32.1	26.9	26.5	18	25.3	22.3	21.8
1986	2	10	33	21.5739	11.4261	23.2	31.6	27	27.2	20	25.8	22.6	22.8	75	63	69	69	21.3	29.4	24.6	25.1	18.5	23.8	20.8	21
1986	2	11	35.4	21.3818	14.0182	23.6	34.4	27.8	28.4	20.2	27.2	23.8	23.7	74	58	72	68	21.5	31.4	26.9	26.6	18.6	24.9	22.3	21.9
1986	2	12	34.4	21.5043	12.8957	23.8	33.6	27.2	28	20	27	24.2	23.7	71	60	78	70	20.9	31.4	28.2	26.8	18.2	24.8	23.1	22
1986	2	13	31.4	21.5304	9.86957	23.6	31	26.2	26.8	20.4	25.6	22	22.7	75	65	70	70	21.9	29.3	23.7	25	18.9	23.7	20.2	21
1986	2	14	33	21.4875	11.5125	23.2	32.6	26.4	27.1	19.6	25.8	22.2	22.5	72	59	70	67	20.5	28.8	24	24.4	17.9	23.4	20.4	20.6
1986	2	15	35	21.3708	13.6292	23.2	32.8	27.4	27.7	19.8	27	24.2	23.7	73	64	77	72	20.9	31.9	28.1	27	18.2	25.1	23	22.1
1986	2	16	32.8	21.0417	11.7583	24	31.8	26.4	27.1	21	26.2	22.6	23.3	77	65	73	71	22.9	30.4	24.9	26.1	19.7	24.3	21.1	21.7
1986	2	17	33.8	21.2792	12.5208	23	32.6	27	27.4	15.4	24.4	21.8	20.5	45	51	64	53	12.6	25.2	22.7	20.2	10.4	21.2	19.6	17.1
1986	2	18	33.6	21.2917	12.3083	23.8	32.4	27.4	27.8	21.2	23.6	20.2	21.7	80	48	52	60	23.5	23.4	19	22	20.1	20	16.7	18.9
1986	2	19	32.6	21.1708	11.4292	23.6	31.4	26.2	26.9	21.6	24.4	21	22.3	84	57	63	68	24.5	26	21.5	24	20.8	21.7	18.7	20.4
1986	2	20	33.6	21.1583	12.4417	23.8	33	27.4	27.9	20.6	24.6	20	21.7	75	51	51	59	22.2	25.5	18.6	22.1	19.2	21.4	16.3	19
1986	2	21	32.2	21.4	10.8	23.4	31.4	25.6	26.5	19.6	24.2	21.6	21.8	71	56	71	66	20.3	25.5	23.2	23	17.8	21.4	19.9	19.7
1986	2	22	34.6	21.4043	13.1957	23.2	33	27.2	27.7	21.4	25.2	22.4	23	86	54	66	69	24.3	27	24	25.1	20.6	22.3	20.4	21.1
1986	2	23	32.4	21.2261	11.1739	23.8	31.2	26.2	26.9	21.2	24.4	22.4	22.7	80	58	72	70	23.5	26.1	24.6	24.7	20.1	21.8	20.8	20.9
1986	2	24	33.8	21.8083	11.9917	23.2	33	27.6	27.9	19.8	24.6	21.8	22.1	73	51	61	62	20.9	25.5	22.3	22.9	18.2	21.4	19.3	19.6
1986	2	25	29.4	21.6783	7.72174	23.4	29	24	25.1	20.2	24.4	19.6	21.4	75	69	67	70	21.6	27.6	19.9	23	18.7	22.7	17.5	19.6
1986	2	26	30	21.7417	8.25833	21.4	29.4	25.2	25.3	17.2	23.6	19.4	20.1	66	62	59	62	16.9	25.4	18.8	20.3	14.9	21.3	16.5	17.6
1986	2	27	33.2	21.7435	11.4565	22	32.6	24.2	25.8	20.6	25.4	19.4	21.8	88	56	64	70	23.3	27.8	19.4	23.5	20	22.8	17	19.9
1986	2	28	32.4	21.6333	10.7667	23.4	32.2	24	25.9	20	25.6	20.2	21.9	74	59	71	68	21.2	28.5	21.2	23.6	18.4	23.3	18.4	20
1986	3	1	33.6	21.5095	12.0905	23.4	32.6	24.6	26.3	19.8	24.8	20.4	21.7	72	53	69	65	20.8	26.2	21.2	22.7	18.1	21.9	18.5	19.5
1986	3	2	32.2	21.7455	10.4545	23.6	31.2	26.8	27.1	20	23.8	21	21.6	72	54	60	62	21	24.7	21.1	22.3	18.3	20.9	18.4	19.2
1986	3	3	33.6	21.4391	12.1609	23.2	32.4	27.6	27.7	20.4	21.8	20.4	20.9	78	40	52	57	22.1	19.2	19.3	20.2	19.1	16.9	16.9	17.7
1986	3	4	33.6	21.7565	11.8435	23.2	32.6	27.2	27.5	19.6	22.4	20.6	20.9	72	42	55	56	20.5	20.5	20	20.3	17.9	17.9	17.5	17.7
1986	3	5	34.4	21.8957	12.5043	23.2	33	27.6	27.9	19.6	23.2	21.2	21.3	72	44	57	58	20.5	22.1	21	21.2	17.9	19.1	18.3	18.4
1986	3	6	33.6	21.7783	11.8217	23.8	32.2	27.8	27.9	22	22.8	20.2	21.7	86	45	50	60	25.3	21.7	18.7	21.9	21.3	18.8	16.5	18.8
1986	3	7	33.8	21.5261	12.2739	23	33.6	27.2	27.8	20.4	23.2	21	21.5	79	42	58	60	22.3	21.7	20.8	21.6	19.2	18.8	18.2	18.7
1986	3	8	34.4	21.4739	12.9261	23.4	32.4	27	27.5	19.6	23.8	21.4	21.6	71	49	61	60	20.3	23.9	21.8	22	17.8	20.4	18.9	19
1986	3	9	33.2	21.6348	11.5652	23.4	32.8	26.2	27.1	19.6	22	20	20.5	71	39	57	56	20.3	19.4	19.4	19.7	17.8	17.1	17	17.3
1986	3	10	33.8	21.6696	12.1304	23.6	33.8	27.2	28	20	23	21.4	21.5	72	40	60	58	21	21.1	21.7	21.3	18.3	18.3	18.8	18.5
1986	3	11	34.6	21.613	12.987	23.6	34.4	27.4	28.2	19.8	23.2	21.6	21.5	71	39	60	57	20.6	21.2	22	21.3	18	18.4	19.1	18.5
1986	3	12	33	21.8348	11.1652	23.4	32.4	28.4	28.1	20	24	20.2	21.4	74	50	47	57	21.2	24.4	18.4	21.3	18.4	20.7	16.2	18.4
1986	3	13	33.6	21.7913	11.8087	23.8	33.4	27.4	28	19.6	23	21.4	21.3	68	42	59	56	20.1	21.3	21.6	21	17.6	18.5	18.7	18.3
1986	3	14	34.6	22.0773	12.5227	23	34.4	27.2	28	19.2	23.4	20.6	21.1	70	40	55	55	19.8	21.6	20	20.5	17.3	18.8	17.5	17.9
1986	3	15	35.4	22.187	13.213	23.6	34.2	28	28.5	19.4	23.6	21.4	21.5	68	41	56	55	19.8	22.3	21.2	21.1	17.3	19.2	18.4	18.3
1986	3	16	35.2	21.8636	13.3364	24	34.4	27.2	28.2	20.2	24.2	21.4	21.9	71	43	60	58	21.2	23.6	21.7	22.2	18.4	20.1	18.8	19.1
1986	3	17	33.6	22.0957	11.5043	24.4	32.8	28.4	28.5	20.6	23.6	21	21.7	71	47	52	57	21.8	23.2	20.1	21.7	18.9	19.9	17.6	18.8
1986	3	18	33.2	22.4818	10.7182	24.2	32	27.2	27.7	22.2	23.2	20.4	21.9	84	48	54	62	25.5	22.7	19.6	22.6	21.4	19.5	17.1	19.4
1986	3	19	34.4	22.0955	12.3045	25	34	27.4	28.5	21.6	23.6	21.8	22.3	74	42	62	59	23.6	22.4	22.5	22.8	20.1	19.3	19.4	19.6
1986	3	20	35.2	21.9435	13.2565	24.8	34.6	28.4	29	20.6	23.8	21.2	21.9	69	41	53	54	21.5	22.5	20.5	21.5	18.7	19.4	17.9	18.7
1986	3	21	35	22.3217	12.6783	24	34.6	27.8	28.5	20.2	23.8	21.6	21.9	71	41	58	57	21.2	22.5	21.8	21.8	18.4	19.4	18.9	18.9
1986	3	22	32.8	22.4043	10.3957	23.4	32	27	27.4	20	22.4	20.6	21	74	44	56	58	21.2	20.9	20.1	20.7	18.4	18.2	17.6	18.1
1986	3	23	31.8	22.3455	9.45455	23.6	31.2	25.6	26.5	20.2	21.4	20	20.5	74	42	60	59	21.5	19.1	19.7	20.1	18.6	16.8	17.3	17.6
1986	3	24	32.4	22.3909	10.0091	23	31.4	26.6	26.9	19.6	21.6	20.4	20.5	73	42	57	58	20.6	19.4	19.9	20	18	17.1	17.5	17.5
1986	3	25	32.8	22.3783	10.4217	23.2	32.6	25.8	26.8	20.2	22.6	20.2	21	76	43	60	60	21.7	20.9	20	20.9	18.8	18.2	17.5	18.2
1986	3	26	34.8	22.5043	12.2957	23.4	34	27.4	28	20.4	23.6	21.4	21.8	77	42	59	59	22	22.4	21.6	22	19	19.3	18.7	19
1986	3	27	35	22.4227	12.5773	24.2	33.8	27	28	21	24	20.4	21.8	75	45	55	58	22.8	23.5	19.7	22	19.6	20.1	17.3	19
1986	3	28	35	22.4391	12.5609	24	33.6	27	27.9	20.6	24.2	20	21.6	74	46	53	58	22.1	24.1	18.8	21.7	19.1	20.5	16.6	18.7
1986	3	29	32	22.5	9.5	24.8	31.2	26.4	27.2	21.4	22.6	20	21.3	74	48	56	59	23.3	21.8	19.2	21.4	19.9	18.9	16.9	18.6
1986	3	30	35.4	22.5565	12.8435	24.2	34.2	27.4	28.3	21.4	24	21.2	22.2	78	43	58	60	23.7	23.2	21.1	22.7	20.2	19.9	18.4	19.5
1986	3	31	35	22.5826	12.4174	24.6	34.2	27.4	28.4	21	24	21.4	22.1	73	43	59	58	22.5	23.2	21.6	22.4	19.4	19.9	18.7	19.3
1986	4	1	31.8	23	8.8	24.6	30.8	26.2	27	21.2	21.4	20.6	21.1	74	44	61	60	23	19.4	20.6	21	19.7	17	18	18.2
1986	4	2	32.4	24	8.4	25	31.8	25.8	27.1	21.6	22	20.2	21.3	74	43	60	59	23.6	20.1	20	21.2	20.1	17.6	17.5	18.4
1986	4	3	33.4	23	10.4	25.2	32.6	26.2	27.5	22.2	21.6	22	21.9	77	38	70	62	24.8	18.7	23.7	22.4	21	16.4	20.2	19.2
1986	4	4	32	24	8	24.8	31.6	25.8	27	21.4	20.8	19.4	20.5	74	38	55	56	23.3	17.6	18.4	19.7	19.9	15.5	16.2	17.2
1986	4	5	31.8	23.5	8.3	24.6	31	26.2	27	21	20.4	20	20.5	73	38	57	56	22.5	17.1	19.4	19.7	19.4	15	17	17.1
1986	4	6	33.6	23.5	10.1	24.2	32.4	26.6	27.5	21.6	23.8	21.4	22.3	80	49	64	64	24.1	23.9	22.1	23.4	20.5	20.4	19.1	20
1986	4	7	33.6	23.5	10.1	23.8	32.2	27.2	27.6	19.2	23.6	20.4	21.1	65	49	54	56	19.3	23.5	19.6	20.8	16.9	20.1	17.1	18.1
1986	4	8	32.2	23.7	8.5	24.6	31.4	26.2	27.1	21.8	22.4	20.2	21.5	79	46	58	61	24.3	21.2	19.8	21.8	20.6	18.5	17.3	18.8
1986	4	9	33.6	23.5	10.1	25.2	31.6	25	26.7	21.6	22.8	20	21.5	73	47	64	61	23.5	22	20.1	21.9	20.1	19.1	17.6	18.9
1986	4	10	32	24	8	24.6	30.2	26	26.7	21.6	22.4	20.2	21.4	77	51	59	63	23.8	22	19.9	21.9	20.3	19	17.4	18.9
1986	4	11	33.6	23.5	10.1	24.6	32.6	27.2	27.9	21.2	25.2	20.2	22.2	74	55	53	61	23	27.2	19.1	23.1	19.7	22.5	16.8	19.7
1986	4	12	35.6	23.5	12.1	24.6	34	28.4	28.9	21.6	25.2	21.6	22.8	77	50	55	61	23.8	26.3	21.4	23.9	20.3	21.9	18.6	20.3
1986	4	13	35	24.5	10.5	26	33.6	27.8	28.8	20.2	23.4	21.2	21.6	59	43	56	53	19.9	22.2	20.9	21	17.4	19.1	18.2	18.3
1986	4	14	34	25	9	25.6	32.8	27.6	28.4	21.6	22.4	20.6	21.5	71	41	53	55	23.2	20.3	19.7	21.1	19.9	17.8	17.3	18.3
1986	4	15	30	22.5	7.5	23.8	29.4	25.8	26.2	19.8	22	20	20.6	70	53	59	60	20.5	21.6	19.6	20.6	17.9	18.8	17.2	18
1986	4	16	32.6	23.5	9.1	24.6	31.2	26.4	27.1	21.4	23	20.2	21.5	76	50	57	61	23.4	22.8	19.6	21.9	20	19.6	17.2	18.9
1986	4	17	31.8	24	7.8	24.4	31.2	25.2	26.5	20.6	22.8	19.6	21	71	49	60	60	21.8	22.3	19.2	21.1	18.9	19.2	16.8	18.3
1986	4	18	31	22.5	8.5	23	30.4	25.4	26	19.2	21.4	20.2	20.3	70	45	63	59	19.8	19.6	20.3	19.9	17.3	17.2	17.7	17.4
1986	4	19	31.6	22.5	9.1	24.6	31	26.4	27.1	21.2	24.8	20	22	74	61	56	64	23	27.3	19.2	23.2	19.7	22.5	16.9	19.7
1986	4	20	32	22.5	9.5	24	31.4	26.6	27.1	21	22	20.4	21.1	77	44	57	59	22.9	20.3	19.9	21.1	19.7	17.8	17.5	18.3
1986	4	21	32.2	22.5	9.7	24	30.6	25.2	26.3	20.6	22	19.8	20.8	74	48	61	61	22.1	20.9	19.6	20.8	19.1	18.2	17.2	18.1
1986	4	22	32.4	24	8.4	25	31.2	25	26.5	21.6	23	20.2	21.6	74	50	65	63	23.6	22.8	20.6	22.3	20.1	19.6	17.9	19.2
1986	4	23	32.4	23	9.4	24.4	31	25.4	26.5	21.4	23	20.4	21.6	77	51	64	64	23.5	22.9	20.7	22.4	20.1	19.7	18.1	19.3
1986	4	24	31.8	23	8.8	24	31	25.2	26.4	21.2	22.4	20	21.2	78	48	62	63	23.4	21.5	20	21.6	20	18.7	17.5	18.7
1986	4	25	31.2	23	8.2	24	30	25.4	26.2	21.2	22.6	20.4	21.4	78	53	64	65	23.4	22.6	20.7	22.2	20	19.5	18.1	19.2
1986	4	26	31.4	23	8.4	24	30.4	25.4	26.3	21.2	22.4	20.2	21.3	78	50	63	64	23.4	21.9	20.3	21.8	20	19	17.7	18.9
1986	4	27	31.6	23	8.6	24	30.6	24.8	26	20	22.4	19.6	20.7	70	50	62	60	20.8	21.8	19.4	20.7	18.1	18.9	17.1	18
1986	4	28	33	24	9	25	32	26.2	27.4	22	23.2	21.4	22.2	77	48	66	64	24.5	22.7	22.4	23.2	20.8	19.5	19.3	19.9
1986	4	29	32.6	23	9.6	24.6	32.2	26.55	27.7429	20.2	23.6	18.4	20.7	67	49	73.56	67.6818	20.8	23.5	25.448	25.4	18.1	20.1	21.268	21.2682
1986	4	30	29.6	24	5.6	25	29	25.4	26.2	21.4	20.6	21	21	73	47	68	63	23.1	18.8	22	21.3	19.8	16.5	19	18.5
1986	5	1	32	24	8	25	31.2	27	27.5	21.2	22.6	20.2	21.3	72	48	54	58	22.7	21.8	19.3	21.3	19.5	18.9	16.9	18.5
1986	5	2	31	24	7	25	30	26	26.8	21	22	20.2	21.1	70	50	59	60	22.3	21.2	19.9	21.1	19.2	18.5	17.4	18.4
1986	5	3	31.6	22.9808	8.61923	25.2	31	27	27.5	21	22.4	20.6	21.3	69	48	56	58	22.1	21.5	20.1	21.3	19.1	18.7	17.6	18.5
1986	5	4	30.6	22.812	7.788	25	30	27.2	27.4	21.4	22.2	20.2	21.3	73	51	53	59	23.1	21.7	19.1	21.3	19.8	18.8	16.8	18.5
1986	5	5	32.2	24	8.2	25.4	31.4	26.8	27.6	21.2	23	20.6	21.6	69	49	57	59	22.4	22.6	20.2	21.8	19.3	19.5	17.7	18.8
1986	5	6	31.6	23	8.6	24	30.8	27.4	27.4	20.2	21.8	20.4	20.8	71	46	53	57	21.2	20.3	19.4	20.3	18.4	17.7	17	17.7
1986	5	7	31.8	23	8.8	24.2	31	26.2	26.9	20.6	22.8	20.4	21.3	73	50	59	61	21.9	22.4	20.2	21.5	19	19.3	17.7	18.7
1986	5	8	33.8	23.1962	10.6038	25	33.2	28.2	28.7	21	23.8	21.6	22.1	70	46	56	58	22.3	23.4	21.5	22.4	19.2	20	18.7	19.3
1986	5	9	34.2	23.5	10.7	25.2	33.2	27.6	28.4	21.2	23.6	21.4	22.1	70	45	58	58	22.6	22.9	21.5	22.3	19.4	19.7	18.6	19.2
1986	5	10	33	23.5	9.5	25	32.2	26.4	27.5	20.8	23.4	20.6	21.6	69	48	60	59	21.8	23.1	20.5	21.8	18.9	19.8	17.9	18.9
1986	5	11	32.2	21.5	10.7	23.6	31.2	26.6	27	20	23.2	21.2	21.5	72	51	62	62	21	23.2	21.7	22	18.3	19.9	18.8	19
1986	5	12	32.6	23.5	9.1	24.8	31.6	27	27.6	21	23.4	21.6	22	72	50	63	62	22.4	23.5	22.3	22.7	19.3	20.1	19.2	19.5
1986	5	13	34.4	21	13.4	23.6	32.2	28.8	28.4	18.6	23.4	22	21.3	62	48	56	55	18.2	23.1	22	21.1	16	19.8	19	18.3
1986	5	14	34	23	11	25.2	32.4	27.2	28	21.4	23.2	21.4	22	72	46	60	59	23	22.5	21.7	22.4	19.8	19.4	18.8	19.3
1986	5	15	34.6	24	10.6	25.4	33.6	24.2	26.9	21	24.2	17.8	21	68	46	54	56	22	24.1	16.2	20.8	19	20.5	14.2	17.9
1986	5	16	32	23	9	26.4	31	27.2	28	21.4	22.8	20.2	21.5	65	50	53	56	22.2	22.4	19.1	21.3	19.2	19.3	16.8	18.4
1986	5	17	33.4	23.5	9.9	25.4	32	27.8	28.3	21.2	24	22	22.4	69	52	61	61	22.4	24.6	22.7	23.3	19.3	20.9	19.5	19.9
1986	5	18	34.8	23.5	11.3	25.4	33.2	28.4	28.9	21	24.2	22	22.4	68	48	58	58	22	24.4	22.3	22.9	19	20.7	19.2	19.6
1986	5	19	34.6	24.5	10.1	25.4	33.8	24.6	27.1	21.2	24	21	22.1	69	45	73	62	22.4	23.5	22.5	22.8	19.3	20.1	19.4	19.6
1986	5	20	34.4	22	12.4	25.6	33	27.4	28.4	21.4	23.8	20.6	21.9	69	47	54	57	22.8	23.5	19.8	22	19.6	20.1	17.4	19
1986	5	21	34.6	24	10.6	25.6	33.2	25.8	27.6	21.2	24	20.4	21.9	68	47	62	59	22.3	23.9	20.5	22.2	19.3	20.3	17.9	19.2
1986	5	22	31	23	8	25.4	30.4	25.6	26.8	21.2	23.2	20.6	21.7	69	55	64	63	22.4	23.8	21	22.4	19.3	20.3	18.3	19.3
1986	5	23	32	23	9	24.2	31.2	27	27.4	20.2	23.4	22.4	22	70	52	68	63	21.1	23.7	24.1	23	18.3	20.2	20.5	19.7
1986	5	24	32.4	22.3538	10.0462	24.6	31.4	23.6	25.8	20.2	23.2	18.4	20.6	67	50	61	60	20.8	23.1	17.8	20.6	18.1	19.8	15.7	17.9
1986	5	25	33.6	23	10.6	25	32.4	26.2	27.5	21.2	23.6	21.4	22.1	72	48	66	62	22.7	23.4	22.4	22.8	19.5	20	19.3	19.6
1986	5	26	31.6	23.5	8.1	25	31	24.8	26.4	21	22.8	20.2	21.3	70	50	66	62	22.3	22.4	20.7	21.8	19.2	19.3	18	18.9
1986	5	27	30	21.5	8.5	22.2	29	25.6	25.6	18.4	22	20.2	20.2	70	55	61	62	18.7	21.9	20.2	20.2	16.4	18.9	17.6	17.7
1986	5	28	29.6	22	7.6	23	28.2	24.4	25	19.4	21.4	20.2	20.3	72	55	69	65	20.2	21.1	20.9	20.7	17.7	18.3	18.2	18.1
1986	5	29	27.6	21.5	6.1	22	26.4	23.6	23.9	17.6	20.6	18.2	18.8	65	60	60	62	17.3	20.5	17.4	18.4	15.2	17.9	15.3	16.1
1986	5	30	32.4	22	10.4	27	31.2	26.6	27.9	20	23	21.2	21.4	53	50	62	55	18.8	22.8	21.7	21.1	16.6	19.6	18.8	18.3
1986	5	31	32.4	22.5	9.9	24.8	31.6	26.8	27.5	20.6	23	21.2	21.6	69	48	61	59	21.5	22.5	21.5	21.9	18.7	19.4	18.7	18.9
1986	6	1	29	22	7	24.4	28.2	23.6	25	20.6	21.4	17.6	19.9	71	55	56	61	21.8	21.1	16.2	19.7	18.9	18.3	14.2	17.2
1986	6	2	30.6	21.5	9.1	22	30	24.2	25.1	18	21.8	19.6	19.8	68	49	66	61	18	20.8	19.8	19.6	15.9	18.1	17.4	17.1
1986	6	3	31	21.5	9.5	23.2	30.6	23.4	25.1	20	23	18.6	20.5	75	53	64	64	21.3	23.2	18.3	20.9	18.5	19.9	16.1	18.2
1986	6	4	30.6	22.5	8.1	23.2	30	24	25.3	19.8	22.4	19.6	20.6	73	52	67	64	20.9	22.2	19.9	21	18.2	19.1	17.5	18.3
1986	6	5	31	21	10	23.2	30.2	25.2	26	19.8	23.6	21	21.5	73	58	69	67	20.9	24.8	22.1	22.6	18.2	21	19.1	19.4
1986	6	6	31.8	23	8.8	24	30.4	24.4	25.8	21.2	23.2	20.4	21.6	78	55	70	68	23.4	23.8	21.4	22.8	20	20.3	18.6	19.6
1986	6	7	30.6	23	7.6	24.2	30	24.2	25.7	20.2	22.8	19.4	20.8	70	54	64	63	21.1	23.1	19.4	21.2	18.3	19.8	17	18.4
1986	6	8	32.4	22.5	9.9	24.6	31.2	27.4	27.6	20.2	23.2	21.6	21.7	67	51	60	60	20.8	23.2	22	22	18.1	19.9	19.1	19
1986	6	9	32	23	9	24.2	31.4	27.2	27.5	20.2	23.2	21.4	21.6	70	50	60	60	21.1	23.1	21.7	22	18.3	19.8	18.8	19
1986	6	10	33	22.5	10.5	24.8	31.8	27.2	27.8	21.4	23.4	21.6	22.1	74	50	61	62	23.3	23.3	22.2	22.9	19.9	20	19.1	19.7
1986	6	11	33.2	24	9.2	25.2	32.2	27.2	28	20.2	23.8	21	21.7	64	50	58	57	20.4	24	20.8	21.8	17.8	20.4	18.2	18.8
1986	6	12	31	22.5	8.5	24.8	30.2	26.6	27	20.2	22.8	20.2	21.1	66	53	56	59	20.7	22.9	19.5	21	18	19.7	17.1	18.3
1986	6	13	33	22.5	10.5	24	32.2	28.2	28.2	20.4	24.4	21.6	22.1	73	53	56	61	21.6	25.5	21.5	22.9	18.8	21.4	18.7	19.6
1986	6	14	32.6	23	9.6	25	31.4	27.2	27.7	20.2	23.8	21.2	21.7	65	53	59	59	20.6	24.5	21.3	22.1	17.9	20.8	18.5	19.1
1986	6	15	35	24	11	25.4	33.6	27	28.3	20	24.4	21	21.8	61	47	59	56	19.9	24.6	21	21.8	17.4	20.8	18.3	18.8
1986	6	16	33.4	23	10.4	25.8	32	27.2	28	21.6	23.4	21.2	22.1	69	49	59	59	23.1	23.2	21.3	22.5	19.8	19.9	18.5	19.4
1986	6	17	33.6	23	10.6	24.6	32.6	24	26.3	20	23.8	19.8	21.2	66	48	68	61	20.4	23.8	20.4	21.5	17.8	20.3	17.8	18.6
1986	6	18	32.2	23	9.2	26.2	31.6	24.8	26.9	21.6	23.2	20.2	21.7	67	49	66	61	22.8	23	20.7	22.2	19.6	19.7	18	19.1
1986	6	19	34	24	10	25	33	27.4	28.2	21.4	25.2	22	22.9	73	54	63	63	23.1	27	22.9	24.4	19.8	22.3	19.7	20.6
1986	6	20	34.4	24	10.4	25.8	33.2	27.8	28.6	21.6	24.4	22	22.7	69	49	61	60	23.1	24.8	22.7	23.5	19.8	21	19.5	20.1
1986	6	21	34.6	23.5	11.1	25.4	33.6	27.2	28.4	21.2	24	21.4	22.2	69	45	60	58	22.4	23.6	21.7	22.6	19.3	20.2	18.8	19.4
1986	6	22	31.6	24	7.6	25.6	31	26.6	27.5	21.2	23	21.4	21.9	68	51	64	61	22.3	22.9	22.1	22.4	19.3	19.7	19.1	19.3
1986	6	23	31.6	24	7.6	24.6	30.8	24.2	26	20	23	20	21	66	52	68	62	20.4	23	20.7	21.4	17.8	19.8	18	18.5
1986	6	24	33.6	23.5	10.1	24.8	32.4	25.8	27.2	21	24	20.4	21.8	72	50	62	61	22.4	24.4	20.5	22.4	19.3	20.7	17.9	19.3
1986	6	25	34.2	22	12.2	24.4	32.6	27	27.8	20.2	24.4	22	22.2	69	51	65	62	20.9	25.2	23.2	23.1	18.2	21.2	19.9	19.8
1986	6	26	34.6	23	11.6	24.2	34	27.6	28.4	19.8	25.2	21.4	22.1	67	50	58	58	20.2	26.3	21.5	22.7	17.7	21.9	18.6	19.4
1986	6	27	35.6	23.5	12.1	25.2	35	28.4	29.3	21	26	22.2	23.1	69	49	59	59	22.1	27.8	22.7	24.2	19.1	22.8	19.6	20.5
1986	6	28	32.6	23.5	9.1	24.4	32.2	25.8	27	19.6	26	20.6	22.1	64	62	63	63	19.7	29.6	20.9	23.4	17.3	23.9	18.2	19.8
1986	6	29	34.4	24	10.4	25.2	33.2	28	28.6	21.2	27	22.6	23.6	70	62	63	65	22.6	31.6	23.9	26	19.4	25	20.4	21.6
1986	6	30	33.6	24	9.6	25.2	32.4	28	28.4	20.4	25.6	21.8	22.6	65	58	58	61	20.8	28.4	22.1	23.8	18.2	23.2	19.1	20.2
1986	7	1	34.6	22	12.6	23.6	33.2	29	28.7	19.2	25.4	23.6	22.7	67	54	64	61	19.4	27.4	25.6	24.1	17	22.6	21.5	20.4
1986	7	2	35	22	13	23.2	34	29.4	29	18.4	25.8	22.6	22.3	63	52	56	57	18	27.9	23	23	15.9	22.9	19.7	19.5
1986	7	3	35	23	12	25.2	34.2	29.4	29.5	20.4	25.6	23.4	23.1	65	51	61	59	20.8	27.2	24.9	24.3	18.2	22.5	21	20.6
1986	7	4	34.6	23	11.6	25	33.6	30	29.6	20.2	25	23.2	22.8	65	50	57	57	20.6	26.1	24	23.6	17.9	21.8	20.4	20.1
1986	7	5	34.2	24	10.2	25.6	33.6	28.8	29.2	21.2	24.8	22.4	22.8	68	49	58	58	22.3	25.6	22.9	23.6	19.3	21.5	19.7	20.1
1986	7	6	34.8	23.5	11.3	25.4	33.6	27.6	28.5	20.8	25.2	22.4	22.8	67	51	64	61	21.6	26.6	23.7	24	18.7	22.1	20.2	20.4
1986	7	7	33	23.5	9.5	24.4	31.6	27.2	27.6	20.2	23.8	21.4	21.8	69	53	60	60	20.9	24.4	21.7	22.4	18.2	20.7	18.8	19.3
1986	7	8	35.2	22.5	12.7	24.4	33	27.2	28	20.2	24.2	21.4	21.9	69	49	60	59	20.9	24.5	21.7	22.4	18.2	20.8	18.8	19.3
1986	7	9	36.2	22	14.2	24.4	34.2	28.4	28.9	19.8	25.4	22.2	22.5	66	50	59	58	20.1	26.7	22.7	23.2	17.6	22.2	19.6	19.8
1986	7	10	34.4	22	12.4	25	33.2	27.2	28.2	21	25	23.2	23.1	70	52	72	65	22.3	26.4	25.8	24.8	19.2	22	21.6	20.9
1986	7	11	36.6	24.5	12.1	25.6	34	24.6	27.2	21.4	24.8	20	22.1	69	48	66	61	22.8	25.3	20.4	22.8	19.6	21.3	17.8	19.6
1986	7	12	36.4	23.5	12.9	24.8	34.2	28.4	29	20.4	25.2	21.6	22.4	67	49	55	57	21.1	26.2	21.4	22.9	18.4	21.9	18.6	19.6
1986	7	13	35.4	24	11.4	25.2	34	27.4	28.5	20.4	25.2	22	22.5	65	50	63	59	20.8	26.3	22.9	23.4	18.2	21.9	19.7	19.9
1986	7	14	36.8	22	14.8	24.6	35.4	26.6	28.3	20.2	25.2	21.4	22.3	67	44	64	58	20.8	25.4	22.1	22.8	18.1	21.4	19.1	19.5
1986	7	15	35	23.5	11.5	25	34.6	29.2	29.5	20	25	23.2	22.7	64	46	61	57	20.1	25.4	24.5	23.4	17.6	21.4	20.8	19.9
1986	7	16	35.6	23.5	12.1	24.2	34.2	29.6	29.4	19.8	25.2	22.6	22.5	67	49	55	57	20.2	26.2	22.9	23.1	17.7	21.9	19.7	19.7
1986	7	17	33.6	24	9.6	25.2	33.4	28	28.7	21	25.4	23.6	23.3	69	53	70	64	22.1	27.2	26.3	25.2	19.1	22.5	21.9	21.2
1986	7	18	35.6	22.5	13.1	24	33.6	30.2	29.5	22.2	24.8	22.6	23.2	86	49	52	62	25.6	25.6	22.5	24.6	21.5	21.5	19.4	20.8
1986	7	19	35.8	23.5	12.3	24.6	34.4	29.6	29.6	21.2	24.8	22.4	22.8	74	46	54	58	23	25.1	22.4	23.5	19.7	21.1	19.3	20.1
1986	7	20	35	23.5	11.5	25	33.6	29.8	29.5	20.6	25	22	22.5	68	50	51	56	21.4	26.1	21.4	23	18.6	21.8	18.6	19.6
1986	7	21	37	23.5	13.5	25.2	36.2	30.2	30.5	21.2	25	23.2	23.1	70	41	56	56	22.6	24.4	23.9	23.6	19.4	20.7	20.4	20.2
1986	7	22	32.2	24.5	7.7	25	31.8	26.6	27.5	20.4	23.2	20.4	21.3	66	49	57	57	21	22.9	19.9	21.3	18.3	19.6	17.5	18.5
1986	7	23	35.8	22	13.8	25.2	33.6	27.4	28.4	20.2	25	22.4	22.5	64	50	65	60	20.4	26.1	23.8	23.5	17.8	21.8	20.3	20
1986	7	24	36.2	23.5	12.7	25.2	34.6	23	26.5	20.4	25.4	18.2	21.3	65	48	63	59	20.8	26.5	17.8	21.7	18.2	22	15.7	18.6
1986	7	25	36.6	21.5	15.1	23.2	34.6	31	30	19.2	25	23.2	22.5	69	46	52	56	19.6	25.4	23.4	22.8	17.2	21.4	20	19.5
1986	7	26	37.8	23	14.8	25.2	35.6	31.2	30.8	21.2	25.4	24	23.5	70	44	55	57	22.6	25.8	25.2	24.5	19.4	21.6	21.2	20.8
1986	7	27	37	23	14	24.2	35.2	30.4	30	19.6	25	23	22.5	66	44	54	54	19.8	25.1	23.3	22.7	17.4	21.1	19.9	19.5
1986	7	28	36.6	23.5	13.1	25.4	34	27.2	28.5	20.6	24.8	21.6	22.3	65	48	61	58	21.1	25.3	22.2	22.9	18.4	21.3	19.1	19.6
1986	7	29	36	24	12	25	34.2	23.8	26.7	20.2	24.8	19.6	21.5	65	47	68	60	20.6	25.2	20.1	21.9	17.9	21.2	17.6	18.9
1986	7	30	36.8	23.5	13.3	25.2	34	28.2	28.9	20.4	24.8	22	22.4	65	48	59	57	20.8	25.3	22.4	22.9	18.2	21.3	19.3	19.6
1986	7	31	36.8	22	14.8	25.4	35.2	30	30.1	20.6	25.4	22.4	22.8	65	46	52	54	21.1	26.1	22.2	23.1	18.4	21.8	19.1	19.8
1986	8	1	37.2	24	13.2	25.2	35.4	31.4	30.9	20.4	25.2	23.8	23.1	65	44	53	54	20.8	25.4	24.5	23.6	18.2	21.4	20.8	20.1
1986	8	2	35.6	23.5	12.1	26.2	34.2	26.8	28.5	21.6	24.6	21.2	22.5	67	46	61	58	22.8	24.7	21.5	23	19.6	20.9	18.7	19.7
1986	8	3	38.2	23	15.2	24.8	35.6	31.4	30.8	20.4	25.8	23	23.1	67	46	49	54	21.1	26.9	22.6	23.5	18.4	22.3	19.5	20
1986	8	4	37.4	24	13.4	25.2	35.4	31	30.7	20.6	25.6	22.4	22.9	66	46	48	53	21.3	26.5	21.5	23.1	18.5	22	18.7	19.7
1986	8	5	36.6	24	12.6	25.2	35.8	30.6	30.5	20.2	25	23.8	23	64	42	57	54	20.4	24.7	25.1	23.4	17.8	20.9	21.1	20
1986	8	6	34.6	24.5	10.1	26.6	33.6	27.2	28.6	21.6	24.8	21.6	22.7	65	49	61	58	22.5	25.6	22.2	23.4	19.4	21.5	19.1	20
1986	8	7	37	24	13	24.8	36.4	29.6	30.1	20	25.2	23	22.7	65	41	57	54	20.3	24.8	23.8	23	17.7	21	20.3	19.7
1986	8	8	36.4	24.5	11.9	26	34.4	26.2	28.2	21.4	25	21.2	22.5	67	47	64	60	22.5	25.6	21.9	23.3	19.4	21.5	19	19.9
1986	8	9	37.8	24.5	13.3	25.4	34.6	30.4	30.2	21.4	25.4	22.6	23.1	71	48	52	57	22.9	26.5	22.4	23.9	19.7	22	19.3	20.3
1986	8	10	37.2	24.5	12.7	26	34.4	29.8	30	21.4	25.2	22.6	23.1	67	48	54	56	22.5	26.1	22.7	23.8	19.4	21.8	19.6	20.2
1986	8	11	38.4	24	14.4	26.2	34	30.4	30.3	21.4	25	23.2	23.2	66	49	55	56	22.4	25.8	23.8	24	19.3	21.6	20.3	20.4
1986	8	12	36.2	23.5	12.7	24.4	35	29.8	29.8	20.2	25.4	22.2	22.6	69	47	52	56	20.9	26.2	21.8	23	18.2	21.9	18.9	19.7
1986	8	13	35.6	23.5	12.1	26	33.2	26.4	28	20.6	23.8	20.2	21.5	62	46	57	55	20.8	23.4	19.6	21.3	18.1	20	17.2	18.4
1986	8	14	33.6	23.5	10.1	25.2	32.2	30.2	29.5	20	23.8	22.6	22.1	62	50	52	55	20	24	22.5	22.2	17.5	20.4	19.4	19.1
1986	8	15	37.6	24	13.6	26	34.6	29.8	30	20.4	25.4	21.8	22.5	61	48	50	53	20.3	26.5	20.9	22.6	17.8	22	18.2	19.3
1986	8	16	37	24	13	25.8	35.2	31	30.8	20	25.4	22.8	22.7	59	46	50	52	19.6	26.1	22.4	22.7	17.2	21.8	19.3	19.4
1986	8	17	36.8	24	12.8	26.4	34.4	29.6	30	21.2	25	22	22.7	63	47	52	54	21.8	25.6	21.5	23	18.9	21.5	18.7	19.7
1986	8	18	35.4	22.5	12.9	24.6	33.8	27.2	28.2	19.6	24.6	20.4	21.5	63	47	54	55	19.6	25	19.6	21.4	17.2	21.1	17.1	18.5
1986	8	19	36.6	24	12.6	25.8	35.2	28.2	29.4	20.6	24.8	21.6	22.3	63	43	56	54	20.9	24.6	21.5	22.3	18.2	20.8	18.7	19.2
1986	8	20	35	24	11	25.2	33.8	29.4	29.5	20	23.8	21.2	21.7	62	44	48	52	20	23	19.9	20.9	17.5	19.7	17.4	18.2
1986	8	21	30.6	22.5	8.1	24	29	24.2	25.4	19.6	21.2	18.4	19.7	67	50	58	58	19.9	20.1	17.4	19.2	17.5	17.6	15.3	16.8
1986	8	22	34.2	23	11.2	25.2	32.6	29.8	29.3	20	23.8	22.6	22.1	62	48	54	55	20	23.8	22.7	22.2	17.5	20.3	19.6	19.1
1986	8	23	35.6	23.5	12.1	25.4	34.4	30.2	30.1	20.2	25.2	23.4	22.9	63	48	57	56	20.3	26.1	24.4	23.6	17.7	21.8	20.7	20.1
1986	8	24	35.6	23.5	12.1	25.4	32.8	28.4	28.8	20.2	24	21.6	21.9	63	49	55	55	20.3	24.1	21.4	21.9	17.7	20.5	18.6	18.9
1986	8	25	35.4	22	13.4	24.4	33.6	26.2	27.6	20.2	25	20.4	21.9	69	50	59	59	20.9	26.1	20.2	22.4	18.2	21.8	17.7	19.2
1986	8	26	36.2	23	13.2	25.2	34.6	32.2	31	20	25.2	24.6	23.3	62	47	54	55	20	26	26	24	17.5	21.7	21.7	20.3
1986	8	27	36	24.5	11.5	25.4	35	30.4	30.3	20.6	24.8	23.2	22.9	65	44	55	55	21.1	24.7	23.8	23.2	18.4	20.9	20.3	19.8
1986	8	28	36	24.5	11.5	25.2	33.6	28.8	29.1	21	24.4	21.4	22.3	69	47	52	56	22.1	24.6	20.7	22.5	19.1	20.8	18	19.3
1986	8	29	36	24	12	25.4	34.2	23.8	26.8	21.2	25.2	18.6	21.7	69	49	61	60	22.4	26.2	18.1	22.2	19.3	21.9	15.9	19
1986	8	30	30.4	22	8.4	24.2	29.2	23	24.9	19.6	21.4	18.6	19.9	66	50	66	61	19.8	20.4	18.6	19.6	17.4	17.8	16.3	17.2
1986	8	31	32	23	9	24.6	31.2	23	25.5	20	22.6	17.4	20	66	48	58	57	20.4	21.8	16.2	19.5	17.8	18.9	14.2	17
1986	9	1	32.6	22	10.6	22.4	31.2	23.4	25.1	17.2	23.6	18.4	19.7	60	53	62	59	16.2	24.2	17.9	19.5	14.3	20.6	15.8	16.9
1986	9	2	31	22.525	8.475	22.2	29.8	24.8	25.4	17.6	23	19.4	20	64	56	61	60	17.1	23.7	19	19.9	15.1	20.2	16.7	17.3
1986	9	3	31	23	8	24.2	29.4	23	24.9	20.4	22	18.4	20.3	71	53	65	63	21.5	21.6	18.2	20.4	18.7	18.8	16	17.8
1986	9	4	33.4	22	11.4	23.4	31.8	29	28.3	19.6	23.4	21.8	21.6	71	50	54	58	20.3	23.3	21.4	21.7	17.8	20	18.6	18.8
1986	9	5	34.8	23	11.8	24.4	34	24.2	26.7	20.2	24.8	19.2	21.4	69	48	63	60	20.9	25.3	19	21.8	18.2	21.3	16.7	18.7
1986	9	6	35.6	23	12.6	25	33.6	27.8	28.5	20.4	25	21.6	22.3	66	50	58	58	21	26.1	21.8	22.9	18.3	21.8	18.9	19.6
1986	9	7	35.4	23.5	11.9	25.4	34.4	24.8	27.4	20.2	26.4	19.6	22.1	63	54	62	59	20.3	29.2	19.4	23	17.7	23.7	17.1	19.5
1986	9	8	34.8	23.5	11.3	25	32.6	25.4	27.1	20.4	23.8	20.2	21.5	66	48	63	59	21	23.8	20.3	21.7	18.3	20.3	17.7	18.8
1986	9	9	32.8	23.5	9.3	25	31.2	27.6	27.9	20.2	23.6	21.2	21.7	65	53	57	58	20.6	24.2	21	21.9	17.9	20.6	18.3	18.9
1986	9	10	34	24	10	26	33	27.2	28.4	21.4	25.2	22.4	23	67	54	66	62	22.5	27	24	24.5	19.4	22.3	20.4	20.7
1986	9	11	33	23	10	24.6	32.4	27.2	27.9	20.2	23.8	21.6	21.9	67	49	61	59	20.8	23.9	22.2	22.3	18.1	20.4	19.1	19.2
1986	9	12	33	24.5	8.5	25.6	32	26.4	27.6	21.4	23.4	21	21.9	69	49	62	60	22.8	23.2	21.4	22.4	19.6	19.9	18.6	19.3
1986	9	13	31	22	9	24	29.6	23.4	25.1	19.6	22.4	18.6	20.2	67	54	64	62	19.9	22.4	18.3	20.2	17.5	19.3	16.1	17.6
1986	9	14	33	23	10	24.8	32	29	28.7	20.2	24.4	22.6	22.4	66	54	58	59	20.7	25.6	23.3	23.2	18	21.5	19.9	19.8
1986	9	15	34.2	23.5	10.7	25.2	33.2	26.6	27.9	20.4	25	21.4	22.3	65	52	64	60	20.8	26.4	22.1	23.1	18.2	22	19.1	19.7
1986	9	16	34.6	24	10.6	25.4	34	27.2	28.5	20.4	25.2	23	22.9	64	50	70	61	20.7	26.3	25.4	24.1	18.1	21.9	21.3	20.4
1986	9	17	34.2	23	11.2	24.2	32.4	27	27.7	20.2	24.6	21.2	22	70	53	60	61	21.1	25.9	21.4	22.8	18.3	21.6	18.6	19.5
1986	9	18	34.1	24	10.1	25.6	33.2	26	27.7	20.6	25.2	21.2	22.3	64	53	66	61	21	26.9	22.1	23.3	18.3	22.3	19.1	19.9
1986	9	19	35.4	23	12.4	25.6	34.4	27.2	28.6	20.4	25.4	22	22.6	63	49	64	59	20.6	26.6	23.1	23.4	18	22.1	19.8	20
1986	9	20	31.2	23	8.2	25.6	30	25.6	26.7	21.2	24.6	20.4	22.1	68	65	63	65	22.3	27.4	20.6	23.4	19.3	22.6	18	19.9
1986	9	21	31	22.5	8.5	25	30	26.2	26.9	21	23.6	20.4	21.7	70	59	59	63	22.3	25	20.2	22.5	19.2	21.1	17.7	19.3
1986	9	22	33.4	23.5	9.9	24.6	32	27.6	28	20	25.2	22.4	22.5	66	58	64	63	20.4	27.6	23.7	23.9	17.8	22.7	20.2	20.3
1986	9	23	31.6	22.5	9.1	24.8	30.4	25	26.3	19.8	24.2	20	21.3	63	60	64	62	19.8	26.2	20.1	22	17.4	21.8	17.6	18.9
1986	9	24	30.6	22.5	8.1	24.6	29.8	24.4	25.8	20.2	23.4	19.8	21.1	67	59	66	64	20.8	24.6	20.1	21.8	18.1	20.8	17.6	18.9
1986	9	25	32.4	23.5	8.9	25	31.8	27	27.7	21.2	23.4	20.6	21.7	72	50	56	59	22.7	23.3	20.1	22	19.5	20	17.6	19
1986	9	26	34.2	23	11.2	25	33.4	28.4	28.8	21.4	25.2	22	22.9	73	52	58	61	23.1	26.7	22.3	24.1	19.8	22.2	19.2	20.4
1986	9	27	33.2	23	10.2	25.2	32.4	25.2	27	20.4	24.2	19.8	21.5	65	51	61	59	20.8	24.9	19.6	21.8	18.2	21	17.2	18.8
1986	9	28	26.4	20.5	5.9	21.6	24.4	23.2	23.1	17.4	22.6	17.4	19.1	66	86	57	70	17.1	26.2	16.1	19.8	15.1	21.9	14.1	17
1986	9	29	31.6	20	11.6	24.8	30.4	26.2	26.9	20.2	22.6	20.2	21	66	52	58	59	20.7	22.4	19.8	20.9	18	19.3	17.3	18.2
1986	9	30	33.4	23.5	9.9	24.6	32.4	28.2	28.4	21	24.8	21.4	22.4	73	54	55	61	22.5	26.4	21.1	23.3	19.4	22	18.3	19.9
1986	10	1	32.6	24.5	8.1	25.2	32	27.2	27.9	20.4	24.6	21.4	22.1	65	55	60	60	20.8	26.1	21.7	22.9	18.2	21.8	18.8	19.6
1986	10	2	32	24	8	25.4	31	26.4	27.3	22	23.6	21.2	22.3	75	54	63	64	24.2	24.3	21.8	23.4	20.6	20.6	18.9	20
1986	10	3	28	21.5	6.5	22.8	27	24.8	24.8	17.6	22.6	20.2	20.1	60	69	66	65	16.7	24.6	20.7	20.7	14.7	20.8	18	17.9
1986	10	4	32.4	23	9.4	25.2	31.2	24.8	26.5	21.4	23.8	19.6	21.6	72	54	62	63	23	24.7	19.4	22.4	19.8	20.9	17.1	19.2
1986	10	5	30.2	22.5	7.7	23.8	28	24.2	25	18.6	22	19.6	20.1	61	60	66	62	18.1	22.5	19.8	20.1	15.9	19.4	17.4	17.6
1986	10	6	32.2	23.5	8.7	24.8	31	25.4	26.6	20.2	23.6	20.4	21.4	66	54	64	61	20.7	24.3	20.7	21.9	18	20.6	18.1	18.9
1986	10	7	32	23	9	25	31	24.2	26.1	21.6	23.2	19.4	21.4	74	52	64	64	23.6	23.4	19.4	22.1	20.1	20	17	19.1
1986	10	8	31.6	21.5	10.1	22.4	30.2	25	25.6	18.6	23.2	20.6	20.8	70	56	68	64	19	23.9	21.4	21.4	16.7	20.4	18.6	18.5
1986	10	9	32	23.5	8.5	24.6	31.6	25	26.5	20.2	23.4	20.6	21.4	67	50	68	62	20.8	23.5	21.4	21.9	18.1	20.1	18.6	18.9
1986	10	10	31.2	22.5	8.7	23.8	30	24.2	25.5	19.6	23.2	20.2	21	68	57	70	65	20.1	24	21.1	21.7	17.6	20.4	18.3	18.8
1986	10	11	31.2	22	9.2	22.6	30.2	25	25.7	18.4	23	20.2	20.5	67	55	65	62	18.4	23.4	20.6	20.8	16.2	20	17.9	18.1
1986	10	12	30.6	22	8.6	24.4	29.4	24.2	25.5	21	22.2	19.8	21	74	54	67	65	22.7	22.1	20.2	21.7	19.5	19.1	17.7	18.8
1986	10	13	30.6	22.5	8.1	24	29	23.8	25.1	20	22.4	18.6	20.3	70	57	61	63	20.8	22.8	18.1	20.5	18.1	19.6	15.9	17.9
1986	10	14	30	23	7	24.6	29	22	24.4	20.4	23.2	17.2	20.3	69	62	62	64	21.2	24.7	16.5	20.8	18.5	20.9	14.5	17.9
1986	10	15	28.4	22	6.4	23.2	25.8	21.6	23	19.6	20.4	17.4	19.1	72	62	66	67	20.5	20.5	17.1	19.4	17.9	17.9	15.1	16.9
1986	10	16	28.6	21.5	7.1	22.2	26.4	22.6	23.5	18.6	20.8	17.2	18.9	71	61	59	64	19.1	20.9	16.1	18.7	16.8	18.2	14.1	16.4
1986	10	17	31	20.5	10.5	22.4	30.4	22.6	24.5	17.4	23.6	16.8	19.3	61	57	56	58	16.6	24.7	15.4	18.9	14.6	20.9	13.4	16.3
1986	10	18	31.2	21.5	9.7	23.4	30	26.2	26.5	19.4	23.6	20.4	21.1	69	59	59	63	19.9	25	20.2	21.7	17.4	21.1	17.7	18.7
1986	10	19	31.4	21.5	9.9	23	30.4	22.6	24.6	19.6	25.2	17.2	20.7	73	66	59	66	20.6	28.7	16.1	21.8	18	23.3	14.1	18.5
1986	10	20	30.2	22	8.2	23.8	29.4	23.2	24.9	17.6	23	19.6	20.1	55	58	72	62	16.1	23.9	20.5	20.2	14.1	20.4	17.9	17.5
1986	10	21	30	22	8	23.4	29.2	25.2	25.8	19.4	23	20	20.8	69	59	62	64	19.9	24.1	20	21.3	17.4	20.5	17.5	18.5
1986	10	22	32	22	10	25	30.6	25.2	26.5	21.2	23.4	21	21.9	72	55	69	65	22.7	24.1	22.1	23	19.5	20.5	19.1	19.7
1986	10	23	32.4	23	9.4	24.8	31.6	23.8	26	21	24.2	19.6	21.6	72	55	68	65	22.4	25.4	20.1	22.6	19.3	21.3	17.6	19.4
1986	10	24	32.2	22	10.2	24.4	31.4	24	26	20.4	24	19.6	21.3	70	54	67	64	21.4	25	19.9	22.1	18.6	21.1	17.5	19
1986	10	25	32	22	10	23.6	30.4	25.2	26.1	19.6	23.2	20.2	21	69	55	64	63	20.2	23.8	20.4	21.5	17.7	20.3	17.8	18.6
1986	10	26	30.8	23	7.8	23.8	29.6	23.4	25	19.4	23	19.6	20.7	67	57	71	65	19.7	23.8	20.3	21.3	17.2	20.3	17.8	18.4
1986	10	27	31.6	22	9.6	23.6	30.4	26	26.5	20	23.2	21.2	21.5	72	55	66	64	21	23.8	22.1	22.3	18.3	20.3	19.1	19.2
1986	10	28	31	22.5	8.5	24.6	30	24.6	26	20.2	23	21.2	21.5	67	56	74	66	20.8	23.5	23	22.4	18.1	20.1	19.7	19.3
1986	10	29	31	22.5	8.5	25	30	23.6	25.5	21.4	23.2	19.6	21.4	73	57	69	66	23.1	24	20.2	22.5	19.8	20.4	17.7	19.3
1986	10	30	28.6	22	6.6	24	27.2	23.8	24.7	20.6	22	19.6	20.7	74	64	68	69	22.1	23.1	20.1	21.7	19.1	19.8	17.6	18.8
1986	10	31	32.2	22	10.2	24.8	31.2	25.6	26.8	21	23.4	20.8	21.7	72	52	65	63	22.4	23.7	21.4	22.5	19.3	20.2	18.6	19.4
1986	11	1	31.4	22	9.4	24.6	30.2	24.4	25.9	21	23	20.6	21.5	73	55	71	66	22.5	23.4	21.8	22.6	19.4	20	18.9	19.4
1986	11	2	31.4	23	8.4	24	30.4	25.6	26.4	21.2	23.2	21.4	21.9	78	55	69	67	23.4	23.8	22.8	23.3	20	20.3	19.6	19.9
1986	11	3	31.6	23	8.6	24.4	30.6	26	26.8	20.2	23.4	20.4	21.3	69	55	61	61	20.9	24.1	20.3	21.8	18.2	20.5	17.8	18.8
1986	11	4	31.8	22.013	9.78696	24.8	31	26.2	27	20.2	23.6	21.4	21.7	66	54	66	62	20.7	24.3	22.4	22.5	18	20.6	19.3	19.3
1986	11	5	32.2	22	10.2	24.6	31.2	26.8	27.4	20	24.6	21	21.9	66	59	60	62	20.4	26.6	21.1	22.7	17.8	22.1	18.4	19.4
1986	11	6	32.2	23.5	8.7	25.2	31.2	26.2	27.2	21.6	24.2	21.4	22.4	73	56	66	65	23.5	25.6	22.4	23.8	20.1	21.5	19.3	20.3
1986	11	7	32.4	23	9.4	25	32	27.2	27.9	21.6	25.6	21.6	22.9	74	60	61	65	23.6	28.7	22.2	24.8	20.1	23.3	19.1	20.9
1986	11	8	31.2	24	7.2	25.6	30.4	26.6	27.3	21.4	25	22.2	22.9	69	65	69	68	22.8	28.2	23.9	24.9	19.6	23	20.4	21
1986	11	9	31.6	22	9.6	23.6	31	26.6	27	19.8	25.2	21.6	22.2	71	63	65	66	20.6	28.3	22.5	23.8	18	23.1	19.4	20.2
1986	11	10	32	21	11	24.2	31	26	26.8	20.4	25	21.4	22.3	71	62	67	67	21.5	27.8	22.5	23.9	18.7	22.8	19.4	20.3
1986	11	11	33.2	23.5	9.7	25.6	32.4	27.2	28.1	21.6	26	22.4	23.3	71	61	66	66	23.2	29.5	24	25.5	19.9	23.8	20.4	21.4
1986	11	12	33.2	23	10.2	25.2	32.2	26.8	27.8	20.6	26	22	22.9	66	62	66	65	21.3	29.6	23.3	24.7	18.5	23.9	20	20.8
1986	11	13	31.4	22	9.4	24.6	30.2	25.2	26.3	20.8	24.2	20.6	21.9	71	61	66	66	22.1	26.3	21.3	23.2	19.1	21.9	18.5	19.8
1986	11	14	31.2	22	9.2	24.4	30	25.2	26.2	20.4	24.2	20.4	21.7	70	62	65	66	21.4	26.4	20.8	22.9	18.6	22	18.2	19.6
1986	11	15	32.6	24	8.6	25	31.2	25.2	26.7	21.2	24.4	21.6	22.4	72	58	73	67	22.7	26.1	23.5	24.1	19.5	21.8	20.1	20.5
1986	11	16	32.2	24	8.2	25.2	31.8	25	26.8	21	25.2	21.2	22.5	69	59	72	67	22.1	27.8	22.7	24.2	19.1	22.8	19.5	20.5
1986	11	17	33.4	23.5	9.9	25.4	32.2	27	27.9	21.2	25	21	22.4	69	56	59	61	22.4	27	21	23.5	19.3	22.4	18.3	20
1986	11	18	33.2	24	9.2	25.2	32.6	27.4	28.1	21.4	25.2	22.4	23	72	55	65	64	23	27.2	23.8	24.7	19.8	22.5	20.3	20.9
1986	11	19	31.2	24	7.2	25	30	25.9	26.7	20.8	24.2	20.6	21.9	69	62	62	65	21.8	26.4	20.8	23	18.9	22	18.1	19.7
1986	11	20	33.2	23.5	9.7	24.8	31.8	26.4	27.3	20.4	25.2	21.2	22.3	67	59	63	63	21.1	27.8	21.8	23.6	18.4	22.8	18.9	20
1986	11	21	32	22.5	9.5	23.8	31.6	27	27.4	19.6	24.4	22.4	22.1	68	56	68	64	20.1	25.9	24.1	23.4	17.6	21.7	20.5	19.9
1986	11	22	33	22.5	10.5	24.2	32.2	26.8	27.5	20.2	25.4	21.4	22.3	70	58	62	64	21.1	28	22	23.7	18.3	23	19	20.1
1986	11	23	32.4	22.0261	10.3739	24.6	31.4	25.6	26.8	20	23.6	21.4	21.7	66	52	69	63	20.4	24.1	22.8	22.4	17.8	20.5	19.6	19.3
1986	11	24	31.8	22	9.8	24	31	25	26.3	20.2	23.4	21.2	21.6	71	53	72	65	21.2	23.8	22.7	22.6	18.4	20.3	19.5	19.4
1986	11	25	33	22	11	24.4	32	26.6	27.4	20.6	25	21.4	22.3	71	57	64	64	21.8	27.1	22.1	23.7	18.9	22.4	19.1	20.1
1986	11	26	32.6	21.9792	10.6208	23.6	31.8	26	26.9	19.8	24.4	22	22.1	71	55	71	66	20.6	25.8	23.8	23.4	18	21.6	20.3	20
1986	11	27	33	22	11	24	32.6	27.4	27.8	21.4	25.2	22	22.9	80	55	63	66	23.8	27.2	22.9	24.7	20.3	22.5	19.7	20.8
1986	11	28	33.4	22.5	10.9	24.6	32.8	28.2	28.5	20.2	25.4	22.6385	22.8923	67	56	77.5	72	20.8	27.6	25.4962	25.3615	18.1	22.7	21.3577	21.2346
1986	11	29	32.8	21.5	11.3	23.6	31.4	27.6	27.5	19.6	23.2	21.6	21.5	69	50	59	60	20.2	23.1	21.9	21.7	17.7	19.8	19	18.8
1986	11	30	32	21.5	10.5	23.4	30.8	26.6	26.9	20	23.2	21	21.4	74	53	61	63	21.2	23.5	21.2	22	18.4	20.1	18.5	19
1986	12	1	33.4	22	11.4	23.2	32.6	27.4	27.6	19.6	24.8	21.2	21.9	72	53	58	61	20.5	26.2	21.1	22.6	17.9	21.9	18.4	19.4
1986	12	2	33.4	21	12.4	23	32.2	26.8	27.2	18.6	25.2	21.6	21.8	66	57	64	62	18.6	27.5	22.4	22.8	16.3	22.7	19.3	19.4
1986	12	3	33.4	23	10.4	24.8	31.4	27	27.5	20	23.6	21.4	21.7	65	52	61	59	20.3	24.1	21.8	22.1	17.7	20.5	18.9	19
1986	12	4	34.2	23.5	10.7	24.8	33.2	27	28	20.2	25	21.8	22.3	66	52	64	61	20.7	26.4	22.7	23.3	18	22	19.6	19.9
1986	12	5	35.6	23.2	12.4	24.8	34.4	28.6	29.1	23	25.2	23	23.7	86	48	63	66	26.9	26.1	24.5	25.8	22.3	21.8	20.7	21.6
1986	12	6	31	23.5	7.5	25	30.2	25	26.3	21	23	21.2	21.7	70	55	72	66	22.3	23.4	22.7	22.8	19.2	20	19.5	19.6
1986	12	7	33.4	23.5	9.9	24.2	32.2	27.4	27.8	20.4	25	21.4	22.3	71	56	59	62	21.5	27	21.6	23.4	18.7	22.4	18.7	19.9
1986	12	8	33.2	23	10.2	24.8	31.8	27	27.6	21	23.8	21.2	22	72	52	60	61	22.4	24.3	21.4	22.7	19.3	20.6	18.6	19.5
1986	12	9	33	21.5	11.5	24.8	32.6	26.8	27.8	20.4	25	21.2	22.2	67	54	61	61	21.1	26.7	21.5	23.1	18.4	22.2	18.7	19.7
1986	12	10	35.6	21.5	14.1	24.6	34.4	29.8	29.6	20.2	27	23.2	23.5	67	57	58	61	20.8	30.8	24.1	25.3	18.1	24.6	20.5	21.1
1986	12	11	33.6	23	10.6	24.4	33	28.2	28.5	20.4	24.8	22	22.4	70	52	59	60	21.4	26	22.4	23.2	18.6	21.7	19.3	19.9
1986	12	12	32.8	21.5	11.3	24	32	25	26.5	20	24.2	20.6	21.6	70	53	68	63	20.8	25.1	21.4	22.4	18.1	21.2	18.6	19.3
1986	12	13	32.6	21.5	11.1	23.6	31.8	25.6	26.6	19.6	24.2	20.2	21.3	69	54	61	62	20.2	25.3	20.2	21.9	17.7	21.3	17.6	18.9
1986	12	14	32.4	22	10.4	24	31.6	25.4	26.6	20	23.8	21.2	21.7	70	53	69	64	20.8	24.4	22.4	22.5	18.1	20.7	19.3	19.4
1986	12	15	32.6	22	10.6	23.4	31.8	25.2	26.4	18.6	23.6	20.4	20.9	64	51	65	60	18.3	23.8	20.8	21	16.1	20.3	18.2	18.2
1986	12	16	33.6	21.5	12.1	23.6	32.4	25.6	26.8	18.8	24.6	20.2	21.2	64	53	61	59	18.6	25.9	20.2	21.5	16.3	21.6	17.6	18.5
1986	12	17	32.6	21.3136	11.2864	23.6	32	25	26.4	19.4	24.2	21.2	21.6	68	53	72	64	19.8	25.1	22.7	22.5	17.3	21.2	19.5	19.4
1986	12	18	33.6	21.5	12.1	23.4	33	26	27.1	19.2	25.4	22	22.2	68	55	71	65	19.5	27.5	23.8	23.6	17.1	22.7	20.3	20
1986	12	19	33.6	22.5	11.1	24.4	32.6	26	27.3	20.2	24	21.2	21.8	69	49	66	61	20.9	24.3	22.1	22.4	18.2	20.6	19.1	19.3
1986	12	20	33.4	24	9.4	25	32.6	26.4	27.6	21	24.2	21.8	22.3	70	50	67	63	22.3	24.7	23.1	23.4	19.2	20.9	19.8	20
1986	12	21	34	24	10	25	33.4	27.4	28.3	21.6	24.4	22	22.7	74	48	63	62	23.6	24.7	22.9	23.7	20.1	20.9	19.7	20.2
1986	12	22	35.2	21.2364	13.9636	25.2	34.2	28	28.9	20.6	25.8	22.4	22.9	66	52	62	60	21.3	27.8	23.4	24.2	18.5	22.8	20.1	20.5
1986	12	23	33.6	23	10.6	24.6	32.2	27	27.7	21	24	21.4	22.1	73	51	61	62	22.5	24.5	21.8	23	19.4	20.8	18.9	19.7
1986	12	24	32.2	23	9.2	24.8	31	26.2	27	20.2	23.2	20.6	21.3	66	52	61	60	20.7	23.4	20.6	21.6	18	20	18	18.7
1986	12	25	33.6	21	12.6	22.6	32.4	26.6	27.1	19.4	24.2	21.8	21.8	75	51	66	64	20.4	24.9	23	22.8	17.9	21	19.7	19.5
1986	12	26	32.8	19.5	13.3	22.6	32.2	28.4	27.9	18.6	23.6	21.2	21.1	69	49	53	57	18.8	23.5	20.5	21	16.6	20.1	17.9	18.2
1986	12	27	35.6	22.5	13.1	23.6	34.4	28.8	28.9	19.6	25.2	22	22.3	69	48	56	58	20.2	26.1	22	22.8	17.7	21.8	19	19.5
1986	12	28	35.4	21	14.4	23.8	34.2	27.6	28.3	19.6	25	21.4	22	68	48	58	58	20.1	25.7	21.5	22.4	17.6	21.5	18.6	19.2
1986	12	29	33.6	22	11.6	24.4	32.4	27	27.7	20.2	24	21.4	21.9	69	50	61	60	20.9	24.4	21.8	22.4	18.2	20.7	18.9	19.3
1986	12	30	35.4	22	13.4	24.6	34.2	27.6	28.5	20	24.8	21.4	22.1	66	47	58	57	20.4	25.2	21.5	22.3	17.8	21.2	18.6	19.2
1986	12	31	34.4	21	13.4	23.8	33	27.2	27.8	19.6	23.4	21.2	21.4	68	45	59	57	20.1	22.5	21.3	21.3	17.6	19.4	18.5	18.5

## Sheet: 1987
			Temperature			Temperature				Temperature				Relative Humidity				Pressure				Dew temperature
Year	Month	Day	Maximum	Minimum	Max-Min	1899-12-31 07:00:00	1899-12-31 13:00:00	1899-12-31 19:00:00	Average	1899-12-31 01:00:00	1899-12-31 13:00:00	1899-12-31 19:00:00	Average	1899-12-31 01:00:00	1899-12-31 13:00:00	1899-12-31 19:00:00	Average	1899-12-31 07:00:00	1899-12-31 13:00:00	1899-12-31 19:00:00	Average	1899-12-31 07:00:00	1899-12-31 13:00:00	1899-12-31 19:00:00	Average		Month	Taverage	Hraverage
1987	1	1	35.4	20.5	14.9	24.4	33.6	27	28	20.2	24.2	21.4	21.9	69	46	61	59	20.9	24.1	21.8	22.3	18.2	20.5	18.9	19.2		January	27.9453	57.8284
1987	1	2	33.8	20.5	13.3	23.8	33	27.4	27.9	19.6	23.8	21.6	21.7	68	47	60	58	20.1	23.5	22	21.9	17.6	20.1	19.1	18.9		February	29.1179	54.8571
1987	1	3	34.4	22	12.4	24.2	33	28.2	28.4	20	24.4	22.2	22.2	68	50	60	59	20.7	25	22.9	22.8	18	21.1	19.6	19.6		March	29.4548	54.9032
1987	1	4	35.2	20.5	14.7	23.8	34	28.4	28.6	19.6	24.4	22.6	22.2	68	46	61	58	20.1	24.3	23.7	22.7	17.6	20.7	20.2	19.5		April	28.9	58.1333
1987	1	5	34.4	20.5	13.9	24	33.2	29.4	29	20	24	22.6	22.2	70	47	56	58	20.8	23.9	23	22.5	18.1	20.3	19.7	19.4		May	27.1484	59.1601
1987	1	6	31.2	23	8.2	24	30	26.2	26.6	20.4	23.2	21	21.5	73	57	63	64	21.6	24	21.5	22.4	18.8	20.4	18.7	19.3		June	28.1333	57.5667
1987	1	7	25.4	22.5	2.9	23	32.9333	21.6	27.2048	18.6	24.7423	18.2	22.476	66	52.3077	72	67.68	18.6	25.8115	18.7	24.1	16.3	21.5346	16.4	20.4		July	28.7194	56.4791
1987	1	8	32.4	19.5	12.9	22.6	31.8	25.6	26.4	19.2	23.4	20.2	20.9	73	50	61	61	20	23.3	20.2	21.2	17.5	20	17.6	18.4		August	28.5065	56.3871
1987	1	9	32.2	22.5	9.7	23.8	31.4	26.6	27.1	20	23.2	20.2	21.1	71	50	56	59	20.9	23.1	19.5	21.2	18.2	19.8	17.1	18.4		September	27.8267	58.8
1987	1	10	35.6	23	12.6	24.6	33.8	29.4	29.3	19.4	24	21.2	21.5	62	45	48	52	19.1	23.5	19.9	20.8	16.8	20.1	17.4	18.1		October	26.5928	62.1922
1987	1	11	33.8	23	10.8	23.8	33.6	26.6	27.6	19.6	24	20.2	21.3	68	45	56	57	20.1	23.6	19.5	21.1	17.6	20.2	17.1	18.3		November	27.25	64.5
1987	1	12	34.6	21.5	13.1	23	34.2	28	28.3	19	24.4	21.2	21.5	69	45	55	56	19.4	24.2	20.8	21.4	17	20.6	18.1	18.6		December	26.8161	64.4194
1987	1	13	34	22	12	23.8	33.4	26.4	27.5	19.6	23.8	20.2	21.2	68	45	57	57	20.1	23.2	19.6	21	17.6	19.9	17.2	18.2
1987	1	14	32	22.2	9.8	23.4	31.6	27.2	27.4	19.2	23.2	21.4	21.3	68	49	60	59	19.5	23	21.7	21.4	17.1	19.7	18.8	18.6
1987	1	15	34.2	22.6	11.6	23.8	33.6	27	27.8	19	24	22	21.7	64	45	65	58	18.9	23.6	23.2	21.9	16.6	20.2	19.9	18.9
1987	1	16	35.6	22	13.6	23.8	35.2	29	29.3	19.6	24.6	21.4	21.9	68	42	51	54	20.1	24	20.6	21.6	17.6	20.5	17.9	18.7
1987	1	17	35.8	22	13.8	24	34.4	29.2	29.2	20	24.2	23	22.4	70	43	59	57	20.8	23.6	24.1	22.8	18.1	20.1	20.5	19.6
1987	1	18	36.8	22.5	14.3	23.8	35.6	27.4	28.5	19.6	25.4	20.6	21.9	68	44	54	56	20.1	25.8	19.8	21.9	17.6	21.6	17.4	18.9
1987	1	19	37.6	22.5	15.1	24.2	35.6	28.4	29.1	20.2	24.2	21.4	21.9	70	39	54	54	21.1	22.8	20.9	21.6	18.3	19.6	18.2	18.7
1987	1	20	33.4	21.5	11.9	23.6	33	28	28.1	19.6	24	20.4	21.3	69	48	50	56	20.2	24	19	21.1	17.7	20.4	16.7	18.3
1987	1	21	34.6	22	12.6	23.4	34	29.2	29	19.6	25	20.2	21.6	71	49	44	54	20.3	25.8	17.8	21.3	17.8	21.6	15.7	18.4
1987	1	22	32	21	11	22.8	31	27.6	27.3	18.4	23	21	20.8	66	51	56	58	18.3	22.9	20.6	20.6	16.1	19.7	18	17.9
1987	1	23	33	22	11	23.8	32.2	25	26.5	20.2	24	20.4	21.5	72	51	66	63	21.3	24.5	21	22.3	18.5	20.8	18.3	19.2
1987	1	24	32	21.5	10.5	23.4	31.2	25.2	26.3	18.6	23	19.8	20.5	64	50	61	58	18.3	22.8	19.6	20.2	16.1	19.6	17.2	17.6
1987	1	25	35.2	21.5	13.7	23	33.6	27.8	28	18.4	24.2	21.2	21.3	65	46	56	56	18.2	24.1	20.9	21.1	16	20.5	18.2	18.2
1987	1	26	35.6	20.5	15.1	22.8	34.6	30.2	29.5	18.4	24.4	22.2	21.7	66	44	50	53	18.3	23.9	21.6	21.3	16.1	20.4	18.7	18.4
1987	1	27	33.4	20.5	12.9	23.6	32.6	27.8	27.9	19.6	24	21.2	21.6	69	49	56	58	20.2	24.3	20.9	21.8	17.7	20.6	18.2	18.8
1987	1	28	33.2	22	11.2	23.8	32.8	27.2	27.8	19.6	24	20.6	21.4	68	49	55	57	20.1	24.1	20	21.4	17.6	20.5	17.5	18.5
1987	1	29	31.6	22	9.6	23.6	31	26.6	27	19.2	23.4	20.2	20.9	67	53	56	59	19.4	23.8	19.5	20.9	17	20.3	17.1	18.2
1987	1	30	32.2	23	9.2	24.4	31.6	26.2	27.1	20	23.8	20	21.3	67	53	57	59	20.5	24.4	19.4	21.4	17.9	20.7	17	18.5
1987	1	31	36.4	22	14.4	24	35.2	27.6	28.6	20.2	24.6	21.8	22.2	71	42	61	58	21.2	24	22.3	22.5	18.4	20.5	19.3	19.4
1987	2	1	32.4	21.5	10.9	23.6	31.8	27.4	27.5	19.4	23.6	21.2	21.4	68	51	58	59	19.8	23.8	21.1	21.6	17.3	20.3	18.4	18.7
1987	2	2	37.2	23	14.2	24.2	35.6	31	30.5	20.2	24.4	23	22.5	70	40	51	54	21.1	23.3	22.9	22.4	18.3	19.9	19.7	19.3
1987	2	3	37.6	22.5	15.1	24.4	36.2	28.6	29.5	20.2	25.6	21.4	22.4	69	43	53	55	20.9	25.9	20.8	22.6	18.2	21.7	18.1	19.4
1987	2	4	37.4	23	14.4	24.8	36	29.4	29.9	19.8	25.2	21.2	22.1	63	42	48	51	19.8	25	19.9	21.6	17.4	21.1	17.4	18.6
1987	2	5	37	21	16	23.8	36.2	29.6	29.8	19.6	25	21.2	21.9	68	41	48	52	20.1	24.4	19.7	21.4	17.6	20.7	17.3	18.5
1987	2	6	38.6	22.5	16.1	23.6	32.6	30.4	29.3	19.6	24	23.2	22.3	69	49	55	58	20.2	24.3	23.8	22.7	17.7	20.6	20.3	19.5
1987	2	7	36.4	21	15.4	23.2	34.8	29.6	29.3	19.4	24.2	22.2	21.9	71	42	53	55	20.1	23.3	22	21.8	17.6	20	19	18.8
1987	2	8	34.4	23.5	10.9	25	33	27.2	28.1	20.2	23.8	20.6	21.5	65	47	55	56	20.6	23.5	20	21.3	17.9	20.1	17.5	18.5
1987	2	9	32.4	23	9.4	25	31.8	27	27.7	20.2	23	20.6	21.3	65	48	56	56	20.6	22.4	20.1	21	17.9	19.3	17.6	18.3
1987	2	10	33.6	24	9.6	25.2	33	28.2	28.7	21.2	24.8	20.4	22.1	70	52	49	57	22.6	26	18.9	22.5	19.4	21.7	16.6	19.3
1987	2	11	33	23.5	9.5	24.2	32.4	27.6	28	20.2	23.8	20.2	21.4	70	49	51	57	21.1	23.9	18.9	21.3	18.3	20.4	16.6	18.4
1987	2	12	35	22.5	12.5	23.8	34.6	28.2	28.7	19.6	25	21.4	22	68	46	55	57	20.1	25.4	21.1	22.2	17.6	21.4	18.3	19.1
1987	2	13	33.6	22.5	11.1	24	33	26.6	27.5	20.2	24.6	20.2	21.7	71	51	56	59	21.2	25.5	19.5	22.1	18.4	21.4	17.1	19
1987	2	14	34	23	11	25.2	33.4	28.2	28.8	20	25	21.2	22.1	62	51	54	56	20	26.2	20.6	22.3	17.5	21.9	18	19.1
1987	2	15	33.8	22	11.8	23	33.2	28.2	28.2	18.8	24.6	21.2	21.5	68	50	54	57	19	25.3	20.6	21.6	16.7	21.3	18	18.7
1987	2	16	36.4	22	14.4	24	35.6	29.8	29.8	19.6	25.4	21.6	22.2	67	44	49	53	19.9	25.8	20.5	22.1	17.5	21.6	17.9	19
1987	2	17	38	22.5	15.5	25.2	36.2	31.8	31.3	20.4	25.6	23.2	23.1	65	43	49	52	20.8	25.9	22.9	23.2	18.2	21.7	19.6	19.8
1987	2	18	36.2	21.5	14.7	24	35.2	30.4	30	19.6	25.4	21.6	22.2	67	46	46	53	19.9	26.1	20.1	22	17.5	21.8	17.6	18.9
1987	2	19	36	23	13	25	35.2	28.6	29.4	20.4	24.8	20.2	21.8	66	43	47	52	21	24.6	18.2	21.2	18.3	20.8	16	18.4
1987	2	20	35.2	22.5	12.7	24	34.4	28.6	28.9	20.2	24.6	20.4	21.7	71	45	48	55	21.2	24.6	18.6	21.5	18.4	20.8	16.4	18.5
1987	2	21	35	22.5	12.5	23.4	34	28.8	28.8	20	24.6	20.2	21.6	74	47	46	55	21.2	24.8	18.1	21.4	18.4	21	15.9	18.4
1987	2	22	35	22	13	23.4	34.2	29	28.9	18.8	24.6	20.4	21.3	65	46	46	52	18.7	24.7	18.4	20.6	16.5	20.9	16.2	17.8
1987	2	23	36.6	22	14.6	23.2	35.6	29	29.2	18.8	25.4	20.6	21.6	66	44	47	53	18.8	25.8	18.8	21.2	16.6	21.6	16.5	18.2
1987	2	24	36.2	22.4	13.8	23.4	35.4	30	29.7	19	25.2	22.8	22.3	66	44	54	55	19.1	25.4	23.1	22.5	16.8	21.4	19.8	19.3
1987	2	25	36.8	23	13.8	24.8	35.2	31.4	30.7	20	25.4	21.6	22.3	65	46	42	51	20.3	26.1	19.4	21.9	17.7	21.8	17.1	18.9
1987	2	26	34	24	10	25	33.2	28.2	28.7	20.8	23.6	20.4	21.6	69	45	49	54	21.8	22.9	18.9	21.2	18.9	19.7	16.6	18.4
1987	2	27	34.4	23	11.4	24	33.8	29.2	29	19.8	25	20.6	21.8	68	49	46	55	20.4	26	18.7	21.7	17.8	21.7	16.4	18.6
1987	2	28	35.4	24	11.4	25	34	29.2	29.4	21.2	25.2	21.2	22.5	72	50	49	57	22.7	26.3	20	23	19.5	21.9	17.5	19.7
1987	3	1	36.4	23.5	12.9	25	35.2	30	30	20.2	25	20.2	21.8	65	44	41	50	20.6	25.1	17.3	21	17.9	21.1	15.2	18.1
1987	3	2	35.6	23.5	12.1	24.2	34.2	29.4	29.3	20	24.8	20.6	21.8	68	47	45	54	20.7	25.2	18.6	21.5	18	21.2	16.3	18.5
1987	3	3	34.4	23	11.4	24.4	33	28.6	28.6	20	23.8	20.2	21.3	67	47	47	54	20.5	23.5	18.2	20.8	17.9	20.1	16	18
1987	3	4	35	23	12	24.4	34.4	29.6	29.5	20.6	25	21.2	22.3	71	47	48	55	21.8	25.6	19.7	22.4	18.9	21.5	17.3	19.2
1987	3	5	35.8	24	11.8	25	34.2	28.6	29.1	20.8	23.2	20.2	21.4	69	40	47	52	21.8	21.3	18.2	20.5	18.9	18.5	16	17.8
1987	3	6	35	22	13	24	34.2	29.8	29.5	20.4	25	21.2	22.2	73	48	47	56	21.6	25.7	19.6	22.3	18.8	21.5	17.2	19.2
1987	3	7	35	21.5	13.5	24	34	30.2	29.6	20.2	24.6	21.4	22.1	71	47	46	55	21.2	24.8	19.8	21.9	18.4	21	17.3	18.9
1987	3	8	35.8	22	13.8	23.6	34.4	28	28.5	21.8	25.4	21	22.7	86	49	54	63	24.9	26.6	20.3	24	21.1	22.1	17.8	20.3
1987	3	9	33.6	22.5	11.1	24	32.6	26.6	27.5	20.4	24.6	20.2	21.7	73	52	56	60	21.6	25.7	19.5	22.3	18.8	21.6	17.1	19.1
1987	3	10	34.4	22.5	11.9	23.8	33.4	31	29.8	19.6	25.4	21.6	22.2	68	53	44	55	20.1	27.2	19.7	22.3	17.6	22.5	17.3	19.1
1987	3	11	34.6	21	13.6	23	34	29.8	29.1	18.2	25	21.4	21.5	63	49	48	53	17.8	25.8	20	21.2	15.7	21.6	17.5	18.3
1987	3	12	34.4	21	13.4	23.4	34	29.2	29	18.4	25.2	20.8	21.5	62	50	47	53	17.9	26.3	19.1	21.1	15.8	21.9	16.8	18.2
1987	3	13	34.8	21.5	13.3	23.6	33.6	30.2	29.4	19	24.4	23.2	22.2	65	47	56	56	19	24.6	23.9	22.5	16.7	20.8	20.4	19.3
1987	3	14	34.4	23	11.4	24.6	32.4	25.6	27.1	20	23.8	20	21.3	66	49	60	58	20.4	23.9	19.7	21.3	17.8	20.4	17.3	18.5
1987	3	15	32	23	9	24.6	31.4	27	27.5	20	23.6	20.8	21.5	66	52	58	59	20.4	24.1	20.5	21.7	17.8	20.5	17.9	18.7
1987	3	16	32.6	23.5	9.1	24.4	30.8	29	28.3	20.4	23.2	21.2	21.6	70	53	50	58	21.4	23.5	20.1	21.7	18.6	20.1	17.6	18.7
1987	3	17	35.8	23.5	12.3	25	35.2	29.6	29.9	20.6	25.4	22.4	22.8	68	46	54	56	21.4	26.1	22.4	23.3	18.6	21.8	19.3	19.9
1987	3	18	35.4	23.5	11.9	25	34.6	30.2	30	20.6	25.2	22.8	22.9	68	47	53	56	21.4	26	22.9	23.4	18.6	21.7	19.7	20
1987	3	19	36.4	24	12.4	25.2	35.4	30.6	30.5	20.6	25.6	22.4	22.9	66	46	50	54	21.3	26.5	21.8	23.2	18.5	22	18.9	19.8
1987	3	20	37.8	23	14.8	25.4	37	31.4	31.3	21	26.6	23.2	23.6	68	45	50	54	22	28.1	23.1	24.4	19	23	19.8	20.6
1987	3	21	36	24	12	25.4	34.8	29.6	29.9	21	25.2	21.6	22.6	68	46	50	55	22	25.8	20.6	22.8	19	21.6	18	19.5
1987	3	22	35.8	24.5	11.3	26	35	27.6	29	21.6	25.4	20.2	22.4	68	47	51	55	22.9	26.2	18.9	22.7	19.7	21.9	16.6	19.4
1987	3	23	35.2	22.5	12.7	23.8	34.2	31	30	19.4	25	22.6	22.3	67	48	49	54	19.7	25.7	22	22.4	17.2	21.5	19	19.3
1987	3	24	36.6	24.5	12.1	25.6	35.8	30.4	30.5	20.4	25.6	21.8	22.6	63	45	47	52	20.6	26.2	20.5	22.4	18	21.9	17.9	19.3
1987	3	25	37	25	12	26	35.6	29.8	30.3	21.2	25.4	21.4	22.7	66	44	48	53	22.1	25.8	20	22.6	19.1	21.6	17.5	19.4
1987	3	26	36.6	25	11.6	26	35.6	28.8	29.8	20.6	25.6	20.4	22.2	62	45	47	51	20.8	26.3	18.5	21.9	18.1	21.9	16.3	18.8
1987	3	27	36	24.5	11.5	25.4	35	31	30.6	20.2	25.4	23	22.9	63	47	51	53	20.3	26.2	22.9	23.1	17.7	21.9	19.7	19.8
1987	3	28	35.4	23.5	11.9	25.2	34.6	29.8	29.8	20	25.2	22.2	22.5	62	47	52	54	20	26	21.8	22.6	17.5	21.7	18.9	19.4
1987	3	29	36.2	23.5	12.7	24.8	35.2	29.6	29.8	20.2	25.4	22.4	22.7	66	46	54	55	20.7	26.1	22.4	23.1	18	21.8	19.3	19.7
1987	3	30	35.6	23.5	12.1	24.6	34.4	29.6	29.6	20	24.6	22.4	22.3	66	45	54	55	20.4	24.6	22.4	22.5	17.8	20.8	19.3	19.3
1987	3	31	37	23.5	13.5	25	35.8	30.2	30.3	20.2	25.6	22.4	22.7	65	45	51	54	20.6	26.2	22	22.9	17.9	21.9	19	19.6
1987	4	1	32.2	24	8.2	25	31.2	27.8	28	21.8	22.6	23	22.5	76	48	67	64	24	21.8	25	23.6	20.5	18.9	21.1	20.1
1987	4	2	34.8	25	9.8	26	33.2	27.6	28.6	22	24.6	22.4	23	71	50	64	62	23.8	25.3	23.7	24.3	20.3	21.3	20.2	20.6
1987	4	3	31.8	24	7.8	26.2	30.2	27.4	27.8	23.2	23	24.2	23.5	78	55	77	70	26.5	23.4	28.1	26	22	20	23	21.7
1987	4	4	34	22.5	11.5	25.4	32.6	29.2	29.1	21.8	24.6	23	23.1	73	52	59	62	23.8	25.7	24.1	24.5	20.3	21.6	20.5	20.8
1987	4	5	34	23	11	25	32.8	28.8	28.8	22.2	24.8	24.4	23.8	79	53	70	67	24.9	26.1	27.7	26.2	21.1	21.8	22.8	21.9
1987	4	6	33.2	24	9.2	25.4	32.2	28	28.4	22.6	25	24.2	23.9	79	56	73	69	25.6	27	27.7	26.8	21.5	22.4	22.8	22.2
1987	4	7	35.6	24.5	11.1	26.2	34.2	27.4	28.8	24	25.6	21.6	23.7	84	51	60	65	28.4	27.2	22	25.9	23.2	22.5	19.1	21.6
1987	4	8	33.4	24	9.4	25.6	32.2	28	28.5	21	23.6	22	22.2	67	49	60	58	21.9	23.5	22.5	22.7	18.9	20.1	19.4	19.5
1987	4	9	35	23.5	11.5	24.8	34	28.4	28.9	20.2	25	21.2	22.1	66	49	53	56	20.7	25.8	20.5	22.3	18	21.6	17.9	19.2
1987	4	10	35.6	24	11.6	25.2	35.2	29.4	29.8	20.2	25.4	21.6	22.4	64	46	51	53	20.4	26.1	20.7	22.4	17.8	21.8	18.1	19.2
1987	4	11	35.6	24.5	11.1	25.6	34.4	29.8	29.9	21	25.2	22.2	22.8	67	48	52	56	21.9	26.1	21.8	23.3	18.9	21.8	18.9	19.9
1987	4	12	33.6	23.5	10.1	25.4	32.8	27.6	28.4	21.2	23.4	20.2	21.6	69	46	51	55	22.4	22.7	18.9	21.3	19.3	19.5	16.6	18.5
1987	4	13	37.6	23.5	14.1	25	36.2	31	30.8	20	26.2	23	23.1	64	46	51	53	20.1	27.5	22.9	23.5	17.6	22.7	19.7	20
1987	4	14	36.6	23.5	13.1	25.6	35.2	30.4	30.4	23.2	25.6	21.4	23.4	82	47	45	58	26.9	26.6	19.6	24.4	22.3	22.1	17.2	20.5
1987	4	15	36.6	24	12.6	25.4	35	30.2	30.2	21	25.6	21.6	22.7	68	48	47	54	22	26.7	20.2	23	19	22.2	17.7	19.6
1987	4	16	35.6	24	11.6	25.4	34.6	29.8	29.9	20.4	24	22.2	22.2	64	42	52	53	20.7	23	21.8	21.8	18.1	19.7	18.9	18.9
1987	4	17	37.2	24.5	12.7	26	36.2	31.4	31.3	21	26	23.2	23.4	64	45	50	53	21.6	27	23.1	23.9	18.7	22.3	19.8	20.3
1987	4	18	35	24.5	10.5	26.2	34	29.6	29.9	21.2	24.4	21.8	22.5	64	46	51	54	21.9	24.3	21.1	22.4	19	20.7	18.3	19.3
1987	4	19	36.4	24.5	11.9	26	35.2	29.8	30.2	21.2	25.6	22	22.9	66	47	51	54	22.1	26.6	21.4	23.3	19.1	22.1	18.6	19.9
1987	4	20	35	25.5	9.5	26.4	34	29.2	29.7	20.6	24.2	22	22.3	60	45	54	53	20.5	23.8	21.8	22	17.9	20.3	18.9	19
1987	4	21	34.4	24.5	9.9	26.4	33.2	29.4	29.6	21	23.4	21	21.8	62	44	47	51	21.4	22.4	19.4	21.1	18.6	19.3	17	18.3
1987	4	22	36.6	25	11.6	27	35.2	31	31	21	25	23	23	59	44	51	51	21	25.1	22.9	23	18.3	21.1	19.7	19.7
1987	4	23	36.8	24.5	12.3	25.2	35.6	31.4	30.9	20.2	25	23.2	22.8	64	43	50	52	20.4	24.8	23.1	22.8	17.8	21	19.8	19.5
1987	4	24	34.8	23.5	11.3	25.2	33.4	28.2	28.8	20.2	24	20.6	21.6	64	46	51	53	20.4	23.7	19.3	21.2	17.8	20.3	17	18.4
1987	4	25	31.4	23.5	7.9	24	29.8	25.6	26.3	20	22.4	20.6	21	70	53	64	62	20.8	22.3	21	21.4	18.1	19.2	18.3	18.5
1987	4	26	31.6	24	7.6	25.4	30.2	25.2	26.5	21.2	23	20.4	21.5	69	55	65	63	22.4	23.4	20.8	22.2	19.3	20	18.2	19.2
1987	4	27	34.8	22.5	12.3	24.2	33.8	25.2	27.1	20	24	20.2	21.4	68	45	64	59	20.7	23.5	20.4	21.5	18	20.1	17.8	18.6
1987	4	28	30	24	6	25	29.2	23.6	25.4	21.4	22.2	19.4	21	73	55	68	65	23.1	22.2	19.8	21.7	19.8	19.2	17.3	18.8
1987	4	29	32.2	23.5	8.7	25	31	25.4	26.7	20	23.2	20.2	21.1	64	52	63	59	20.1	23.4	20.3	21.3	17.6	20	17.7	18.5
1987	4	30	32.2	23.5	8.7	24.2	31.8	26.6	27.3	20.4	23	21.2	21.5	71	48	62	60	21.5	22.4	21.7	21.8	18.7	19.3	18.8	18.9
1987	5	1	29.6	23	6.6	23.6	28.4	25	25.5	18.8	22.6	19.4	20.3	64	61	60	62	18.6	23.7	18.9	20.4	16.3	20.2	16.6	17.7
1987	5	2	33.6	24	9.6	25.2	32.2	28.8	28.8	21.4	23.6	22	22.3	72	49	56	59	23	23.5	22	22.9	19.8	20.1	19	19.6
1987	5	3	34.2	23	11.2	25.4	33.4	28.2	28.8	21.4	23.6	21.4	22.1	71	44	55	57	22.9	22.8	21.1	22.2	19.7	19.6	18.3	19.2
1987	5	4	34	24	10	25.4	33.8	28.2	28.9	20.6	23.4	20.4	21.5	65	42	49	52	21.1	22	18.9	20.7	18.4	19.1	16.6	18
1987	5	5	31	22.5	8.5	23.6	30	26.4	26.6	19.4	24	20.6	21.3	68	61	60	63	19.8	25.9	20.5	22.1	17.3	21.7	17.9	19
1987	5	6	31.4	23	8.4	24.2	30.6	23.6	25.5	20.2	23	19.6	20.9	70	53	69	64	21.1	23.2	20.2	21.5	18.3	19.9	17.7	18.6
1987	5	7	31.4	23	8.4	24.8	30	26.2	26.8	20.2	23	20.4	21.2	66	56	59	60	20.7	23.5	20.2	21.5	18	20.1	17.7	18.6
1987	5	8	33	24	9	25.4	31.6	26	27.3	20.8	23.6	20.4	21.6	67	52	61	60	21.6	23.9	20.3	21.9	18.7	20.4	17.8	19
1987	5	9	33.4	24	9.4	25.4	32.6	23.6	26.3	20.6	23.2	19.4	21.1	65	45	68	60	21.1	22.3	19.8	21.1	18.4	19.3	17.3	18.3
1987	5	10	33	23.0654	9.93462	25.2	32	27.2	27.9	20.4	23.2	20.8	21.5	65	48	57	56	20.8	22.7	20.4	21.3	18.2	19.5	17.8	18.5
1987	5	11	35.6	25	10.6	26.2	34.4	28.8	29.5	21.6	24.4	21.6	22.5	67	44	53	55	22.8	24.1	21.1	22.7	19.6	20.5	18.4	19.5
1987	5	12	35	24	11	25.4	33.2	31	30.1	20	24.2	22.4	22.2	61	48	48	52	19.9	24.4	21.5	21.9	17.4	20.7	18.7	18.9
1987	5	13	33.6	25	8.6	26.2	33	29.2	29.4	20.2	23.6	20.4	21.4	58	46	45	50	19.8	23	18.3	20.4	17.3	19.8	16.1	17.7
1987	5	14	32.2	24.5	7.7	25.4	29.6	26.4	27	21	22.2	20.2	21.1	68	53	57	59	22	22	19.6	21.2	19	19	17.2	18.4
1987	5	15	32.2	24	8.2	25.4	30.6	27	27.5	20.6	23	21	21.5	65	53	59	59	21.1	23.2	21	21.8	18.4	19.9	18.3	18.8
1987	5	16	28.2	24	4.2	25.6	26	21.6	23.7	21.2	20.2	17	19.5	68	59	64	64	22.3	19.9	16.4	19.5	19.3	17.4	14.4	17
1987	5	17	32.6	22.7346	9.86538	24.6	31	23.8	25.8	20	23.2	19.6	20.9	66	52	68	62	20.4	23.4	20.1	21.3	17.8	20	17.6	18.5
1987	5	18	33.4	22.5	10.9	23.6	32.4	28.2	28.1	19.6	24	21.6	21.7	69	50	56	59	20.2	24.4	21.5	22	17.7	20.7	18.7	19
1987	5	19	34.2	23	11.2	25.2	32.8	26.4	27.7	20.2	24	20.6	21.6	64	49	60	57	20.4	24.1	20.5	21.7	17.8	20.5	17.9	18.8
1987	5	20	32.6	25	7.6	26.2	31.6	24.2	26.6	21	23.2	19.8	21.3	63	49	67	60	21.5	23	20.2	21.6	18.7	19.7	17.7	18.7
1987	5	21	31.8	24	7.8	26	31.2	23.6	26.1	21	23	18.6	20.9	64	50	62	59	21.6	22.8	18.2	20.9	18.7	19.6	16	18.1
1987	5	22	30.8	22.5	8.3	24.4	29.2	22	24.4	19.8	21.6	16.6	19.3	66	52	58	59	20.1	20.9	15.4	18.8	17.6	18.2	13.4	16.4
1987	5	23	30.6	21.5	9.1	22.8	29.8	22.6	24.5	18.8	21.6	17.4	19.3	69	49	60	59	19.1	20.5	16.5	18.7	16.8	17.9	14.5	16.4
1987	5	24	31.2	22	9.2	23	30	23.8	25.1	18.8	23	18.4	20.1	68	56	60	61	19	23.5	17.7	20.1	16.7	20.1	15.5	17.4
1987	5	25	31.6	22	9.6	24	30.2	24	25.5	20.2	23.2	19.4	20.9	71	56	66	64	21.2	23.9	19.5	21.5	18.4	20.4	17.1	18.6
1987	5	26	30.6	22.5	8.1	23	29.4	22.2	24.2	19.2	21.8	17.4	19.5	70	52	63	62	19.8	21.2	16.8	19.2	17.3	18.4	14.7	16.8
1987	5	27	30.6	22	8.6	23.2	29.8	28	27.3	19.6	22.4	21.6	21.2	72	53	57	61	20.5	22.3	21.6	21.5	17.9	19.2	18.8	18.6
1987	5	28	33.6	22	11.6	23.6	33	28.4	28.4	19.2	24	22.2	21.8	67	48	59	58	19.4	24	22.7	22	17	20.4	19.6	19
1987	5	29	33.6	23.5	10.1	25	32.6	29	28.9	20.2	23.8	22	22	65	48	55	56	20.6	23.8	21.9	22.1	17.9	20.3	18.9	19.1
1987	5	30	35.4	24.5	10.9	27.6	34	29.6	30.2	22.3714	24.4	21.2	23.5185	79.5	46	48	69.963	25.3607	24.3	19.7	26.137	21.1893	20.7	17.3	21.6852
1987	5	31	34	23.5	10.5	25.8	32.2	29.4	29.2	21.2	23.6	21.4	22.1	67	49	50	55	22.2	23.5	20.3	22	19.2	20.1	17.7	19
1987	6	1	34.8	24	10.8	27.6	33.4	31	30.8	21	24.2	22.2	22.5	56	47	47	50	20.6	24.2	21.1	22	18	20.6	18.3	19
1987	6	2	34	24.5	9.5	26.8	33.2	28.2	29.1	20.6	24	20.4	21.7	57	47	49	51	20.2	23.9	18.9	21	17.7	20.3	16.6	18.2
1987	6	3	33.6	24	9.6	25.4	32.2	29	28.9	20.2	25.2	21.8	22.4	63	57	54	58	20.3	27.5	21.4	23.1	17.7	22.7	18.6	19.7
1987	6	4	33.6	23.5	10.1	25.6	32.4	26.2	27.6	20.4	24.2	21.2	21.9	63	51	64	59	20.6	24.9	21.9	22.5	18	21	19	19.3
1987	6	5	31.4	22.5	8.9	24	29.8	24	25.5	20.6	21.8	19.4	20.6	74	50	66	63	22.1	20.9	19.5	20.8	19.1	18.2	17.1	18.1
1987	6	6	32.8	23.5	9.3	26.2	31.6	28.4	28.6	21.6	23.6	21.8	22.3	67	52	56	58	22.8	23.9	21.8	22.9	19.6	20.4	18.9	19.6
1987	6	7	34	23.5	10.5	25.4	32.2	28.4	28.6	21.4	24.4	22	22.6	71	53	58	60	22.9	25.5	22.3	23.6	19.7	21.4	19.2	20.1
1987	6	8	32.6	25	7.6	27	31.6	23.6	26.5	20.6	22.8	18.6	20.7	56	47	62	55	20.1	22	18.2	20.1	17.6	19.1	16	17.6
1987	6	9	33	23.5	9.5	25.4	32.8	26.6	27.9	20.6	23.4	21	21.7	65	46	61	57	21.1	22.7	21.2	21.7	18.4	19.5	18.5	18.8
1987	6	10	34.6	23	11.6	26	34	24.6	27.3	21.4	25.2	19.4	22	67	50	62	59	22.5	26.3	19.1	22.7	19.4	21.9	16.8	19.4
1987	6	11	33.4	23.5	9.9	25.6	33.2	26.8	28.1	20.4	24	21.2	21.9	63	47	61	57	20.6	23.9	21.5	22	18	20.3	18.7	19
1987	6	12	31.6	22.8	8.8	25.6	31.2	27	27.7	23.2	23.2	21	22.5	82	51	59	64	26.9	23.2	21	23.7	22.3	19.9	18.3	20.1
1987	6	13	33.4	24.5	8.9	25.4	32.4	28.2	28.6	20.2	24	21	21.7	63	50	53	55	20.3	24.4	20.2	21.6	17.7	20.7	17.7	18.7
1987	6	14	30.8	24.5	6.3	25.6	30.2	23.8	25.9	20.2	22.8	18.6	20.5	61	53	61	59	20.2	22.9	18.1	20.4	17.6	19.7	15.9	17.7
1987	6	15	31.6	23	8.6	24.6	31	23.8	25.8	20.4	23.4	18.2	20.7	69	53	59	60	21.2	23.8	17.3	20.8	18.5	20.3	15.2	18
1987	6	16	31.2	23.5	7.7	24.4	30.4	27.2	27.3	20.2	23	21.6	21.6	69	54	61	61	20.9	23.3	22.2	22.1	18.2	19.9	19.1	19.1
1987	6	17	32.8	24.5	8.3	25.4	32.2	27.4	28.1	20.6	23.8	21.6	22	65	50	60	59	21.1	24	22	22.4	18.4	20.4	19.1	19.3
1987	6	18	34	23	11	24.6	33.2	28	28.5	21.2	25	22	22.7	74	52	60	62	23	26.4	22.5	24	19.7	22	19.4	20.4
1987	6	19	35.4	24.5	10.9	26.2	34.8	30.2	30.4	21	25.6	23	23.2	63	48	55	55	21.5	26.9	23.4	23.9	18.7	22.3	20	20.3
1987	6	20	34.6	24	10.6	26	33.4	27	28.4	20	25	20.6	21.9	58	51	56	55	19.5	26.2	20.1	21.9	17.1	21.9	17.6	18.9
1987	6	21	31.2	24	7.2	25.6	30	25	26.4	21.2	23.2	20.2	21.5	68	57	65	63	22.3	24	20.6	22.3	19.3	20.4	17.9	19.2
1987	6	22	34.6	22	12.6	23.4	33.8	27.4	28	18.6	25.2	20.6	21.5	64	50	54	56	18.3	26.5	19.8	21.5	16.1	22	17.4	18.5
1987	6	23	33	23	10	24.6	32.2	27.6	28	20.2	23.4	21.2	21.6	67	48	57	57	20.8	23.1	21	21.6	18.1	19.8	18.3	18.7
1987	6	24	33	23.5	9.5	24.4	28.6	27	26.8	20	21.4	21.4	20.9	67	53	61	61	20.5	20.8	21.8	21.1	17.9	18.1	18.9	18.3
1987	6	25	34.2	24	10.2	26.2	33.8	28.2	29.1	21.6	24.2	21.6	22.5	67	46	56	56	22.8	24	21.5	22.8	19.6	20.4	18.7	19.6
1987	6	26	34	24.5	9.5	26.2	33.2	28	28.9	20.4	24	20.8	21.7	59	47	53	53	20.2	23.9	19.9	21.3	17.7	20.3	17.4	18.5
1987	6	27	35	23.5	11.5	25	34.2	28.8	29.2	20.6	25.2	22	22.6	68	49	56	57	21.4	26.2	22	23.2	18.6	21.9	19	19.8
1987	6	28	35.4	24	11.4	26	35	29.2	29.9	20.2	25.4	22	22.5	59	47	54	53	19.9	26.2	21.8	22.6	17.4	21.9	18.9	19.4
1987	6	29	34.4	24.5	9.9	26.4	33.2	28.2	29	20.6	24.4	21.2	22.1	60	49	54	54	20.5	24.8	20.6	22	17.9	21	18	19
1987	6	30	34.6	23.5	11.1	25	33.6	29	29.1	21.2	25	22.6	22.9	72	50	58	60	22.7	26.1	23.3	24	19.5	21.8	19.9	20.4
1987	7	1	31	25	6	26.6	30.2	26.8	27.6	21	22.6	20.4	21.3	61	52	56	57	21.2	22.5	19.8	21.2	18.5	19.4	17.4	18.4
1987	7	2	33.4	24	9.4	25.6	32.2	29	29	20.4	24.2	21.6	22.1	63	52	52	56	20.6	25	21	22.2	18	21.1	18.3	19.1
1987	7	3	34	24	10	25.6	33	29.4	29.4	21	24.2	22.2	22.5	67	49	54	56	21.9	24.5	22.1	22.8	18.9	20.8	19.1	19.6
1987	7	4	34.2	23	11.2	24	33.4	30	29.4	20.2	24.4	22.4	22.3	71	48	52	57	21.2	24.7	22.2	22.7	18.4	20.9	19.1	19.5
1987	7	5	31.6	23.4	8.2	25.6	30	28.4	28.1	20.4	23.2	22.2	21.9	63	57	59	59	20.6	24	22.7	22.4	18	20.4	19.6	19.3
1987	7	6	34.2	23.5	10.7	25.8	33	29.4	29.4	20.4	24.2	22.6	22.4	62	49	56	55	20.5	24.5	23	22.6	17.9	20.8	19.7	19.5
1987	7	7	34.6	24.5	10.1	25.6	33.4	29.6	29.6	20.2	25.2	22.6	22.7	61	52	55	56	20.2	26.7	22.9	23.3	17.6	22.2	19.7	19.8
1987	7	8	33.2	24.5	8.7	25.6	32	29.6	29.2	20.2	23.8	21.6	21.9	61	51	50	54	20.2	24.2	20.6	21.6	17.6	20.5	18	18.7
1987	7	9	35.6	24	11.6	26	34.6	31	30.6	20.8	25.4	22.8	23	63	48	50	54	21.2	26.5	22.4	23.4	18.4	22	19.3	19.9
1987	7	10	36.4	24.5	11.9	26	34.8	26.6	28.5	21.2	25.6	21.2	22.7	66	48	62	59	22.1	26.9	21.7	23.5	19.1	22.3	18.8	20
1987	7	11	36.2	23.5	12.7	25	34.6	30	29.9	20.4	25.8	23	23.1	66	50	56	57	21	27.5	23.5	24	18.3	22.7	20.1	20.3
1987	7	12	37.4	24.5	12.9	26.6	36.2	31	31.2	20.8	26	23	23.3	60	45	51	52	20.8	27	22.9	23.6	18.1	22.3	19.7	20
1987	7	13	34.6	24.5	10.1	26.2	34	30.8	30.5	20	24.6	22.8	22.5	57	47	51	51	19.4	24.8	22.6	22.2	17	21	19.4	19.1
1987	7	14	34.4	24.5	9.9	25.4	33.6	29.6	29.5	20.6	24.2	21.4	22.1	65	46	49	53	21.1	24.1	20.2	21.8	18.4	20.5	17.6	18.8
1987	7	15	34.8	25	9.8	26.4	34.2	28.2	29.3	20.2	25.6	21.4	22.4	57	51	55	54	19.6	27.2	21.1	22.7	17.2	22.5	18.3	19.4
1987	7	16	33.4	24.5	8.9	25.4	32.2	25	26.9	20.2	24	19.6	21.3	63	51	61	58	20.3	24.5	19.3	21.4	17.7	20.8	16.9	18.5
1987	7	17	32.2	24	8.2	24.8	31.4	25.8	26.9	19.6	23.2	20.4	21.1	62	50	62	58	19.4	23.1	20.5	21	17.1	19.8	17.9	18.2
1987	7	18	33	24	9	25.2	32.6	24	26.5	20.4	23.4	19.8	21.2	65	46	68	60	20.8	22.8	20.4	21.3	18.2	19.6	17.8	18.5
1987	7	19	35	23.5	11.5	25.6	34.2	28.2	29.1	21.2	25.4	21.6	22.7	68	50	56	58	22.3	26.7	21.5	23.5	19.3	22.2	18.7	20
1987	7	20	36.2	24.5	11.7	25.4	35	28.2	29.2	20.2	25.6	21.4	22.4	63	48	55	55	20.3	26.7	21.1	22.7	17.7	22.2	18.3	19.4
1987	7	21	34.6	24.5	10.1	25.4	33	27.8	28.5	20.6	23.4	21.2	21.7	65	45	56	55	21.1	22.5	20.9	21.5	18.4	19.4	18.2	18.7
1987	7	22	32.8	23.5	9.3	24.8	32.2	28.8	28.6	20.2	23.6	21.4	21.7	66	49	52	56	20.7	23.5	20.7	21.6	18	20.1	18	18.7
1987	7	23	34.8	24	10.8	25.6	33.2	28.6	29	20.4	24	22.2	22.2	63	47	58	56	20.6	23.9	22.6	22.4	18	20.3	19.5	19.3
1987	7	24	35.4	24	11.4	25.2	34.4	30.2	30	20.4	25.2	23	22.9	65	48	55	56	20.8	26.1	23.4	23.4	18.2	21.8	20	20
1987	7	25	32	24.5	7.5	25.4	31.2	28.4	28.4	20.6	23	20.6	21.4	65	50	50	55	21.1	22.8	19.2	21	18.4	19.6	16.9	18.3
1987	7	26	35	22.5	12.5	25.4	34.2	27.8	28.8	20.2	24.4	21.4	22	63	45	57	55	20.3	24.2	21.3	21.9	17.7	20.6	18.5	18.9
1987	7	27	33.4	23	10.4	24	32.6	26.2	27.3	19.6	23.8	20.6	21.3	67	48	61	59	19.9	23.8	20.6	21.4	17.5	20.3	18	18.6
1987	7	28	33.8	21	12.8	24.6	33.2	29.2	29.1	19.8	24	21.4	21.7	65	47	50	54	20	23.9	20.4	21.4	17.5	20.3	17.8	18.6
1987	7	29	31.6	21.5	10.1	22.6	30.6	26	26.3	22.4357	22.8	20.6	23.7815	79.0357	52	62	67.8519	25.3714	22.7	20.8	26.2593	21.2393	19.5	18.1	21.8
1987	7	30	31.2	22.5	8.7	25.4	30.2	28	27.9	21	22.6	21.8	21.8	68	52	58	60	22	22.5	22.1	22.2	19	19.4	19.1	19.2
1987	7	31	31	23	8	25.2	30	25.6	26.6	20.4	22.4	19.6	20.8	65	52	58	58	20.8	22.2	18.9	20.6	18.2	19.1	16.6	18
1987	8	1	32.6	23.5	9.1	25	31.8	24.2	26.3	19.8	23	18.6	20.5	62	48	59	56	19.7	22.4	17.8	20	17.3	19.3	15.7	17.4
1987	8	2	30.6	21.5	9.1	23.4	29.4	24.2	25.3	19.4	22.2	19.6	20.4	69	54	66	63	19.9	22.1	19.8	20.6	17.4	19.1	17.4	18
1987	8	3	30	23	7	24.4	29.2	25.2	26	20.2	23	20.4	21.2	69	59	65	64	20.9	24.1	20.8	22	18.2	20.5	18.2	19
1987	8	4	32	22.5	9.5	24	31.6	25	26.4	20	24	20.2	21.4	70	54	65	63	20.8	24.9	20.6	22.1	18.1	21	17.9	19
1987	8	5	32.6	23	9.6	24	32	28.4	28.2	20.2	23.2	21	21.5	71	48	52	57	21.2	22.7	20.1	21.3	18.4	19.5	17.6	18.5
1987	8	6	31.8	23.5	8.3	25	31.2	28	28	20.2	23.4	21.2	21.6	65	52	55	57	20.6	23.7	20.8	21.7	17.9	20.2	18.1	18.8
1987	8	7	33.6	24	9.6	25.6	32.4	29	29	20.4	24	21.8	22.1	63	50	54	55	20.6	24.4	21.4	22.1	18	20.7	18.6	19.1
1987	8	8	33.4	24	9.4	25.8	32.2	28.6	28.8	20.4	23.8	21.4	21.9	62	50	53	55	20.5	24	20.8	21.8	17.9	20.4	18.1	18.8
1987	8	9	32	23	9	24.6	31.2	28.6	28.3	20.2	23	20.4	21.2	67	50	48	55	20.8	22.8	18.6	20.7	18.1	19.6	16.4	18
1987	8	10	33.2	24.5	8.7	26	32.4	28.8	29	21.2	24.2	22.2	22.5	66	51	57	58	22.1	24.9	22.5	23.1	19.1	21	19.4	19.8
1987	8	11	33.6	24	9.6	25.4	32.2	30.2	29.5	20.6	24	23.2	22.6	65	51	56	57	21.1	24.5	23.9	23.2	18.4	20.8	20.4	19.8
1987	8	12	32.6	23.5	9.1	25.6	32.2	29.4	29.1	20.4	23.6	22	22	63	49	53	55	20.6	23.5	21.6	21.9	18	20.1	18.8	18.9
1987	8	13	31.6	22	9.6	23.2	30.6	26.2	26.6	19.6	23.2	20.4	21.1	72	54	59	62	20.5	23.6	20.2	21.4	17.9	20.2	17.7	18.6
1987	8	14	35.8	22.5	13.3	25.2	34.4	29.2	29.5	20	25	21.6	22.2	62	47	52	54	20	25.6	20.9	22.1	17.5	21.5	18.2	19.1
1987	8	15	34.2	24.5	9.7	26.2	33.6	29.8	29.8	20.8	24.4	21.6	22.3	62	47	49	53	21.1	24.6	20.5	22	18.3	20.8	17.9	19
1987	8	16	34.2	24.5	9.7	26	33	29.2	29.4	20.2	24.2	21.4	21.9	59	49	50	53	19.9	24.5	20.4	21.6	17.4	20.8	17.8	18.7
1987	8	17	34.4	24.5	9.9	25.8	33	28.2	28.8	20.6	24.2	21	21.9	63	49	53	55	20.9	24.5	20.2	21.9	18.2	20.8	17.7	18.9
1987	8	18	33.6	23	10.6	25.4	32.8	25.6	27.4	20.2	24	20	21.4	63	49	60	57	20.3	24.1	19.7	21.4	17.7	20.5	17.3	18.5
1987	8	19	32.8	24	8.8	25.4	31.6	26.8	27.6	20.2	23.2	21	21.5	63	49	60	57	20.3	23	21.1	21.5	17.7	19.7	18.4	18.6
1987	8	20	36.2	24.5	11.7	26	35.2	31	30.8	20.6	25	23	22.9	62	44	51	52	20.8	25.1	22.9	22.9	18.1	21.1	19.7	19.6
1987	8	21	35.2	24.5	10.7	26.6	34.4	29.6	30.1	21.4	25	22	22.8	64	47	52	54	22.1	25.6	21.5	23.1	19.1	21.5	18.7	19.7
1987	8	22	35	25	10	26.4	34.2	26.6	28.5	20.6	25	21.2	22.3	60	48	62	57	20.5	25.7	21.7	22.6	17.9	21.5	18.8	19.4
1987	8	23	32.4	24.5	7.9	26	31.6	28.8	28.8	21	23.2	21.4	21.9	64	49	52	55	21.6	23	20.7	21.8	18.7	19.7	18	18.8
1987	8	24	35.6	24	11.6	25.6	33.2	29.2	29.3	20.8	25.4	22	22.7	65	54	54	58	21.4	27.4	21.8	23.5	18.6	22.6	18.9	20
1987	8	25	35.4	24.5	10.9	25.8	34	29.2	29.5	20.4	25.2	22	22.5	62	50	54	55	20.5	26.3	21.8	22.9	17.9	21.9	18.9	19.6
1987	8	26	35.2	24.5	10.7	26.2	34.2	28.2	29.2	21.2	24.8	20.4	22.1	64	47	49	54	21.9	25.2	18.9	22	19	21.2	16.6	18.9
1987	8	27	34.6	24.5	10.1	25	33.8	28.2	28.8	20.2	24.4	21	21.9	65	47	53	55	20.6	24.5	20.2	21.7	17.9	20.7	17.7	18.8
1987	8	28	33	23	10	25.6	32	28	28.4	20.2	23	21.2	21.5	61	47	55	54	20.2	22.3	20.8	21.1	17.6	19.2	18.1	18.3
1987	8	29	33.6	24.5	9.1	25.8	32.2	28	28.5	20.6	24.2	20.8	21.9	63	52	53	56	20.9	25	19.9	21.9	18.2	21.1	17.4	18.9
1987	8	30	33.2	25	8.2	26.2	31.8	29.6	29.3	21.2	24	22	22.4	64	53	52	56	21.9	24.8	21.5	22.7	19	20.9	18.7	19.5
1987	8	31	33.4	24	9.4	25.6	32.6	30	29.5	20.4	24.4	22.8	22.5	63	51	54	56	20.6	25.2	23.1	23	18	21.2	19.8	19.7
1987	9	1	33.2	24	9.2	26.8	32	27.6	28.5	21.2	23.6	21.6	22.1	61	50	59	57	21.5	23.7	21.9	22.4	18.7	20.2	19	19.3
1987	9	2	32.6	24	8.6	25.4	31.4	26.4	27.4	20.6	23	21	21.5	65	49	62	59	21.1	22.6	21.4	21.7	18.4	19.5	18.6	18.8
1987	9	3	32.4	23	9.4	25	31.2	25.8	27	20.2	23.6	20.2	21.3	65	53	60	60	20.6	24.2	20	21.6	17.9	20.6	17.5	18.7
1987	9	4	31	23.5	7.5	25	30	25	26.3	20.4	23.2	20.2	21.3	66	57	65	63	21	24	20.6	21.8	18.3	20.4	17.9	18.9
1987	9	5	33.6	23	10.6	24	33	25.4	27	19.8	25	20.2	21.7	68	53	63	61	20.4	26.5	20.3	22.4	17.8	22	17.7	19.2
1987	9	6	30.6	23	7.6	23.6	29	25.2	25.8	18.8	25.6	19.8	21.4	64	76	61	67	18.6	30.6	19.6	22.9	16.3	24.4	17.2	19.3
1987	9	7	35	23.5	11.5	25	33.4	28.6	28.9	20.2	24.2	22	22.1	65	47	57	56	20.6	24.2	22.2	22.3	17.9	20.6	19.1	19.2
1987	9	8	34.2	23.5	10.7	25.8	33.2	27.2	28.4	21.2	24.4	22.4	22.7	67	49	66	61	22.2	24.8	24	23.7	19.2	21	20.4	20.2
1987	9	9	32	23	9	25.8	30.8	27.6	28	21	23.2	21.4	21.9	66	53	58	59	21.7	23.5	21.5	22.2	18.8	20.1	18.6	19.2
1987	9	10	34.6	23	11.6	26.2	32.6	25.8	27.6	21	24.2	20.2	21.8	63	50	60	58	21.5	24.7	20	22.1	18.7	20.9	17.5	19
1987	9	11	33.6	23	10.6	25.4	32.8	29.6	29.4	20.4	24	22.6	22.3	64	49	55	56	20.7	24.1	22.9	22.6	18.1	20.5	19.7	19.4
1987	9	12	35	24.5	10.5	25.4	34.2	30.2	30	21	25.4	22.8	23.1	68	50	53	57	22	26.7	22.9	23.9	19	22.2	19.7	20.3
1987	9	13	34.8	24	10.8	25.6	34	29.8	29.8	20.4	25.2	23	22.9	63	50	56	56	20.6	26.3	23.7	23.5	18	21.9	20.2	20
1987	9	14	31.6	24	7.6	25.2	29.8	28.8	28.1	21	22.2	21	21.4	69	52	50	57	22.1	21.8	19.8	21.3	19.1	18.9	17.4	18.5
1987	9	15	31.4	23.5	7.9	24	30.4	27	27.1	19.6	23	21	21.2	67	54	59	60	19.9	23.3	21	21.4	17.5	19.9	18.3	18.6
1987	9	16	35.4	23	12.4	24.2	33.8	29.6	29.3	20.2	24.6	22.2	22.3	70	47	53	57	21.1	25	22	22.7	18.3	21.1	19	19.5
1987	9	17	34.4	23.5	10.9	26.4	33.4	25.8	27.9	21	25.2	20.2	22.1	62	52	60	58	21.4	26.7	20	22.7	18.6	22.2	17.5	19.4
1987	9	18	33.8	23	10.8	24	32.6	28.2	28.3	19.6	24.4	21.6	21.9	67	51	56	58	19.9	25.2	21.5	22.2	17.5	21.2	18.7	19.1
1987	9	19	34.2	23.5	10.7	25.4	33.6	28.6	29	20.2	24.4	21.6	22.1	63	47	54	55	20.3	24.6	21.3	22	17.7	20.8	18.5	19
1987	9	20	33	23.5	9.5	26.2	32	24.8	27	20.8	23.6	19.4	21.3	62	50	61	58	21.1	23.7	19	21.2	18.3	20.2	16.7	18.4
1987	9	21	29.4	22.5	6.9	23.4	28.2	24.4	25.1	18.8	22.6	19.6	20.3	65	62	64	64	18.7	23.8	19.7	20.7	16.5	20.3	17.3	18
1987	9	22	33	22.5	10.5	24.2	32.2	25.6	26.9	19.8	23.6	20.4	21.3	67	49	63	60	20.2	23.5	20.6	21.5	17.7	20.1	18	18.6
1987	9	23	31.2	24	7.2	25.2	30	25.2	26.4	20	23	20.6	21.2	62	56	66	61	20	23.5	21.3	21.6	17.5	20.1	18.5	18.7
1987	9	24	32.4	23	9.4	24.6	31.2	27.6	27.8	19.8	23.6	21	21.5	65	53	56	58	20	24.2	20.6	21.6	17.5	20.6	18	18.7
1987	9	25	31.6	23.5	8.1	24.8	31	26.6	27.3	19.6	23.2	21.4	21.4	62	52	64	59	19.4	23.4	22.1	21.6	17.1	20	19.1	18.7
1987	9	26	34	23	11	24.6	32.8	28.4	28.5	19.8	25	21.6	22.1	65	54	55	58	20	26.6	21.4	22.7	17.5	22.1	18.6	19.4
1987	9	27	34.6	23.5	11.1	25.8	34	28.2	29	20.4	25.2	21.4	22.3	62	50	55	55	20.5	26.3	21.1	22.6	17.9	21.9	18.3	19.4
1987	9	28	34	24	10	25.4	32.8	29.2	29.1	20.2	24.6	22	22.3	63	52	54	56	20.3	25.6	21.8	22.6	17.7	21.5	18.9	19.4
1987	9	29	33.2	24.5	8.7	26.2	32.4	25.6	27.5	21.2	24	20.2	21.8	64	50	61	59	21.9	24.4	20.2	22.2	19	20.7	17.6	19.1
1987	9	30	30	23	7	25.4	29	25.6	26.4	21.2	22.2	19.8	21.1	69	56	59	61	22.4	22.3	19.3	21.4	19.3	19.3	17	18.5
1987	10	1	32.6	21.5	11.1	23.2	31.4	23.8	25.5	18.8	23.6	18.8	20.4	66	52	63	60	18.8	24.1	18.5	20.5	16.6	20.5	16.2	17.8
1987	10	2	32.6	23	9.6	25.2	31.6	27	27.7	19.6	23.2	21.4	21.4	60	49	61	57	19.2	23	21.8	21.3	16.8	19.7	18.9	18.5
1987	10	3	33	22	11	23.2	32.2	25	26.4	19.8	24.6	19.6	21.3	73	54	61	63	20.9	26	19.3	22.1	18.2	21.7	16.9	19
1987	10	4	32.4	22.5	9.9	23.6	31.6	27.4	27.5	18.8	24	21.8	21.5	64	54	62	60	18.6	24.9	22.5	22	16.3	21	19.4	18.9
1987	10	5	32.6	22	10.6	23.2	31.6	28.2	27.8	18.6	24.2	22	21.6	65	55	59	59	18.4	25.4	22.4	22.1	16.2	21.3	19.3	19
1987	10	6	29.6	21.5	8.1	22.6	29	25.6	25.7	17.8	21.6	20.4	19.9	63	52	63	59	17.3	21	20.6	19.6	15.2	18.3	18	17.1
1987	10	7	31.2	22.5	8.7	24.8	30.6	26.4	27	20.2	22.8	20.6	21.2	66	52	60	59	20.7	22.7	20.5	21.3	18	19.5	17.9	18.5
1987	10	8	31	22.5	8.5	24.4	30	28.2	27.7	19.6	26	21.4	22.3	64	73	55	64	19.7	31	21.1	23.9	17.3	24.6	18.3	20.1
1987	10	9	31.2	22.5	8.7	23.2	31	25.6	26.4	19.4	23.6	20.2	21.1	71	54	61	62	20.1	24.3	20.2	21.5	17.6	20.6	17.6	18.6
1987	10	10	33	23	10	24	32.4	28	28.1	20.2	26	22.2	22.8	71	61	61	64	21.2	29.5	23	24.5	18.4	23.8	19.7	20.7
1987	10	11	31.8	23.5	8.3	25.4	31	25.2	26.7	20.6	24.2	19.6	21.5	65	57	60	61	21.1	25.8	19.2	22	18.4	21.6	16.8	18.9
1987	10	12	32.4	21.5	10.9	23.2	31	24	25.5	18.8	23.6	19.4	20.6	66	54	66	62	18.8	24.3	19.5	20.9	16.6	20.6	17.1	18.1
1987	10	13	32.4	21.5	10.9	23.8	31.6	23.6	25.6	19.6	24	18.4	20.7	68	54	61	61	20.1	24.9	17.8	20.9	17.6	21	15.7	18.1
1987	10	14	31.8	22	9.8	23.2	31	23.8	25.5	19.6	24	18.6	20.7	72	56	61	63	20.5	25.3	18.1	21.3	17.9	21.3	15.9	18.4
1987	10	15	32.6	22.5	10.1	24	31.6	24	25.9	20.2	23.6	18.4	20.7	71	52	59	60	21.2	23.9	17.5	20.9	18.4	20.4	15.4	18.1
1987	10	16	32.6	23	9.6	24.4	32	26.2	27.2	20.2	23.8	21.2	21.7	69	51	64	61	20.9	24.2	21.9	22.3	18.2	20.5	19	19.2
1987	10	17	31.2	23.5	7.7	24.2	30.4	27	27.1	20	23.2	21.2	21.5	68	55	60	61	20.7	23.8	21.4	21.9	18	20.3	18.6	19
1987	10	18	30.8	22.5	8.3	23.4	30	26	26.4	19.4	23.2	21.4	21.3	69	57	67	64	19.9	24	22.5	22.1	17.4	20.4	19.4	19.1
1987	10	19	30.4	22.5	7.9	23.8	29.6	27	26.9	19.8	23	20.2	21	70	57	54	60	20.5	23.8	19.3	21.2	17.9	20.3	16.9	18.4
1987	10	20	31	22.5	8.5	23.8	30.4	25	26	19.6	23.2	20.2	21	68	55	65	63	20.1	23.8	20.6	21.5	17.6	20.3	17.9	18.6
1987	10	21	31.2	23	8.2	24.2	30.6	23.4	25.4	20	24.2	19.6	21.3	68	59	71	66	20.7	26	20.3	22.3	18	21.8	17.8	19.2
1987	10	22	31.8	23	8.8	25.2	31	25	26.5	21.2	24	20.4	21.9	70	56	66	64	22.6	25.3	21	22.9	19.4	21.3	18.3	19.7
1987	10	23	32.6	23	9.6	25.6	31.8	27	27.9	21.2	24	22.2	22.5	68	53	66	62	22.3	24.8	23.6	23.6	19.3	20.9	20.2	20.1
1987	10	24	32.4	24	8.4	26.2	31.6	26.6	27.8	21.4	24.6	21.8	22.6	66	57	66	63	22.4	26.4	23	23.9	19.3	22	19.7	20.3
1987	10	25	31.8	24	7.8	25.4	31.2	27	27.6	21	24	20.6	21.9	68	55	56	60	22	25.2	20.1	22.4	19	21.2	17.6	19.3
1987	10	26	32.4	24	8.4	25.8	31.6	26.4	27.5	20.4	23.8	21.2	21.8	62	53	63	59	20.5	24.4	21.8	22.2	17.9	20.7	18.9	19.2
1987	10	27	29.8	23.5	6.3	24.6	29	24.2	25.5	20.2	22.6	19.6	20.8	67	58	66	64	20.8	23.3	19.8	21.3	18.1	19.9	17.4	18.5
1987	10	28	30.2	23	7.2	23.6	29.2	24	25.2	18.8	23	20	20.6	64	59	70	64	18.6	24.1	20.8	21.1	16.3	20.5	18.1	18.3
1987	10	29	27	21	6	23	31.2577	23.2	26.576	18.6	20.4	18.6	19.2	66	60.92	65	72.9583	18.6	27.44	18.4	25.6625	16.3	22.556	16.2	21.3958
1987	10	30	31.6	22.5	9.1	23.4	30.6	25.4	26.2	19.4	23.2	21.2	21.3	69	54	69	64	19.9	23.6	22.4	22	17.4	20.2	19.3	19
1987	10	31	31	22.5	8.5	23	29.6	25	25.6	19.6	23	20.4	21	73	57	66	66	20.6	23.8	21	21.8	18	20.3	18.3	18.8
1987	11	1	31	22.5	8.5	24.2	29	25	25.8	20.4	25	19.8	21.7	71	73	62	69	21.5	29.1	19.7	23.4	18.7	23.6	17.3	19.8
1987	11	2	31	22.5	8.5	23.4	30.8	25.6	26.4	19.6	25.8	21.2	22.2	71	67	68	69	20.3	30	22.3	24.2	17.8	24.1	19.3	20.4
1987	11	3	31.2	22.4	8.8	24	30.4	25.4	26.3	20.4	25.4	21	22.3	73	67	68	69	21.6	29.2	22	24.3	18.8	23.6	19	20.5
1987	11	4	31.6	21.5	10.1	23	31	26.6	26.8	19.6	25.6	21.4	22.2	73	65	64	67	20.6	29.3	22.1	24	18	23.7	19.1	20.3
1987	11	5	32.4	22.5	9.9	23.8	31.6	27.4	27.5	19.6	24.8	21.6	22	68	58	60	62	20.1	26.9	22	23	17.6	22.3	19.1	19.6
1987	11	6	32.6	22	10.6	24.4	31.8	24	26	20.2	25.2	20	21.8	69	59	70	66	20.9	27.8	20.8	23.2	18.2	22.8	18.1	19.7
1987	11	7	32.6	23	9.6	25.2	32	28.2	28.4	21.4	25.2	22	22.9	72	58	59	63	23	27.6	22.4	24.4	19.8	22.7	19.3	20.6
1987	11	8	32.4	23	9.4	24.2	31.6	28	28	20.2	24.8	21.6	22.2	70	58	57	62	21.1	26.9	21.6	23.2	18.3	22.3	18.8	19.8
1987	11	9	32.6	22.5	10.1	23.4	31.4	26.6	27	20	25.2	21.4	22.2	74	61	64	66	21.2	28	22.1	23.8	18.4	23	19.1	20.2
1987	11	10	33.4	23	10.4	25.4	32.6	27.8	28.4	20.2	25.4	22.6	22.7	63	56	64	61	20.3	27.8	24	24	17.7	22.8	20.5	20.3
1987	11	11	32.4	24	8.4	25.6	31.6	28	28.3	21.2	24.8	22.6	22.9	68	58	63	63	22.3	26.9	23.9	24.4	19.3	22.3	20.4	20.6
1987	11	12	31.6	24	7.6	25.2	31	27.4	27.8	21	24.6	21.2	22.3	69	60	58	62	22.1	26.8	21.1	23.4	19.1	22.2	18.4	19.9
1987	11	13	32.2	24.5	7.7	25	31.8	28	28.2	21	25.2	23	23.1	70	59	66	65	22.3	27.8	24.8	25	19.2	22.8	21	21
1987	11	14	32.4	23.5	8.9	25	31.6	27.4	27.9	21.2	24.8	21	22.3	72	58	57	62	22.7	26.9	20.7	23.4	19.5	22.3	18.1	20
1987	11	15	33.4	23.5	9.9	24.8	32.4	26.4	27.5	20.2	25	21.4	22.2	66	55	65	62	20.7	26.9	22.2	23.3	18	22.3	19.2	19.8
1987	11	16	35.8	23	12.8	23.6	33.6	27.4	28	19.8	25.8	24.6	23.4	71	54	80	68	20.6	28.1	29.1	26	18	23	23.6	21.5
1987	11	17	32.4	24	8.4	25	31.8	27.6	28	22.2	25.6	21.8	23.2	79	61	61	67	24.9	28.8	22.3	25.4	21.1	23.4	19.3	21.2
1987	11	18	31.8	23.5	8.3	24.4	31.2	26.6	27.2	20.2	25	21.2	22.1	69	61	62	64	20.9	27.6	21.7	23.4	18.2	22.7	18.8	19.9
1987	11	19	32.6	24	8.6	25.4	32.2	28	28.4	22	26	22.2	23.4	75	62	61	66	24.2	29.6	23	25.6	20.6	23.9	19.7	21.4
1987	11	20	32.8	23	9.8	24	32	27.4	27.7	20.6	25.6	21	22.4	74	60	57	64	22.1	28.7	20.7	23.8	19.1	23.3	18.1	20.2
1987	11	21	32	23	9	24.6	31.2	26.6	27.3	20.2	24.8	21	22	67	60	61	63	20.8	27.1	21.2	23.1	18.1	22.4	18.5	19.7
1987	11	22	31.6	23	8.6	24.8	31	26.2	27	20.2	24.4	21.4	22	66	59	66	63	20.7	26.3	22.4	23.1	18	21.9	19.3	19.7
1987	11	23	33.8	22.5	11.3	23.6	33	27.8	28	20.2	25.2	22.4	22.6	74	54	63	64	21.5	27	23.6	24	18.6	22.3	20.1	20.4
1987	11	24	33.6	22.5	11.1	25.6	33.2	28	28.7	20.8	25.6	22.4	22.9	65	55	62	61	21.4	27.9	23.4	24.3	18.6	22.9	20.1	20.5
1987	11	25	29.4	23	6.4	25.4	28.8	24.2	25.6	21	22.6	20.2	21.3	68	59	70	66	22	23.4	21.1	22.2	19	20	18.3	19.1
1987	11	26	30.8	22.5	8.3	23.4	30.2	23.4	25.1	19.6	23.4	18.6	20.5	71	57	64	64	20.3	24.4	18.3	21	17.8	20.7	16.1	18.2
1987	11	27	29.8	22	7.8	22.8	29	24.6	25.3	18.2	23	20.2	20.5	65	60	67	64	17.9	24.2	20.8	21	15.8	20.6	18.1	18.2
1987	11	28	32.2	22.5	9.7	23.2	31.6	25	26.2	18.8	24.6	20.2	21.2	66	57	65	63	18.8	26.4	20.6	21.9	16.6	22	17.9	18.8
1987	11	29	33	22.5	10.5	24.4	32	27.6	27.9	20.6	25	22.4	22.7	71	57	64	64	21.8	27.1	23.7	24.2	18.9	22.4	20.2	20.5
1987	11	30	31	23.5	7.5	24.4	30	26.4	26.8	20.6	24.2	21.4	22.1	71	62	65	66	21.8	26.4	22.2	23.5	18.9	22	19.2	20
1987	12	1	29.6	23.5	6.1	24.2	28.8	26.6	26.5	20.4	22.6	20.2	21.1	71	59	56	62	21.5	23.4	19.5	21.5	18.7	20	17.1	18.6
1987	12	2	33.2	23	10.2	24	32.2	25.8	27	20.4	25	20.4	21.9	73	56	62	63	21.6	27	20.5	23	18.8	22.4	17.9	19.7
1987	12	3	33	22.5	10.5	24.2	32	26.8	27.5	20.2	25	21.4	22.2	70	57	62	63	21.1	27.1	22	23.4	18.3	22.4	19	19.9
1987	12	4	33	23	10	25.4	32.2	25	26.9	21.2	25.6	20.8	22.5	69	59	69	66	22.4	28.5	21.8	24.3	19.3	23.3	18.9	20.5
1987	12	5	32.8	22	10.8	24	32.2	23.6	25.9	20.6	25.2	18.8	21.5	74	57	64	65	22.1	27.5	18.6	22.7	19.1	22.7	16.3	19.4
1987	12	6	32.2	22	10.2	24.4	31	23.8	25.8	19.4	24.2	19.6	21.1	63	57	68	63	19.3	25.8	20.1	21.7	16.9	21.6	17.6	18.7
1987	12	7	31	22	9	23.8	29.6	25.6	26.1	19.8	23.4	20.6	21.3	70	60	64	64	20.5	24.8	21	22.1	17.9	20.9	18.3	19
1987	12	8	31.4	23	8.4	25	30.6	26.2	27	21.2	24	21.4	22.2	72	58	66	65	22.7	25.5	22.4	23.5	19.5	21.4	19.3	20.1
1987	12	9	31.4	22.5	8.9	24	30.6	27	27.1	20.4	24	21.2	21.9	73	58	60	64	21.6	25.5	21.4	22.9	18.8	21.4	18.6	19.6
1987	12	10	31.8	22.5	9.3	23.6	31	25.4	26.4	19.8	24.4	20.8	21.7	71	59	67	65	20.6	26.3	21.6	22.8	18	21.9	18.7	19.5
1987	12	11	31	22	9	23.6	30.2	25	26	19.8	23.6	20.4	21.3	71	58	66	65	20.6	24.8	21	22.1	18	21	18.3	19.1
1987	12	12	32.6	22.5	10.1	25.8	31.8	26.6	27.7	21.6	24.4	22	22.7	69	55	67	64	23.1	25.8	23.4	24.1	19.8	21.6	20.1	20.5
1987	12	13	31.6	23.5	8.1	25.8	31	26.6	27.5	22.2	24.2	22.4	22.9	74	57	70	67	24.4	25.8	24.4	24.9	20.7	21.6	20.7	21
1987	12	14	33.6	23	10.6	25.4	32.2	27	27.9	21.8	25.4	22	23.1	73	58	65	66	23.8	28	23.2	25	20.3	23	19.9	21
1987	12	15	33	22.5	10.5	24.2	32	27.4	27.8	20.2	25.4	23	22.9	70	59	69	66	21.1	28.1	25.2	24.8	18.3	23	21.2	20.9
1987	12	16	31.2	21.5	9.7	25.2	30.2	26	26.9	19.6	23.8	21	21.5	60	59	64	61	19.2	25.3	21.6	22	16.8	21.3	18.7	19
1987	12	17	32.4	21.5	10.9	24.4	31.6	26.2	27.1	20.2	24	22	22.1	69	54	70	64	20.9	24.9	23.7	23.2	18.2	21	20.2	19.8
1987	12	18	32.2	23	9.2	25	31	25.6	26.8	21.4	23.8	21.2	22.1	73	55	68	65	23.1	24.8	22.3	23.4	19.8	21	19.3	20
1987	12	19	30.4	23.5	6.9	25.4	29.6	24.8	26.1	21.6	23.6	20.4	21.9	72	61	67	67	23.3	25.2	21.1	23.2	20	21.2	18.4	19.9
1987	12	20	31.8	24	7.8	26	31.2	26	27.3	21.4	24	21.2	22.2	67	55	66	63	22.5	25.2	22.1	23.2	19.4	21.2	19.1	19.9
1987	12	21	31.8	23.5	8.3	25.4	31.2	24.4	26.4	21.2	24	20.2	21.8	69	55	69	64	22.4	25.2	20.9	22.8	19.3	21.2	18.2	19.6
1987	12	22	35.4	22	13.4	23.8	34.2	28	28.5	19.6	26	23.2	22.9	68	53	67	63	20.1	28.3	25.3	24.6	17.6	23.1	21.3	20.7
1987	12	23	32	22	10	23.8	31.6	26	26.9	19.6	24	21.4	21.7	68	54	67	63	20.1	24.9	22.5	22.5	17.6	21	19.4	19.3
1987	12	24	32	20	12	21	31	27	26.5	17.8	23.6	22.2	21.2	74	54	66	65	18.3	24.3	23.6	22.1	16.1	20.6	20.2	19
1987	12	25	32.2	19	13.2	20	31.4	27	26.4	17.2	24	22.6	21.3	76	54	69	67	17.8	25	24.6	22.5	15.7	21.1	20.8	19.2
1987	12	26	32	20	12	21.8	31.2	25.6	26	18.2	24.2	21.4	21.3	71	56	69	66	18.6	25.6	22.8	22.3	16.3	21.5	19.6	19.1
1987	12	27	32.6	20	12.6	23.8	32	25.6	26.8	19.6	24.4	21.4	21.8	68	54	69	64	20.1	25.6	22.8	22.8	17.6	21.5	19.6	19.5
1987	12	28	32.4	22.5	9.9	24.8	31.6	24.2	26.2	20.6	24.2	20.4	21.7	69	55	71	65	21.5	25.4	21.5	22.8	18.7	21.3	18.7	19.6
1987	12	29	31	23	8	24.4	30.6	26.2	26.9	20.2	23.4	22	21.9	69	55	70	64	20.9	24.1	23.7	22.9	18.2	20.5	20.2	19.7
1987	12	30	31	23	8	24.2	30.4	25.6	26.5	20.4	23.4	21.2	21.7	71	56	68	65	21.5	24.2	22.3	22.7	18.7	20.6	19.3	19.5
1987	12	31	31.6	23	8.6	24.4	31.2	26	26.9	20.2	23.4	21.8	21.8	69	52	70	63	20.9	23.7	23.4	22.7	18.2	20.2	20	19.5
1988	12	31	30	21.5	8.5	23	29	24.4	25.2	20	23	21.2	21.4	76	60	76	71	21.4	24.2	23.1	22.9	18.6	20.6	19.8	19.7

## Sheet: 1988
			Temperature			Temperature				Temperature				Relative Humidity				Pressure				Dew temperature
Year	Month	Day	Maximum	Minimum	Max-Min	1899-12-31 07:00:00	1899-12-31 13:00:00	1899-12-31 19:00:00	Average	1899-12-31 01:00:00	1899-12-31 13:00:00	1899-12-31 19:00:00	Average	1899-12-31 01:00:00	1899-12-31 13:00:00	1899-12-31 19:00:00	Average	1899-12-31 07:00:00	1899-12-31 13:00:00	1899-12-31 19:00:00	Average	1899-12-31 07:00:00	1899-12-31 13:00:00	1899-12-31 19:00:00	Average		Month	Taverage	Hraverage
1988	1	1	34	23.5	10.5	25.2	33.2	26	27.6	21.2	26	21.4	22.9	70	57	67	65	22.6	28.9	22.5	24.7	19.4	23.5	19.4	20.8		January	27.3032	65.3871
1988	1	2	33	22.5	10.5	23.4	32.2	25.6	26.7	20.2	25	21.6	22.3	75	56	71	67	21.6	27	23.2	23.9	18.7	22.4	19.9	20.3		February	28.5357	61.2857
1988	1	3	33.6	22	11.6	23	32.8	25.2	26.5	19.6	25.4	21.6	22.2	73	56	73	67	20.6	27.6	23.5	23.9	18	22.7	20.1	20.3		March	28.9946	60.0645
1988	1	4	32.4	22	10.4	23.8	31.6	25	26.4	19.8	23.6	21.2	21.5	70	52	72	64	20.5	23.9	22.7	22.4	17.9	20.4	19.5	19.3		April	28.024	63.8366
1988	1	5	32.6	22.5	10.1	23.6	32	25	26.4	20	25.6	21.2	22.3	72	60	72	68	21	28.7	22.7	24.1	18.3	23.3	19.5	20.4		May	28.0387	65.7419
1988	1	6	33.4	22.5	10.9	24	32.6	25.4	26.8	20.6	24.4	21.8	22.3	74	51	73	66	22.1	25.2	23.8	23.7	19.1	21.2	20.3	20.2		June	27.45	65.0333
1988	1	7	33	22	11	23.6	32.2	25.8	26.9	20	25	21.2	22.1	72	56	67	65	21	27	22.2	23.4	18.3	22.4	19.2	19.9		July	27.6452	66.3226
1988	1	8	33.6	22	11.6	23.8	33	26.2	27.3	19.6	25.4	21.6	22.2	68	55	67	63	20.1	27.5	22.8	23.5	17.6	22.7	19.6	19.9		August	26.4484	68.2581
1988	1	9	33.2	22	11.2	23.2	32.4	25.2	26.5	20	25	21.4	22.1	75	55	72	67	21.3	26.9	23	23.7	18.5	22.3	19.8	20.2		September	26.45	66.5333
1988	1	10	33.6	22	11.6	23.8	32.6	25.6	26.9	20.2	26.4	21.8	22.8	72	62	72	69	21.3	30.4	23.6	25.1	18.5	24.3	20.2	21		October	26.3241	68.995
1988	1	11	35	22	13	24	34	27.8	28.4	21.4	26.2	22.2	23.3	80	54	62	65	23.8	28.9	23.1	25.3	20.3	23.5	19.8	21.2		November	26.1933	70.8667
1988	1	12	33.8	22	11.8	23	33.2	27.4	27.8	19.6	26	22.6	22.7	73	57	67	66	20.6	28.9	24.3	24.6	18	23.5	20.6	20.7		December	25.8516	70.5806
1988	1	13	32.8	21	11.8	23	32	25.8	26.6	19.4	25.2	21.6	22.1	72	58	69	67	20.2	27.6	23.1	23.6	17.7	22.7	19.8	20.1
1988	1	14	32	22	10	23.4	31.2	25	26.1	19.8	24.4	22.2	22.1	72	58	79	69	20.8	26.1	24.9	23.9	18.1	21.8	21.1	20.3
1988	1	15	33	22	11	23.2	33	26.2	27.2	19.6	26	22.4	22.7	72	58	72	67	20.5	29.1	24.6	24.7	17.9	23.6	20.8	20.8
1988	1	16	32.4	22	10.4	23.2	31.8	26	26.8	20.2	24.4	21.2	21.9	76	55	66	66	21.7	25.8	22.1	23.2	18.8	21.6	19.1	19.8
1988	1	17	32.6	22	10.6	23.2	32.2	25.8	26.8	19.6	25.6	20.6	21.9	72	59	63	65	20.5	28.5	20.9	23.3	17.9	23.3	18.2	19.8
1988	1	18	32.4	21.5	10.9	23	31.6	26.4	26.9	19.4	25	22.2	22.2	72	59	70	67	20.2	27.4	24	23.9	17.7	22.6	20.4	20.2
1988	1	19	32.2	22	10.2	23	31.4	27	27.1	19.4	24.6	22.4	22.1	72	58	68	66	20.2	26.5	24.1	23.6	17.7	22.1	20.5	20.1
1988	1	20	33	21	12	22.4	32.4	28.2	27.8	18.6	25.8	23	22.5	70	60	65	65	19	28.9	24.7	24.2	16.7	23.5	20.9	20.4
1988	1	21	33.8	21	12.8	22.6	32.4	29.2	28.4	18.8	25.4	22.8	22.3	70	57	58	62	19.2	27.9	23.6	23.6	16.9	22.9	20.2	20
1988	1	22	33.8	21.5	12.3	22	33	27.4	27.5	18.2	25.6	22.4	22.1	70	56	65	64	18.4	28	23.8	23.4	16.2	23	20.3	19.8
1988	1	23	32.6	22	10.6	23	32.2	28.2	27.9	21	24.8	22.6	22.8	84	55	62	67	23.6	26.5	23.8	24.6	20.1	22	20.3	20.8
1988	1	24	33.6	21.5	12.1	23	33	27.6	27.8	20.4	26.2	22.2	22.9	79	59	63	67	22.3	29.6	23.3	25	19.2	23.9	19.9	21
1988	1	25	33.8	22	11.8	23	33.2	28.8	28.5	19.6	25.4	23	22.7	73	54	61	63	20.6	27.4	24.3	24.1	18	22.6	20.6	20.4
1988	1	26	33.6	22	11.6	23	33	29.2	28.6	19.6	25.2	23.6	22.8	73	54	63	63	20.6	27	25.5	24.4	18	22.3	21.4	20.6
1988	1	27	33.8	21.5	12.3	22.8	33.2	27.8	27.9	18.4	25.4	22.6	22.1	66	54	64	61	18.3	27.4	24	23.2	16.1	22.6	20.5	19.7
1988	1	28	32.8	21.5	11.3	23	32.4	27.6	27.7	19.6	24.2	22	21.9	73	51	62	62	20.6	24.9	22.8	22.8	18	21	19.6	19.5
1988	1	29	33	21.5	11.5	23.2	32.2	27	27.4	19.4	24	22.2	21.9	71	51	66	63	20.1	24.5	23.6	22.7	17.6	20.8	20.2	19.5
1988	1	30	32.6	22	10.6	23	32	26.6	27	19.4	25.6	21.8	22.3	72	60	66	66	20.2	28.7	23	23.9	17.7	23.3	19.7	20.2
1988	1	31	34	22.5	11.5	23.6	33.2	28	28.2	20.2	26	22.6	22.9	74	57	63	65	21.5	28.9	23.9	24.8	18.6	23.5	20.4	20.8
1988	2	1	34.6	22	12.6	23.2	33.4	29.8	29	19.8	25.6	23	22.8	73	54	56	61	20.9	27.8	23.7	24.1	18.2	22.8	20.2	20.4
1988	2	2	34.6	22.5	12.1	23.6	33.4	28.2	28.4	20.2	25.8	22.8	22.9	74	55	63	64	21.5	28.3	24.2	24.7	18.6	23.1	20.6	20.8
1988	2	3	33.8	23	10.8	24	33	28.4	28.5	20.6	24.4	22.6	22.5	74	50	61	62	22.1	25	23.7	23.6	19.1	21.1	20.2	20.1
1988	2	4	34	23	11	24.2	33.2	27.6	28.2	20.6	25.2	22	22.6	73	53	62	62	21.9	26.9	22.8	23.9	19	22.3	19.6	20.3
1988	2	5	33.6	22.5	11.1	23	32.6	28	27.9	19.6	24.4	23	22.3	73	51	66	63	20.6	25.2	24.8	23.6	18	21.2	21	20.1
1988	2	6	34.4	22.5	11.9	24.4	33.2	27.6	28.2	20.2	25	22.4	22.5	69	52	64	62	20.9	26.4	23.7	23.7	18.2	22	20.2	20.1
1988	2	7	33.2	24	9.2	25.2	32.8	27	28	21.6	24.4	21.2	22.4	73	51	60	61	23.5	25.1	21.4	23.3	20.1	21.2	18.6	19.9
1988	2	8	34.4	24	10.4	25.2	33.8	27.6	28.5	21.4	25.2	22	22.9	72	50	62	61	23	26.5	22.8	24.1	19.8	22	19.6	20.5
1988	2	9	33	24	9	25	32.2	27.8	28.2	21.2	23.8	22.4	22.5	72	50	63	62	22.7	24	23.6	23.4	19.5	20.4	20.1	20
1988	2	10	34.8	23	11.8	24.4	34	28.2	28.7	20.6	25.6	22.2	22.8	71	51	60	61	21.8	27.4	22.9	24	18.9	22.6	19.6	20.4
1988	2	11	33.4	22	11.4	23.4	32.6	27.2	27.6	19.8	24	21.4	21.7	72	49	60	61	20.8	24.3	21.7	22.2	18.1	20.6	18.8	19.2
1988	2	12	34.2	22	12.2	23.4	33.6	28	28.3	19.8	24.6	22.2	22.2	72	48	61	60	20.8	25.1	23	22.9	18.1	21.1	19.7	19.7
1988	2	13	33.8	22	11.8	24.4	33.2	27.4	28.1	21.2	25	21.8	22.7	76	52	62	63	23.1	26.4	22.5	24	19.8	22	19.4	20.4
1988	2	14	33.4	23.5	9.9	24.4	33	27.4	28	21	24.8	22	22.6	74	52	63	63	22.7	26	22.9	23.9	19.5	21.7	19.7	20.3
1988	2	15	35.4	23	12.4	24	34.2	30	29.5	21.2	25.8	23.6	23.5	78	52	59	63	23.4	27.8	25	25.4	20	22.8	21.1	21.3
1988	2	16	33.6	23	10.6	24.2	33	27.2	27.9	20.4	24.2	21.4	22	71	49	60	60	21.5	24.5	21.7	22.6	18.7	20.8	18.8	19.4
1988	2	17	33.2	22.5	10.7	23.4	32.6	27	27.5	19.8	24.2	22.2	22.1	72	50	66	63	20.8	24.7	23.6	23	18.1	20.9	20.2	19.7
1988	2	18	34.4	22.5	11.9	23.6	33.6	28.4	28.5	20	25.2	22.6	22.6	72	51	61	62	21	26.6	23.7	23.8	18.3	22.1	20.2	20.2
1988	2	19	35.6	22.5	13.1	23.4	34.6	30.2	29.6	19.8	26.2	23	23	72	52	55	60	20.8	28.6	23.4	24.2	18.1	23.3	20	20.5
1988	2	20	35.4	20.5	14.9	22.8	34.2	30	29.3	19.2	25.6	23.2	22.7	72	51	57	60	19.9	27.2	24	23.7	17.4	22.5	20.4	20.1
1988	2	21	37.8	22	15.8	23.2	35.4	30.2	29.8	20.2	26.6	23.2	23.3	76	51	56	61	21.7	29.1	23.9	24.9	18.8	23.6	20.4	20.9
1988	2	22	35	22	13	23	34.4	30.2	29.5	19.8	25	23.2	22.7	75	47	56	59	21	25.6	23.9	23.5	18.3	21.5	20.4	20
1988	2	23	34	22	12	23.4	33.2	30.4	29.4	20	24.2	23.6	22.6	74	48	57	59	21.2	24.4	24.7	23.4	18.4	20.7	20.9	20
1988	2	24	32.8	23	9.8	24	31.8	28.6	28.3	20.4	23.6	21.4	21.8	73	51	53	59	21.6	23.8	20.8	22.1	18.8	20.3	18.1	19.1
1988	2	25	34.4	23	11.4	24	33.6	29.8	29.3	21.2	24.8	23	23	78	49	56	61	23.4	25.6	23.7	24.2	20	21.5	20.2	20.6
1988	2	26	33.8	22.5	11.3	23.6	33	29.6	29	20.2	24.2	23	22.5	74	49	57	60	21.5	24.5	23.8	23.2	18.6	20.8	20.3	19.9
1988	2	27	32	22.5	9.5	24	31.4	28	27.9	21	23.8	21.4	22.1	77	53	56	62	22.9	24.5	21.2	22.9	19.7	20.8	18.4	19.6
1988	2	28	33	23	10	24.6	31.8	27.6	27.9	21.2	23.8	21	22	74	52	56	61	23	24.3	20.6	22.6	19.7	20.6	18	19.4
1988	2	29	33.86	21.12	12.74	22.7833	32.5333	27.7333	27.7333	20.6	24.4167	22.74	22.54	82	49.8333	64	64	22.7333	24.8	23.475	22.975	19.5167	20.7	20.05	19.65
1988	3	1	32.8	22	10.8	23.6	31.8	27.6	27.6	20	24.4	21.6	22	72	55	59	62	21	25.8	21.9	22.9	18.3	21.6	19	19.6
1988	3	2	32.8	23	9.8	24.2	32	28	28	20.6	23.4	21.6	21.9	73	49	57	60	21.9	23.2	21.6	22.3	19	19.9	18.8	19.2
1988	3	3	34.6	23	11.6	24	33.6	28.8	28.8	21.2	24.2	22.4	22.6	78	46	58	61	23.4	24.1	22.9	23.5	20	20.5	19.7	20.1
1988	3	4	35	21.5	13.5	23	33.8	28.8	28.6	20.2	25	21.6	22.3	78	49	53	60	21.8	26	21.1	23	18.9	21.7	18.4	19.7
1988	3	5	33.4	21	12.4	23.8	32.4	28.2	28.2	19.8	23.6	22	21.8	70	48	59	59	20.5	23.4	22.4	22.1	17.9	20	19.3	19.1
1988	3	6	36.2	22	14.2	23.4	35.4	29	29.2	20.2	25	22.8	22.7	75	43	59	59	21.6	24.9	23.7	23.4	18.7	21	20.2	20
1988	3	7	34.4	22	12.4	23	33.8	28.2	28.3	20	24.6	22.2	22.3	76	47	60	61	21.4	25	22.9	23.1	18.6	21.1	19.6	19.8
1988	3	8	34.4	22	12.4	23.2	33.6	29	28.7	20	25.2	23	22.7	75	51	60	62	21.3	26.6	24.2	24	18.5	22.1	20.6	20.4
1988	3	9	33.4	22	11.4	23.4	32.2	28.6	28.2	20.2	24	21.8	22	75	51	55	61	21.6	24.5	21.7	22.6	18.7	20.8	18.8	19.4
1988	3	10	33.6	22	11.6	23	32.6	30	28.9	20.2	24.4	22.2	22.3	78	51	51	60	21.8	25.2	21.7	22.9	18.9	21.2	18.8	19.7
1988	3	11	35.6	22	13.6	23.6	34.6	30.2	29.6	20.4	25.2	22.6	22.7	75	47	52	58	21.9	26	22.5	23.4	18.9	21.7	19.4	20
1988	3	12	35	22.5	12.5	23.4	33.8	29.4	29	20	24.2	21.6	21.9	74	46	51	57	21.2	24	20.7	22	18.4	20.4	18.1	19
1988	3	13	35.6	23	12.6	24.6	34.2	30.4	29.9	20.6	25.2	22.8	22.9	70	49	53	57	21.7	26.2	22.8	23.6	18.8	21.9	19.6	20.1
1988	3	14	34.2	23.5	10.7	24.4	33.4	26.6	27.8	20.6	24.2	21.2	22	71	47	62	60	21.8	24.2	21.7	22.6	18.9	20.6	18.8	19.4
1988	3	15	33.4	23.5	9.9	24.4	31.6	29.4	28.7	20.4	23.8	23	22.4	70	53	58	60	21.4	24.4	23.9	23.2	18.6	20.7	20.4	19.9
1988	3	16	35.2	23	12.2	24.2	34.4	29	29.2	21	25.6	23	23.2	75	50	60	62	22.8	27.1	24.2	24.7	19.6	22.4	20.6	20.9
1988	3	17	33.6	23	10.6	24	33	27.8	28.1	20.4	24.2	21.6	22.1	73	49	58	60	21.6	24.5	21.8	22.6	18.8	20.8	18.9	19.5
1988	3	18	34	23.5	10.5	24.2	33	28.2	28.4	21	23.8	21.6	22.1	75	47	56	60	22.8	23.5	21.5	22.6	19.6	20.1	18.7	19.5
1988	3	19	37.4	21	16.4	22	35.6	30.2	29.5	19.2	25.4	23	22.5	77	44	55	59	20.4	25.8	23.4	23.2	17.8	21.6	20	19.8
1988	3	20	37.2	22	15.2	23.4	36.2	29.6	29.7	20	26.2	23	23.1	74	46	57	59	21.2	27.5	23.8	24.2	18.4	22.7	20.3	20.5
1988	3	21	36.2	22	14.2	24.4	34.8	29.6	29.6	21	25.4	22.4	22.9	74	47	54	59	22.7	26.3	22.4	23.8	19.5	21.9	19.3	20.3
1988	3	22	36.2	23.5	12.7	24.4	35.6	29.8	29.9	20.8	25.4	23	23.1	73	44	56	58	22.2	25.8	23.7	23.9	19.2	21.6	20.2	20.3
1988	3	23	36.2	22.5	13.7	24	34.6	29.8	29.5	21	25.2	22.8	23	77	47	55	60	22.9	26	23.2	24	19.7	21.7	19.9	20.4
1988	3	24	36	23	13	24	35	30.2	29.9	21.2	25.4	23.2	23.3	78	47	56	60	23.4	26.2	23.9	24.5	20	21.9	20.4	20.7
1988	3	25	35.2	23	12.2	24.2	34.4	30.2	29.8	21.4	24.8	24	23.4	78	46	60	62	23.7	25.1	25.8	24.8	20.2	21.1	21.6	21
1988	3	26	35.6	23	12.6	24	34.2	29.8	29.5	21	24.8	23	22.9	77	47	56	60	22.9	25.2	23.7	23.9	19.7	21.2	20.2	20.4
1988	3	27	36	23	13	24.4	35	30.6	30.1	21.2	26	23.2	23.5	76	49	54	60	23.1	27.8	23.6	24.8	19.8	22.8	20.2	20.9
1988	3	28	33.6	23.5	10.1	25.2	32.2	29	28.9	22.2	24.6	22.6	23.1	77	54	58	63	24.8	26	23.3	24.7	21	21.7	19.9	20.9
1988	3	29	34.6	24.5	10.1	25.8	33	29.6	29.5	22.4	24.6	23	23.3	75	51	57	61	24.9	25.5	23.8	24.7	21	21.4	20.3	20.9
1988	3	30	35.6	24	11.6	25.4	35.2	29.8	30	21.2	26	23.2	23.5	69	49	58	58	22.4	27.6	24.1	24.7	19.3	22.7	20.5	20.9
1988	3	31	35	23	12	24	33.6	29.4	29.1	21.2	24.6	23	22.9	78	48	58	62	23.4	25.1	23.9	24.1	20	21.1	20.4	20.5
1988	4	1	34	23	11	24.6	33	28.6	28.7	21.2	24.4	22.8	22.8	74	50	61	62	23	25	24	24	19.7	21.1	20.4	20.4
1988	4	2	36.4	23	13.4	24.8	34.4	30	29.8	21.4	25.2	22	22.9	74	48	50	57	23.3	26.1	21.2	23.5	19.9	21.8	18.5	20.1
1988	4	3	35.8	24	11.8	26	35.8	25.4	28.1	21.6	26.2	21	22.9	68	47	68	61	22.9	27.8	22	24.2	19.7	22.8	19	20.5
1988	4	4	35.8	24	11.8	25.2	34.2	28.2	29	22	25.2	22.4	23.2	76	49	61	62	24.4	26.2	23.3	24.6	20.7	21.9	20	20.8
1988	4	5	34.8	24	10.8	25.6	34	30.2	30	21.6	24.8	22.2	22.9	71	48	50	56	23.2	25.3	21.6	23.4	19.9	21.3	18.7	20
1988	4	6	33.6	24.5	9.1	26	32.4	28.6	28.9	22.2	23.8	21.4	22.5	72	49	53	58	24.3	23.9	20.8	23	20.6	20.4	18.1	19.7
1988	4	7	32.4	24	8.4	25.6	30.4	26	27	21.8	23.6	21.4	22.3	72	57	67	65	23.6	24.7	22.5	23.6	20.2	20.9	19.4	20.2
1988	4	8	34	24.5	9.5	25.4	32.2	23.8	26.3	22.4	24	20.2	22.2	78	51	72	67	25.1	24.5	21.3	23.7	21.2	20.8	18.5	20.2
1988	4	9	30	23	7	24.2	29.6	25.4	26.1	21	23	21.4	21.8	75	57	71	68	22.8	23.8	22.9	23.2	19.6	20.3	19.7	19.8
1988	4	10	32.6	24	8.6	25.6	32.2	25.4	27.1	21.4	24	20.2	21.9	69	51	63	61	22.8	24.5	20.3	22.5	19.6	20.8	17.7	19.4
1988	4	11	32.4	24	8.4	25	31.8	25	26.7	21.2	23.6	20	21.6	72	51	64	62	22.7	23.8	20.1	22.2	19.5	20.3	17.6	19.1
1988	4	12	33.2	22	11.2	23.8	32.4	24	26	19.2	24.4	19.4	21	65	52	66	61	19.3	25.4	19.5	21.4	16.9	21.3	17.1	18.5
1988	4	13	33.4	23	10.4	24.6	31.8	23.2	25.7	20	23.6	18.6	20.7	66	51	65	61	20.4	23.8	18.4	20.9	17.8	20.3	16.2	18.1
1988	4	14	32.2	23	9.2	23.6	31.2	28.6	28	19.4	24	21.6	21.7	68	55	54	59	19.8	25.2	21.3	22.1	17.3	21.2	18.5	19
1988	4	15	33.2	23	10.2	24.4	32.2	29.4	28.9	21.2	24	22.8	22.7	76	51	57	61	23.1	24.5	23.5	23.7	19.8	20.8	20.1	20.2
1988	4	16	34.4	22	12.4	23	33.2	29.2	28.7	20.2	24.6	22.8	22.5	78	50	58	62	21.8	25.3	23.6	23.6	18.9	21.3	20.2	20.1
1988	4	17	33.4	22	11.4	23.6	31.6	28.8	28.2	19.6	25.4	22.2	22.4	69	61	57	62	20.2	28.4	22.5	23.7	17.7	23.2	19.4	20.1
1988	4	18	34.2375	22.672	11.5655	24.7821	33.4136	27.513	28.2773	22.1741	24.808	22.648	23.176	79.9259	50.52	68.28	65.84	25.0296	25.732	24.516	24.98	21.0296	21.432	20.692	20.98
1988	4	19	33.8917	22.612	11.2797	24.775	33.5909	27.9174	28.5727	22.0778	25.0154	22.9923	23.3385	79.2593	51.7308	68.6538	66.4231	24.837	26.2615	25.1269	25.3654	20.8926	21.7923	21.0654	21.2269
1988	4	20	34.0043	22.864	11.1403	25.0821	33.5783	28.0318	28.6545	22.263	24.8769	23.2	23.352	78.5185	51.3462	67.72	65.6	25.0593	25.9154	25.316	25.24	21.037	21.5385	21.212	21.144
1988	4	21	33.725	22.896	10.829	24.8786	32.8783	27.7261	28.313	22.4	24.8269	23.1692	23.4538	81.1111	52.4231	71.1154	68.2308	25.5296	26.0462	25.7231	25.7462	21.3407	21.6346	21.4231	21.4423
1988	4	22	33.8375	23.072	10.7655	24.8607	33.2348	27.7261	28.4304	22.2556	24.76	23.0308	23.316	80.2963	51.68	69.4231	66.88	25.1926	25.792	25.3115	25.348	21.1222	21.472	21.1885	21.208
1988	4	23	33.9826	22.94	11.0426	25.0214	33.5818	27.8	28.5864	22.3556	24.672	22.9769	23.28	79.8148	51.24	69.9231	66.68	25.3	25.548	25.2192	25.244	21.2111	21.336	21.1269	21.148
1988	4	24	33.6	22.824	10.776	24.9036	33.0381	27.1727	28.0905	22.263	24.8538	22.9731	23.3654	80.1852	54.5385	72.6154	69.0769	25.1778	26.3538	25.5462	25.6962	21.1407	21.8154	21.3	21.4192
1988	4	25	33.2217	22.9	10.3217	24.7926	32.7182	27.0273	27.9381	22.3296	24.8269	22.9731	23.3346	80.4615	54.0769	72.1154	68.2	25.1	26.2654	25.45	25.352	21.0962	21.7192	21.2769	21.208
1988	4	26	33.4375	22.8	10.6375	24.9679	32.8652	27.1478	28.0435	22.4222	24.8519	22.9741	23.4111	80.7037	53.7037	71.4074	68.6667	25.5	26.2519	25.4037	25.7185	21.3296	21.7185	21.2407	21.4296
1988	4	27	33.5304	22.948	10.5824	24.9643	33	26.7913	27.8913	22.0111	24.8846	22.9185	23.2038	77.6667	53.0385	73.2963	67.5	24.6148	26.2692	25.5815	25.3077	20.7185	21.7423	21.3148	21.1577
1988	4	28	33.4667	22.432	11.0347	24.8393	32.9696	26.8435	27.8783	22.1111	24.816	23.063	23.204	79.3704	52.36	72.963	67.32	24.8926	26.036	25.7519	25.256	20.9185	21.62	21.4519	21.164
1988	4	29	33.1042	22.624	10.4802	24.7821	32.7318	26.55	27.7429	21.9444	24.808	22.6654	23.0458	78.3333	53.5417	73.56	67.6818	24.5259	26.2708	25.448	25.4	20.6852	21.775	21.268	21.2682
1988	4	30	33	22.6	10.4	25	32.6	29.8	29.3	23.4	25.4	23.2	24	88	56	58	67	27.7	27.8	24.1	26.5	22.8	22.8	20.5	22
1988	5	1	33.4	24	9.4	26.2	32.4	27	28.2	22.4	26	21.2	23.2	72	61	60	64	24.6	29.5	21.4	25.2	20.8	23.8	18.6	21.1
1988	5	2	33.2	23	10.2	24.6	32.4	26	27.3	20.2	24.2	22.2	22.2	67	51	72	64	20.8	24.9	24.3	23.3	18.1	21	20.6	19.9
1988	5	3	32.6	22.5	10.1	23.4	32	25.8	26.8	20.2	23.6	21.6	21.8	75	50	69	65	21.6	23.7	23.1	22.8	18.7	20.2	19.8	19.6
1988	5	4	33.2	23	10.2	25	31.8	25.4	26.9	22.2	23.6	21.2	22.3	79	51	69	66	24.9	23.8	22.4	23.7	21.1	20.3	19.3	20.2
1988	5	5	33	21.5	11.5	22.2	32.4	25	26.2	19.6	24.2	21.2	21.7	79	51	72	67	21.1	24.9	22.7	22.9	18.4	21	19.5	19.6
1988	5	6	32.6	22	10.6	23.8	31.8	29	28.4	19.6	23.6	22.4	21.9	68	51	57	59	20.1	23.8	22.8	22.2	17.6	20.3	19.6	19.2
1988	5	7	34.2	23.5	10.7	25.2	33.2	27	28.1	22	25.4	22	23.1	76	54	65	65	24.4	27.4	23.2	25	20.7	22.6	19.9	21
1988	5	8	31.6	23.5	8.1	25.4	31.2	25.8	27	22.2	27.8	21.6	23.9	76	77	69	74	24.7	35.1	23.1	27.6	20.9	26.8	19.8	22.5
1988	5	9	32.6	23.5	9.1	26.6	31.2	26.6	27.8	24.2	24.4	22	23.5	82	58	67	69	28.6	26.1	23.4	26.1	23.3	21.8	20.1	21.7
1988	5	10	33.2	24	9.2	25.6	32.4	25.2	27.1	22.4	25.2	21.6	23.1	76	56	73	69	25	27.4	23.5	25.3	21.1	22.6	20.1	21.2
1988	5	11	34.2	24	10.2	25.4	33.2	24.6	27	21.8	26.6	20.4	22.9	73	60	69	67	23.8	30.5	21.2	25.2	20.3	24.4	18.5	21
1988	5	12	33.4	24	9.4	25.2	32.4	27	27.9	22.6	25	23	23.5	80	55	72	69	25.7	26.9	25.5	26	21.6	22.3	21.4	21.7
1988	5	13	33	24	9	25	32.2	27.2	27.9	22.2	25.2	22.6	23.3	79	57	68	68	24.9	27.5	24.4	25.6	21.1	22.7	20.7	21.5
1988	5	14	31.4	23.5	7.9	25	30.2	25.6	26.6	22.4	23.2	21.4	22.3	80	56	69	68	25.4	23.9	22.8	24	21.3	20.4	19.6	20.4
1988	5	15	32.2	22.5	9.7	23.4	31	28	27.6	19.6	23.4	24	22.3	71	53	72	65	20.3	23.8	27.2	23.8	17.8	20.3	22.5	20.2
1988	5	16	33.6	23	10.6	25	32.4	27.2	28	22.2	24.4	22	22.9	79	52	64	65	24.9	25.4	23.1	24.5	21.1	21.3	19.8	20.7
1988	5	17	34	23.5	10.5	25.2	32.4	26	27.4	22.4	25.2	22.4	23.3	79	56	74	70	25.3	27.4	24.7	25.8	21.3	22.6	20.9	21.6
1988	5	18	32.2	23.5	8.7	24.4	31	26	26.9	21.2	23.4	21.6	22.1	76	53	68	66	23.1	23.8	22.9	23.3	19.8	20.3	19.7	19.9
1988	5	19	32.4	24	8.4	25.2	31.6	27.2	27.8	22.2	24.4	22	22.9	77	56	64	66	24.8	25.9	23.1	24.6	21	21.7	19.8	20.8
1988	5	20	32.4	23.5	8.9	24.8	31.6	29	28.6	21.2	25	23.2	23.1	73	59	62	65	22.8	27.4	24.7	25	19.6	22.6	20.9	21
1988	5	21	32.8	24	8.8	25.4	32	28.6	28.6	21.8	24.6	22.4	22.9	73	55	59	62	23.8	26.1	23.1	24.3	20.3	21.8	19.8	20.6
1988	5	22	34.2	24	10.2	25.2	33.4	28.4	28.9	21.6	27.8	22.6	24	73	66	61	67	23.5	33.7	23.7	26.9	20.1	26.1	20.2	22.1
1988	5	23	35	24	11	25.8	33.6	29.4	29.5	22.2	26.4	22.8	23.8	74	57	57	63	24.4	29.7	23.5	25.9	20.7	24	20.1	21.6
1988	5	24	35.2	24	11.2	26.2	33.6	31	30.5	22.4	26.6	23.8	24.3	72	58	55	62	24.6	30.3	24.8	26.6	20.8	24.2	21	22
1988	5	25	36.4	24	12.4	24.8	34.4	29.8	29.7	21.6	26.2	23.2	23.7	76	53	58	62	23.7	28.7	24.1	25.5	20.2	23.4	20.5	21.4
1988	5	26	31.6	24	7.6	25.4	31	28.6	28.4	22.2	24	23.2	23.1	76	56	64	65	24.7	25.3	24.9	25	20.9	21.3	21	21.1
1988	5	27	35.2	24	11.2	25.2	34.4	29.8	29.8	22.4	27.2	22.6	24.1	79	58	54	64	25.3	31.4	22.7	26.5	21.3	24.9	19.6	21.9
1988	5	28	33.8	23	10.8	25	33.2	27.4	28.3	22.2	25.2	22.2	23.2	79	53	64	65	24.9	26.9	23.4	25.1	21.1	22.3	20	21.1
1988	5	29	33.6	23	10.6	24.4	32.2	25	26.6	21	25	21.4	22.5	74	56	73	68	22.7	27	23.1	24.3	19.5	22.4	19.8	20.6
1988	5	30	34	23.5	10.5	25.4	33	31	30.1	22.2	25.4	24	23.9	76	55	56	62	24.7	27.5	25.3	25.8	20.9	22.7	21.3	21.6
1988	5	31	32	23	9	24.2	31.4	28.2	28	21.2	23.6	21.8	22.2	77	52	57	62	23.2	24.1	22	23.1	19.9	20.5	19	19.8
1988	6	1	31.4	23.5	7.9	24.6	30.6	27.4	27.5	21.4	23.2	22	22.2	76	54	63	64	23.4	23.6	22.9	23.3	20	20.2	19.7	20
1988	6	2	31	24	7	24.8	30	25.2	26.3	24.2	23.4	20.6	22.7	95	58	66	73	29.8	24.5	21.3	25.2	24	20.8	18.5	21.1
1988	6	3	30.4	23	7.4	24.2	29	25	25.8	21	22.4	20.2	21.2	75	57	65	66	22.8	22.8	20.6	22	19.6	19.6	17.9	19
1988	6	4	34	23.5	10.5	26	33	28.4	29	22.4	25.2	23	23.5	74	54	64	64	24.7	27	24.6	25.4	20.9	22.3	20.8	21.4
1988	6	5	33.8	23.5	10.3	24.2	32.4	28.2	28.3	21	24.8	23	22.9	75	54	65	65	22.8	26.4	24.7	24.6	19.6	22	20.9	20.8
1988	6	6	36.6	23	13.6	25.4	35.2	31.4	30.9	21.6	26.4	23.6	23.9	72	51	52	58	23.3	28.7	24.1	25.4	20	23.4	20.5	21.3
1988	6	7	34.8	23	11.8	26	33.8	29.6	29.8	22.4	27.2	23.2	24.3	74	60	59	64	24.7	31.8	24.3	26.9	20.9	25.1	20.6	22.2
1988	6	8	35	23	12	24	34.4	30	29.6	21.2	25.8	22.6	23.2	78	51	53	61	23.4	27.6	22.6	24.5	20	22.7	19.5	20.7
1988	6	9	34.4	22	12.4	25.8	32.6	27.2	28.2	21.6	25.2	22.4	23.1	69	55	66	64	23.1	27.2	24	24.8	19.8	22.5	20.4	20.9
1988	6	10	34	25	9	25.6	31	26.6	27.5	22.2	23.2	22.4	22.6	75	52	70	66	24.5	23.4	24.4	24.1	20.8	20	20.7	20.5
1988	6	11	33.4	24.5	8.9	26.2	31.8	27.6	28.3	21.8	24.6	22.4	22.9	68	56	64	63	23.3	26.3	23.7	24.4	19.9	21.9	20.2	20.7
1988	6	12	31	22.5	8.5	24	30.2	25.8	26.5	20.8	23.4	21.2	21.8	75	57	67	66	22.5	24.4	22.2	23	19.4	20.7	19.2	19.7
1988	6	13	33.6	23	10.6	24.2	32.4	29.2	28.8	21.4	25	22.6	23	78	55	57	64	23.7	26.9	23.1	24.6	20.2	22.3	19.8	20.8
1988	6	14	33.2	24	9.2	25.6	32.4	28.2	28.6	21.4	24.6	22.8	22.9	69	53	63	62	22.8	25.9	24.2	24.3	19.6	21.6	20.6	20.6
1988	6	15	33	24.5	8.5	26	32.2	26.4	27.8	21.6	24.4	21.6	22.5	68	53	66	62	22.9	25.5	22.7	23.7	19.7	21.4	19.5	20.2
1988	6	16	33.2	23	10.2	26	32.2	24	26.5	22	24.2	20.2	22.1	71	52	71	65	23.8	25	21.2	23.3	20.3	21.1	18.4	19.9
1988	6	17	31.6	22.5	9.1	23	30.2	24.2	25.4	19.6	23.4	20.2	21.1	73	57	70	67	20.6	24.4	21.1	22	18	20.7	18.3	19
1988	6	18	28.4	21	7.4	22.4	27.2	24.4	24.6	17.8	22.6	19.4	19.9	64	68	63	65	17.4	24.4	19.3	20.4	15.3	20.7	16.9	17.7
1988	6	19	31.2	22	9.2	24.2	30	24.2	25.7	21	23.2	19.6	21.3	75	57	66	66	22.8	24	19.8	22.2	19.6	20.4	17.4	19.1
1988	6	20	30.2	22.5	7.7	23.2	29.6	24	25.2	19.4	23.2	20.2	20.9	71	59	71	67	20.1	24.3	21.2	21.8	17.6	20.6	18.4	18.9
1988	6	21	33.4	23	10.4	25.4	32.6	28.8	28.9	21.2	25.4	23.6	23.4	69	56	65	64	22.4	27.8	25.7	25.3	19.3	22.8	21.6	21.2
1988	6	22	32.8	22.8731	9.92692	25.4	31.6	28.8	28.6	22.4	25.8	23.6	23.9	78	63	65	69	25.1	29.4	25.7	26.8	21.2	23.8	21.6	22.2
1988	6	23	32.6	23.5	9.1	25.2	31.6	25.8	27.1	22.4	25	21.4	22.9	79	59	68	69	25.3	27.4	22.6	25.1	21.3	22.6	19.5	21.1
1988	6	24	31.6	23	8.6	24.4	31	27.8	27.8	20.8	24.4	22.6	22.6	73	59	64	65	22.2	26.3	24	24.2	19.2	21.9	20.5	20.5
1988	6	25	29	23.5	5.5	24.6	28.2	24.6	25.5	20.4	22.6	20.6	21.2	69	62	70	67	21.2	23.8	21.7	22.2	18.5	20.3	18.8	19.2
1988	6	26	30.4	22	8.4	23.4	28.2	24.6	25.2	19.8	23.4	19.6	20.9	72	67	63	68	20.8	25.7	19.6	22	18.1	21.5	17.2	18.9
1988	6	27	32	21.5	10.5	23	31.2	28.4	27.8	19.2	24.6	22.4	22.1	70	59	60	63	19.8	26.6	23.2	23.2	17.3	22.1	19.9	19.8
1988	6	28	32.2	22	10.2	24.2	31.4	26.8	27.3	21.4	24.6	21.2	22.4	78	58	61	66	23.7	26.5	21.5	23.9	20.2	22.1	18.7	20.3
1988	6	29	31.8	23	8.8	25.4	31	25.8	27	22.2	24	21.2	22.5	76	56	67	66	24.7	25.3	22.2	24.1	20.9	21.3	19.2	20.4
1988	6	30	34.2	23	11.2	24.2	32.6	29.2	28.8	21.6	25.2	23.4	23.4	80	55	62	66	24.1	27.2	25	25.5	20.5	22.5	21.1	21.4
1988	7	1	29.4	22.5	6.9	24.8	28.2	25	25.8	21.2	23	21.6	21.9	73	65	74	71	22.8	24.7	23.6	23.7	19.6	20.9	20.1	20.2
1988	7	2	31.6	23	8.6	25.6	31	26.6	27.5	22.4	24	22.8	23.1	76	56	73	68	25	25.3	25.3	25.2	21.1	21.3	21.3	21.2
1988	7	3	31.4	23.5	7.9	24.8	30.4	26.2	26.9	21.4	23.8	21.6	22.3	74	58	67	67	23.3	25.2	22.8	23.8	19.9	21.2	19.6	20.3
1988	7	4	31.8	23.5	8.3	25.4	31	28.6	28.4	22.2	24	23.2	23.1	76	56	64	65	24.7	25.3	24.9	25	20.9	21.3	21	21.1
1988	7	5	31.4	23.5	7.9	25	30.8	26.2	27	21.8	24	22.4	22.7	76	57	72	69	24	25.4	24.6	24.7	20.5	21.4	20.8	20.9
1988	7	6	31.8	23	8.8	24.2	31	27.2	27.4	21.6	24	22.4	22.7	80	56	66	68	24.1	25.3	24	24.5	20.5	21.3	20.4	20.7
1988	7	7	33.4	23	10.4	25.4	31.6	28.2	28.4	22.2	24.8	23	23.3	76	58	65	66	24.7	26.9	24.7	25.4	20.9	22.3	20.9	21.4
1988	7	8	32	23.5	8.5	25.4	31.2	27.4	27.9	22.4	24	22	22.8	78	55	63	65	25.1	25.2	22.9	24.4	21.2	21.2	19.7	20.7
1988	7	9	32.4	24	8.4	25.2	31.2	24.4	26.3	22.2	24.2	20	22.1	77	56	67	67	24.8	25.6	20.5	23.7	21	21.5	17.9	20.1
1988	7	10	33	22	11	24.8	31.6	25.4	26.8	21.2	24.2	21	22.1	73	55	68	65	22.8	25.4	22	23.4	19.6	21.3	19	20
1988	7	11	30.6	21	9.6	22.6	29.2	25.8	25.9	19.2	23.6	21.2	21.3	73	63	67	68	20	25.5	22.2	22.6	17.5	21.4	19.2	19.4
1988	7	12	32.2	22	10.2	24.6	31.4	27.4	27.7	22	24.4	22.6	23	80	57	67	68	24.7	26	24.3	25	20.9	21.7	20.6	21.1
1988	7	13	30.6	24	6.6	25.2	29.2	23.2	25.2	22.2	23.6	20.4	22.1	77	63	78	73	24.8	25.5	22.1	24.1	21	21.4	19.1	20.5
1988	7	14	31.6	22.5	9.1	23.6	30.4	26.2	26.6	20.2	23.2	21.4	21.6	74	55	66	65	21.5	23.8	22.4	22.5	18.6	20.3	19.3	19.4
1988	7	15	33	23	10	25.6	32.2	25.4	27.1	22.8	24.6	21.4	22.9	79	54	71	68	25.9	26	22.9	24.9	21.7	21.7	19.7	21
1988	7	16	33.4	23	10.4	24.2	31.2	24.4	26	21	26.8	19.6	22.5	75	71	64	70	22.8	32.4	19.7	24.9	19.6	25.4	17.3	20.7
1988	7	17	34	23.5	10.5	24.6	33.2	28.2	28.6	21.4	25.6	23.2	23.4	76	55	66	65	23.4	27.9	25.2	25.5	20	22.9	21.2	21.4
1988	7	18	33.6	23	10.6	24.6	32.4	29.2	28.9	21.6	25.2	22.4	23.1	77	56	56	63	23.8	27.4	22.7	24.6	20.3	22.6	19.5	20.8
1988	7	19	33	23.5	9.5	25	32.2	29	28.8	22.2	25.4	23.6	23.7	79	58	64	67	24.9	28	25.6	26.2	21.1	23	21.5	21.8
1988	7	20	33.8	24	9.8	25.8	32.2	29.4	29.2	22.4	25.6	23.2	23.7	75	59	60	65	24.9	28.5	24.4	25.9	21	23.3	20.7	21.7
1988	7	21	31	24	7	25.6	30.4	26.6	27.3	21.8	24	22.4	22.7	72	59	70	67	23.6	25.7	24.4	24.6	20.2	21.5	20.7	20.8
1988	7	22	33	24	9	25	32.2	27.2	27.9	22.6	25	22.2	23.3	82	56	65	68	25.9	27	23.5	25.5	21.6	22.4	20.1	21.4
1988	7	23	33.2	24	9.2	25.8	32.4	27.6	28.4	22	25	23.2	23.4	72	55	69	66	24	26.9	25.6	25.5	20.4	22.3	21.5	21.4
1988	7	24	34	23.5	10.5	25.2	33.2	29	29.1	20.8	25.6	23.2	23.2	68	55	62	61	21.7	27.9	24.7	24.8	18.8	22.9	20.9	20.9
1988	7	25	33	23.5	9.5	25	31.8	27.8	28.1	22.2	23.6	23	22.9	79	51	67	65	24.9	23.8	25	24.6	21.1	20.3	21.1	20.8
1988	7	26	31.2	24.5	6.7	25.4	30	28.8	28.3	22.4	23.6	21.8	22.6	78	59	55	64	25.1	25	21.6	23.9	21.2	21.1	18.7	20.3
1988	7	27	34.2	24.5	9.7	25.6	32.4	28	28.5	22.2	25	21.8	23	75	55	58	63	24.5	26.9	22.1	24.5	20.8	22.3	19.1	20.7
1988	7	28	34	24	10	25.4	32.6	28.8	28.9	23.2	24.8	23.6	23.9	83	53	65	67	27	26.2	25.7	26.3	22.4	21.9	21.6	21.9
1988	7	29	34	24	10	25	32.6	29	28.9	22.4	24.6	23	23.3	80	52	60	64	25.4	25.7	24.2	25.1	21.3	21.6	20.6	21.2
1988	7	30	31.4	22	9.4	23.6	30.2	25.8	26.4	19.4	23.2	20.4	21	68	56	62	62	19.8	23.9	20.5	21.4	17.3	20.4	17.9	18.5
1988	7	31	32.2	22	10.2	25.4	31.2	27.6	28	22.6	24.4	23	23.3	79	58	68	68	25.6	26.1	25.1	25.6	21.5	21.8	21.2	21.5
1988	8	1	32.6	24	8.6	25.2	31.4	28.8	28.5	22.6	24.8	23.8	23.7	80	59	66	68	25.7	27	26.2	26.3	21.6	22.4	21.9	21.9
1988	8	2	31.8	23.5	8.3	24.6	29.2	27.2	27.1	21.4	24	21.8	22.4	76	65	63	68	23.4	26.5	22.6	24.2	20	22	19.5	20.5
1988	8	3	30.2	23	7.2	24	29	26.6	26.5	20.8	23.6	21.4	21.9	75	64	64	68	22.5	25.6	22.1	23.4	19.4	21.5	19.1	20
1988	8	4	32.8	23.5	9.3	25	31.6	28.2	28.3	22.2	25	23.6	23.6	79	59	68	69	24.9	27.4	26.1	26.2	21.1	22.6	21.8	21.8
1988	8	5	31.2	23	8.2	25.4	30.2	26	26.9	22	23.8	22.6	22.8	75	59	75	70	24.2	25.3	25.2	24.9	20.6	21.3	21.2	21
1988	8	6	32.8	23	9.8	25.4	31.8	26.6	27.6	22	25	22.4	23.1	75	58	70	68	24.2	27.3	24.4	25.3	20.6	22.5	20.7	21.3
1988	8	7	32.6	23	9.6	24.2	32	25.4	26.8	21.4	25.2	22.2	22.9	78	58	76	71	23.7	27.6	24.7	25.3	20.2	22.7	20.9	21.3
1988	8	8	30	22	8	23.6	28.8	27	26.6	20.4	23	21.6	21.7	75	61	63	66	21.9	24.3	22.3	22.8	18.9	20.6	19.2	19.6
1988	8	9	31.4	22.5	8.9	24	30	26.6	26.8	21.6	24.2	22	22.6	81	62	67	70	24.2	26.4	23.4	24.7	20.6	22	20.1	20.9
1988	8	10	30.4	22	8.4	24	29.2	25.6	26.1	21.2	23.8	22	22.3	78	64	73	72	23.4	26	24.1	24.5	20	21.7	20.5	20.7
1988	8	11	27.4	22.5	4.9	24	26.6	24.4	24.9	21.4	22	21.6	21.7	80	67	78	75	23.8	23.4	24	23.7	20.3	20.1	20.4	20.3
1988	8	12	31	21.5	9.5	23.8	30.2	26	26.5	20.2	24	21.6	21.9	72	60	68	67	21.3	25.8	22.9	23.4	18.5	21.6	19.7	19.9
1988	8	13	31.4	21.5	9.9	23.6	30.8	25.4	26.3	20.2	23.6	21.2	21.7	74	55	69	66	21.5	24.5	22.4	22.8	18.6	20.7	19.3	19.6
1988	8	14	32.4	23.5	8.9	25.2	31.2	25.6	26.9	22.4	24	22.6	23	79	55	78	71	25.3	25.2	25.5	25.3	21.3	21.2	21.4	21.3
1988	8	15	31	23	8	24	30.2	26	26.5	21.2	23.6	22	22.3	78	58	71	69	23.4	24.8	23.8	24	20	21	20.3	20.4
1988	8	16	32.6	23	9.6	24.2	31.4	26.6	27.2	21.6	24.2	22	22.6	80	56	67	68	24.1	25.5	23.4	24.4	20.5	21.4	20.1	20.7
1988	8	17	30	23	7	24	29.2	26.4	26.5	21.4	23	22.2	22.2	80	59	70	70	23.8	24.1	24	24	20.3	20.5	20.4	20.4
1988	8	18	30	22	8	23.4	29.4	25.2	25.8	19.6	23.4	21.6	21.5	71	61	73	68	20.3	24.9	23.5	22.9	17.8	21	20.1	19.6
1988	8	19	33.4	22	11.4	25.8	32.6	24.4	26.8	21.8	25.2	19.8	22.3	71	55	66	64	23.5	27.2	20.1	23.6	20.1	22.5	17.6	20.1
1988	8	20	30.2	22	8.2	23.6	29.2	27.6	27	18.6	23.8	21.6	21.3	62	64	59	62	18.2	26	21.9	22	16	21.7	19	18.9
1988	8	21	31.4	22	9.4	23.2	30.8	24.6	25.8	18.4	25	19.6	21	63	63	63	63	18	27.9	19.6	21.8	15.9	22.9	17.2	18.6
1988	8	22	28	21.5	6.5	23	26.2	24	24.3	18	21	20.2	19.7	62	63	71	65	17.4	21.5	21.2	20	15.3	18.7	18.4	17.5
1988	8	23	31	21	10	22.2	28.4	25.8	25.5	18.2	23	21.2	20.8	68	64	67	66	18.3	24.6	22.2	21.7	16.1	20.8	19.2	18.7
1988	8	24	31.4	21	10.4	23.2	30.4	24	25.4	20	24.2	20.4	21.5	75	60	73	69	21.3	26.2	21.6	23	18.5	21.8	18.8	19.7
1988	8	25	28.4	22.5	5.9	23.6	27	24	24.6	19.8	22.6	20.2	20.9	71	69	71	70	20.6	24.6	21.2	22.1	18	20.8	18.4	19.1
1988	8	26	31.4	21.5	9.9	23	29.6	25.8	26	20	23.4	22	21.8	76	60	72	69	21.4	24.8	24	23.4	18.6	20.9	20.4	20
1988	8	27	30.6	21.5	9.1	24.4	29.4	27.6	27.3	21.2	23.6	22.2	22.3	76	62	63	67	23.1	25.4	23.3	23.9	19.8	21.3	19.9	20.4
1988	8	28	32	23.5	8.5	25	31.2	25.6	26.9	22	24.2	22.2	22.8	77	56	75	70	24.5	25.6	24.5	24.9	20.8	21.5	20.8	21
1988	8	29	30	22.5	7.5	23.8	29.2	24	25.3	19.6	23.4	20.8	21.3	68	62	75	68	20.1	25	22.5	22.5	17.6	21.1	19.4	19.3
1988	8	30	30	22	8	23.2	29.2	24.2	25.2	20.2	23.6	20.6	21.5	76	63	73	71	21.7	25.5	21.9	23	18.8	21.4	19	19.7
1988	8	31	25.6	21.5	4.1	22.4	24	23.2	23.2	19	21.2	19.4	19.9	73	78	71	74	19.8	23.4	20.1	21.1	17.3	20	17.6	18.3
1988	9	1	30	20.5	9.5	21.4	29.2	26.2	25.8	18.4	23	21.6	21	75	59	67	67	19.2	24.1	22.8	22	16.9	20.5	19.6	19
1988	9	2	32.2	21.5	10.7	23	31	26.6	26.8	19.4	24	22	21.8	72	56	67	65	20.2	25.3	23.4	23	17.7	21.3	20.1	19.7
1988	9	3	30.6	22.5	8.1	24	29.4	26.2	26.5	21.2	23.2	21.6	22	78	60	67	68	23.4	24.4	22.8	23.5	20	20.7	19.6	20.1
1988	9	4	32.6	21.5	11.1	24	31.4	23.6	25.6	21.4	24.2	19.4	21.7	80	56	68	68	23.8	25.5	19.8	23	20.3	21.4	17.3	19.7
1988	9	5	31.8	21.5	10.3	23.2	31.2	23.8	25.5	19.8	24	20.2	21.3	73	55	72	67	20.9	25.2	21.3	22.5	18.2	21.2	18.5	19.3
1988	9	6	31.6	22	9.6	23	30.4	26.2	26.5	19.6	23.2	22.4	21.7	73	55	72	67	20.6	23.8	24.6	23	18	20.3	20.8	19.7
1988	9	7	31.6	22	9.6	23.6	31	23.4	25.4	20.2	23.6	19.6	21.1	74	54	71	66	21.5	24.3	20.3	22	18.6	20.6	17.8	19
1988	9	8	32.2	21.5	10.7	23.6	31.2	24.4	25.9	19.8	23.6	21.2	21.5	71	53	76	67	20.6	24.2	23.1	22.6	18	20.6	19.8	19.5
1988	9	9	30.6	21	9.6	23	29.6	23.4	24.9	19.6	23	20	20.9	73	57	74	68	20.6	23.8	21.2	21.9	18	20.3	18.4	18.9
1988	9	10	30.6	21.5	9.1	22.8	29.6	23.2	24.7	18.6	23.2	19.8	20.5	67	59	73	66	18.7	24.3	20.9	21.3	16.4	20.6	18.2	18.4
1988	9	11	30	21.5	8.5	23	30	26.2	26.4	19.8	23.2	21.4	21.5	75	57	66	66	21	24	22.4	22.5	18.3	20.4	19.3	19.3
1988	9	12	31.2	22.5	8.7	23.4	30.4	27.6	27.3	20	23.2	22.4	21.9	74	55	64	64	21.2	23.8	23.7	22.9	18.4	20.3	20.2	19.6
1988	9	13	29	23	6	24	28.2	24.2	25.2	21.2	22.6	20.2	21.3	78	62	70	70	23.4	23.8	21.1	22.7	20	20.3	18.3	19.5
1988	9	14	31	22.5	8.5	23.2	30.2	27	26.9	20.2	23.4	21.6	21.7	76	57	63	65	21.7	24.4	22.3	22.8	18.8	20.7	19.2	19.6
1988	9	15	31.8	22	9.8	24	31	27.6	27.5	21.2	23.6	21.8	22.2	78	54	61	64	23.4	24.3	22.3	23.3	20	20.6	19.3	20
1988	9	16	32.6	22.5	10.1	23.8	31.6	28.8	28.3	21.4	24.2	22.6	22.7	81	55	59	65	23.9	25.4	23.4	24.2	20.4	21.3	20	20.6
1988	9	17	31.8	22	9.8	24	31	27.6	27.5	21.2	24	22.6	22.6	78	56	65	67	23.4	25.3	24.2	24.3	20	21.3	20.5	20.6
1988	9	18	31.6	23.5	8.1	25	30.6	23.6	25.7	21.4	23.2	19.4	21.3	73	54	68	65	23.1	23.6	19.8	22.2	19.8	20.2	17.3	19.1
1988	9	19	28.2	22	6.2	22.8	27	23.4	24.1	18.6	22.4	20	20.3	67	68	74	70	18.7	24.1	21.2	21.3	16.4	20.5	18.4	18.5
1988	9	20	28.4	21.5	6.9	22.8	27.2	23.4	24.2	18.6	23	19.6	20.4	67	70	71	69	18.7	25.4	20.3	21.5	16.4	21.3	17.8	18.5
1988	9	21	30.6	22	8.6	23.4	29.8	27.8	27.2	18.8	23	22.4	21.4	65	56	63	62	18.7	23.7	23.6	22	16.5	20.2	20.1	18.9
1988	9	22	31.4	22.5	8.9	24.6	29.6	27.8	27.5	21.2	23	21.2	21.8	74	57	56	63	23	23.8	20.9	22.6	19.7	20.3	18.2	19.4
1988	9	23	30.8	23.5	7.3	25	29	26.6	26.8	21.6	23	22.2	22.3	74	60	69	68	23.6	24.2	23.9	23.9	20.1	20.6	20.4	20.4
1988	9	24	32.8	24.5	8.3	25.2	32	27.2	27.9	21.8	25	23	23.3	75	57	70	67	23.9	27.1	25.4	25.5	20.4	22.4	21.3	21.4
1988	9	25	33	24.5	8.5	26	32.2	28	28.5	22	24.6	23.2	23.3	71	54	67	64	23.8	26	25.3	25	20.3	21.7	21.3	21.1
1988	9	26	32.6	24.5	8.1	26.2	31.4	27.8	28.3	22.4	24.2	22	22.9	72	56	61	63	24.6	25.5	22.7	24.3	20.8	21.4	19.5	20.6
1988	9	27	31.4	23.5	7.9	24.6	30.4	24.8	26.1	21.2	23.2	21.4	21.9	74	55	74	68	23	23.8	23.3	23.3	19.7	20.3	19.9	20
1988	9	28	33	23.5	9.5	24.6	32	28.2	28.3	21.4	25.2	23.6	23.4	76	58	68	67	23.4	27.6	26.1	25.7	20	22.7	21.8	21.5
1988	9	29	33	24	9	25.6	32.4	29	29	22.4	25.2	23.6	23.7	76	56	64	66	25	27.4	25.6	26	21.1	22.6	21.5	21.7
1988	9	30	32.2	23	9.2	25.6	31.4	24.6	26.5	22.6	24.2	21.8	22.9	78	56	79	71	25.5	25.5	24.3	25.1	21.4	21.4	20.6	21.1
1988	10	1	31.6	22.5	9.1	25.2	30.4	29.2	28.5	22.2	23.2	22	22.5	77	55	54	62	24.8	23.8	21.8	23.4	21	20.3	18.9	20
1988	10	2	31.6	21	10.6	24	31.2	26.4	27	21.6	23.8	23	22.8	81	54	75	70	24.2	24.7	25.9	24.9	20.6	20.9	21.7	21
1988	10	3	30.8	21.5	9.3	23.2	29.8	24.8	25.6	20.2	23	21.4	21.5	76	56	74	69	21.7	23.7	23.3	22.9	18.8	20.2	19.9	19.7
1988	10	4	31.2	21.8	9.4	23	30.2	23.8	25.2	20.2	23.2	20.8	21.4	78	56	77	70	21.8	23.9	22.6	22.8	18.9	20.4	19.5	19.6
1988	10	5	32	23	9	24.6	30.8	24.8	26.3	21.6	23.2	22.8	22.5	77	53	85	72	23.8	23.5	26.4	24.6	20.3	20.1	22	20.8
1988	10	6	32.6	23	9.6	24	31.8	24.6	26.3	21.6	24.2	21.2	22.3	81	54	74	70	24.2	25.3	23	24.2	20.6	21.3	19.7	20.5
1988	10	7	31.6	23	8.6	24	31	24.2	25.9	21.8	23.4	22	22.4	83	53	83	73	24.7	23.8	25	24.5	20.9	20.3	21.1	20.8
1988	10	8	31.4	21.5	9.9	23	31	24.2	25.6	19.6	23.8	20.2	21.2	73	55	70	66	20.6	24.8	21.1	22.2	18	21	18.3	19.1
1988	10	9	30.6	22	8.6	23	30	24.2	25.4	19.6	23.2	21	21.3	73	57	75	68	20.6	24	22.8	22.5	18	20.4	19.6	19.3
1988	10	10	32.6	23	9.6	25.2	31.6	25.4	26.9	22.2	24.2	22.6	23	77	55	79	70	24.8	25.4	25.6	25.3	21	21.3	21.5	21.3
1988	10	11	31.6	22.5	9.1	24.8	31	26.8	27.3	22	23.4	21.8	22.4	79	53	65	66	24.6	23.8	22.9	23.8	20.8	20.3	19.6	20.3
1988	10	12	28.8	22.5	6.3	24	27.6	23.8	24.8	21.6	22.4	20.2	21.4	81	64	72	73	24.2	23.7	21.3	23.1	20.6	20.2	18.5	19.8
1988	10	13	30.4	22	8.4	23.4	28.8	24	25	19.8	23	20	20.9	72	61	70	68	20.8	24.3	20.8	22	18.1	20.6	18.1	19
1988	10	14	30.4	20.5	9.9	22.2	29	24.4	25	18.6	23	21.2	20.9	71	60	76	69	19.1	24.2	23.1	22.1	16.8	20.6	19.8	19
1988	10	15	30	21	9	23.6	29.2	24	25.2	21.6	23	21.6	22.1	84	59	81	75	24.5	24.1	24.2	24.3	20.8	20.5	20.6	20.6
1988	10	16	30	22	8	23.8	29	26.2	26.3	20.4	23	21.6	21.7	74	60	67	67	21.8	24.2	22.8	22.9	18.8	20.6	19.6	19.7
1988	10	17	30	22.5	7.5	23.2	31.9423	22.6	26.7462	19.8	19.6	18.8	19.4	73	59.1923	70	71.8462	20.9	27.2308	19.2	25.3038	18.2	22.3846	16.9	21.1192
1988	10	18	29	22	7	23.2	28	25.6	25.6	20	22.6	21.4	21.3	75	63	69	69	21.3	23.9	22.8	22.7	18.5	20.4	19.6	19.5
1988	10	19	30.4	22.5	7.9	23.4	29.4	25	25.7	20.2	23	21.2	21.5	75	58	72	68	21.6	23.9	22.7	22.7	18.7	20.4	19.5	19.5
1988	10	20	31.6	22	9.6	23.8	31	27.8	27.6	20.4	24	22	22.1	74	56	61	64	21.8	25.3	22.7	23.2	18.8	21.3	19.5	19.9
1988	10	21	32	21.5	10.5	24	31.2	27	27.3	21.2	24.2	22.4	22.6	78	56	68	67	23.4	25.6	24.1	24.4	20	21.5	20.5	20.7
1988	10	22	30.2	21.5	8.7	23	29.2	25.6	25.9	20.2	23.4	21.8	21.8	78	62	72	71	21.8	25	23.6	23.5	18.9	21.1	20.2	20.1
1988	10	23	32	22.5	9.5	23.6	31.2	26.6	27	20.4	25.4	22.2	22.7	75	63	69	69	21.9	28.7	23.9	24.8	18.9	23.3	20.4	20.9
1988	10	24	31.6	23	8.6	25	30.6	26.4	27.1	21.6	24.2	22	22.6	74	59	69	67	23.6	26	23.6	24.4	20.1	21.8	20.1	20.7
1988	10	25	30.4	24	6.4	25.2	29.2	27	27.1	21.6	23	22	22.2	73	59	65	66	23.5	24.1	23.2	23.6	20.1	20.5	19.9	20.1
1988	10	26	30.6	21.5	9.1	23	30	23.6	25	19.6	23.2	20	20.9	73	57	72	67	20.6	24	21	21.9	18	20.4	18.3	18.9
1988	10	27	32	22.5	9.5	25.2	31	26.8	27.5	22.2	24.8	22.6	23.2	77	61	70	69	24.8	27.3	24.7	25.6	21	22.5	20.9	21.5
1988	10	28	31.8	23	8.8	24	31.2	27	27.3	21.2	25	23	23.1	78	61	72	70	23.4	27.6	25.5	25.5	20	22.7	21.4	21.4
1988	10	29	32	22.5	9.5	23.6	31	26.6	27	20.2	25.4	22.8	22.8	74	64	73	70	21.5	28.8	25.3	25.2	18.6	23.4	21.3	21.1
1988	10	30	32	23	9	24.4	31.2	25	26.4	21.6	24.4	22	22.7	78	58	77	71	24	26.1	24.5	24.9	20.4	21.8	20.8	21
1988	10	31	30.4	22.5	7.9	23.2	29.6	26.2	26.3	19.6	23.2	21.6	21.5	72	59	67	66	20.5	24.3	22.8	22.5	17.9	20.6	19.6	19.4
1988	11	1	31.2	23	8.2	24.2	30.2	24.6	25.9	21.4	23.6	21.6	22.2	78	58	77	71	23.7	24.8	23.8	24.1	20.2	21	20.3	20.5
1988	11	2	30.4	24	6.4	25.2	29.4	24.6	26	21.8	23	21.6	22.1	75	58	77	70	23.9	23.9	23.8	23.9	20.4	20.4	20.3	20.4
1988	11	3	29	23	6	24.8	28	25.2	25.8	21.4	23	21.8	22.1	74	66	75	72	23.3	24.8	23.9	24	19.9	21	20.4	20.4
1988	11	4	32.2	23	9.2	24.2	31.4	25.6	26.7	21	25.2	21.8	22.7	75	61	72	70	22.8	28	23.6	24.8	19.6	23	20.2	20.9
1988	11	5	33	23.5	9.5	24.4	32.2	24.6	26.5	21.4	26	21.6	23	77	62	77	72	23.5	29.6	23.8	25.7	20.1	23.9	20.3	21.4
1988	11	6	29.4	23	6.4	24.8	28.6	25.2	26	23	24	23.2	23.4	86	69	85	80	26.9	26.8	27.1	27	22.3	22.3	22.4	22.3
1988	11	7	31.4	23	8.4	24.4	30.6	26.2	26.9	22.2	24.2	23.4	23.3	83	59	79	74	25.3	26	27	26.1	21.3	21.8	22.3	21.8
1988	11	8	32.4	22.5	9.9	24	31.4	27.2	27.5	21	25.2	23.4	23.2	77	61	73	70	22.9	28	26.3	25.7	19.7	23	21.9	21.5
1988	11	9	31.6	22.5	9.1	25.4	30.4	25.8	26.8	21.6	24.8	22.2	22.9	72	64	74	70	23.3	27.7	24.4	25.1	20	22.8	20.7	21.1
1988	11	10	30	23	7	24.8	28	26.4	26.4	21	23	22.8	22.3	72	66	74	70	22.4	24.8	25.4	24.2	19.3	21	21.4	20.6
1988	11	11	32	22.5	9.5	24.8	30.6	25	26.4	21.4	24.6	22	22.7	74	62	77	71	23.3	27	24.5	24.9	19.9	22.4	20.8	21
1988	11	12	29.6	22.5	7.1	24.6	28.4	25	25.8	21.4	23.4	21.8	22.2	76	66	76	73	23.4	25.5	24	24.3	20	21.4	20.5	20.6
1988	11	13	29.6	23	6.6	24.4	28.8	25.4	26	21.6	23	22	22.2	78	61	75	72	24	24.3	24.2	24.2	20.4	20.6	20.6	20.5
1988	11	14	31.4	23.5	7.9	25.4	30.6	24.6	26.3	22.4	24	21.4	22.6	78	58	76	70	25.1	25.5	23.4	24.7	21.2	21.4	20	20.9
1988	11	15	29.2	23	6.2	24.4	28	25.6	25.9	20.6	23	22.6	22.1	71	66	78	72	21.8	24.8	25.5	24	18.9	21	21.4	20.4
1988	11	16	30	22	8	23	29	25.8	25.9	20.2	23	21.8	21.7	78	60	71	70	21.8	24.2	23.5	23.2	18.9	20.6	20.1	19.9
1988	11	17	30.2	22	8.2	23.2	29.6	25.4	25.9	19.6	23.2	21.8	21.5	72	59	73	68	20.5	24.3	23.8	22.8	17.9	20.6	20.3	19.6
1988	11	18	31	21.5	9.5	23	30.2	24.4	25.5	19.4	23.6	21.6	21.5	72	58	78	69	20.2	24.8	24	23	17.7	21	20.4	19.7
1988	11	19	30.6	21.5	9.1	23	29.8	24	25.2	19.4	23.2	20.2	20.9	72	58	71	67	20.2	24.1	21.2	21.8	17.7	20.5	18.4	18.9
1988	11	20	29	22	7	24.2	28.2	24.6	25.4	21.4	23	21.4	21.9	78	65	76	73	23.7	24.7	23.4	23.9	20.2	20.9	20	20.4
1988	11	21	30.4	22.5	7.9	24	29.4	25	25.9	21.2	23.2	22.2	22.2	78	60	79	72	23.4	24.4	24.9	24.2	20	20.7	21.1	20.6
1988	11	22	31	22.5	8.5	24.6	30.2	25.4	26.4	21.4	23.6	22.2	22.4	76	58	76	70	23.4	24.8	24.7	24.3	20	21	20.9	20.6
1988	11	23	31	22	9	24.2	30.6	25.2	26.3	21.4	24.2	22.2	22.6	78	59	77	72	23.7	26	24.8	24.8	20.2	21.8	21	21
1988	11	24	31.4	21	10.4	22.4	30	24.8	25.5	18.6	24	21.4	21.3	70	61	74	69	19	25.9	23.3	22.7	16.7	21.7	19.9	19.4
1988	11	25	31.4	21	10.4	23.2	30.6	26.6	26.8	20	24.4	23	22.5	75	60	74	70	21.3	26.5	25.7	24.5	18.5	22.1	21.6	20.7
1988	11	26	31.4	22	9.4	24.4	30.2	26.8	27	21.2	24	23.2	22.8	76	60	74	70	23.1	25.8	26.1	25	19.8	21.6	21.8	21.1
1988	11	27	31.4	23.5	7.9	25.2	30.2	25	26.4	22	24.2	22	22.7	76	61	77	72	24.4	26.3	24.5	25	20.7	21.9	20.8	21.1
1988	11	28	32	22	10	24	31	25.4	26.5	21.2	24.2	22.2	22.5	78	57	76	71	23.4	25.8	24.7	24.6	20	21.6	20.9	20.8
1988	11	29	31	22	9	23.4	30	25	25.9	20.2	24.2	21.2	21.9	75	62	72	70	21.6	26.4	22.7	23.6	18.7	22	19.5	20.1
1988	11	30	31.2	22.5	8.7	23.2	30.2	26	26.4	20	24	22.4	22.1	75	60	74	70	21.3	25.8	24.7	24	18.5	21.6	20.9	20.3
1988	12	1	30.6	22.5	8.1	24.2	29.6	24.8	25.9	21.4	23.8	21.8	22.3	78	62	77	73	23.7	25.7	24.2	24.5	20.2	21.6	20.5	20.8
1988	12	2	31.2	22.5	8.7	24.6	30.4	25	26.3	21.4	24.6	21.8	22.6	76	63	76	71	23.4	27.2	24	24.9	20	22.4	20.5	21
1988	12	3	30.6	23	7.6	24.4	29.8	25.2	26.1	22	24.2	22.8	23	81	63	82	75	24.9	26.6	26.2	25.9	21	22.1	21.9	21.6
1988	12	4	31	21	10	22.6	30.6	25.4	26	19.4	23.2	21.4	21.3	75	54	71	66	20.4	23.6	22.9	22.3	17.9	20.2	19.7	19.2
1988	12	5	31	21	10	23	30.2	25.2	25.9	20.2	24.6	21.2	22	78	64	70	71	21.8	27.3	22.6	23.9	18.9	22.5	19.4	20.3
1988	12	6	31	21	10	22.6	30	24.8	25.5	19.4	24	21.4	21.6	75	61	74	70	20.4	25.9	23.3	23.2	17.9	21.7	19.9	19.8
1988	12	7	30.6	20.5	10.1	24	29.8	24.4	25.6	21.2	23.6	21.4	22.1	78	60	77	72	23.4	25.1	23.5	24	20	21.2	20.1	20.4
1988	12	8	28.4	22	6.4	23	25.8	24	24.2	20	22	20.6	20.9	76	72	74	74	21.4	24	22.1	22.5	18.6	20.4	19.1	19.4
1988	12	9	30.6	21.5	9.1	23.6	29.8	25.6	26.1	20.2	23.6	22.4	22.1	74	60	76	70	21.5	25.1	25	23.9	18.6	21.2	21.1	20.3
1988	12	10	28.2	22	6.2	23.2	27	24	24.5	20.4	23	21.2	21.5	78	72	78	76	22.1	25.5	23.4	23.7	19.1	21.4	20	20.2
1988	12	11	31	22	9	22.8	30	25.2	25.8	19.6	24	22.2	21.9	75	61	77	71	20.7	25.9	24.8	23.8	18.1	21.7	21	20.2
1988	12	12	32.4	20.5	11.9	23	31.4	25.6	26.4	19.6	25.2	21.4	22.1	73	61	69	68	20.6	28	22.8	23.8	18	23	19.6	20.2
1988	12	13	30	21.5	8.5	24	29	24	25.3	21	23.4	21.2	21.9	77	63	78	73	22.9	25.1	23.4	23.8	19.7	21.2	20	20.3
1988	12	14	27.8	22	5.8	23	27	24.2	24.6	20	23	21.2	21.4	76	72	77	75	21.4	25.5	23.2	23.4	18.6	21.4	19.9	20
1988	12	15	31.6	22.5	9.1	24	30.6	25.4	26.4	21.2	24.2	22	22.5	78	59	75	71	23.4	26	24.2	24.5	20	21.8	20.6	20.8
1988	12	16	32.2	21.5	10.7	24.2	31.2	25.8	26.8	21.2	25	22.4	22.9	77	61	75	71	23.2	27.6	24.9	25.2	19.9	22.7	21	21.2
1988	12	17	31.4	22	9.4	24.6	30.2	25	26.2	21.2	23.6	21.8	22.2	74	58	76	69	23	24.8	24	23.9	19.7	21	20.5	20.4
1988	12	18	31.6	22	9.6	23	31.6	25.4	26.4	20	24	22	22	76	54	75	68	21.4	24.9	24.2	23.5	18.6	21	20.6	20.1
1988	12	19	31	21.5	9.5	22.6	30.2	24.6	25.5	19.2	24	21.4	21.5	73	60	76	70	20	25.8	23.4	23.1	17.5	21.6	20	19.7
1988	12	20	31	21.5	9.5	23.8	30	24.2	25.5	20.6	24	21.4	22	75	61	78	72	22.2	25.9	23.7	23.9	19.2	21.7	20.2	20.4
1988	12	21	31.8	20	11.8	21.6	31	25.4	25.9	17.6	23.8	21.6	21	68	55	72	65	17.5	24.8	23.3	21.9	15.4	21	20	18.8
1988	12	22	31	21.5	9.5	22.8	30.2	24.6	25.5	19.6	23.8	21.4	21.6	75	59	76	70	20.7	25.3	23.4	23.1	18.1	21.3	20	19.8
1988	12	23	31.6	21.5	10.1	23	31.2	24.6	25.9	20.2	24.4	21.6	22.1	78	58	77	71	21.8	26.1	23.8	23.9	18.9	21.8	20.3	20.4
1988	12	24	32	22	10	23.4	31	25.2	26.2	20.2	24	21.6	21.9	75	56	73	68	21.6	25.3	23.5	23.4	18.7	21.3	20.1	20
1988	12	25	32.4	22.5	9.9	23	31.2	25.4	26.3	20.2	24.6	21.6	22.1	78	59	72	69	21.8	26.6	23.3	23.9	18.9	22.1	20	20.3
1988	12	26	32.4	23	9.4	24	31.4	25	26.4	21.4	24.6	21.4	22.5	80	58	73	70	23.8	26.5	23.1	24.5	20.3	22.1	19.8	20.7
1988	12	27	32.4	23	9.4	24	31.2	25.2	26.4	21.4	24.4	21.6	22.5	80	58	73	70	23.8	26.1	23.5	24.5	20.3	21.8	20.1	20.7
1988	12	28	32.4	22.5	9.9	23	31.6	25	26.1	20	25.2	22.2	22.5	76	60	79	72	21.4	27.9	24.9	24.8	18.6	22.9	21.1	20.8
1988	12	29	31	23	8	23.6	30	25.4	26.1	20	23.6	21.8	21.8	72	59	73	68	21	25	23.8	23.3	18.3	21.1	20.3	19.9
1988	12	30	30	22	8	23	29.2	24.2	25.2	19.6	23.4	20.6	21.2	73	62	73	69	20.6	25	21.9	22.5	18	21.1	19	19.3
1988	12	31	30	21.5	8.5	23	29	24.4	25.2	20	23	21.2	21.4	76	60	76	71	21.4	24.2	23.1	22.9	18.6	20.6	19.8	19.7

## Sheet: 1989
			Temperature			Temperature				Temperature				Relative Humidity				Pressure				Dew temperature
Year	Month	Day	Maximum	Minimum	Max-Min	1899-12-31 07:00:00	1899-12-31 13:00:00	1899-12-31 19:00:00	Average	1899-12-31 01:00:00	1899-12-31 13:00:00	1899-12-31 19:00:00	Average	1899-12-31 01:00:00	1899-12-31 13:00:00	1899-12-31 19:00:00	Average	1899-12-31 07:00:00	1899-12-31 13:00:00	1899-12-31 19:00:00	Average	1899-12-31 07:00:00	1899-12-31 13:00:00	1899-12-31 19:00:00	Average		Month	Taverage	Hraverage
1989	1	1	31.6	21.5	10.1	24	30.6	26	26.6	21.4	24	22.2	22.5	80	58	72	70	23.8	25.5	24.3	24.5	20.3	21.4	20.6	20.8		January	26.5258	67.5187
1989	1	2	29.4	22.5	6.9	23.6	28.4	24.4	25.2	20.2	23	21.2	21.5	74	64	76	71	21.5	24.6	23.1	23	18.6	20.8	19.8	19.8		February	27.2036	64.9286
1989	1	3	32.6	22.5	10.1	23	31.6	25.6	26.5	20	24	21.8	21.9	76	54	72	67	21.4	24.9	23.6	23.3	18.6	21	20.2	19.9		March	28.4164	63.9368
1989	1	4	32.6	22	10.6	23	31.8	25.6	26.5	20.2	24	21.6	21.9	78	53	71	67	21.8	24.8	23.2	23.3	18.9	20.9	19.9	19.9		April	29.3633	59.0333
1989	1	5	32.4	21.5	10.9	23.2	31.2	26.2	26.7	20	23.6	22.4	22	75	53	72	67	21.3	24.2	24.6	23.4	18.5	20.6	20.8	20		May	27.9806	60.6452
1989	1	6	30	22	8	22.2	29.4	24.2	25	19.6	23.6	20.4	21.2	79	62	71	71	21.1	25.4	21.5	22.7	18.4	21.3	18.7	19.5		June	28.0641	63.7606
1989	1	7	32.4	21.5	10.9	22.8	31.6	26.2	26.7	19.4	24.4	22.6	22.1	73	56	74	68	20.3	25.9	25.1	23.8	17.8	21.7	21.1	20.2		July	28.5452	62.7097
1989	1	8	32.8	22	10.8	22.6	32.8	25.6	26.6	18.8	24.788	21.8	22.384	70	54.2	72	68.08	19.2	26.18	23.6	24.08	16.9	21.748	20.2	20.356		August	27.571	65.5484
1989	1	9	32	20	12	21	31.4	25	25.6	17.8	25	21.6	21.5	74	60	74	69	18.3	27.5	23.6	23.1	16.1	22.7	20.1	19.6		September	26.86	66.8
1989	1	10	31.6	21	10.6	21.8	30.6	25.2	25.7	18	23.8	22	21.3	70	57	76	68	18.2	25.1	24.4	22.5	16	21.1	20.7	19.3		October	27.1516	67.1935
1989	1	11	32.6	21	11.6	22	31.6	25.4	26.1	18.4	24.2	22	21.5	71	55	75	67	18.8	25.4	24.2	22.8	16.6	21.3	20.6	19.5		November	27.52	66.9
1989	1	12	28	21	7	23	27	24.6	24.8	20.2	23	21.4	21.5	78	72	76	75	21.8	25.5	23.4	23.6	18.9	21.4	20	20.1		December	26.8032	66.5943
1989	1	13	32.6	22	10.6	23	31.4	26.6	26.9	19.8	25	22.4	22.4	75	60	70	68	21	27.5	24.4	24.3	18.3	22.7	20.7	20.5
1989	1	14	33	22	11	23.4	32	27.2	27.5	20.2	25.2	23	22.8	75	58	70	68	21.6	27.6	25.4	24.9	18.7	22.7	21.3	20.9
1989	1	15	31	22	9	23	30.2	25.2	25.9	20.2	23.4	21.6	21.7	78	57	73	69	21.8	24.4	23.5	23.2	18.9	20.7	20.1	19.9
1989	1	16	32.2	21.5	10.7	23	31.4	26.6	26.9	20	24	21.4	21.8	76	54	64	65	21.4	25	22.1	22.9	18.6	21.1	19.1	19.6
1989	1	17	32	21.5	10.5	22.6	31	26.8	26.8	18.8	24	22.2	21.7	70	56	67	65	19.2	25.3	23.8	22.8	16.9	21.3	20.3	19.5
1989	1	18	31.4	21.5	9.9	22.2	30.6	25	25.7	18.6	24	21.8	21.5	71	58	76	68	19.1	25.5	24	22.9	16.8	21.4	20.5	19.6
1989	1	19	31	20.5	10.5	22	30.2	26.4	26.3	18.8	25.6	22.2	22.2	74	70	70	71	19.6	29.8	24	24.5	17.2	24	20.4	20.6
1989	1	20	32.2	21	11.2	23	31.6	27.4	27.4	19.4	24	22	21.8	72	54	63	63	20.2	24.9	22.9	22.7	17.7	21	19.7	19.5
1989	1	21	35	22.5	12.5	24	33.2	27.4	28	21.2	25.6	23	23.3	78	55	69	67	23.4	27.9	25.2	25.5	20	22.9	21.2	21.4
1989	1	22	34.6	22	12.6	23.6	33.4	28.2	28.4	20.6	25.2	22.6	22.8	77	52	62	64	22.3	26.7	23.8	24.3	19.3	22.2	20.3	20.6
1989	1	23	33.4	23	10.4	24	32.2	27.2	27.7	21.2	24.8	22.6	22.9	78	55	68	67	23.4	26.5	24.4	24.8	20	22	20.7	20.9
1989	1	24	32.4	22	10.4	23	31.6	25.4	26.4	19.8	24	22	21.9	75	54	75	68	21	24.9	24.2	23.4	18.3	21	20.6	20
1989	1	25	31.2	20.5	10.7	22.4	30	25.6	25.9	18.6	23.4	21.4	21.1	70	58	69	66	19	24.5	22.8	22.1	16.7	20.8	19.6	19
1989	1	26	31.6	21.5	10.1	22.4	30.8	26.2	26.4	18.8	23.6	22.4	21.6	71	55	72	66	19.4	24.5	24.6	22.8	17	20.7	20.8	19.5
1989	1	27	32.6	20.5	12.1	21.4	32	26.6	26.6	18.4	25.2	22	21.9	75	58	67	67	19.2	27.6	23.4	23.4	16.9	22.7	20.1	19.9
1989	1	28	32.8	17	15.8	21.4	32.2	26.6	26.7	17.6	24.8	22	21.5	69	55	67	64	17.7	26.5	23.4	22.5	15.5	22	20.1	19.2
1989	1	29	31.6	20.5	11.1	22.6	30	25.8	26	19.6	23.8	22.4	21.9	76	60	75	70	20.9	25.5	24.9	23.7	18.2	21.4	21	20.2
1989	1	30	33.4	20	13.4	22.4	32.2	27.4	27.4	19.2	24.6	22.2	22	74	54	64	64	20.2	26	23.4	23.2	17.6	21.7	20	19.8
1989	1	31	33.4	19.5	13.9	22	32.4	27.6	27.4	18.4	25.2	23	22.2	71	56	68	65	18.8	27.4	25.1	23.8	16.6	22.6	21.2	20.1
1989	2	1	32.6	21.5	11.1	23	32	26.4	27	20.2	24.6	21.8	22.2	78	55	67	67	21.8	26.1	23.1	23.7	18.9	21.8	19.8	20.2
1989	2	2	32.2	20	12.2	21.6	31.6	26	26.3	18.6	24.4	21.2	21.4	76	56	66	66	19.5	25.9	22.1	22.5	17.1	21.7	19.1	19.3
1989	2	3	32	21	11	22	31.6	25.8	26.3	18.8	24	22.2	21.7	74	54	74	67	19.6	24.9	24.4	23	17.2	21	20.7	19.6
1989	2	4	31.8	21	10.8	22	31.2	25.6	26.1	18.6	24.8	21.6	21.7	73	60	71	68	19.2	27.1	23.2	23.2	16.9	22.4	19.9	19.7
1989	2	5	33	20	13	21	31.4	27	26.6	18.2	25	23.2	22.1	77	60	73	70	19.1	27.5	26	24.2	16.8	22.7	21.7	20.4
1989	2	6	33.4	21	12.4	22	32.2	27	27	19.4	25.2	22.6	22.4	79	57	69	68	20.8	27.5	24.6	24.3	18.2	22.7	20.8	20.5
1989	2	7	32.2	22	10.2	23.4	31.4	26.2	26.8	20.2	24.4	21.6	22.1	75	57	67	66	21.6	26	22.8	23.5	18.7	21.7	19.6	20
1989	2	8	31.4	20.5	10.9	22.6	30.8	25.8	26.3	19.4	24.2	21.6	21.7	75	58	69	67	20.4	25.9	23.1	23.1	17.9	21.7	19.8	19.8
1989	2	9	32.2	20	12.2	22.2	31.4	25.8	26.3	18.6	24.8	21.6	21.7	71	59	69	67	19.1	27	23.1	23.1	16.8	22.4	19.8	19.6
1989	2	10	32.2	19.5	12.7	21	31	26	26	18.6	24.2	22.4	21.7	80	57	74	70	19.9	25.8	24.7	23.5	17.4	21.6	20.9	20
1989	2	11	32.2	20.5	11.7	22.4	31.6	25.8	26.4	19.2	24	21.6	21.6	74	54	69	66	20.2	24.9	23.1	22.7	17.6	21	19.8	19.5
1989	2	12	32.4	21	11.4	22	31	26.6	26.5	18.8	25.2	22	22	74	63	67	68	19.6	28.3	23.4	23.8	17.2	23.1	20.1	20.1
1989	2	13	32.2	21	11.2	22.2	31	25.8	26.2	19	25	22.4	22.1	74	62	75	70	19.9	27.8	24.9	24.2	17.4	22.8	21	20.4
1989	2	14	32.6	20.5	12.1	22	31.6	26	26.4	18.8	23	21.4	21.1	74	48	67	63	19.6	22.5	22.5	21.5	17.2	19.4	19.4	18.7
1989	2	15	32.2	20	12.2	20.6	31.2	24	25	17.6	23.2	20.4	20.4	75	51	73	66	18.2	23.2	21.6	21	16	19.9	18.8	18.2
1989	2	16	32.2	20	12.2	21	31.6	25.8	26	17.8	24	21.6	21.1	74	54	69	66	18.3	24.9	23.1	22.1	16.1	21	19.8	19
1989	2	17	34.4	19.5	14.9	21	33.2	28.4	27.8	18.4	25.2	23	22.2	78	53	64	65	19.5	26.9	24.6	23.6	17.1	22.3	20.8	20.1
1989	2	18	35.4	19.5	15.9	23	33.4	30.2	29.2	20.4	25	23.2	22.9	79	51	56	62	22.3	26.2	23.9	24.1	19.2	21.9	20.4	20.5
1989	2	19	36	19.5	16.5	22.6	33.8	29.6	28.9	18.8	26	23.4	22.7	70	54	60	61	19.2	28.5	24.8	24.2	16.9	23.3	20.9	20.4
1989	2	20	33.4	23.5	9.9	24.2	32.2	28	28.1	21.2	24	22.2	22.5	77	51	61	63	23.2	24.5	23	23.6	19.9	20.8	19.7	20.1
1989	2	21	34.2	23	11.2	23.8	33.2	29.8	29.1	20.4	24	22	22.1	74	47	51	57	21.8	23.9	21.4	22.3	18.8	20.3	18.6	19.3
1989	2	22	34.6	20.5	14.1	22.8	33.4	30.2	29.2	19.6	24.2	23	22.3	75	47	55	59	20.7	24.2	23.4	22.8	18.1	20.6	20	19.6
1989	2	23	34.6	21	13.6	22.6	33.4	28.6	28.3	19.2	23	21.8	21.3	73	42	55	57	20	21.3	21.7	21	17.5	18.5	18.8	18.3
1989	2	24	33.4	22	11.4	23	32.2	29.4	28.5	22.4	24	22.6	23	95	51	56	67	26.7	24.5	23	24.7	22.2	20.8	19.7	20.9
1989	2	25	33.4	20.4	13	22.2	32	28.4	27.8	20.2	24	22.2	22.1	84	52	59	65	22.4	24.6	22.7	23.2	19.3	20.9	19.6	19.9
1989	2	26	32.4	22.5	9.9	23.6	31.2	24.2	25.8	20.4	23.4	21.2	21.7	75	52	77	68	21.9	23.7	23.2	22.9	18.9	20.2	19.9	19.7
1989	2	27	33	23.5	9.5	24	32.2	27.6	27.9	21.4	23.6	21.4	22.1	80	49	58	62	23.8	23.5	21.5	22.9	20.3	20.1	18.6	19.7
1989	2	28	36	23.5	12.5	24	34.2	30.6	29.9	21	24.6	22.4	22.7	77	46	50	57	22.9	24.7	21.8	23.1	19.7	20.9	18.9	19.8
1989	3	1	34.9773	21.5095	13.4677	23.6889	34.0955	27.7	28.3	20.7231	25.14	22.9462	22.9	76.6154	49.24	67.1538	64.12	22.5269	26.188	24.9308	24.468	19.3038	21.644	20.9154	20.56
1989	3	2	34.8136	21.7455	13.0682	23.6704	33.5429	28.1273	28.3667	20.8923	25.0174	23.1115	22.9348	78.0769	50.6522	67.2692	65.2609	22.9577	26.2174	25.2154	24.6739	19.5577	21.6652	21.0962	20.6826
1989	3	3	35.0182	21.4391	13.5791	23.5769	33.6857	28.219	28.4789	20.8654	24.732	23.048	22.7625	77.68	48.75	65.1667	63.1818	22.668	25.2292	24.5708	23.9591	19.376	21.1292	20.6792	20.2773
1989	3	4	34.8087	21.7565	13.0522	23.95	33.9318	28.1636	28.5952	21.3385	24.8333	23.1385	22.9917	79.5769	48.2083	65.9231	64.0417	23.75	25.3458	25.05	24.4625	20.1423	21.1958	21.0308	20.6208
1989	3	5	34.6261	21.8957	12.7304	24.0731	33.8652	28.1818	28.5773	21.2538	24.7769	22.7115	22.9192	78.08	48.3077	64.2692	63.2	23.412	25.3038	24.1654	24.116	19.924	21.1808	20.4462	20.404
1989	3	6	34.9261	21.7783	13.1478	23.8481	34.019	27.8909	28.3524	20.832	24.813	22.6962	22.6478	76.76	47.7826	65.5769	62.8696	22.716	25.3957	24.2692	23.8652	19.416	21.2087	20.5	20.2261
1989	3	7	34.9591	21.5261	13.433	23.6	34.0773	27.9273	28.3909	20.7962	24.812	22.88	22.7583	77.5	48.04	65.56	63.4583	22.7	25.308	24.612	24.0875	19.4308	21.184	20.724	20.3875
1989	3	8	34.6455	21.4739	13.1715	23.7148	33.7545	27.7045	28.2227	20.848	24.728	22.8038	22.7792	77.4	48.64	66.5385	64.125	22.752	25.264	24.6038	24.1917	19.504	21.164	20.7615	20.4625
1989	3	9	34.7136	21.6348	13.0789	23.6296	33.8727	27.5273	28.1318	20.6731	24.752	22.9077	22.68	77.1154	47.96	66.5769	63.6	22.4769	25.208	24.8192	24.004	19.2923	21.112	20.8615	20.3
1989	3	10	34.8435	21.6696	13.1739	23.7815	33.9364	28	28.4364	20.9115	24.5458	22.796	22.6375	77.9231	47.7917	64.88	63.0417	22.9077	24.8208	24.388	23.8	19.5923	20.8667	20.58	20.2083
1989	3	11	34.8217	21.613	13.2087	23.8185	33.9227	27.55	28.2182	20.8846	24.6417	22.7615	22.65	77.3077	48.5417	66.9231	63.7917	22.7962	25.125	24.5808	23.925	19.5154	21.0708	20.7077	20.2833
1989	3	12	34.5739	21.8348	12.7391	23.7667	33.5143	27.4773	28.0619	20.8808	24.616	22.6038	22.612	77.3462	48.56	66.1538	63.88	22.8462	25.092	24.2346	23.908	19.5308	21.068	20.4692	20.264
1989	3	13	34.8318	21.7913	13.0405	23.8593	33.8591	27.7182	28.2727	20.75	24.736	22.7833	22.7375	75.7308	48.08	66.9167	63.625	22.4692	25.192	24.5542	24.0583	19.2731	21.112	20.7417	20.375
1989	3	14	34.8905	22.0773	12.8132	23.9963	34.1636	27.7909	28.45	20.9192	24.652	22.8346	22.764	76	46.84	66.2692	63.08	22.7192	24.832	24.6308	24.012	19.4615	20.888	20.7385	20.324
1989	3	15	34.7773	22.187	12.5903	24.037	34.019	27.6273	28.3571	21.1192	24.6833	22.8808	22.8333	76.9231	48.2083	67.1923	63.9583	23.1077	25.1042	24.8154	24.2167	19.75	21.0792	20.8808	20.4958
1989	3	16	34.5857	21.8636	12.7221	23.9778	33.6524	28.0045	28.3	21.0846	24.6	23.1038	22.7364	76.9231	49.2273	66.3846	63.5909	23.0731	25.2227	25.0846	24.0773	19.7154	21.1455	21.0423	20.3955
1989	3	17	34.4955	22.0957	12.3998	24.1808	33.5	27.7955	28.319	21.104	24.8875	22.9769	22.8875	76.04	50.0833	66.6923	64.1667	22.988	25.7375	24.8192	24.3417	19.66	21.4833	20.9192	20.575
1989	3	18	34.5826	22.4818	12.1008	24.1556	33.6045	28.1043	28.3909	21.3962	24.8154	22.8346	23.0192	78.5	49.4	65.1923	64.64	23.6615	25.56	24.4385	24.544	20.1346	21.312	20.6346	20.7
1989	3	19	35.1826	22.0955	13.0872	24.2778	34.0864	28.0818	28.6409	21.4154	24.8792	23.38	23.1391	77.7692	48.7083	66.64	64.3913	23.6538	25.5167	25.488	24.7478	20.1077	21.3125	21.332	20.8304
1989	3	20	35.2091	21.9435	13.2656	24.184	34.3	28.2	28.7	21.388	24.9417	22.9565	23.0696	77.4167	47.375	65.2609	62.7273	23.3417	25.3583	24.6522	24.2273	19.9125	21.2208	20.8	20.5045
1989	3	21	34.8364	22.3217	12.5146	24.3185	33.7524	28.1762	28.6	21.3923	24.6304	23.1333	22.9227	77.6538	49.2174	67.0417	64.6364	23.5846	25.1174	25.1792	24.3909	20.0731	21.0565	21.1208	20.5909
1989	3	22	34.3818	22.4043	11.9775	24.2704	33.7	27.1952	28.025	21.35	24.96	22.7625	22.8565	77.5769	49.72	67.25	64.6087	23.5115	25.896	24.625	24.387	20.0385	21.512	20.7625	20.5826
1989	3	23	34.7409	22.3455	12.3955	24.2481	33.5619	27.8909	28.3048	21.064	24.3826	22.696	22.5364	76.16	47.4783	65.36	62.6364	22.98	24.5261	24.272	23.6318	19.616	20.6522	20.54	20.0818
1989	3	24	35.2522	22.3909	12.8613	24.4	34.0095	28.1591	28.5952	21.5	24.8375	23.1923	23.1083	78.04	47.8333	66.4615	64.1667	23.788	25.3708	25.1885	24.675	20.22	21.2083	21.1385	20.7833
1989	3	25	35.2591	22.3783	12.8808	24.4667	34.0773	27.8545	28.5455	21.65	24.964	23.1	23.212	78.6154	48.56	68.3077	65.12	24.0731	25.668	25.2346	24.936	20.3923	21.392	21.1769	20.956
1989	3	26	35.0273	22.5043	12.5229	24.4148	33.8333	27.2955	28.119	21.5885	24.8	22.8231	22.9792	78.3462	48.2917	69.7692	64.7083	23.9385	25.2667	24.9423	24.5	20.3269	21.1875	20.9808	20.7
1989	3	27	34.7095	22.4227	12.2868	24.4852	33.8238	27.8045	28.4619	21.6538	25.116	23.1577	23.256	78.4231	50.44	67.4615	65.28	24.0385	26.284	25.2154	25.068	20.3923	21.792	21.1808	21.052
1989	3	28	35.1091	22.4391	12.67	24.4259	34.0714	27.5636	28.3905	21.6923	24.8826	23.112	23.1864	79.0385	47.5652	67.72	64.2727	24.1846	25.3609	25.172	24.7818	20.4769	21.2348	21.14	20.8591
1989	3	29	35.3619	22.5	12.8619	24.5111	34.2381	27.8591	28.6381	21.476	25.0417	23.2885	23.2	76.56	48.2083	67.2692	63.875	23.616	25.7125	25.4269	24.8	20.08	21.4583	21.2923	20.875
1989	3	30	35.6652	22.5565	13.1087	24.5481	34.7091	27.9818	28.7909	21.5462	25.3308	23.372	23.428	77	47.8462	67.32	64.16	23.7577	26.1769	25.528	25.184	20.1846	21.7346	21.352	21.108
1989	3	31	35.475	22.5826	12.8924	24.7926	34.03	28.4714	28.8737	21.876	25.1208	23.332	23.3783	78.2	48.7917	65.4	63.8261	24.368	25.8667	25.328	25.0174	20.628	21.5625	21.2	21.0304
1989	4	1	35	23	12	24	33.6	30	29.4	21.2	24.4	23	22.9	78	47	56	60	23.4	24.6	23.5	23.8	20	20.8	20.1	20.3
1989	4	2	35.2	22.5	12.7	23.2	34.2	29.6	29.2	19.8	25	22.4	22.4	73	48	54	58	20.9	25.7	22.4	23	18.2	21.5	19.3	19.7
1989	4	3	33	23	10	23.8	32.2	28.4	28.2	20	23.4	21	21.5	71	48	52	57	20.9	23.1	20.1	21.3	18.2	19.8	17.6	18.5
1989	4	4	34.4	22.5	11.9	23.2	33.6	28.4	28.4	19.6	24	22.2	21.9	72	45	59	59	20.5	23.6	22.7	22.3	17.9	20.2	19.6	19.2
1989	4	5	34.8	23	11.8	24.2	33.6	29.4	29.1	21.2	24	22.6	22.6	77	45	56	59	23.2	23.6	23	23.3	19.9	20.2	19.7	19.9
1989	4	6	34	23.5	10.5	25.2	33	28.4	28.8	21.4	23.2	22	22.2	72	44	58	58	23	22.1	22.3	22.5	19.8	19.1	19.2	19.4
1989	4	7	35.6	23	12.6	24.4	34	30.6	29.9	21.6	24.4	23	23	78	46	53	59	24	24.3	23.2	23.8	20.4	20.7	19.9	20.3
1989	4	8	35.4	24	11.4	25	34.2	30	29.8	22.2	24.6	23	23.3	79	46	56	60	24.9	24.7	23.5	24.4	21.1	20.9	20.1	20.7
1989	4	9	35.2	23.5	11.7	25	34	30.2	29.9	21.8	24.4	22.6	22.9	76	46	52	58	24	24.3	22.5	23.6	20.5	20.7	19.4	20.2
1989	4	10	36.2	23	13.2	24	34.6	30.4	29.8	21.2	25.2	23	23.1	78	47	54	60	23.4	26	23.3	24.2	20	21.7	19.9	20.5
1989	4	11	37	22.5	14.5	24.2	35	31.2	30.4	21	25.4	23	23.1	75	47	50	57	22.8	26.2	22.8	23.9	19.6	21.9	19.6	20.3
1989	4	12	35.2	23	12.2	24.6	34	30.4	29.9	21.2	24.8	23	23	74	48	54	59	23	25.3	23.3	23.9	19.7	21.3	19.9	20.3
1989	4	13	35	23.5	11.5	24.4	33.8	29.6	29.4	21.2	24.4	22.8	22.8	76	47	56	59	23.1	24.5	23.3	23.6	19.8	20.7	20	20.2
1989	4	14	34	23	11	24	33	29	28.8	21.4	24.6	22.2	22.7	80	51	56	62	23.8	25.5	22.3	23.9	20.3	21.4	19.3	20.3
1989	4	15	34.6	23.5	11.1	24.4	33.2	29.6	29.2	21.2	23.8	22.6	22.5	76	46	55	59	23.1	23.4	22.9	23.1	19.8	20	19.7	19.8
1989	4	16	35.6	23	12.6	24.6	34.4	29.8	29.6	21.8	25	23	23.3	79	47	56	61	24.3	25.6	23.7	24.5	20.6	21.5	20.2	20.8
1989	4	17	36.6	23	13.6	24.6	35.2	31	30.5	21.4	25.2	23.6	23.4	76	45	54	58	23.4	25.6	24.3	24.4	20	21.5	20.6	20.7
1989	4	18	35.6	22	13.6	24.2	34.2	29.8	29.5	21	24.8	23	22.9	75	47	56	60	22.8	25.2	23.7	23.9	19.6	21.2	20.2	20.3
1989	4	19	36	22	14	23.4	35.2	30	29.6	20.2	25	22.6	22.6	75	44	53	57	21.6	25.1	22.6	23.1	18.7	21.1	19.5	19.8
1989	4	20	37.2	22.5	14.7	24.2	35.8	30.4	30.2	21.4	25.4	23	23.3	78	44	54	59	23.7	25.7	23.3	24.2	20.2	21.5	19.9	20.6
1989	4	21	37	23	14	24.1	35.8	31.4	30.7	21	25.6	23.2	23.3	76	45	50	57	22.8	26.2	23.1	24.1	19.6	21.9	19.8	20.4
1989	4	22	34.4	23	11.4	24.6	33.2	27	28	21.2	23.6	21.2	22	74	45	60	60	23	22.9	21.4	22.4	19.7	19.7	18.6	19.3
1989	4	23	34.6	24	10.6	24.4	33.6	28.2	28.6	21.2	23.8	21	22	76	44	53	58	23.1	23.1	20.2	22.1	19.8	19.8	17.7	19.1
1989	4	24	35.4	24	11.4	25.4	34	28.6	29.1	22.2	24.2	22.4	22.9	76	45	59	60	24.7	23.8	23.1	23.9	20.9	20.3	19.8	20.3
1989	4	25	34.6	24	10.6	25	33.4	28.2	28.7	22.2	23.6	22	22.6	79	44	59	61	24.9	22.8	22.4	23.4	21.1	19.6	19.3	20
1989	4	26	34.4	22	12.4	24.4	33.2	29	28.9	21.4	23.6	22.2	22.4	77	45	56	59	23.5	22.9	22.3	22.9	20.1	19.7	19.3	19.7
1989	4	27	35	23	12	24.2	34.4	29.8	29.5	21.4	24.6	22.8	22.9	78	45	55	60	23.7	24.6	23.2	23.8	20.2	20.8	19.9	20.3
1989	4	28	35.8	20	15.8	24.4	34.8	29.6	29.6	21.2	25	22.6	22.9	76	46	55	59	23.1	25.3	22.9	23.8	19.8	21.3	19.7	20.3
1989	4	29	35	23	12	25	33.8	28.6	29	22	24.4	22.2	22.9	77	47	58	61	24.5	24.5	22.6	23.8	20.8	20.7	19.5	20.3
1989	4	30	35	23.5	11.5	24.6	34.2	29	29.2	21.2	24.2	21.8	22.4	74	44	54	57	23	23.7	21.4	22.7	19.7	20.2	18.6	19.5
1989	5	1	35.4	22	13.4	23.2	34.4	29.6	29.2	20.2	24.6	22	22.3	76	45	52	58	21.7	24.6	21.5	22.6	18.8	20.8	18.7	19.4
1989	5	2	34	22.5	11.5	23	33.2	29.4	28.8	19.6	24	22.2	21.9	73	47	54	58	20.6	23.9	22.1	22.2	18	20.3	19.1	19.1
1989	5	3	34.6	21	13.6	23.6	33.4	30.2	29.4	19.8	25	23	22.6	71	51	55	59	20.6	26.2	23.4	23.4	18	21.9	20	20
1989	5	4	34	23	11	24	33	28.8	28.6	21.2	24.4	21.6	22.4	78	50	53	60	23.4	25	21.1	23.2	20	21.1	18.4	19.8
1989	5	5	33	23.5	9.5	24.2	31.6	27.6	27.8	21.4	23.4	22.2	22.3	78	50	63	64	23.7	23.5	23.3	23.5	20.2	20.1	19.9	20.1
1989	5	6	32.8	22	10.8	23	32	27.6	27.5	19.8	23.2	21.6	21.5	75	48	59	61	21	22.7	21.9	21.9	18.3	19.5	19	18.9
1989	5	7	35.4	21.5	13.9	23.4	34.2	29	28.9	20.2	24.6	22.4	22.4	75	46	57	59	21.6	24.7	22.8	23	18.7	20.9	19.6	19.7
1989	5	8	35.2	22	13.2	23.2	33.8	27.6	28	19.8	24	21.2	21.7	73	45	57	58	20.9	23.5	21	21.8	18.2	20.1	18.3	18.9
1989	5	9	32.6	22	10.6	23.2	31.6	26.2	26.8	19.6	23.4	20.6	21.2	72	50	61	61	20.5	23.5	20.6	21.5	17.9	20.1	18	18.6
1989	5	10	34	22	12	22.8	33	26.6	27.3	18.4	23.6	20.4	20.8	66	46	57	56	18.3	23	19.9	20.4	16.1	19.8	17.5	17.8
1989	5	11	32.2	22	10.2	24	31.6	26.4	27.1	20.6	23.8	21.2	21.9	74	53	63	63	22.1	24.4	21.8	22.8	19.1	20.7	18.9	19.6
1989	5	12	30.6	22	8.6	23.2	29.6	25.4	25.9	19.6	23	21.2	21.3	72	57	69	66	20.5	23.8	22.4	22.2	17.9	20.3	19.3	19.2
1989	5	13	30.2	21.5	8.7	22.6	29	24.6	25.2	18.6	23	20.2	20.6	69	60	67	65	18.8	24.2	20.8	21.3	16.6	20.6	18.1	18.4
1989	5	14	31.4	22	9.4	23.4	30.2	27.2	27	19.8	23.4	21.6	21.6	72	57	61	63	20.8	24.4	22.2	22.4	18.1	20.7	19.1	19.3
1989	5	15	33.2	22.5	10.7	23.2	32.4	27.2	27.5	19.8	23.8	21.6	21.7	73	49	61	61	20.9	23.9	22.2	22.3	18.2	20.4	19.1	19.2
1989	5	16	33.6	22	11.6	23.2	32	29.4	28.5	19.6	24	23	22.2	72	52	58	61	20.5	24.6	23.9	23	17.9	20.9	20.4	19.7
1989	5	17	32.6	22	10.6	23.6	31.8	27.8	27.8	19.8	23.4	22	21.7	71	50	61	60	20.6	23.3	22.7	22.2	18	20	19.5	19.2
1989	5	18	34.2	22.5	11.7	23.4	33	27.6	27.9	20	24.4	22	22.1	74	50	62	62	21.2	25	22.8	23	18.4	21.1	19.6	19.7
1989	5	19	33.4	22.5	10.9	23.6	33.2	27.4	27.9	22	23.6	23	22.9	87	45	69	67	25.4	22.9	25.2	24.5	21.3	19.7	21.2	20.8
1989	5	20	33.6	23	10.6	24	32.4	27.2	27.7	21	24	23	22.7	77	50	70	66	22.9	24.4	25.4	24.2	19.7	20.7	21.3	20.6
1989	5	21	34	21.5	12.5	23.2	33.2	27.4	27.8	19.6	23.8	22.2	21.9	72	46	64	61	20.5	23.4	23.4	22.4	17.9	20	20	19.3
1989	5	22	35.4	21.5	13.9	23.6	34.4	29.6	29.3	20.2	25.2	23	22.8	74	48	57	60	21.5	26.1	23.8	23.8	18.6	21.8	20.3	20.2
1989	5	23	34.8	22	12.8	23	33.2	27.4	27.8	19.6	23.6	21.8	21.7	73	45	62	60	20.6	22.9	22.5	22	18	19.7	19.4	19
1989	5	24	35.6	22	13.6	23.4	34	29.4	29	19.6	25	22.6	22.4	71	49	56	58	20.3	25.8	23	23.1	17.8	21.6	19.7	19.7
1989	5	25	34	22	12	23	33	26.8	27.4	19.4	24.4	22	21.9	72	50	66	63	20.2	25	23.3	22.8	17.7	21.1	20	19.6
1989	5	26	34.6	22	12.6	23.6	33.4	26.8	27.6	19.8	24.2	21.6	21.9	71	47	64	61	20.6	24.2	22.4	22.4	18	20.6	19.3	19.3
1989	5	27	35	22.5	12.5	24	34	29.2	29.1	20.4	24.2	22.4	22.3	73	45	56	58	21.6	23.8	22.7	22.7	18.8	20.3	19.5	19.5
1989	5	28	34	22.5	11.5	23.6	33.2	28.8	28.6	19.8	24	22	21.9	71	47	56	58	20.6	23.9	22	22.2	18	20.3	19	19.1
1989	5	29	33.6	21.5	12.1	22.8	32.4	29.6	28.6	18.6	23.8	22.4	21.6	67	49	54	57	18.7	23.9	22.4	21.7	16.4	20.4	19.3	18.7
1989	5	30	34	22	12	23.2	32.8	29	28.5	19.6	23.6	22.4	21.9	72	47	57	59	20.5	23.2	22.8	22.1	17.9	19.9	19.6	19.1
1989	5	31	34.4	22.5	11.9	23.4	33.2	29.4	28.9	19.6	24.2	22	21.9	71	48	53	57	20.3	24.4	21.6	22.1	17.8	20.7	18.8	19.1
1989	6	1	31	22.5	8.5	25.2	30	26.6	27.1	22	23	22.6	22.5	76	56	71	68	24.4	23.5	24.8	24.2	20.7	20.1	21	20.6
1989	6	2	30.6	24.5	6.1	25.4	29.6	25.8	26.6	22	22.6	22.2	22.3	75	55	74	68	24.2	22.9	24.4	23.8	20.6	19.7	20.7	20.3
1989	6	3	29	22.5	6.5	22.6	27.2	25.8	25.4	22.45	23	22.4	23.6154	80.2692	70	75	70.1923	25.5154	25.4	24.9	26.3077	21.3385	21.3	21	21.7923
1989	6	4	31	22	9	24.4	30	26.2	26.7	21.4	23	22.2	22.2	77	56	71	68	23.5	23.5	24.2	23.7	20.1	20.1	20.5	20.3
1989	6	5	33	23	10	24.8	31.4	26.2	27.1	21.2	23.2	22	22.1	73	50	70	64	22.8	23.1	23.7	23.2	19.6	19.8	20.2	19.9
1989	6	6	30.6	23	7.6	25	29.2	27	27	22	22.8	22.4	22.4	77	58	68	68	24.5	23.6	24.1	24.1	20.8	20.2	20.5	20.5
1989	6	7	33.2	22.5	10.7	23.6	32.2	27	27.5	21	24	22.6	22.5	80	51	69	67	23.2	24.5	24.6	24.1	19.9	20.8	20.8	20.5
1989	6	8	33.4	22	11.4	24.6	32.4	28	28.3	21.4	24.6	22.4	22.8	76	53	62	64	23.4	25.9	23.4	24.2	20	21.6	20.1	20.6
1989	6	9	34.4	23	11.4	24.8	33	29.6	29.3	21.2	24.6	22.8	22.9	73	51	56	60	22.8	25.5	23.3	23.9	19.6	21.4	20	20.3
1989	6	10	31	23.5	7.5	25	30.4	27.2	27.5	21.6	23	22.2	22.3	74	54	65	64	23.6	23.3	23.5	23.5	20.1	19.9	20.1	20.1
1989	6	11	33.2	22.5	10.7	25	32.2	28.6	28.6	21.4	23.6	22.8	22.6	73	49	61	61	23.1	23.5	24	23.6	19.8	20.1	20.4	20.1
1989	6	12	31.8	23.5	8.3	24.6	31.2	28	28	21.4	23.2	22.6	22.4	76	51	63	63	23.4	23.2	23.9	23.5	20	19.9	20.4	20.1
1989	6	13	33.2	21	12.2	24.6	32.4	29.2	28.9	21.4	23.6	22.8	22.6	76	48	58	61	23.4	23.4	23.6	23.5	20	20	20.2	20.1
1989	6	14	33	24.5	8.5	25.2	32	27.8	28.2	21.6	23.4	22.6	22.5	73	49	64	62	23.5	23.2	24	23.6	20.1	19.9	20.5	20.1
1989	6	15	34	23.5	10.5	24.8	33	28.2	28.5	21.4	24.4	23	22.9	74	50	65	63	23.3	25	24.7	24.3	19.9	21.1	20.9	20.6
1989	6	16	35.2	22	13.2	25	33.6	30	29.6	21.4	24.4	23	22.9	73	47	56	59	23.1	24.6	23.5	23.8	19.8	20.8	20.1	20.3
1989	6	17	33.4	23.5	9.9	24.6	32.4	30.2	29.4	21.2	23.6	23	22.6	74	48	55	59	23	23.4	23.4	23.3	19.7	20	20	19.9
1989	6	18	33	23	10	25.4	31.6	28.8	28.6	21.8	23.2	22.6	22.5	73	49	59	61	23.8	23	23.4	23.4	20.3	19.7	20	20
1989	6	19	32	23	9	24.8	31.2	28	28	21.2	23.2	22.4	22.3	73	51	62	62	22.8	23.2	23.4	23.2	19.6	19.9	20.1	19.9
1989	6	20	36.4	21.5	14.9	24.8	35.2	31	30.5	21.6	25.2	23	23.3	76	45	51	57	23.7	25.6	22.9	24.1	20.2	21.5	19.7	20.5
1989	6	21	35	23	12	25	34.4	30.2	30	21.6	25.2	23.6	23.5	74	48	58	60	23.6	26.1	24.8	24.8	20.1	21.8	21	21
1989	6	22	33	23.5	9.5	25.6	31.8	25	26.9	22.2	24.2	22	22.8	75	54	77	69	24.5	25.3	24.5	24.8	20.8	21.3	20.8	20.9
1989	6	23	33.2	21	12.2	24	32	25	26.5	21.4	23.6	22	22.3	80	50	77	69	23.8	23.7	24.5	24	20.3	20.2	20.8	20.4
1989	6	24	32.4	22.5	9.9	24.8	31.4	29	28.5	21.6	23.2	22.4	22.4	76	50	57	61	23.7	23.1	22.8	23.2	20.2	19.8	19.6	19.9
1989	6	25	30.4	23.5	6.9	24.6	29.6	26.2	26.7	21.4	23	21.8	22.1	76	57	68	67	23.4	23.8	23.3	23.5	20	20.3	19.9	20.1
1989	6	26	30.6	22.5	8.1	24.2	29.4	26	26.4	21.2	23	22	22.1	77	58	71	69	23.2	23.9	23.8	23.7	19.9	20.4	20.3	20.2
1989	6	27	33.6	22	11.6	23.6	33	28.8	28.5	19.6	25	22.6	22.4	69	53	59	60	20.2	26.5	23.4	23.4	17.7	22	20	19.9
1989	6	28	33.8	23	10.8	24.4	33	29.6	29.1	21.6	24.4	22.8	22.9	78	50	56	61	24	25	23.3	24.1	20.4	21.1	20	20.5
1989	6	29	35.2	22.5	12.7	25	33.4	31.2	30.2	22	25	23.2	23.4	77	51	51	60	24.5	26.2	23.2	24.6	20.8	21.9	19.9	20.8
1989	6	30	33.7292	23.5	10.2292	25.2	33.2	27.4	28.3238	22.2	25.4	23.204	23.676	77	54	70.56	67.625	24.8	27.4	25.672	25.9	21	22.6	21.464	21.6042
1989	7	1	33.4	23	10.4	24.8	32.2	25	26.8	21.4	24.2	21.8	22.5	74	52	76	67	23.3	25	24	24.1	19.9	21.1	20.5	20.5
1989	7	2	35.2	23	12.2	24.4	34	29.4	29.3	21	25	22.8	22.9	74	49	57	60	22.7	25.8	23.5	24	19.5	21.6	20.1	20.4
1989	7	3	34.8	24	10.8	25.2	33.6	29.2	29.3	21.6	24.6	22.4	22.9	73	48	56	59	23.5	25.1	22.7	23.7	20.1	21.1	19.5	20.2
1989	7	4	35.4	23.5	11.9	24.8	34.2	29.8	29.6	21.2	25	22.6	22.9	73	48	54	58	22.8	25.7	22.7	23.8	19.6	21.5	19.6	20.2
1989	7	5	35.4	22.5	12.9	25.2	33.2	29.2	29.2	21.8	24.6	22.8	23.1	75	50	58	61	23.9	25.3	23.6	24.3	20.4	21.3	20.2	20.6
1989	7	6	35.6	20.5	15.1	24	34.2	30.4	29.8	21.4	25	23.2	23.2	80	48	55	61	23.8	25.7	23.8	24.4	20.3	21.5	20.3	20.7
1989	7	7	34	22.5	11.5	25.6	32.6	29.8	29.4	22.4	24.8	22.6	23.3	76	53	54	61	25	26.2	22.7	24.7	21.1	21.9	19.6	20.8
1989	7	8	32	23.5	8.5	24	31.2	26	26.8	21	23.4	22	22.1	77	52	71	67	22.9	23.7	23.8	23.5	19.7	20.2	20.3	20.1
1989	7	9	32.8	23	9.8	24	31.6	26.2	27	21.2	23.8	21.6	22.2	78	53	67	66	23.4	24.4	22.8	23.5	20	20.7	19.6	20.1
1989	7	10	33	22	11	24	32	27.8	27.9	21.2	24.4	22.2	22.6	78	54	62	65	23.4	25.6	23.1	24	20	21.5	19.8	20.4
1989	7	11	34	24	10	25.2	32.6	24.4	26.6	22	24.6	21.2	22.6	76	52	76	68	24.4	25.7	23.1	24.4	20.7	21.6	19.8	20.7
1989	7	12	34.2	22.5	11.7	24.6	33	27.6	28.2	21.4	24	22.6	22.7	76	48	65	63	23.4	24	24.2	23.9	20	20.4	20.5	20.3
1989	7	13	36	23.5	12.5	24.8	33.8	31	30.1	21.6	24.6	23.4	23.2	76	47	53	59	23.7	25	23.8	24.2	20.2	21.1	20.3	20.5
1989	7	14	36.8	24	12.8	25.4	34.2	31.4	30.6	22.2	25	23	23.4	76	48	49	58	24.7	25.7	22.6	24.3	20.9	21.5	19.5	20.6
1989	7	15	37.2	24	13.2	26.4	35.4	31.2	31.1	22.6	25.2	23.8	23.9	73	44	54	57	24.9	25.4	24.7	25	21.1	21.4	20.9	21.1
1989	7	16	37.4	24	13.4	25.6	35.4	31.6	31.1	22.2	25.2	23.6	23.7	75	44	52	57	24.5	25.4	23.9	24.6	20.8	21.4	20.4	20.9
1989	7	17	35.2	24.5	10.7	25.6	33.2	29.8	29.6	22.4	24.6	22.6	23.2	76	50	54	60	25	25.3	22.7	24.4	21.1	21.3	19.6	20.7
1989	7	18	35.8	23	12.8	25.8	33.4	29.8	29.7	22	25	24.6	23.9	72	51	66	63	24	26.2	27.5	25.9	20.4	21.9	22.7	21.7
1989	7	19	37	24.5	12.5	25.6	35.2	26.6	28.5	22.2	25.4	21.8	23.1	75	46	66	62	24.5	26.1	23	24.5	20.8	21.8	19.7	20.8
1989	7	20	35.2	22	13.2	23.4	34.2	28.8	28.8	20.2	25	23	22.7	75	48	61	61	21.6	25.7	24.3	23.9	18.7	21.5	20.6	20.3
1989	7	21	34.8	22	12.8	24	33.8	29.4	29.1	21.4	25	23	23.1	80	49	58	63	23.8	26	23.9	24.6	20.3	21.7	20.4	20.8
1989	7	22	33.4	20.5	12.9	25	32.2	27.2	27.9	22.2	23.6	21.4	22.4	79	49	60	63	24.9	23.5	21.7	23.4	21.1	20.1	18.8	20
1989	7	23	33.8	23	10.8	24.4	32.6	24.6	26.5	21.6	24	21.2	22.3	78	49	74	67	24	24.3	23	23.7	20.4	20.6	19.7	20.2
1989	7	24	32.4	21	11.4	23.2	31.4	27.6	27.5	20.2	23.2	22	21.8	76	50	62	63	21.7	23.1	22.8	22.5	18.8	19.8	19.6	19.4
1989	7	25	30	22.5	7.5	24.4	29	24.8	25.8	21.4	23	21.6	22	77	60	76	71	23.5	24.2	23.7	23.8	20.1	20.6	20.2	20.3
1989	7	26	30.8	23	7.8	24	29.8	28	27.5	21.2	23.2	22.6	22.3	78	58	63	66	23.4	24.1	23.9	23.8	20	20.5	20.4	20.3
1989	7	27	33.4	22.5	10.9	24.4	32.2	24.8	26.5	21.2	23.4	20.6	21.7	76	48	69	64	23.1	23.1	21.5	22.6	19.8	19.8	18.7	19.4
1989	7	28	34.2167	23	11.2167	25	33	29.4	29.2	22.2	25.4	23	23.5	79	55	58	64	24.9	27.5	23.9	25.5	21.1	22.7	20.4	21.4
1989	7	29	34.775	22.7577	12.0173	24.6	33.4	28.2	28.6	21.2	23.8	22.4	22.5	74	45	61	60	23	23.2	23.3	23.2	19.7	19.9	20	19.9
1989	7	30	34.6417	22.652	11.9897	24.6	32.2	27.4	27.9	21.4	25.2	22.2	22.9	76	57	64	66	23.4	27.5	23.4	24.8	20	22.7	20	20.9
1989	7	31	33.3826	22.5115	10.8711	24.2	32.4	29.8	29	21.4	25.4	23	23.3	78	57	56	64	23.7	27.9	23.7	25.1	20.2	22.9	20.2	21.1
1989	8	1	34.1	22.6958	11.4042	25.4	33.6	23.2	26.4	22	25	19.4	22.1	75	50	71	65	24.2	26.1	20.1	23.5	20.6	21.8	17.6	20
1989	8	2	34.0826	22.8462	11.2365	24.8	33	30.2	29.5	21.4	25.2	23.6	23.4	74	54	58	62	23.3	27	24.8	25	19.9	22.3	21	21.1
1989	8	3	34.1583	23.0462	11.1122	24	31.6	24	25.9	21.2	24.4	21	22.2	78	56	77	70	23.4	25.9	22.9	24	20	21.7	19.7	20.4
1989	8	4	34.9125	22.75	12.1625	23.2	31.8	26	26.8	19.6	24.4	22.2	22.1	72	55	72	66	20.5	25.8	24.3	23.5	17.9	21.6	20.6	20
1989	8	5	34.3	22.7	11.6	25	32.2	26.8	27.7	22	24.6	22.4	23	77	54	69	67	24.5	26	24.2	24.9	20.8	21.7	20.6	21
1989	8	6	33.9833	22.7923	11.191	25.2	33.2	26	27.6	22.2	24.6	22.6	23.1	77	50	75	67	24.8	25.3	25.2	25.1	21	21.3	21.2	21.2
1989	8	7	34.5292	22.75	11.7792	24	33.4	29.8	29.3	21.2	25	23	23.1	78	51	56	62	23.4	26.2	23.7	24.4	20	21.9	20.2	20.7
1989	8	8	34.5208	22.9462	11.5747	25.4	31.4	30.6	29.5	22.6	23.4	23	23	79	51	53	61	25.6	23.6	23.2	24.1	21.5	20.1	19.9	20.5
1989	8	9	33.8957	23.1	10.7957	25	32.6	30.4	29.6	22	24.8	23	23.3	77	53	54	61	24.5	26.2	23.3	24.7	20.8	21.9	19.9	20.9
1989	8	10	34.2083	22.8654	11.3429	23	31.4	27.4	27.3	20.2	24	22.4	22.2	78	54	65	66	21.8	25	23.8	23.6	18.9	21.1	20.3	20.1
1989	8	11	33.4167	22.8269	10.5897	24.6	29.6	27	27	21.2	22.8	21.6	21.9	74	56	63	64	23	23.3	22.3	22.9	19.7	20	19.2	19.6
1989	8	12	34.1375	22.8308	11.3067	25	30.6	26.2	27	22.2	23.4	22.6	22.7	79	55	74	69	24.9	24.1	25.1	24.7	21.1	20.5	21.1	20.9
1989	8	13	33.9304	22.92	11.0104	25.4	33.6	25.8	27.6	22.4	25.2	22.6	23.4	78	51	76	68	25.1	26.6	25.3	25.7	21.2	22.1	21.3	21.5
1989	8	14	34.1174	22.848	11.2694	23.8	30.8	28.6	28	19.4	23	22.2	21.5	67	52	58	59	19.7	23	22.6	21.8	17.2	19.8	19.5	18.8
1989	8	15	34.4	22.604	11.796	25.2	30.8	28.8	28.4	22.2	26.2	23	23.8	77	70	61	70	24.8	31	24.3	26.7	21	24.7	20.6	22.1
1989	8	16	33.8167	22.8385	10.9782	25.4	30.6	24.4	26.2	22.4	23.2	21.2	22.3	78	54	76	69	25.1	23.6	23.1	24	21.2	20.2	19.8	20.4
1989	8	17	33.6913	22.7577	10.9336	25.4	31.2	26.6	27.5	22.4	23.6	22.8	22.9	78	53	73	68	25.1	24.2	25.3	24.9	21.2	20.6	21.3	21
1989	8	18	33.58	22.3538	11.2262	25.4	34.2	28	28.9	22.2	25.6	22.8	23.5	76	51	65	64	24.7	27.2	24.4	25.4	20.9	22.5	20.7	21.4
1989	8	19	33.7458	22.3538	11.392	25	32.4	29.2	29	22	24.6	23	23.2	77	53	59	63	24.5	25.9	24.1	24.8	20.8	21.6	20.5	21
1989	8	20	34.0522	22.7808	11.2714	24.2	33.4	25.4	27.1	21.2	25.2	22.4	22.9	77	52	78	69	23.2	26.7	25.1	25	19.9	22.2	21.2	21.1
1989	8	21	34.0333	22.66	11.3733	25	34.2	30.8	30.2	21.8	25.6	23	23.5	76	51	52	59	24	27.2	23	24.8	20.5	22.5	19.8	20.9
1989	8	22	34.2	22.748	11.452	26	30.4	24.2	26.2	22.4	23	21	22.1	74	54	75	68	24.7	23.3	22.8	23.6	20.9	19.9	19.6	20.2
1989	8	23	33.9167	22.6038	11.3128	24.2	32.6	29	28.7	21.2	25	22.6	22.9	77	54	58	63	23.2	26.7	23.3	24.4	19.9	22.2	19.9	20.7
1989	8	24	33.4783	22.512	10.9663	24.8	29.6	23.2	25.2	21.6	23	20	21.5	76	57	75	69	23.7	23.8	21.3	22.9	20.2	20.3	18.5	19.7
1989	8	25	33.7333	22.62	11.1133	22.4	30.2	27.8	27	18.6	23.4	22	21.3	70	57	61	63	19	24.4	22.7	22	16.7	20.7	19.5	18.9
1989	8	26	33.5292	22.4885	11.0407	25	31.6	23.2	25.8	22	24.2	19.6	21.9	77	55	72	68	24.5	25.4	20.5	23.4	20.8	21.3	17.9	20
1989	8	27	33.7042	22.4417	11.2625	24.4	28.8	25.6	26.1	20.6	22.8	22.2	21.9	71	60	75	69	21.8	23.9	24.5	23.4	18.9	20.3	20.8	20
1989	8	28	33.875	22.36	11.515	24.2	33.4	27.6	28.2	21	25.2	22.8	23	75	52	67	65	22.8	26.7	24.6	24.7	19.6	22.2	20.9	20.9
1989	8	29	33.1292	22.828	10.3012	25.4	32.4	28	28.5	22.2	24.2	23	23.1	76	51	66	64	24.7	24.9	24.8	24.8	20.9	21	21	21
1989	8	30	33.2958	22.784	10.5118	24	29.6	24	25.4	21	23	21.2	21.7	77	57	78	71	22.9	23.8	23.4	23.4	19.7	20.3	20	20
1989	8	31	33.7708	22.75	11.0208	23.8	31.6	26.6	27.1	20.2	24	21.4	21.9	72	54	64	63	21.3	24.9	22.1	22.8	18.5	21	19.1	19.6
1989	9	1	33.9348	22.412	11.5228	23.6	31.8	29.6	28.6	20.2	24.6	23	22.6	74	56	57	62	21.5	26.3	23.8	23.8	18.6	21.9	20.3	20.3
1989	9	2	33.7609	22.525	11.2359	25.4	32.2	27	27.9	21.4	25	22.4	22.9	71	56	68	65	22.9	27	24.1	24.7	19.7	22.4	20.5	20.8
1989	9	3	33.1333	22.332	10.8013	23.2	32.6	27.4	27.6	19.6	25.2	22.8	22.5	72	55	68	65	20.5	27.2	24.8	24.2	17.9	22.5	20.9	20.4
1989	9	4	33.6083	22.352	11.2563	25.4	32.2	28.2	28.5	22.2	24.4	23	23.2	76	53	65	65	24.7	25.5	24.7	25	20.9	21.4	20.9	21.1
1989	9	5	33.85	22.5417	11.3083	24.6	32.8	28.6	28.6	21.2	25	23	23.1	74	54	63	63	23	26.6	24.5	24.7	19.7	22.1	20.7	20.9
1989	9	6	34.0208	22.672	11.3488	25.2	30.2	26.6	27.2	22.2	23.6	22	22.6	77	58	67	68	24.8	24.8	23.4	24.4	21	21	20.1	20.7
1989	9	7	33.7917	22.532	11.2597	23.8	29.4	23.6	25.1	20.2	23.6	19.6	21.1	72	62	69	68	21.3	25.4	20.2	22.3	18.5	21.3	17.7	19.2
1989	9	8	33.1	22.375	10.725	23	33.4	27.6	27.9	18.8	24.6	23	22.1	68	49	68	62	19	25.2	25.1	23.1	16.7	21.2	21.2	19.7
1989	9	9	33.175	22.14	11.035	26.2	33	28.4	29	22.2	25	23.2	23.5	71	53	65	63	24.2	26.5	25.1	25.2	20.5	22	21.1	21.2
1989	9	10	33.625	22.3417	11.2833	24.4	29.6	27.8	27.4	21.6	23.2	22.6	22.5	78	59	64	67	24	24.3	24	24.1	20.4	20.6	20.5	20.5
1989	9	11	33.525	22.36	11.165	24.4	31.6	25.8	26.9	21.2	24.4	21.6	22.4	76	56	69	67	23.1	25.9	23.1	24	19.8	21.7	19.8	20.4
1989	9	12	33.9625	22.896	11.0665	24	31.2	25	26.3	20.6	24	21.4	22	74	55	73	67	22.1	25.2	23.1	23.5	19.1	21.2	19.8	20
1989	9	13	33.1833	22.6	10.5833	24	32.4	23.6	25.9	21.2	24.8	20.4	22.1	78	54	75	69	23.4	26.4	21.9	23.9	20	22	18.9	20.3
1989	9	14	33.1913	22.496	10.6953	22.4	30.8	27.6	27.1	18.6	24.4	22	21.7	70	59	62	64	19	26.4	22.8	22.7	16.7	22	19.6	19.4
1989	9	15	33.1375	22.176	10.9615	24	31.6	25.2	26.5	21.2	24.8	22	22.7	78	58	76	71	23.4	26.9	24.4	24.9	20	22.3	20.7	21
1989	9	16	33.1792	22.0542	11.125	25.4	32.2	24.6	26.7	22.2	25.2	20.4	22.6	76	57	69	67	24.7	27.5	21.2	24.5	20.9	22.7	18.5	20.7
1989	9	17	32.7208	21.9208	10.8	25	33.4	24	26.6	21.8	25.6	20.2	22.5	76	54	71	67	24	27.8	21.2	24.3	20.5	22.8	18.4	20.6
1989	9	18	32.7042	22.2958	10.4083	23.6	32.4	24.2	26.1	19.4	25	21.2	21.9	68	55	77	67	19.8	26.9	23.2	23.3	17.3	22.3	19.9	19.8
1989	9	19	32.8909	22.15	10.7409	23.4	33.2	27	27.6	19.8	25.4	23	22.7	72	54	72	66	20.8	27.4	25.5	24.5	18.1	22.6	21.4	20.7
1989	9	20	31.8792	22.264	9.61517	22.6	32.8	24.2	26	18.8	25.4	21.2	21.8	70	56	77	68	19.2	27.6	23.2	23.4	16.9	22.7	19.9	19.8
1989	9	21	32.4792	22.1	10.3792	23.4	31.4	25	26.2	19.6	24.8	21.6	22	71	59	74	68	20.3	27	23.6	23.6	17.8	22.4	20.1	20.1
1989	9	22	32.7583	22.204	10.5543	23.6	29	24.4	25.4	20	23.2	21.6	21.6	72	62	78	71	21	24.7	24	23.2	18.3	20.9	20.4	19.9
1989	9	23	32.3167	22.1833	10.1333	23.2	33.2	27	27.6	20	24.8	23	22.6	75	51	72	66	21.3	25.8	25.5	24.2	18.5	21.6	21.4	20.5
1989	9	24	32.1333	22.132	10.0013	24.8	33	28.2	28.5	21.2	25	22.4	22.9	73	53	61	62	22.8	26.5	23.3	24.2	19.6	22	20	20.5
1989	9	25	32.2667	22.128	10.1387	25.4	26.8	23.4	24.8	22.2	22.2	19.6	21.3	76	67	71	71	24.7	23.8	20.3	22.9	20.9	20.3	17.8	19.6
1989	9	26	32.8667	22.2	10.6667	24.2	28.4	24.6	25.5	21.2	23.2	21.4	21.9	77	65	76	72	23.2	25.1	23.4	23.9	19.9	21.1	20	20.3
1989	9	27	32.8292	22.1375	10.6917	23.2	28.2	24.4	25	19.6	23	20.6	21.1	72	65	71	69	20.5	24.7	21.8	22.3	17.9	20.9	18.9	19.2
1989	9	28	32.4667	22.188	10.2787	23	30	24.6	25.5	19.6	24	21.4	21.7	73	61	76	70	20.6	25.9	23.4	23.3	18	21.7	20	19.9
1989	9	29	32.5083	22.168	10.3403	23.4	31.2	24.6	26	20.2	24.2	21	21.8	75	56	73	68	21.6	25.6	22.5	23.3	18.7	21.5	19.4	19.9
1989	9	30	33.0318	22.2042	10.8277	24.8	32	27.2	27.8	21.4	25	22.4	22.9	74	57	66	66	23.3	27.1	24	24.8	19.9	22.4	20.4	20.9
1989	10	1	33.0522	22.2042	10.848	23.4	32.2	29	28.4	20.2	25	22.6	22.6	75	56	58	63	21.6	27	23.3	23.9	18.7	22.4	19.9	20.3
1989	10	2	32.8391	22.204	10.6351	26	31.6	26.4	27.6	22.4	25.2	22	23.2	74	60	69	67	24.7	27.9	23.6	25.4	20.9	22.9	20.1	21.3
1989	10	3	32.6043	22.136	10.4683	24	29.6	25.2	26	21	23.2	22.2	22.1	77	59	77	71	22.9	24.3	24.8	24	19.7	20.6	21	20.4
1989	10	4	32.8435	22	10.8435	24.4	31.2	23.4	25.6	21.6	24.6	20	22.1	78	59	74	70	24	26.6	21.2	23.9	20.4	22.1	18.4	20.3
1989	10	5	32.6957	22.1792	10.5165	22.6	30.4	27.6	27	17.8	23.6	21.4	20.9	63	57	58	59	17.3	24.7	21.5	21.1	15.2	20.9	18.6	18.2
1989	10	6	32.2773	22.248	10.0293	25.2	32.6	27.8	28.3	22	24.8	22.4	23.1	76	53	63	64	24.4	26.2	23.6	24.7	20.7	21.9	20.1	20.9
1989	10	7	32.3273	22.0174	10.3099	25	32.4	28	28.4	22	25.2	22.6	23.3	77	56	63	66	24.5	27.4	23.9	25.3	20.8	22.6	20.4	21.2
1989	10	8	32.1261	21.9913	10.1348	25.4	33.2	27.6	28.5	22	25.4	22.8	23.4	75	54	67	65	24.2	27.4	24.6	25.4	20.6	22.6	20.9	21.3
1989	10	9	31.7304	22.26	9.47043	25	30.4	27.6	27.6	22.2	24.6	22.4	23.1	79	63	64	69	24.9	27.2	23.7	25.3	21.1	22.4	20.2	21.2
1989	10	10	32.0136	22.0708	9.9428	24.8	31	26.6	27.3	21.4	24	22.2	22.5	74	56	69	66	23.3	25.3	23.9	24.2	19.9	21.3	20.4	20.5
1989	10	11	32.1913	21.9375	10.2538	25	31.2	26	27	22.2	24.6	22.4	23.1	79	59	74	70	24.9	26.6	24.7	25.4	21.1	22.1	20.9	21.4
1989	10	12	32.0609	21.96	10.1009	22.8	32.2	24.6	26	19.6	26	20.4	22	75	62	69	68	20.7	29.6	21.2	23.8	18.1	23.9	18.5	20.1
1989	10	13	32.287	22.0217	10.2652	24.6	31.8	27.8	28	21	24.4	23.6	23	73	55	71	66	22.5	25.8	26.4	24.9	19.4	21.6	22	21
1989	10	14	32.5273	22.236	10.2913	25.2	32.2	27.4	28	22	25.2	23	23.4	76	57	69	67	24.4	27.5	25.2	25.7	20.7	22.7	21.2	21.5
1989	10	15	31.8913	22	9.8913	25.2	33	27.2	28.2	22.2	25.2	22.6	23.3	77	54	68	66	24.8	27	24.4	25.4	21	22.3	20.7	21.3
1989	10	16	31.8826	22.048	9.83461	25	32.6	27.4	28.1	22	25.2	22.8	23.3	77	55	68	67	24.5	27.2	24.8	25.5	20.8	22.5	20.9	21.4
1989	10	17	31.9478	21.956	9.99183	24.8	33.6	23.4	26.3	21.4	25.4	19.6	22.1	74	52	71	66	23.3	27.1	20.3	23.6	19.9	22.4	17.8	20
1989	10	18	31.3043	21.6833	9.62101	23.8	30	24.6	25.8	20.2	23.8	23.2	22.4	72	60	89	74	21.3	25.5	27.5	24.8	18.5	21.4	22.7	20.9
1989	10	19	31.6957	21.96	9.73565	24.4	32.2	23.4	25.9	23.2	25	20.2	22.8	90	56	75	74	27.6	27	21.6	25.4	22.7	22.4	18.7	21.3
1989	10	20	31.6136	21.832	9.78164	25.6	32	24.4	26.6	22	25	20.6	22.5	73	57	71	67	24.1	27.1	21.8	24.3	20.5	22.4	18.9	20.6
1989	10	21	31.6	21.772	9.828	25	31.2	26.6	27.4	21.6	24.8	22.6	23	74	60	71	69	23.6	27.1	24.8	25.2	20.1	22.4	21	21.2
1989	10	22	31.9957	21.736	10.2597	25	32.4	26.4	27.5	22	25.2	22.6	23.3	77	56	73	69	24.5	27.4	24.9	25.6	20.8	22.6	21.1	21.5
1989	10	23	31.8522	21.9417	9.91051	24.8	32	28	28.2	21.2	25.4	24	23.5	73	59	72	68	22.8	28.1	27.2	26.1	19.6	23	22.5	21.7
1989	10	24	31.5913	22.1	9.4913	26	31.6	25.2	27	22.2	24.8	21.6	22.9	72	58	73	68	24.3	26.9	23.5	24.9	20.6	22.3	20.1	21
1989	10	25	31.3818	21.752	9.62982	24.4	30	27.8	27.5	21.2	24.2	22.2	22.5	76	62	62	67	23.1	26.4	23.1	24.2	19.8	22	19.8	20.5
1989	10	26	31.9609	21.988	9.97287	25	32	27.2	27.9	22	24.8	23	23.3	77	56	70	68	24.5	26.6	25.4	25.5	20.8	22.1	21.3	21.4
1989	10	27	32.087	22.176	9.91096	25.4	31.6	27	27.8	22.2	25	22.4	23.2	76	59	68	68	24.7	27.4	24.1	25.4	20.9	22.6	20.5	21.3
1989	10	28	31.7091	22.15	9.55909	23.8	31.2	25.2	26.4	20	24.8	22.2	22.3	71	60	77	69	20.9	27.1	24.8	24.3	18.2	22.4	21	20.5
1989	10	29	31.2348	21.988	9.24678	23.8	30.2	22.4	24.7	19.6	24.4	17.2	20.4	68	62	60	64	20.1	26.8	16.2	21	17.6	22.2	14.3	18
1989	10	30	31.0696	21.9333	9.13623	24.8	30.6	24.8	26.3	20.6	23.4	20.4	21.5	69	55	67	64	21.5	24.1	21.1	22.2	18.7	20.5	18.4	19.2
1989	10	31	31.2545	22.0583	9.19621	24	29	26.2	26.4	20.2	22.4	21.2	21.3	71	57	64	64	21.2	22.8	21.9	22	18.4	19.6	19	19
1989	11	1	31.7478	22.0292	9.71866	25.2	30.6	26.2	27.1	22	24.4	22.6	23	76	60	74	70	24.4	26.5	25.1	25.3	20.7	22.1	21.1	21.3
1989	11	2	31.513	21.925	9.58804	24	30	25.4	26.2	20.2	23	22.6	21.9	71	56	79	69	21.2	23.5	25.6	23.4	18.4	20.1	21.5	20
1989	11	3	31.7261	21.65	10.0761	24.6	30	26.6	27	21.4	23.2	22	22.2	76	57	67	67	23.4	24	23.4	23.6	20	20.4	20.1	20.2
1989	11	4	31.6565	22.013	9.64348	25	32.4	27	27.9	22.2	24.8	23	23.3	79	54	72	68	24.9	26.4	25.5	25.6	21.1	22	21.4	21.5
1989	11	5	32.0273	22.0667	9.96061	25.6	31.2	27.2	27.8	22	24.6	23.2	23.3	73	59	72	68	24.1	26.6	25.8	25.5	20.5	22.1	21.6	21.4
1989	11	6	31.5739	22.232	9.34191	23.8	31.6	26.6	27.1	20.2	25	22.4	22.5	72	59	70	67	21.3	27.4	24.4	24.4	18.5	22.6	20.7	20.6
1989	11	7	31.7783	22.3375	9.44076	25	32	26.6	27.5	22.6	25.2	22.2	23.3	82	58	69	69	25.9	27.6	23.9	25.8	21.6	22.7	20.4	21.6
1989	11	8	31.6826	22.244	9.43861	24.8	32.2	28	28.3	21.4	25.4	23	23.3	74	58	66	66	23.3	28	24.8	25.4	19.9	23	21	21.3
1989	11	9	31.8174	21.952	9.86539	23	31.4	25	26.1	19.6	24.8	21.6	22	73	59	74	69	20.6	27	23.6	23.7	18	22.4	20.1	20.2
1989	11	10	32.2091	22.248	9.96109	23	30.2	27	26.8	19.8	23.6	21.8	21.7	75	58	64	66	21	24.8	22.7	22.9	18.3	21	19.6	19.6
1989	11	11	31.9435	22.196	9.74748	24.8	32.2	27.4	28	21.4	25.2	22.6	23.1	74	57	67	66	23.3	27.5	24.3	25	19.9	22.7	20.6	21.1
1989	11	12	31.9174	22.0043	9.91304	25	31.6	27.2	27.8	22.2	24.6	22	22.9	79	57	64	66	24.9	26.4	23.1	24.8	21.1	22	19.8	20.9
1989	11	13	31.7913	22.2375	9.5538	24	31	26.8	27.1	21.2	24.6	22.4	22.7	78	60	69	69	23.4	26.8	24.2	24.8	20	22.2	20.6	20.9
1989	11	14	31.6818	21.9417	9.74015	24.6	31.2	27	27.5	21.2	24.8	22.4	22.8	74	60	68	67	23	27.1	24.1	24.7	19.7	22.4	20.5	20.9
1989	11	15	31.8826	22.1083	9.77428	25	34.4	27.4	28.5	22	25	22.8	23.3	77	47	68	64	24.5	25.6	24.8	24.9	20.8	21.5	20.9	21.1
1989	11	16	31.6826	22.1667	9.51594	25	31.6	27.4	27.9	22	24.4	22.6	23	77	56	67	67	24.5	25.9	24.3	24.9	20.8	21.7	20.6	21
1989	11	17	31.7174	22.0087	9.7087	24.8	30	27.4	27.4	21.6	24	22.4	22.7	76	61	65	67	23.7	25.9	23.8	24.5	20.2	21.7	20.3	20.8
1989	11	18	31.3174	22.1542	9.16322	25.2	30.4	26.6	27.2	22	24	22.2	22.7	76	59	69	68	24.4	25.7	23.9	24.6	20.7	21.5	20.4	20.9
1989	11	19	31.5227	22.012	9.51073	24.6	32.2	26.8	27.6	21.2	24.8	22	22.7	74	55	66	65	23	26.5	23.3	24.3	19.7	22	20	20.6
1989	11	20	32.1619	22.076	10.0859	24.8	32.6	27.8	28.3	21.4	25	22.6	23	74	54	64	64	23.3	26.7	24	24.7	19.9	22.2	20.5	20.9
1989	11	21	31.8455	22.144	9.70145	24.6	31.2	28.2	28.1	21	24.4	23	22.8	73	58	65	65	22.5	26.1	24.7	24.5	19.4	21.8	20.9	20.7
1989	11	22	32.0304	22.1875	9.84293	24	31.6	28	27.9	20.8	24.4	23	22.7	75	56	66	66	22.5	25.9	24.8	24.4	19.4	21.7	21	20.7
1989	11	23	31.5864	22.0261	9.56028	25.2	31.6	26.4	27.4	21.6	24.6	22.8	23	73	57	74	68	23.5	26.4	25.4	25.1	20.1	22	21.4	21.1
1989	11	24	31.5714	21.7667	9.80476	25.6	33.4	27.6	28.6	22.4	25.2	23	23.5	76	52	68	65	25	26.7	25.1	25.6	21.1	22.2	21.2	21.5
1989	11	25	31.4	22.052	9.348	24.6	32	25.4	26.9	21.4	24.6	22.2	22.7	76	55	76	69	23.4	26.1	24.7	24.7	20	21.8	20.9	20.9
1989	11	26	31.4174	21.9792	9.43822	23.2	31.6	25	26.2	18.8	24.4	21.6	21.6	66	56	74	66	18.8	25.9	23.6	22.8	16.6	21.7	20.1	19.5
1989	11	27	31.7087	22.3042	9.40453	24.4	31.8	26.6	27.4	21.2	24.6	22.4	22.7	76	56	70	67	23.1	26.3	24.4	24.6	19.8	21.9	20.7	20.8
1989	11	28	31.8174	21.9083	9.90906	24.6	32.4	28.2	28.4	21.2	25.2	23	23.1	74	56	65	65	23	27.4	24.7	25	19.7	22.6	20.9	21.1
1989	11	29	31.9304	21.728	10.2024	24.6	32	27.4	27.9	21.4	25.2	22.8	23.1	76	58	68	67	23.4	27.6	24.8	25.3	20	22.7	20.9	21.2
1989	11	30	31.3652	21.628	9.73722	24.6	31.6	27.2	27.7	21.2	25	22.4	22.9	74	59	66	67	23	27.4	24	24.8	19.7	22.6	20.4	20.9
1989	12	1	31.7045	21.6391	10.0654	24.2	32	24.6	26.4	21.4	25	21	22.5	78	57	73	69	23.7	27.1	22.5	24.4	20.2	22.4	19.4	20.7
1989	12	2	31.7	21.7125	9.9875	23.4	29.6	24.8	25.6	19.2	23.6	21.4	21.4	68	61	74	68	19.5	25.2	23.3	22.7	17.1	21.2	19.9	19.4
1989	12	3	31.2261	21.9696	9.25652	24.4	30.2	26.2	26.8	20.8	24	22.4	22.4	73	60	72	68	22.2	25.8	24.6	24.2	19.2	21.6	20.8	20.5
1989	12	4	31.2565	21.625	9.63152	23	29.6	23.4	24.9	18.6	23.4	22.2815	22.4654	66	60	74.9259	71.4231	18.6	24.8	24.6926	24.6346	16.3	20.9	20.7963	20.7154
1989	12	5	31.8409	21.5083	10.3326	23	29.8	26.2	26.3	17.8	23.4	22.6	21.3	61	59	74	64	17	24.6	25.1	22.2	15	20.8	21.1	19
1989	12	6	31.4591	21.8	9.65909	25	31.6	26.8	27.5	21.6	24.4	22.6	22.9	74	56	70	67	23.6	25.9	24.7	24.7	20.1	21.7	20.9	20.9
1989	12	7	31.7478	21.825	9.92283	22.2	31.4	26.2	26.5	19.4	24.6	22.4	22.1	77	58	72	69	20.7	26.5	24.6	23.9	18.1	22.1	20.8	20.3
1989	12	8	31.7043	21.9783	9.72609	23.6	31	25.8	26.5	20.2	24.4	21.6	22.1	74	59	69	67	21.5	26.3	23.1	23.6	18.6	21.9	19.8	20.1
1989	12	9	31.9273	21.7208	10.2064	24	32.2	26.8	27.5	21.4	24.6	22.4	22.8	80	54	69	68	23.8	26	24.2	24.7	20.3	21.7	20.6	20.9
1989	12	10	31.9435	21.8391	10.1043	23	31.8	26.4	26.9	19.6	24.6	22.2	22.1	73	56	70	66	20.6	26.3	24	23.6	18	21.9	20.4	20.1
1989	12	11	32.2	21.7208	10.4792	23.2	32	26.6	27.1	19.8	25	22.6	22.5	73	57	71	67	20.9	27.1	24.8	24.3	18.2	22.4	21	20.5
1989	12	12	32.2478	21.5957	10.6522	23.2	32.4	26.8	27.3	19.6	25.2	22.4	22.4	72	56	69	66	20.5	27.4	24.2	24	17.9	22.6	20.6	20.3
1989	12	13	32.2955	21.675	10.6205	23.6	32.2	26.4	27.1	20.2	25	22.2	22.5	74	56	70	67	21.5	27	24	24.2	18.6	22.4	20.4	20.5
1989	12	14	32.1682	21.7458	10.4223	23	32	26.2	26.9	18.6	25	22	21.9	66	57	70	64	18.6	27.1	23.7	23.1	16.3	22.4	20.2	19.7
1989	12	15	32.1783	21.6364	10.5419	22.6	31.4	25.8	26.4	18.6	24.8	22	21.8	69	59	72	67	18.8	27	24	23.3	16.6	22.4	20.4	19.8
1989	12	16	31.8261	21.1875	10.6386	23.8	31.6	26	26.9	21	24.6	22.2	22.6	78	57	72	69	23	26.4	24.3	24.6	19.8	22	20.6	20.8
1989	12	17	31.6783	21.3136	10.3646	23.6	31	26.4	26.9	20	24.4	22.4	22.3	72	59	71	67	21	26.3	24.5	23.9	18.3	21.9	20.8	20.3
1989	12	18	32.0391	21.4042	10.635	20.6	31.8	27	26.6	17.6	24.4	22.8	21.6	75	55	70	67	18.2	25.8	25	23	16	21.6	21.1	19.6
1989	12	19	32.3348	21.475	10.8598	23	32.2	26.6	27.1	19.6	24.8	22.4	22.3	73	55	70	66	20.6	26.5	24.4	23.8	18	22	20.7	20.2
1989	12	20	31.8087	21.7696	10.0391	22.4	31	26.8	26.8	18.6	24.6	22.2	21.8	70	60	67	66	19	26.8	23.8	23.2	16.7	22.2	20.3	19.7
1989	12	21	32.4391	21.4682	10.9709	22.8	31.6	27.2	27.2	19	24.8	23	22.3	70	58	70	66	19.5	26.9	25.4	23.9	17.1	22.3	21.3	20.2
1989	12	22	32.687	21.2364	11.4506	20.8	32.4	26.8	26.7	17.2	25	22.6	21.6	70	55	70	65	17.3	26.9	24.7	22.9	15.2	22.3	20.9	19.5
1989	12	23	32.5348	21.3478	11.187	22.2	31.6	26.2	26.6	18.2	24.4	22.2	21.6	68	56	71	65	18.3	25.9	24.2	22.8	16.1	21.7	20.5	19.4
1989	12	24	32.0913	21.2292	10.8621	23	31.8	26.2	26.8	20.2	24.6	22.4	22.4	78	56	72	69	21.8	26.3	24.6	24.2	18.9	21.9	20.8	20.5
1989	12	25	32.5522	21.0957	11.4565	22.8	31.2	27	27	17.6	24.6	23	21.7	60	59	72	64	16.7	26.6	25.5	23	14.7	22.1	21.4	19.4
1989	12	26	32.6304	21.0708	11.5596	22.4	32	26.6	26.9	17.2	25	22.4	21.5	60	57	70	62	16.2	27.1	24.4	22.6	14.3	22.4	20.7	19.1
1989	12	27	32.3043	21.2739	11.0304	22.4	32.4	27.2	27.3	20.6	25.2	23	22.9	85	56	70	71	23.1	27.4	25.4	25.3	19.8	22.6	21.3	21.2
1989	12	28	32.6591	21.3565	11.3026	22	31.8	27	27	17.2	24.6	23	21.6	62	56	72	63	16.5	26.3	25.5	22.7	14.5	21.9	21.4	19.3
1989	12	29	32.5609	21.2783	11.2826	21	31.8	26.8	26.6	17	24.6	22.4	21.3	67	56	69	64	16.8	26.3	24.2	22.4	14.8	21.9	20.6	19.1
1989	12	30	32.613	21.1917	11.4214	22.2	32.4	27.2	27.3	18.4	25	23.4	22.3	70	55	73	66	18.7	26.9	26.3	24	16.4	22.3	21.9	20.2
1989	12	31	32.8	21.1261	11.6739	23	32	27.4	27.5	19.4	24.6	23.4	22.5	72	55	72	66	20.2	26.1	26.2	24.2	17.7	21.8	21.8	20.4

## Sheet: 1990
			Temperature			Temperature				Temperature				Relative Humidity				Pressure				Dew temperature
Year	Month	Day	Maximum	Minimum	Max-Min	1899-12-31 07:00:00	1899-12-31 13:00:00	1899-12-31 19:00:00	Average	1899-12-31 01:00:00	1899-12-31 13:00:00	1899-12-31 19:00:00	Average	1899-12-31 01:00:00	1899-12-31 13:00:00	1899-12-31 19:00:00	Average	1899-12-31 07:00:00	1899-12-31 13:00:00	1899-12-31 19:00:00	Average	1899-12-31 07:00:00	1899-12-31 13:00:00	1899-12-31 19:00:00	Average		Month	Taverage	Hraverage
1990	1	1	33.2826	21.2042	12.0784	23.6	32.4	26	27	20.2	24.8	22.6	22.5	74	54	75	68	21.5	26.4	25.2	24.3	18.6	22	21.2	20.6		January	27.1374	68.1129
1990	1	2	33.113	20.775	12.338	23.4	32	26.6	27.1	19.8	24.6	22.4	22.3	72	55	70	66	20.8	26.1	24.4	23.7	18.1	21.8	20.7	20.2		February	26.9929	68.1786
1990	1	3	33.087	21.136	11.951	23	32.2	26.4	27	19.8	25	22.2	22.3	75	56	70	67	21	27	24	24	18.3	22.4	20.4	20.4		March	28.2022	62.5891
1990	1	4	32.7667	21.1583	11.6083	23.2	32.2	26.2	27	20	24.8	22	22.3	75	55	70	67	21.3	26.5	23.7	23.8	18.5	22	20.2	20.3		April	28.4133	64.0667
1990	1	5	32.7957	21.0833	11.7123	23.2	31.6	26.6	27	21.2	24.4	22.6	22.7	84	56	71	70	23.9	25.9	24.8	24.9	20.3	21.7	21	21		May	28.1258	65.9355
1990	1	6	32.9217	21.0083	11.9134	22.8	31.4	26.8	26.9	20	24.2	22.6	22.3	78	56	70	68	21.6	25.5	24.7	23.9	18.7	21.4	20.9	20.3		June	28.47	66.3769
1990	1	7	33.0292	21.2167	11.8125	21.6	32.2	26.8	26.9	18.4	25	22.2	21.9	74	56	67	66	19.1	27	23.8	23.3	16.8	22.4	20.3	19.8		July	29.1032	65
1990	1	8	32.9833	20.95	12.0333	22.6	32.2	26.4	26.9	19.4	25.2	22.2	22.3	75	57	70	67	20.4	27.5	24	24	17.9	22.7	20.4	20.3		August	28.8	66.1935
1990	1	9	32.9913	21.0667	11.9246	22.4	31.8	26.6	26.9	19.6	24.6	22.4	22.2	78	56	70	68	21	26.3	24.4	23.9	18.3	21.9	20.7	20.3		September	27.8967	66.3667
1990	1	10	33.3375	21.2167	12.1208	22	32	26.4	26.7	19.2	25	22.6	22.3	77	57	73	69	20.4	27.1	24.9	24.2	17.8	22.4	21.1	20.4		October	26.2774	70.5484
1990	1	11	33.4083	21.276	12.1323	21.6	32.6	27.2	27.1	18.4	25.2	23	22.2	74	55	70	67	19.1	27.2	25.4	23.9	16.8	22.5	21.3	20.2		November	26.7168	71.4653
1990	1	12	33.0652	21.1478	11.9174	22.4	32.4	27	27.2	19.8	25	23	22.6	79	55	72	69	21.4	26.9	25.5	24.6	18.6	22.3	21.4	20.8		December	26.3252	71.5012
1990	1	13	33.5708	20.92	12.6508	22.2	32.8	27.2	27.4	19.6	25.2	23	22.6	79	55	70	68	21.1	27.1	25.4	24.5	18.4	22.4	21.3	20.7
1990	1	14	33.5417	21.2083	12.3333	22.4	32.8	26.6	27.1	19.6	25.4	22.8	22.6	78	56	73	69	21	27.6	25.3	24.6	18.3	22.7	21.3	20.8
1990	1	15	33.2522	21.08	12.1722	22.6	32.2	26.2	26.8	19.6	25	23	22.5	76	56	77	70	20.9	27	26	24.6	18.2	22.4	21.7	20.8
1990	1	16	33.3	21.012	12.288	22	31.4	26.2	26.5	18.4	24.6	23	22	71	58	77	68	18.8	26.5	26	23.8	16.6	22.1	21.7	20.1
1990	1	17	33.8261	20.9333	12.8928	22.4	30.6	26.4	26.5	19.6	24.6	23	22.4	78	62	75	71	21	27	25.9	24.6	18.3	22.4	21.7	20.8
1990	1	18	33.725	21.075	12.65	22.4	32.6	27.4	27.4	19.2	25	23.2	22.5	74	54	70	66	20.2	26.7	25.7	24.2	17.6	22.2	21.5	20.5
1990	1	19	33.775	20.9609	12.8141	23.2	33	28.8	28.5	21.2	26.2	23.6	23.7	84	59	65	69	23.9	29.6	25.7	26.4	20.3	23.9	21.6	21.9
1990	1	20	33.3417	21.0478	12.2938	22.6	32.4	27.8	27.6	19.8	25.2	23.4	22.8	78	56	69	68	21.3	27.4	25.9	24.9	18.5	22.6	21.7	20.9
1990	1	21	34.0375	21.1565	12.881	23.2	32.2	27	27.4	20.2	25	23	22.7	76	56	72	68	21.7	27	25.5	24.7	18.8	22.4	21.4	20.9
1990	1	22	33.7125	21.0917	12.6208	23.8	31.6	26.4	27	20.4	24.6	23.2	22.7	74	57	77	69	21.8	26.4	26.3	24.8	18.8	22	22	20.9
1990	1	23	33.7292	21.2875	12.4417	23	31.4	26.6	26.9	20.6	24.4	23.4	22.8	81	57	77	71	22.7	26	26.7	25.1	19.5	21.7	22.2	21.1
1990	1	24	33.7261	21.18	12.5461	22.4	32	26.8	27	19.6	24.2	23.6	22.5	78	53	77	69	21	25.1	27	24.4	18.3	21.2	22.4	20.6
1990	1	25	33.9417	21.0348	12.9069	23.6	33.4	26.8952	27.46	20.2	25.2	24	23.1	74	52	68	64.5	21.5	26.7	23.744	23.3083	18.6	22.2	20.208	19.8583
1990	1	26	34.113	21.0304	13.0826	23.6	32.8	27.6	27.9	20.4	25	23.2	22.9	75	54	69	66	21.9	26.6	25.6	24.7	18.9	22.1	21.5	20.8
1990	1	27	34.0042	20.7522	13.252	23.6	33.4	27.8	28.1	20.2	25.6	23.4	23.1	74	54	69	66	21.5	27.8	25.9	25	18.6	22.8	21.7	21
1990	1	28	33.5318	20.8391	12.6927	23	31.6	26.6	27	20.2	24.4	23	22.5	78	56	74	69	21.8	25.9	25.7	24.5	18.9	21.7	21.6	20.7
1990	1	29	33.9042	21.0238	12.8804	22	31.4	26.2	26.5	19.6	24.4	22.8	22.3	80	57	75	71	21.2	26	25.5	24.3	18.5	21.7	21.4	20.6
1990	1	30	33.9625	21.1565	12.806	23	32	27	27.3	20.2	24.8	23.4	22.8	78	56	74	69	21.8	26.6	26.4	25	18.9	22.1	22	21
1990	1	31	34.2435	21.0773	13.1662	23.4	32.2	26.6	27.2	20.2	25	22.8	22.7	75	56	73	68	21.6	27	25.3	24.6	18.7	22.4	21.3	20.8
1990	2	1	34.325	20.9391	13.3859	23.4	32.2	26.4	27.1	21	25	23.2	23.1	81	56	77	71	23.3	27	26.3	25.5	20	22.4	22	21.4
1990	2	2	34.3739	20.9522	13.4217	23.6	31.4	27	27.3	22.2	24.4	23	23.2	89	57	72	72	25.8	26	25.5	25.8	21.6	21.7	21.4	21.6
1990	2	3	34.3957	21.0955	13.3002	22.8	31.6	27	27.1	20.2	24.8	23.2	22.7	79	58	73	70	22	26.9	26	24.9	19	22.3	21.7	21
1990	2	4	34.1609	21.1227	13.0381	23.2	32.2	26.2	27	20.6	25	22.6	22.7	79	56	74	70	22.6	27	25.1	24.9	19.4	22.4	21.1	21
1990	2	5	34.3542	21.3136	13.0405	23	28.6	25.2	25.5	20.2	23	21.4	21.5	78	63	72	71	21.8	24.5	23	23.1	18.9	20.7	19.8	19.8
1990	2	6	34.7522	21.3609	13.3913	22.8	30.2	25.6	26	19.6	23.4	21.6	21.5	75	57	71	67	20.7	24.4	23.2	22.8	18.1	20.7	19.9	19.5
1990	2	7	34.3375	21.5609	12.7766	23	31	25.8	26.4	20.4	24.2	21.6	22.1	79	57	69	69	22.3	25.8	23.1	23.7	19.2	21.6	19.8	20.2
1990	2	8	34.05	21.5304	12.5196	22.4	31.2	26	26.4	19.4	24.4	22.2	22	76	58	72	69	20.6	26.1	24.3	23.7	18	21.8	20.6	20.1
1990	2	9	34.1182	21.4609	12.6573	22.2	34.6	27.2	27.8	19.2	25.2	23.6	22.7	76	47	74	66	20.3	26	26.8	24.3	17.7	21.7	22.2	20.6
1990	2	10	34.2667	21.5739	12.6928	23	35	28.2	28.6	20	27.2	23.6	23.6	76	55	68	67	21.4	31	26.1	26.2	18.6	24.6	21.8	21.7
1990	2	11	34.7591	21.3818	13.3773	23.2	33.2	26.6	27.4	20.2	25	22.2	22.5	76	52	69	66	21.7	26.4	23.9	24	18.8	22	20.4	20.4
1990	2	12	34.7261	21.5043	13.2217	23	34.4	27	27.9	20	25.2	23	22.7	76	48	72	65	21.4	26.1	25.5	24.3	18.6	21.8	21.4	20.6
1990	2	13	34.3542	21.5304	12.8237	23	32.6	26.4	27.1	20.2	25	23	22.7	78	54	75	69	21.8	26.7	25.9	24.8	18.9	22.2	21.7	20.9
1990	2	14	34.2182	21.4875	12.7307	22.4	32.2	26.2	26.8	19.2	25	23.2	22.5	74	56	78	70	20.2	27	26.5	24.5	17.6	22.4	22	20.7
1990	2	15	34.7348	21.3708	13.3639	22.4	32	27	27.1	19.4	24.8	23.2	22.5	76	56	73	68	20.6	26.6	26	24.4	18	22.1	21.7	20.6
1990	2	16	34.8917	21.0417	13.85	22	32.2	27.6	27.4	19.4	25.2	23.4	22.7	79	57	71	69	20.8	27.5	26	24.8	18.2	22.7	21.8	20.9
1990	2	17	35.0417	21.2792	13.7625	21.8	34	26.8	27.3	18.2	25.4	22.6	22.1	71	51	70	64	18.6	26.9	24.7	23.4	16.3	22.3	20.9	19.8
1990	2	18	34.7708	21.2917	13.4792	22.2	33.6	26.4	27.1	19.4	25.2	23	22.5	77	51	75	68	20.7	26.6	25.9	24.4	18.1	22.1	21.7	20.6
1990	2	19	34.3957	21.1708	13.2248	22.2	34	28.2	28.2	19.2	26	23	22.7	76	53	65	65	20.3	28.4	24.7	24.5	17.7	23.2	20.9	20.6
1990	2	20	34.5167	21.1583	13.3583	22.6	33	27.4	27.6	19.4	26.2	23	22.9	75	59	69	68	20.4	29.6	25.2	25.1	17.9	23.9	21.2	21
1990	2	21	34.8667	21.4	13.4667	23.2	32.8	26.4	27.2	19.8	26	23.2	23	73	59	77	70	20.9	29.2	26.3	25.5	18.2	23.6	22	21.3
1990	2	22	35.3667	21.4043	13.9623	23	32.2	26.2	26.9	19.6	25.2	23	22.6	73	57	77	69	20.6	27.5	26	24.7	18	22.7	21.7	20.8
1990	2	23	35.15	21.2261	13.9239	22.6	34.2	26	27.2	19.2	25.6	22.6	22.5	73	51	75	66	20	27.2	25.2	24.2	17.5	22.5	21.2	20.4
1990	2	24	34.975	21.8083	13.1667	22.4	33.2	25.6	26.7	19.4	26.2	22.2	22.6	76	58	75	70	20.6	29.5	24.5	24.9	18	23.8	20.8	20.9
1990	2	25	34.6625	21.6783	12.9842	21.4	30.4	24.4	25.1	18.2	23.6	20.4	20.7	74	57	70	67	18.8	24.7	21.4	21.6	16.5	20.9	18.6	18.7
1990	2	26	34.7826	21.7417	13.0409	21	31.2	25	25.5	17.8	24.4	22	21.4	74	58	77	70	18.3	26.1	24.5	23	16.1	21.8	20.8	19.6
1990	2	27	34.5826	21.7435	12.8391	22.2	32	27.4	27.3	19.6	24.8	22.6	22.3	79	56	67	67	21.1	26.6	24.3	24	18.4	22.1	20.6	20.4
1990	2	28	34.9174	21.6333	13.2841	21.8	31.6	26.8	26.8	17.6	24.6	23.2	21.8	67	57	74	66	17.4	26.4	26.1	23.3	15.3	22	21.8	19.7
1990	3	1	34.9773	21.5095	13.4677	23	34	28.4	28.5	20	25.2	23.6	22.9	76	50	67	64	21.4	26.3	26	24.6	18.6	21.9	21.7	20.8
1990	3	2	34.8136	21.7455	13.0682	22.2	33.5429	28.8	28.3667	19.6	25.0174	22.6	22.9348	79	50.6522	59	65.2609	21.1	26.2174	23.4	24.6739	18.4	21.6652	20	20.6826
1990	3	3	34.6	20.2	14.4	22.2	34.4	29.6	29	19.4	24.6	23	22.3	77	45	57	60	20.7	24.6	23.8	23	18.1	20.8	20.3	19.7
1990	3	4	34	20.4	13.6	23.2	31.8	26.6	27	20.4	23.6	22.8	22.3	78	51	73	67	22.1	23.8	25.3	23.7	19.1	20.3	21.3	20.2
1990	3	5	33.4	22.2	11.2	24.2	32	27.6	27.9	21.4	24	22.6	22.7	78	52	65	65	23.7	24.6	24.2	24.2	20.2	20.9	20.5	20.5
1990	3	6	34.2	22	12.2	23.2	33.6	28.2	28.3	19.8	24.4	23	22.4	73	47	65	62	20.9	24.6	24.7	23.4	18.2	20.8	20.9	20
1990	3	7	35.6	21.6	14	22.6	34.4	28.8	28.6	18.4	24.6	23	22	67	45	61	58	18.4	24.6	24.3	22.4	16.2	20.8	20.6	19.2
1990	3	8	33.2	19.4	13.8	23	32.4	26.8	27.3	19.6	24	22.2	21.9	73	50	67	64	20.6	24.4	23.8	22.9	18	20.7	20.3	19.6
1990	3	9	33	20.6	12.4	23.8	31.8	27.6	27.7	20	24	23	22.3	71	53	68	64	20.9	24.8	25.1	23.6	18.2	20.9	21.2	20.1
1990	3	10	33.6	20	13.6	24	33	26.6	27.5	21.8	25	22.4	23.1	83	53	70	68	24.7	26.5	24.4	25.2	20.9	22	20.7	21.2
1990	3	11	32.4	20.4	12	24	31.6	26.8	27.3	21.2	24	22.2	22.5	78	54	67	66	23.4	24.9	23.8	24	20	21	20.3	20.4
1990	3	12	34.2	21.2	13	24.4	33.2	28.6	28.7	21.4	24	22.4	22.6	77	47	59	61	23.5	23.9	23.1	23.5	20.1	20.3	19.8	20.1
1990	3	13	34.8	23.8	11	24	33.6	28	28.4	21.2	24.2	22	22.5	78	46	60	61	23.4	24.1	22.5	23.3	20	20.5	19.4	20
1990	3	14	35.2	23.6	11.6	24	34.4	29.2	29.2	21	25	23	23	77	47	59	61	22.9	25.6	24.1	24.2	19.7	21.5	20.5	20.5
1990	3	15	33.8	23.8	10	24.2	33.2	28.2	28.5	21.2	24	22.8	22.7	77	47	63	62	23.2	23.9	24.2	23.8	19.9	20.3	20.6	20.3
1990	3	16	34.2	23.4	10.8	24	33	28.2	28.4	21	24	22.6	22.5	77	48	62	62	22.9	24	23.8	23.6	19.7	20.4	20.3	20.1
1990	3	17	35.2	23	12.2	24.2	34.2	28.4	28.8	20.8	24.6	22.4	22.6	74	46	60	60	22.4	24.7	23.2	23.4	19.3	20.9	19.9	20
1990	3	18	32.6	23.2	9.4	23.8	31.2	27.6	27.5	20	23.2	21.6	21.6	71	51	59	60	20.9	23.2	21.9	22	18.2	19.9	19	19
1990	3	19	34.4	23	11.4	23.8	33	26.8	27.6	19.8	24	22.6	22.1	70	48	70	62	20.5	24	24.7	23.1	17.9	20.4	20.9	19.7
1990	3	20	34	22.6	11.4	23.2	33.2	27	27.6	21	24.4	22	22.5	82	49	65	65	23.4	24.8	23.2	23.8	20	21	19.9	20.3
1990	3	21	31.2	23	8.2	24	30.4	27.6	27.4	20.6	23.8	21.6	22	74	58	59	64	22.1	25.2	21.9	23	19.1	21.2	19	19.7
1990	3	22	34.2	23.2	11	24	33.2	28.4	28.5	20.8	24.4	22.6	22.6	75	49	61	62	22.5	24.8	23.7	23.7	19.4	21	20.2	20.2
1990	3	23	34	23.2	10.8	23.8	32.6	28	28.1	19.8	24	22.6	22.1	70	49	63	61	20.5	24.3	23.9	22.9	17.9	20.6	20.4	19.6
1990	3	24	34.4	23.4	11	24	33.4	28.2	28.5	21.2	24.2	23	22.8	78	47	65	63	23.4	24.2	24.7	24.1	20	20.6	20.9	20.5
1990	3	25	35	23.6	11.4	24.6	34	27.8	28.5	21.4	24.6	22.6	22.9	76	47	64	62	23.4	24.8	24	24.1	20	21	20.5	20.5
1990	3	26	30.6	23.6	7	24	29.8	27	27	21.4	23.2	22	22.2	80	58	65	67	23.8	24.1	23.2	23.7	20.3	20.5	19.9	20.2
1990	3	27	33.2	23	10.2	23.8	32.4	28	28	19.8	24	23	22.3	70	50	66	62	20.5	24.4	24.8	23.2	17.9	20.7	21	19.9
1990	3	28	35.2	23	12.2	23.6	34.2	27.4	28.1	20.2	24.4	22.6	22.4	74	45	67	62	21.5	24.2	24.3	23.3	18.6	20.6	20.6	19.9
1990	3	29	35.6	22.6	13	23.6	34.4	28.2	28.6	20.4	24.6	23.2	22.7	75	45	66	62	21.9	24.6	25.2	23.9	18.9	20.8	21.2	20.3
1990	3	30	37.4	22.4	15	24	36.2	30	30	21	26.2	22.8	23.3	77	46	54	59	22.9	27.5	23.1	24.5	19.7	22.7	19.8	20.7
1990	3	31	36.6	22.8	13.8	24.4	34.6	29.4	29.4	21.2	24.4	23	22.9	76	44	58	59	23.1	23.9	23.9	23.7	19.8	20.4	20.4	20.2
1990	4	1	36.6	23.4	13.2	24.8	34.8	25.6	27.7	21.4	25.2	22	22.9	74	46	73	65	23.3	25.8	24.1	24.4	19.9	21.6	20.5	20.7
1990	4	2	33.6	23.2	10.4	24	32.6	24.4	26.3	20.8	24.2	21.2	22.1	75	50	76	67	22.5	24.7	23.1	23.4	19.4	20.9	19.8	20
1990	4	3	34.6	23.4	11.2	24.6	33.2	27.4	28.1	21.2	24	22.2	22.5	74	47	64	62	23	23.9	23.4	23.4	19.7	20.3	20	20
1990	4	4	31.4	23.6	7.8	24.8	30.4	27	27.3	21.2	23	21.6	21.9	73	54	63	63	22.8	23.3	22.3	22.8	19.6	19.9	19.2	19.6
1990	4	5	33	22.8	10.2	23.6	32.2	27	27.5	20.2	24	22.6	22.3	74	51	69	65	21.5	24.5	24.6	23.5	18.6	20.8	20.8	20.1
1990	4	6	35.8	23.4	12.4	25	34.4	26.4	28	23.2	24.6	22.2	23.3	86	45	70	67	27.3	24.6	24	25.3	22.5	20.8	20.4	21.3
1990	4	7	35.4	24	11.4	25	34	25.4	27.5	21.6	25.2	22	22.9	74	50	75	66	23.6	26.3	24.2	24.7	20.1	21.9	20.6	20.9
1990	4	8	35.4	23.2	12.2	24.8	34.2	27.6	28.5	21.6	25	23	23.2	76	48	68	64	23.7	25.7	25.1	24.8	20.2	21.5	21.2	21
1990	4	9	33.6	23.6	10	25	32.2	26.8	27.7	22	24.4	22.6	23	77	53	70	67	24.5	25.5	24.7	24.9	20.8	21.4	20.9	21
1990	4	10	34.6	22.4	12.2	24	33	30.2	29.4	21.4	24.8	23	23.1	80	52	55	62	23.8	26	23.4	24.4	20.3	21.7	20	20.7
1990	4	11	36	23	13	24.2	35.4	30.2	30	21.6	25.2	24	23.6	80	44	60	61	24.1	25.4	25.8	25.1	20.5	21.4	21.6	21.2
1990	4	12	35	23.2	11.8	24.4	34	29.6	29.4	21.4	25	24.2	23.5	77	49	64	63	23.5	25.8	26.7	25.3	20.1	21.6	22.2	21.3
1990	4	13	34.8	24	10.8	25	33.8	28.6	29	22.2	25	23.4	23.5	79	49	65	64	24.9	26	25.4	25.4	21.1	21.7	21.4	21.4
1990	4	14	35.4	23.8	11.6	25	34.2	30.2	29.9	22	25.4	23.8	23.7	77	50	59	62	24.5	26.7	25.3	25.5	20.8	22.2	21.3	21.4
1990	4	15	35.2	23.8	11.4	25.2	34.2	29.6	29.7	22	25.2	23.4	23.5	76	49	60	61	24.4	26.2	24.8	25.1	20.7	21.9	20.9	21.2
1990	4	16	33.4	24	9.4	25.4	32.2	29	28.9	22.2	24.6	23	23.3	76	54	60	64	24.7	26	24.2	25	20.9	21.7	20.6	21.1
1990	4	17	34	24.2	9.8	25.6	32.2	29.8	29.4	22.2	24.6	23	23.3	75	54	56	62	24.5	26	23.7	24.7	20.8	21.7	20.2	20.9
1990	4	18	35	23	12	24.4	34.2	30	29.6	21.2	25.2	24	23.5	76	49	61	62	23.1	26.2	25.9	25.1	19.8	21.9	21.7	21.1
1990	4	19	34.2	23.6	10.6	24.4	33	29.4	29	21.8	24.2	22.6	22.9	80	49	56	62	24.4	24.5	23	24	20.7	20.8	19.7	20.4
1990	4	20	34.4	23.2	11.2	24	33.6	29.2	29	21.2	24.8	23.6	23.2	78	49	63	63	23.4	25.6	25.5	24.8	20	21.5	21.4	21
1990	4	21	33.6	23.8	9.8	24.6	32.4	27.4	28	22	24.6	23	23.2	80	53	69	67	24.7	25.9	25.2	25.3	20.9	21.6	21.2	21.3
1990	4	22	34.4	24	10.4	24.8	32.8	30	29.4	21.4	24	23	22.8	74	49	56	59	23.3	24.1	23.5	23.6	19.9	20.5	20.1	20.2
1990	4	23	33.2	24	9.2	25.4	32.6	28.2	28.6	22.2	24	23	23.1	76	49	65	63	24.7	24.3	24.7	24.5	20.9	20.6	20.9	20.8
1990	4	24	33.6	23.6	10	24.4	32.6	26.8	27.6	21.8	24.2	22.2	22.7	80	50	67	66	24.4	24.7	23.8	24.3	20.7	20.9	20.3	20.6
1990	4	25	31.2	24.4	6.8	24.8	30.4	28.4	28	21.6	23.6	23	22.7	76	57	64	65	23.7	24.7	24.6	24.3	20.2	20.9	20.8	20.7
1990	4	26	33	24	9	25.8	32	27.4	28.1	22.2	23.8	23	23	74	51	69	65	24.4	24.2	25.2	24.6	20.7	20.5	21.2	20.8
1990	4	27	33.4	23.4	10	24.6	32.2	29.2	28.8	21.6	24	23	22.9	77	51	59	63	23.8	24.5	24.1	24.1	20.3	20.8	20.5	20.5
1990	4	28	33.6	23.6	10	25.2	32.4	24.6	26.7	22.2	24.2	21.4	22.6	77	51	76	68	24.8	24.9	23.4	24.4	21	21	20	20.7
1990	4	29	32.8	23	9.8	24.2	31.6	27.2	27.6	21.4	24	23	22.8	78	54	70	67	23.7	24.9	25.4	24.6	20.2	21	21.3	20.9
1990	4	30	32.4	23.8	8.6	24.4	31.2	27.6	27.7	22	23.6	22.8	22.8	81	53	67	67	24.9	24.2	24.6	24.6	21	20.6	20.9	20.8
1990	5	1	31.8	24	7.8	25	30.6	26.4	27.1	22	23.6	22.2	22.6	77	56	70	68	24.5	24.6	24	24.4	20.8	20.8	20.4	20.7
1990	5	2	32.4	21.8	10.6	23.6	31.4	24.6	26	19.6	23.8	21.4	21.6	69	53	76	66	20.2	24.5	23.4	22.7	17.7	20.8	20	19.5
1990	5	3	31.2	23.4	7.8	25.6	30.4	25.2	26.6	22.6	23.4	21.6	22.5	78	56	73	69	25.5	24.2	23.5	24.4	21.4	20.6	20.1	20.7
1990	5	4	30.8	22.6	8.2	23.8	29.6	24.4	25.5	20.4	23	21	21.5	74	57	74	68	21.8	23.8	22.7	22.7	18.8	20.3	19.5	19.5
1990	5	5	30.6	22.4	8.2	24.2	29.6	24.4	25.6	21.8	23	21.8	22.2	81	57	80	73	24.6	23.8	24.4	24.3	20.8	20.3	20.7	20.6
1990	5	6	34.2	23.4	10.8	24.6	33	26.6	27.7	21.8	24.6	23.2	23.2	79	51	75	68	24.3	25.5	26.2	25.3	20.6	21.4	21.9	21.3
1990	5	7	32.8	24.4	8.4	25.4	31.6	27.2	27.9	22.4	24.2	23	23.2	78	55	70	68	25.1	25.4	25.4	25.3	21.2	21.3	21.3	21.3
1990	5	8	34.6	24.2	10.4	26.4	33.6	29.4	29.7	23	25	23.8	23.9	75	50	63	63	25.9	26.1	25.8	25.9	21.7	21.8	21.6	21.7
1990	5	9	35	24.6	10.4	25.8	34	30.4	30.1	22.2	25.2	23.6	23.7	74	50	57	60	24.4	26.3	24.7	25.2	20.7	21.9	20.9	21.2
1990	5	10	34.6	23.8	10.8	25.6	33.4	25.4	27.5	23	24.8	22.8	23.5	80	50	80	70	26.4	25.7	26.1	26.1	22	21.6	21.8	21.8
1990	5	11	35.2	23.6	11.6	25.2	34	29.6	29.6	22.6	24.2	23	23.3	80	45	57	61	25.7	23.8	23.8	24.5	21.6	20.3	20.3	20.7
1990	5	12	34.6	23.8	10.8	25.8	34	30.2	30	23.2	25	24	24.1	81	49	60	63	26.7	25.8	25.8	26.1	22.2	21.6	21.6	21.8
1990	5	13	31.6	24.2	7.4	25	31	27.4	27.7	22.2	24	23	23.1	79	56	69	68	24.9	25.3	25.2	25.2	21.1	21.3	21.2	21.2
1990	5	14	30.4	24.4	6	25.2	29.8	27.6	27.5	22.6	23	22.6	22.7	80	56	65	67	25.7	23.7	24.2	24.5	21.6	20.2	20.5	20.8
1990	5	15	33.4	23.4	10	24.8	32.2	28	28.3	22	24.4	23	23.1	79	53	66	66	24.6	25.5	24.8	25	20.8	21.4	21	21.1
1990	5	16	34.2	24	10.2	24.8	33.4	29	29	21.6	25	23.4	23.3	76	51	63	63	23.7	26.2	25.1	25	20.2	21.9	21.2	21.1
1990	5	17	32.6	23.8	8.8	25.4	32	27.8	28.3	22.4	24.4	23	23.3	78	54	67	66	25.1	25.6	25	25.2	21.2	21.5	21.1	21.3
1990	5	18	33	24.4	8.6	25.4	32	26.6	27.6	22.6	24.2	23.2	23.3	79	53	75	69	25.6	25.1	26.2	25.6	21.5	21.2	21.9	21.5
1990	5	19	36.4	24.2	12.2	25.4	34.4	29.6	29.8	22.4	25.2	23.2	23.6	78	48	59	61	25.1	26.1	24.3	25.2	21.2	21.8	20.6	21.2
1990	5	20	35.4	24.8	10.6	26.2	34.2	29.8	30	22.8	25.2	23.2	23.7	75	49	58	60	25.5	26.2	24.1	25.3	21.4	21.9	20.5	21.3
1990	5	21	34.2	24.4	9.8	25.6	32	29.4	29.1	22.6	24.4	23.2	23.4	78	54	60	64	25.5	25.6	24.4	25.2	21.4	21.5	20.7	21.2
1990	5	22	35	24.4	10.6	25.4	34	30.2	30	22.4	25.4	24	23.9	78	51	60	63	25.1	26.9	25.8	25.9	21.2	22.3	21.6	21.7
1990	5	23	33.8	25	8.8	26.4	33	28.2	29	23.2	24.4	23.2	23.6	77	50	66	64	26.3	25	25.2	25.5	22	21.1	21.2	21.4
1990	5	24	33.8	22.6	11.2	25.6	33	25.8	27.5	23.2	24.2	23.4	23.6	82	49	82	71	26.9	24.5	27.2	26.2	22.3	20.8	22.5	21.8
1990	5	25	37.2	23	14.2	24.8	35.6	29	29.6	21.6	26	23	23.5	76	47	60	61	23.7	27.4	24.2	25.1	20.2	22.6	20.6	21.1
1990	5	26	35	24.4	10.6	26.4	34.2	26.6	28.5	23	25	23.2	23.7	75	48	75	66	25.9	25.7	26.2	25.9	21.7	21.5	21.9	21.7
1990	5	27	33.6	23.6	10	24.8	33	25.6	27.3	21.6	24.4	22	22.7	76	50	73	66	23.7	25	24.1	24.3	20.2	21.1	20.5	20.6
1990	5	28	32.2	23	9.2	25.4	31.4	25.6	27	22.6	23.8	22.6	23	79	53	78	70	25.6	24.5	25.5	25.2	21.5	20.8	21.4	21.2
1990	5	29	33	23	10	24	32	28.2	28.1	21.4	24	23.4	22.9	80	52	67	66	23.8	24.6	25.7	24.7	20.3	20.9	21.5	20.9
1990	5	30	33.8	22.2	11.6	23.8	32.4	24	26	20.2	25	20.6	21.9	72	55	74	67	21.3	26.9	22.1	23.4	18.5	22.3	19.1	20
1990	5	31	33.4	21.4	12	25.2	32.6	27.8	28.3	23	25	23.4	23.8	83	54	69	69	26.7	26.7	25.9	26.4	22.1	22.2	21.7	22
1990	6	1	33.2	24.2	9	26.2	32.4	26.6	28	23	24.4	23.2	23.5	77	52	75	68	26	25.4	26.2	25.9	21.7	21.3	21.9	21.6
1990	6	2	33.8	22.8	11	25.2	32.6	26.8	27.8	22.4	24.6	23.4	23.5	79	52	75	69	25.3	25.7	26.6	25.9	21.3	21.6	22.1	21.6
1990	6	3	34.6	23.8	10.8	25.4	33.2	27	28.1	23	24.8	23.2	23.7	82	51	73	68	26.5	25.8	26	26.1	22.1	21.6	21.7	21.8
1990	6	4	33.6	22.8	10.8	25	32.6	27.4	28.1	23	24.4	23.4	23.6	85	51	72	69	26.8	25.2	26.2	26.1	22.2	21.2	21.8	21.8
1990	6	5	34.4	24	10.4	25.2	33.4	27.6	28.5	22.6	25	23.6	23.7	80	51	72	68	25.7	26.2	26.5	26.2	21.6	21.9	22.1	21.8
1990	6	6	35.6	23.2	12.4	25.4	34.2	29	29.4	22.8	25.4	23.8	24	80	50	65	65	26.1	26.7	26.1	26.3	21.8	22.2	21.8	21.9
1990	6	7	36.2	25	11.2	25.8	34	30.4	30.1	23	25.4	24	24.1	79	51	59	63	26.3	26.9	25.7	26.3	21.9	22.3	21.5	21.9
1990	6	8	35.4	24.2	11.2	26.6	34.2	29.8	30.1	23.6	25	23.6	24.1	78	48	60	62	27.2	25.7	25.1	26	22.5	21.5	21.2	21.7
1990	6	9	34.8	23.2	11.6	26	34.2	28.4	29.3	23.4	25.2	23.6	24.1	81	49	67	66	27.1	26.2	26	26.4	22.4	21.9	21.7	22
1990	6	10	35.2	24.4	10.8	25.6	34	26.2	28	22.6	25	23.4	23.7	78	49	79	68	25.5	25.8	27	26.1	21.4	21.6	22.3	21.8
1990	6	11	34.4	24.2	10.2	25.4	33.2	24.6	27	23	24.8	22.2	23.3	82	51	81	71	26.5	25.8	25.2	25.9	22.1	21.6	21.2	21.6
1990	6	12	32.6	22.6	10	24.6	31.8	24.8	26.5	21.4	24.2	21.4	22.3	76	54	74	68	23.4	25.3	23.3	24	20	21.3	19.9	20.4
1990	6	13	34	23.6	10.4	26.6	32.4	25.4	27.5	23.4	24	22.6	23.3	77	50	79	69	26.7	24.4	25.6	25.6	22.2	20.7	21.5	21.4
1990	6	14	32	21.8	10.2	22.4	31.2	27	26.9	22.4654	24	23	23.6269	79.0385	55	72	69.3077	25.4615	25.2	25.5	26.2192	21.2577	21.2	21.4	21.7462
1990	6	15	31.6	22.4	9.2	25.4	31	24.4	26.3	23.2	23.2	22.4	22.9	83	52	84	73	27	23.4	25.8	25.4	22.4	20	21.6	21.3
1990	6	16	29.2	22.8	6.4	23.4	28.4	25.2	25.5	20.4	23	22	21.8	77	64	76	72	22	24.6	24.4	23.6	19	20.8	20.7	20.2
1990	6	17	33.4	23.2	10.2	24.8	32.4	28	28.3	21.6	24.4	23.2	23.1	76	52	67	65	23.7	25.4	25.3	24.8	20.2	21.3	21.3	21
1990	6	18	33.4	23.6	9.8	25.4	32.2	25	26.9	22.6	24.6	22.2	23.1	79	54	79	71	25.6	26	24.9	25.5	21.5	21.7	21.1	21.4
1990	6	19	33.8	22.8	11	24.8	32.4	26.8	27.7	21.6	24.6	23	23.1	76	53	73	67	23.7	25.9	25.6	25.1	20.2	21.6	21.5	21.1
1990	6	20	35.4	24.2	11.2	26.8	34.4	31.6	31.1	23	25.2	23.8	24	73	48	53	58	25.6	26.1	24.4	25.4	21.5	21.8	20.7	21.3
1990	6	21	37	25.2	11.8	26.6	35.2	25.6	28.3	23.2	26.2	23	24.1	75	50	80	68	26.2	28.2	26.4	26.9	21.9	23.1	22	22.3
1990	6	22	35.2	23.4	11.8	26.2	34.4	26.8	28.5	23	25.2	23.4	23.9	77	48	75	67	26	26.1	26.6	26.2	21.7	21.8	22.1	21.9
1990	6	23	34.4	24.6	9.8	25.8	33.4	27	28.3	23	25	23	23.7	79	51	72	67	26.3	26.2	25.5	26	21.9	21.9	21.4	21.7
1990	6	24	33.4	24.4	9	25.2	32.6	29.6	29.3	22.8	24.4	23	23.4	82	51	57	64	26.2	25.2	23.8	25.1	21.9	21.2	20.3	21.1
1990	6	25	33.2	23	10.2	26.2	32.4	28	28.7	22.8	24.2	23.2	23.4	75	51	67	64	25.5	24.9	25.3	25.2	21.4	21	21.3	21.2
1990	6	26	35.8	25	10.8	26.4	35	30	30.4	23.2	25.4	24	24.2	77	47	61	61	26.3	26.2	25.9	26.2	22	21.9	21.7	21.8
1990	6	27	33.4	24	9.4	26.2	32.6	27.6	28.5	23	24.4	23.4	23.6	77	51	71	66	26	25.2	26	25.8	21.7	21.2	21.8	21.6
1990	6	28	35.2	24	11.2	25.8	34	30.6	30.3	23.2	25.2	24	24.1	81	50	58	63	26.7	26.3	25.5	26.2	22.2	21.9	21.4	21.9
1990	6	29	35.6	23.4	12.2	24.6	34.4	31.2	30.4	21.8	25.6	23.8	23.7	79	50	54	61	24.3	27.1	24.7	25.4	20.6	22.4	20.9	21.3
1990	6	30	36.2	24.6	11.6	26	35.4	29.8	30.3	22.8	25.2	24	24	76	44	62	61	25.7	25.4	26.1	25.7	21.5	21.4	21.8	21.6
1990	7	1	34.4	24.2	10.2	26	33	29.8	29.6	23.2	25.2	24.2	24.2	79	54	63	65	26.6	27	26.6	26.7	22.1	22.3	22.1	22.2
1990	7	2	34.2	23.8	10.4	25.2	33	27.2	28.2	23	25	22.8	23.6	83	53	69	68	26.7	26.5	24.9	26	22.1	22	21	21.7
1990	7	3	35.4	22.8	12.6	25.4	34.6	30.4	30.2	22.6	25.4	24	24	79	48	59	62	25.6	26.5	25.7	25.9	21.5	22	21.5	21.7
1990	7	4	35.4	24	11.4	25.8	34.6	24.8	27.5	23.2	25.4	21.6	23.4	81	48	76	68	26.7	26.5	23.7	25.6	22.2	22	20.2	21.5
1990	7	5	32	23.2	8.8	25.8	31.6	24.6	26.6	22.6	24.4	21.6	22.9	76	56	77	70	25.3	25.9	23.8	25	21.3	21.7	20.3	21.1
1990	7	6	31.8	23.2	8.6	26	31	24	26.3	23.2	23.6	21.4	22.7	79	54	80	71	26.6	24.3	23.8	24.9	22.1	20.6	20.3	21
1990	7	7	33.6	23	10.6	25.8	32.6	29.4	29.3	23.2	25	24.2	24.1	81	54	65	67	26.7	26.7	26.8	26.8	22.2	22.2	22.2	22.2
1990	7	8	36	23.6	12.4	26.2	34.4	30.8	30.5	23	25.2	23.4	23.9	77	48	54	59	26	26.1	24	25.4	21.7	21.8	20.4	21.3
1990	7	9	36.4	24	12.4	26.2	35.6	29.2	30	23	25.8	23.4	24.1	77	46	62	61	26	26.9	25	26	21.7	22.3	21.1	21.7
1990	7	10	36.4	23.2	13.2	25.4	34.8	30.6	30.4	23	25.6	24.2	24.3	82	48	59	63	26.5	26.9	26	26.5	22.1	22.3	21.8	22
1990	7	11	30.2	23.2	7	24	29.6	26.6	26.7	21.6	23.4	22.2	22.4	81	60	69	70	24.2	24.8	23.9	24.3	20.6	20.9	20.4	20.6
1990	7	12	36	23.2	12.8	25.2	35.4	30.2	30.3	22.4	25.6	24	24	79	46	60	62	25.3	26.5	25.8	25.8	21.3	22	21.6	21.6
1990	7	13	35.6	23.6	12	26	34.2	31	30.5	23.2	25.2	24.4	24.3	79	49	59	62	26.6	26.2	26.3	26.4	22.1	21.9	21.9	22
1990	7	14	32	23	9	25.4	31.6	27.4	28	22.6	24.2	23	23.3	79	55	69	68	25.6	25.4	25.2	25.4	21.5	21.3	21.2	21.4
1990	7	15	33.8	23.2	10.6	26	32.2	29	29	23.4	25	23.2	23.9	81	56	62	66	27.1	27	24.7	26.2	22.4	22.4	20.9	21.9
1990	7	16	32.6	23	9.6	24.2	31.8	28	28	21.4	24.2	23	22.9	78	54	66	66	23.7	25.3	24.8	24.6	20.2	21.3	21	20.8
1990	7	17	34	22.6	11.4	25	33.2	29.4	29.3	22.2	25	23.2	23.5	79	52	60	63	24.9	26.4	24.4	25.2	21.1	22	20.7	21.2
1990	7	18	34.2	23.4	10.8	25	33.2	29.6	29.4	22.2	25.4	23.6	23.7	79	54	61	64	24.9	27.4	25.2	25.8	21.1	22.6	21.2	21.6
1990	7	19	33.6	23.2	10.4	25.6	32.4	29.2	29.1	23.2	25	23.2	23.8	82	55	61	66	26.9	26.9	24.5	26.1	22.3	22.3	20.8	21.8
1990	7	20	35	23	12	25.2	33.6	30	29.7	22.6	25.4	23.6	23.9	80	52	59	64	25.7	27.1	25	25.9	21.6	22.4	21.1	21.7
1990	7	21	33.6	24	9.6	26	32.6	29.4	29.3	22.8	24.8	24	23.9	76	53	64	65	25.7	26.2	26.3	26.1	21.5	21.9	21.9	21.8
1990	7	22	31.8	23.2	8.6	25.6	31	27.6	28	23	24.4	23.2	23.5	80	59	69	69	26.4	26.3	25.6	26.1	22	21.9	21.5	21.8
1990	7	23	33.8	23	10.8	24.8	33	30.2	29.5	21.6	25.2	24	23.6	76	54	60	63	23.7	27	25.8	25.5	20.2	22.3	21.6	21.4
1990	7	24	35.8	23.6	12.2	26.2	34	31.2	30.7	23.4	25.4	24.4	24.4	79	51	58	62	27	26.9	26.1	26.6	22.3	22.3	21.8	22.1
1990	7	25	36.4	23	13.4	26	34.6	31.2	30.8	23	25.4	24	24.1	78	48	55	60	26.1	26.5	25.2	25.9	21.8	22	21.2	21.7
1990	7	26	34.2	23.8	10.4	25.4	33	25.6	27.4	23	25.2	23	23.7	82	54	80	72	26.5	27	26.4	26.6	22.1	22.3	22	22.1
1990	7	27	33	22.4	10.6	25.4	32	27.4	28	22.6	24.4	23	23.3	79	54	69	67	25.6	25.6	25.2	25.5	21.5	21.5	21.2	21.4
1990	7	28	34.4	22.8	11.6	25.2	33.6	30.4	29.9	22.4	25.2	24	23.9	79	51	59	63	25.3	26.6	25.7	25.8	21.3	22.1	21.5	21.6
1990	7	29	36.6	24	12.6	26	34.4	31	30.6	23.2	25.2	24	24.1	79	48	56	61	26.6	26.1	25.3	26	22.1	21.8	21.3	21.7
1990	7	30	36.2	23	13.2	25.2	34.4	34	31.9	23.4	25.6	24.4	24.5	86	50	46	61	27.6	27.1	24.3	26.3	22.7	22.4	20.7	21.9
1990	7	31	31.4	22.6	8.8	25.6	30.4	27	27.5	22.4	23.2	23	22.9	76	55	72	67	25	23.8	25.5	24.8	21.1	20.3	21.4	20.9
1990	8	1	35.6	24.2	11.4	26.2	34	29.2	29.7	23	25.2	23.4	23.9	77	50	62	63	26	26.3	25	25.8	21.7	21.9	21.1	21.6
1990	8	2	35.6	24	11.6	25.6	34.8	30.2	30.2	23.2	25.6	23.8	24.2	82	48	59	63	26.9	26.9	25.3	26.3	22.3	22.3	21.3	21.9
1990	8	3	34.2	24.4	9.8	25.8	33.4	26.6	28.1	23.4	24.6	23	23.7	82	49	74	68	27.2	25.2	25.7	26.1	22.5	21.2	21.6	21.8
1990	8	4	35.6	23.8	11.8	26.4	34.2	26.6	28.5	23.2	25.4	23.2	23.9	77	50	75	67	26.3	26.7	26.2	26.4	22	22.2	21.9	22
1990	8	5	35.4	23.4	12	26	34.4	27.2	28.7	23	25	23.4	23.8	78	47	73	66	26.1	25.6	26.3	26	21.8	21.5	21.9	21.7
1990	8	6	35	22.8	12.2	24.8	33.6	26.2	27.7	21.6	24.4	22.8	22.9	76	47	75	66	23.7	24.6	25.5	24.6	20.2	20.8	21.4	20.8
1990	8	7	33	22.6	10.4	24	32	27.2	27.6	21.6	27	23.2	23.9	81	68	72	74	24.2	32.4	25.8	27.5	20.6	25.4	21.6	22.5
1990	8	8	35.6	23.2	12.4	25.4	34.4	30.8	30.4	22.4	26.2	24	24.2	78	53	57	63	25.1	28.7	25.4	26.4	21.2	23.4	21.4	22
1990	8	9	34	24	10	26.2	33.2	30.4	30	22.8	25.4	24.2	24.1	75	54	60	63	25.5	27.4	26.2	26.4	21.4	22.6	21.8	22
1990	8	10	36.2	24.2	12	26.6	34.6	28.2	29.4	23.2	26.4	23.6	24.4	75	53	68	66	26.2	29.1	26.1	27.1	21.9	23.6	21.8	22.4
1990	8	11	32.6	22.4	10.2	24.8	31.2	25.4	26.7	21.6	24.4	23.2	23.1	76	58	83	72	23.7	26.1	27	25.6	20.2	21.8	22.4	21.5
1990	8	12	34.6	24	10.6	25	33.4	25.2	27.2	23	25.2	22.6	23.6	85	52	80	72	26.8	26.7	25.7	26.4	22.2	22.2	21.6	22
1990	8	13	31	24	7	26.4	29.2	24.8	26.3	23.4	24	21.4	22.9	78	65	74	73	26.8	26.5	23.3	25.5	22.2	22	19.9	21.4
1990	8	14	32.8	23	9.8	24.6	32	29.4	28.9	21.8	24.6	23	23.1	79	55	58	64	24.3	26.1	23.9	24.8	20.6	21.8	20.4	20.9
1990	8	15	33.6	23.6	10	25	32.6	25.2	27	22.4	25	22.8	23.4	80	54	82	72	25.4	26.7	26.2	26.1	21.3	22.2	21.9	21.8
1990	8	16	32.4	23.8	8.6	24.8	31.4	28.2	28.1	21.6	24.6	23	23.1	76	58	65	66	23.7	26.5	24.7	25	20.2	22.1	20.9	21.1
1990	8	17	35.2	23.6	11.6	25.6	34	29.8	29.8	22.4	25.2	23.2	23.6	76	50	58	61	25	26.3	24.1	25.2	21.1	21.9	20.5	21.2
1990	8	18	35	24	11	25	34.2	29	29.3	22	25.6	23	23.5	77	51	60	63	24.5	27.2	24.2	25.3	20.8	22.5	20.6	21.3
1990	8	19	36.6	23.4	13.2	26.4	35.2	30	30.4	23	26.2	24.4	24.5	75	50	63	63	25.9	28.2	26.9	27	21.7	23.1	22.3	22.3
1990	8	20	36.4	24.8	11.6	26.4	34.4	29.2	29.8	23.2	25.2	23	23.8	77	48	59	61	26.3	26.1	24.1	25.5	22	21.8	20.5	21.4
1990	8	21	37.4	24	13.4	26.6	36.2	30.4	30.9	23	26	24	24.3	74	45	59	59	25.7	27	25.7	26.1	21.6	22.3	21.5	21.8
1990	8	22	36	24.4	11.6	26	35	29.4	30	23.2	25.4	23.8	24.1	79	47	63	63	26.6	26.2	25.8	26.2	22.1	21.9	21.6	21.9
1990	8	23	33.4	23.2	10.2	26.4	32.4	28.8	29.1	23.6	25	23	23.9	79	55	61	65	27.3	26.9	24.3	26.2	22.5	22.3	20.6	21.8
1990	8	24	33.2	23.4	9.8	26	32.2	30.2	29.7	22.8	25.2	24.2	24.1	76	57	61	65	25.7	27.5	26.3	26.5	21.5	22.7	21.9	22
1990	8	25	35.8	23.6	12.2	26	34.8	30.2	30.3	23	25.4	24	24.1	78	47	60	62	26.1	26.3	25.8	26.1	21.8	21.9	21.6	21.8
1990	8	26	37.4	24	13.4	25.4	35.2	30.4	30.4	22.8	26	24.2	24.3	80	49	60	63	26.1	27.6	26.2	26.6	21.8	22.7	21.8	22.1
1990	8	27	34.4	24	10.4	25	33.2	26.6	27.9	23.2	25	24.2	24.1	86	52	82	73	27.3	26.4	28.6	27.4	22.5	22	23.3	22.6
1990	8	28	30.6	23.4	7.2	25.8	29.6	24.8	26.3	23.2	23.4	22.4	23	81	60	82	74	26.7	24.8	25.5	25.7	22.2	20.9	21.4	21.5
1990	8	29	30.6	22	8.6	22.4	29.2	28	26.9	19.6	24	23	22.2	78	65	66	70	21	26.5	24.8	24.1	18.3	22	21	20.4
1990	8	30	33	23	10	24	32	28.8	28.4	21.4	24.6	23.2	23.1	80	55	63	66	23.8	26.1	24.8	24.9	20.3	21.8	21	21
1990	8	31	34.4	23.8	10.6	26.2	33.6	28.4	29.1	23.2	25.4	23.6	24.1	78	52	67	66	26.5	27.1	26	26.5	22	22.4	21.7	22.1
1990	9	1	36	23.8	12.2	25.4	34.6	30	30	23	25.2	24	24.1	82	47	61	63	26.5	26	25.9	26.1	22.1	21.7	21.7	21.8
1990	9	2	36.2	24.2	12	26.4	35.2	29.2	30	23.4	25.4	23	23.9	78	46	59	61	26.8	26.1	24.1	25.7	22.2	21.8	20.5	21.5
1990	9	3	30.2	22.2	8	23.2	29.4	27	26.6	19.6	23.4	22.6	21.9	72	61	69	67	20.5	24.9	24.6	23.3	17.9	21	20.8	19.9
1990	9	4	34.8	21.6	13.2	23	33.8	25	26.7	20.2	25.2	21.6	22.3	78	50	74	68	21.8	26.5	23.6	24	18.9	22	20.1	20.4
1990	9	5	37	23.4	13.6	24	35.6	30.4	30.1	21.2	25.4	24	23.5	78	44	59	61	23.4	25.8	25.7	24.9	20	21.6	21.5	21
1990	9	6	36	24.4	11.6	26.4	35	29.8	30.3	22.2	25.2	23.6	23.7	70	46	60	58	24	25.7	25.1	24.9	20.4	21.5	21.2	21
1990	9	7	34	23.4	10.6	24.8	33.6	29.4	29.3	22	25	23.2	23.4	79	50	60	63	24.6	26.1	24.4	25	20.8	21.8	20.7	21.1
1990	9	8	35.6	24.2	11.4	26	34.2	29.2	29.7	22.2	25.2	23	23.5	72	49	59	60	24.3	26.2	24.1	24.9	20.6	21.9	20.5	21
1990	9	9	34.6	24.4	10.2	26	33	28.8	29.1	22.6	26.6	23	24.1	75	61	61	66	25.2	30.7	24.3	26.7	21.2	24.5	20.6	22.1
1990	9	10	34.2	23.6	10.6	24.4	33.6	27.4	28.2	21.8	25	23.2	23.3	80	50	70	67	24.4	26.1	25.7	25.4	20.7	21.8	21.5	21.3
1990	9	11	33.4	24.4	9	25.4	32.2	26	27.4	22.6	24.4	23	23.3	79	53	78	70	25.6	25.5	26.1	25.7	21.5	21.4	21.8	21.6
1990	9	12	33.4	23.8	9.6	25.2	32.6	28.8	28.8	22.6	24.4	23.6	23.5	80	51	65	66	25.7	25.2	25.7	25.6	21.6	21.2	21.6	21.5
1990	9	13	32.8	22.8	10	23.4	31.6	25.4	26.5	20.6	24.4	22.8	22.6	78	56	80	71	22.4	25.9	26.1	24.8	19.3	21.7	21.8	20.9
1990	9	14	31.6	22.6	9	24.6	31	24.8	26.3	22	23.6	21.6	22.4	80	54	76	70	24.7	24.3	23.7	24.3	20.9	20.6	20.2	20.6
1990	9	15	32	21.2	10.8	22.8	31	27.2	27	19.4	23.8	23	22.1	73	55	70	66	20.3	24.8	25.4	23.5	17.8	21	21.3	20
1990	9	16	33.8	22.8	11	25	32.4	25.6	27.2	22	24.4	22.6	23	77	52	78	69	24.5	25.4	25.5	25.1	20.8	21.3	21.4	21.2
1990	9	17	35.6	22.2	13.4	25.6	34	30.6	30.2	22.6	25.2	23.6	23.8	78	50	56	61	25.5	26.3	24.6	25.5	21.4	21.9	20.8	21.4
1990	9	18	35.2	24.8	10.4	26.2	34.2	25.4	27.8	23	25.6	22.6	23.7	77	51	79	69	26	27.2	25.6	26.3	21.7	22.5	21.5	21.9
1990	9	19	34	23.6	10.4	25.6	33.2	28.4	28.9	22.8	24.8	22.6	23.4	79	51	61	64	25.9	25.8	23.7	25.1	21.7	21.6	20.2	21.2
1990	9	20	30	22.8	7.2	25.6	29	24	25.6	22.2	23.6	21	22.3	75	64	77	72	24.5	25.6	22.9	24.4	20.8	21.5	19.7	20.7
1990	9	21	32.6	22.2	10.4	23.8	31.6	26.6	27.1	20.2	23.8	22.6	22.2	72	53	71	65	21.3	24.4	24.8	23.5	18.5	20.7	21	20.1
1990	9	22	31.8	23	8.8	23.8	31.2	24.2	25.9	19.8	23.6	21.6	21.7	70	53	80	68	20.5	24.2	24.1	22.9	17.9	20.6	20.5	19.7
1990	9	23	30.6	23.6	7	24	29.6	26	26.4	21.4	23.6	22.4	22.5	80	61	74	71	23.8	25.2	24.7	24.6	20.3	21.2	20.9	20.8
1990	9	24	32.8	21.6	11.2	23.2	31.6	24.6	26	19.2	24	21.4	21.5	69	54	76	66	19.6	24.9	23.4	22.7	17.2	21	20	19.4
1990	9	25	31	22.8	8.2	24.6	30.2	26	26.7	21.2	23.4	22.6	22.4	74	57	75	69	23	24.4	25.2	24.2	19.7	20.7	21.2	20.5
1990	9	26	33.8	22.4	11.4	24.2	33	27.2	27.9	21.6	24.4	23	23	80	50	70	67	24.1	25	25.4	24.8	20.5	21.1	21.3	21
1990	9	27	34	22.2	11.8	26	33.2	26.6	28.1	22.8	25	23	23.6	76	52	74	67	25.7	26.4	25.7	25.9	21.5	22	21.6	21.7
1990	9	28	32.2	23.6	8.6	24.8	31.2	27.8	27.9	21.6	24.2	23.4	23.1	76	56	69	67	23.7	25.6	25.9	25.1	20.2	21.5	21.7	21.1
1990	9	29	30.4	23.4	7	25.2	29.6	25.4	26.4	22.2	23.4	22	22.5	77	60	75	71	24.8	24.8	24.2	24.6	21	20.9	20.6	20.8
1990	9	30	34.2	24	10.2	26.2	34.2	27.4	28.8	23	26.8	23.2	24.3	77	57	70	68	26	30.4	25.7	27.4	21.7	24.3	21.5	22.5
1990	10	1	34	23.6	10.4	24.4	33	25.2	27	21.8	25.4	22.4	23.2	80	55	79	71	24.4	27.5	25.3	25.7	20.7	22.7	21.3	21.5
1990	10	2	30.6	21.8	8.8	23.4	29.6	24.2	25.4	20.6	23.2	21.2	21.7	78	59	77	71	22.4	24.3	23.2	23.3	19.3	20.6	19.9	20
1990	10	3	31	22	9	24	30	27.4	27.2	21.4	24	23.2	22.9	80	61	70	70	23.8	25.9	25.7	25.1	20.3	21.7	21.5	21.2
1990	10	4	33.4	23.6	9.8	25	32.2	28.4	28.5	22.4	25.2	23	23.5	80	57	64	67	25.4	27.5	24.6	25.8	21.3	22.7	20.8	21.6
1990	10	5	33.8	23.8	10	24.8	33	25.2	27	21.6	25.8	22	23.1	76	57	76	70	23.7	28.5	24.4	25.5	20.2	23.3	20.7	21.4
1990	10	6	31	22.6	8.4	23.2	30.2	26.6	26.7	19.8	23.6	22.2	21.9	73	58	69	67	20.9	24.8	23.9	23.2	18.2	21	20.4	19.8
1990	10	7	32.2	22	10.2	24.2	31	25.4	26.5	21.4	24.2	22.6	22.7	78	57	79	72	23.7	25.8	25.6	25	20.2	21.6	21.5	21.1
1990	10	8	29.4	23.4	6	24.8	28.6	25.4	26	21.6	23	22.2	22.3	76	63	76	71	23.7	24.5	24.7	24.3	20.2	20.7	20.9	20.6
1990	10	9	32.2	22.2	10	23.8	31.4	27.2	27.4	20.2	24.6	23	22.6	72	58	70	67	21.3	26.5	25.4	24.4	18.5	22.1	21.3	20.6
1990	10	10	31	22.6	8.4	23.6	30	25.6	26.2	20.4	23.8	21.6	21.9	75	60	71	69	21.9	25.5	23.2	23.5	18.9	21.4	19.9	20.1
1990	10	11	30.4	22	8.4	23.4	29.6	25.8	26.1	18.4	23.2	21.6	21.1	62	59	69	63	17.9	24.3	23.1	21.8	15.8	20.6	19.8	18.7
1990	10	12	30.8	22.4	8.4	24.2	29.8	25.6	26.3	21.4	24	22.6	22.7	78	62	78	73	23.7	26.1	25.5	25.1	20.2	21.8	21.4	21.1
1990	10	13	30.4	22.2	8.2	24	29.8	25.2	26	21.4	24.2	22.2	22.6	80	63	77	74	23.8	26.6	24.8	25.1	20.3	22.1	21	21.1
1990	10	14	32.5273	23	9.52727	25.4	30.2	22	24.9	22.6	23.8	21.2	22.5	79	59	93	77	25.6	25.3	24.6	25.2	21.5	21.3	20.9	21.2
1990	10	15	31.4	22	9.4	25.6	30.4	26	27	23.4	26.2	23.6	24.4	83	72	82	79	27.3	31.3	27.6	28.7	22.6	24.8	22.7	23.3
1990	10	16	34.2	22.2	12	23	33.2	25	26.5	19.6	24.4	22.6	22.2	73	49	82	68	20.6	24.8	25.9	23.8	18	21	21.6	20.2
1990	10	17	31.8	21.2	10.6	23.6	31	24.2	25.8	20.2	24.4	21.2	21.9	74	59	77	70	21.5	26.3	23.2	23.7	18.6	21.9	19.9	20.1
1990	10	18	32.2	21.8	10.4	23.4	31.2	28.4	27.9	19.8	24.6	23	22.5	72	59	64	65	20.8	26.6	24.6	24	18.1	22.1	20.8	20.3
1990	10	19	32.6	22.2	10.4	24.6	31.8	26	27.1	21.4	25	22.6	23	76	58	75	70	23.4	27.3	25.2	25.3	20	22.5	21.2	21.3
1990	10	20	30.2	23	7.2	24.4	29.6	25.2	26.1	21.6	23.8	21.4	22.3	78	62	72	71	24	25.7	23	24.2	20.4	21.6	19.8	20.6
1990	10	21	30.6	22.4	8.2	24.6	29.4	25.2	26.1	21.6	24	22	22.5	77	64	76	72	23.8	26.3	24.4	24.8	20.3	21.9	20.7	21
1990	10	22	31	21.4	9.6	22.4	29.6	25.4	25.7	19.6	23.8	21.8	21.7	78	62	73	71	21	25.7	23.8	23.5	18.3	21.6	20.3	20
1990	10	23	30.8	21.6	9.2	23.4	29.4	24.8	25.6	20.2	24	21.4	21.9	75	64	74	71	21.6	26.3	23.3	23.7	18.7	21.9	19.9	20.2
1990	10	24	31.4	21.4	10	24.4	30.4	23.6	25.5	22.8	24.2	21	22.7	87	60	80	76	26.7	26.2	23.2	25.3	22.2	21.8	19.9	21.3
1990	10	25	31.2	16.4	14.8	22.4	30.2	26.6	26.5	18.6	23.8	22.6	21.7	70	59	71	67	19	25.3	24.8	23	16.7	21.3	21	19.6
1990	10	26	32	21.4	10.6	23.4	31	22.6	24.9	20.2	25.2	19.4	21.6	75	63	75	71	21.6	28.3	20.4	23.4	18.7	23.1	17.9	19.9
1990	10	27	31	22.4	8.6	23	30	26.2	26.4	20	24.2	22.8	22.3	76	62	75	71	21.4	26.4	25.5	24.5	18.6	22	21.4	20.7
1990	10	28	30.4	22.2	8.2	24.6	29.2	22.6	24.8	21.6	23.4	19.2	21.4	77	62	73	71	23.8	25	20	23	20.3	21.1	17.5	19.7
1990	10	29	29.2	21	8.2	23	27.8	24.2	24.8	20.4	23	21.2	21.5	79	67	77	74	22.3	25	23.2	23.5	19.2	21.1	19.9	20.1
1990	10	30	29.8	22.8	7	23.4	28.6	26.4	26.2	19.6	23.2	22.4	21.7	71	64	71	69	20.3	24.9	24.5	23.2	17.8	21	20.8	19.9
1990	10	31	30	23	7	23.6	29	26.6	26.5	20.2	23.6	22.4	22.1	74	64	70	69	21.5	25.6	24.4	23.8	18.6	21.5	20.7	20.3
1990	11	1	31.6	23.2	8.4	24	30.8	23.6	25.5	21.6	24	20.2	21.9	81	57	74	71	24.2	25.4	21.5	23.7	20.6	21.4	18.6	20.2
1990	11	2	31.2	22	9.2	23.8	30.2	26.6	26.8	19.6	24	22.8	22.1	68	60	73	67	20.1	25.8	25.3	23.7	17.6	21.6	21.3	20.2
1990	11	3	31.2	22.8	8.4	24.8	30.4	24.4	26	21.6	24.2	21	22.3	76	60	74	70	23.7	26.2	22.7	24.2	20.2	21.8	19.5	20.5
1990	11	4	29	22.2	6.8	23.8	31.5962	22.4	27.004	20.2	22.2	19.6	20.7	72	60.48	78	72.96	21.3	27.728	21	26.112	18.5	22.696	18.3	21.68
1990	11	5	30.6	21.2	9.4	23.2	29.6	24.2	25.3	20.4	23.2	21.6	21.7	78	59	80	72	22.1	24.3	24.1	23.5	19.1	20.6	20.5	20.1
1990	11	6	31.6	22.8	8.8	23.6	30.2	24.8	25.9	20.2	24	21.6	21.9	74	60	76	70	21.5	25.8	23.7	23.7	18.6	21.6	20.2	20.2
1990	11	7	31.4	22.8	8.6	25.6	30	26	26.9	22.4	23.6	22.6	22.9	76	59	75	70	25	25	25.2	25.1	21.1	21.1	21.2	21.1
1990	11	8	31	23.4	7.6	25.2	29.8	25.8	26.6	22.4	23.4	22.8	22.9	79	59	78	72	25.3	24.6	25.8	25.2	21.3	20.8	21.6	21.2
1990	11	9	31.2	23.2	8	25.4	30	25.6	26.6	22.8	23.6	23.2	23.2	80	59	82	74	26.1	25	26.9	26	21.8	21.1	22.3	21.7
1990	11	10	31	23.4	7.6	26.4	30.2	25.2	26.8	23.2	23.4	22.6	23.1	77	57	80	71	26.3	24.4	25.7	25.5	22	20.7	21.6	21.4
1990	11	11	32	23.2	8.8	25.6	31.4	26	27.3	23.2	23.6	22.8	23.2	82	52	76	70	26.9	24.1	25.7	25.5	22.3	20.5	21.5	21.4
1990	11	12	31.2	23	8.2	25.2	30.8	26.6	27.3	22.6	23.2	22.8	22.9	80	53	73	69	25.7	23.5	25.3	24.8	21.6	20.1	21.3	21
1990	11	13	33	23	10	25.6	32.4	28	28.5	22.4	25.2	23.4	23.7	76	56	68	67	25	27.4	25.8	26.1	21.1	22.6	21.6	21.8
1990	11	14	32.4	24.4	8	26	31.4	27.2	28	23	24.6	23	23.5	78	58	70	69	26.1	26.5	25.4	26	21.8	22.1	21.3	21.7
1990	11	15	32	24.6	7.4	25.2	31	28.2	28.2	22.6	24.8	23	23.5	80	61	65	69	25.7	27.3	24.7	25.9	21.6	22.5	20.9	21.7
1990	11	16	32	23.6	8.4	25	31.2	26.6	27.4	22.8	25	23	23.6	83	61	74	73	26.3	27.6	25.7	26.6	21.9	22.7	21.6	22.1
1990	11	17	31.8	23.6	8.2	24.8	31	26.2	27	21.4	25	22.6	23	74	62	74	70	23.3	27.8	25.1	25.4	19.9	22.8	21.1	21.3
1990	11	18	29	23	6	24.6	28.4	25	25.8	21.6	23.8	21	22.1	77	69	70	72	23.8	26.5	22.3	24.2	20.3	22	19.2	20.5
1990	11	19	30.4	22	8.4	23.2	29.6	24.8	25.6	20.2	24	21.4	21.9	76	63	74	71	21.7	26.2	23.3	23.7	18.8	21.9	19.9	20.2
1990	11	20	30.8	22.2	8.6	25.2	30	24.8	26.2	22.6	24.8	22	23.1	80	66	79	75	25.7	27.9	24.6	26.1	21.6	22.9	20.8	21.8
1990	11	21	31.4	23.4	8	24	30.8	26.2	26.8	21.4	25	23	23.1	80	63	77	73	23.8	27.9	26	25.9	20.3	22.9	21.7	21.6
1990	11	22	31.2	22.4	8.8	24	30.2	24.8	26	21.4	23.8	21.2	22.1	80	59	73	71	23.8	25.3	22.8	24	20.3	21.3	19.6	20.4
1990	11	23	31.8	22.0261	9.77391	21.4	31	26.4	26.3	21.4	25	23	23.156	0	62	75	79	25.5	27.8	25.9	26.4	21.4	22.8	21.7	22
1990	11	24	31.4	20.4	11	24.6	30.4	25.6	26.5	21.8	24.6	22.4	22.9	79	63	76	72	24.3	27.2	25	25.5	20.6	22.4	21.1	21.4
1990	11	25	31.6	23	8.6	23.6	31	26	26.6	20.4	25.6	22.8	22.9	75	65	76	72	21.9	29.3	25.7	25.6	18.9	23.7	21.5	21.4
1990	11	26	32.4	22.6	9.8	24.2	31.6	26.8	27.4	21.2	25.2	23	23.1	77	60	73	70	23.2	27.9	25.6	25.6	19.9	22.9	21.5	21.4
1990	11	27	31.4	23.4	8	24.2	30.6	26.4	26.9	21.6	24.4	23.2	23.1	80	60	77	72	24.1	26.5	26.3	25.7	20.5	22.1	22	21.5
1990	11	28	31.8	23	8.8	25.4	30	26.2	27	22.2	24.2	23.6	23.3	76	62	81	73	24.7	26.4	27.4	26.2	20.9	22	22.6	21.8
1990	11	29	32	23.6	8.4	24.2	31	24.4	26	22	25	21.8	22.9	83	62	80	75	25	27.8	24.4	25.7	21.1	22.8	20.7	21.5
1990	11	30	31.8	23.4	8.4	25	30.8	26.6	27.3	22.4	24.4	23.2	23.3	80	59	75	72	25.4	26.4	26.2	26	21.3	22	21.9	21.7
1990	12	1	31	23.6	7.4	24.4	31.1923	25.4	26.68	21.6	24.7593	22.4	22.8519	78	59.7407	78	71.5385	24	27.0296	25.1	25.1962	20.4	22.3148	21.2	21.1269
1990	12	2	30	23.6	6.4	24	28.8	24.6	25.5	21.2	23.6	21.6	22.1	78	65	77	73	23.4	25.7	23.8	24.3	20	21.6	20.3	20.6
1990	12	3	31	23.4	7.6	24	30	26.4	26.7	21.4	24.4	23	22.9	80	63	75	73	23.8	26.9	25.9	25.5	20.3	22.3	21.7	21.4
1990	12	4	32	22.6	9.4	24.2	31.2	27	27.4	21.4	24.6	23	23	78	59	72	70	23.7	26.6	25.5	25.3	20.2	22.1	21.4	21.2
1990	12	5	30.8	22.4	8.4	23.4	30	26.2	26.5	20.6	24.2	23	22.6	78	62	77	72	22.4	26.4	26	25	19.3	22	21.7	21
1990	12	6	28	23	5	24	27.4	24.2	25	21.4	23	21.2	21.9	80	69	77	75	23.8	25.2	23.2	24.1	20.3	21.2	19.9	20.5
1990	12	7	33	21.8	11.2	23.8	32.2	27	27.5	20.2	25.4	23.2	22.9	72	58	73	68	21.3	28	26	25.1	18.5	23	21.7	21.1
1990	12	8	30.6	23	7.6	24	29.8	23.8	25.3	21.4	23.6	20.2	21.7	80	60	72	71	23.8	25.1	21.3	23.4	20.3	21.2	18.5	20
1990	12	9	28.6	22.4	6.2	23	27.4	24.4	24.8	19.6	23.2	21.4	21.4	73	70	77	74	20.6	25.7	23.5	23.3	18	21.5	20.1	19.9
1990	12	10	29.4	21.2	8.2	22.4	28.2	25	25.1	19.2	24	22.6	21.9	74	71	82	76	20.2	27.1	25.9	24.4	17.6	22.4	21.6	20.6
1990	12	11	29.4	20.4	9	21.4	28.6	25.2	25.1	18.6	24	22.4	21.7	77	69	79	75	19.6	26.8	25.3	23.9	17.2	22.3	21.3	20.2
1990	12	12	32.2	21.4	10.8	23.6	31.4	26.6	27	20.2	24.6	23.2	22.7	74	58	75	69	21.5	26.5	26.2	24.7	18.6	22.1	21.9	20.9
1990	12	13	31.4	22.4	9	24.4	30.6	26.4	27	21.6	24	23.4	23	78	58	78	72	24	25.5	26.8	25.4	20.4	21.4	22.2	21.4
1990	12	14	32	23.4	8.6	24.8	31.2	26.8	27.4	21.6	24.8	23.2	23.2	76	60	74	70	23.7	27.1	26.1	25.6	20.2	22.4	21.8	21.5
1990	12	15	31.4	23.2	8.2	24.6	30.8	26.4	27	21.4	24.2	23.2	22.9	76	58	77	70	23.4	25.9	26.3	25.2	20	21.7	22	21.2
1990	12	16	32	22.4	9.6	23.8	31.8	26.2	27	20.4	25	23	22.8	74	58	77	69	21.8	27.3	26	25	18.8	22.5	21.7	21
1990	12	17	31.4	23.6	7.8	24.2	30.6	25.2	26.3	21.4	24.8	22.6	22.9	78	63	80	74	23.7	27.5	25.7	25.6	20.2	22.7	21.6	21.5
1990	12	18	31.6	22.4	9.2	24	30.2	25.6	26.4	21.4	24.4	22.2	22.7	80	62	75	72	23.8	26.8	24.5	25	20.3	22.2	20.8	21.1
1990	12	19	31.4	22	9.4	23	30.6	26.2	26.5	20.2	25.2	23	22.8	78	65	77	73	21.8	28.5	26	25.5	18.9	23.3	21.7	21.3
1990	12	20	30.6	21.8	8.8	22.8	29.6	25.2	25.7	19.6	24.4	22	22	75	66	76	72	20.7	27.2	24.4	24.1	18.1	22.5	20.7	20.4
1990	12	21	30.4	20	10.4	21.2	29.4	24.8	25	18.2	24	21.4	21.2	75	64	74	71	18.9	26.3	23.3	22.8	16.7	21.9	19.9	19.5
1990	12	22	31	20	11	22.2	30.4	24.6	25.5	18.2	25	21.4	21.5	68	65	76	70	18.3	28.2	23.4	23.3	16.1	23	20	19.7
1990	12	23	31.8	20	11.8	21.6	31	25.4	25.9	17.6	25	21.6	21.4	68	62	72	67	17.5	27.8	23.3	22.9	15.4	22.8	20	19.4
1990	12	24	32	21.4	10.6	23.2	31.2	26	26.6	19.6	25.4	23	22.7	72	63	78	71	20.5	28.7	26.1	25.1	17.9	23.3	21.8	21
1990	12	25	31.6	21.4	10.2	22.8	31	26.2	26.5	19.6	24.8	23	22.5	75	61	77	71	20.7	27.3	26	24.7	18.1	22.5	21.7	20.8
1990	12	26	32	21	11	23.4	31.2	26.6	27	20.4	25.4	23	22.9	77	63	74	71	22	28.7	25.7	25.5	19	23.3	21.6	21.3
1990	12	27	32.2	22.6	9.6	23.4	31.4	26.8	27.1	20.2	25	23.2	22.8	75	60	74	70	21.6	27.5	26.1	25.1	18.7	22.7	21.8	21.1
1990	12	28	31.8	22.6	9.2	23.4	31	26.4	26.8	20	24.8	23.2	22.7	74	61	77	70	21.2	27.3	26.3	24.9	18.4	22.5	22	21
1990	12	29	32.4	22.6	9.8	23	31.6	26.6	27	20.2	25.2	23.4	22.9	78	60	77	72	21.8	27.9	26.7	25.5	18.9	22.9	22.2	21.3
1990	12	30	32.4	22.6	9.8	23.2	31.8	26.6	27	20.2	25.4	23.2	22.9	76	60	75	71	21.7	28.3	26.2	25.4	18.8	23.1	21.9	21.3
1990	12	31	31.6	22.2	9.4	23.4	30.2	24.8	25.8	20.2	25.2	21.6	22.3	75	67	76	73	21.6	28.8	23.7	24.7	18.7	23.4	20.2	20.8

## Sheet: 1991
			Temperature			Temperature				Temperature				Relative Humidity				Pressure				Dew temperature
Year	Month	Day	Maximum	Minimum	Max-Min	1899-12-31 07:00:00	1899-12-31 13:00:00	1899-12-31 19:00:00	Average	1899-12-31 01:00:00	1899-12-31 13:00:00	1899-12-31 19:00:00	Average	1899-12-31 01:00:00	1899-12-31 13:00:00	1899-12-31 19:00:00	Average	1899-12-31 07:00:00	1899-12-31 13:00:00	1899-12-31 19:00:00	Average	1899-12-31 07:00:00	1899-12-31 13:00:00	1899-12-31 19:00:00	Average		Month	Taverage	Hraverage
1991	1	1	33.2826	21.2042	12.0784	23.3552	32.5913	26.4391	27.2609	20.3407	24.7519	22.3259	22.4741	77.037	53.8148	71.2963	67.4444	21.9556	26.0407	24.3333	24.1037	18.9222	21.6704	20.5926	20.3963		January	27.3495	66.2061
1991	1	2	33.113	20.775	12.338	23.1286	32.6087	26.5043	27.2273	19.9519	24.9185	22.4222	22.4407	75.1923	54.3704	71.4444	66.8077	21.1654	26.4519	24.5074	23.9192	18.2962	21.9111	20.7074	20.2385		February	28.0018	64.5559
1991	1	3	33.087	21.136	11.951	23.0724	32.6591	26.5045	27.2143	20.1222	24.7037	22.4815	22.4296	77.037	54.2963	72.6296	67.8889	21.6556	26.0296	24.7074	24.1333	18.6889	21.6741	20.8407	20.4		March	28.4164	63.9368
1991	1	4	32.7667	21.1583	11.6083	22.8414	32.5826	26.413	27.0957	19.9074	24.6667	22.4704	22.3519	77	54.5185	73.1111	68.2963	21.363	25.9444	24.737	24.0148	18.4593	21.6259	20.8815	20.3259		April	28.4702	65.577
1991	1	5	32.7957	21.0833	11.7123	23.0862	32.75	26.6043	27.3273	20.1667	24.6148	22.5154	22.4385	77.2963	53.3462	72.2308	67.8	21.7593	25.8615	24.7154	24.184	18.7519	21.5538	20.8577	20.436		May	28.0065	64.4479
1991	1	6	32.9217	21.0083	11.9134	22.9345	32.513	26.2609	26.9783	19.8815	24.563	22.4926	22.3185	76.3704	53.2963	72.7308	67.5	21.2704	25.6333	24.7769	23.8962	18.4037	21.3926	20.9038	20.2385		June	27.9868	69.3261
1991	1	7	33.0292	21.2167	11.8125	23.1414	32.9333	26.1652	27.2048	20.1519	24.7423	22.2808	22.476	77.2593	52.3077	72.0769	67.68	21.7222	25.8115	24.3346	24.1	18.7481	21.5346	20.6077	20.4		July	28.4887	67.711
1991	1	8	32.9833	20.95	12.0333	22.8964	32.6	26.4364	27.0762	19.9593	24.788	22.2346	22.384	76.963	54.2	72.1538	68.08	21.4519	26.18	24.3154	24.08	18.537	21.748	20.5462	20.356		August	28.2929	68.057
1991	1	9	32.9913	21.0667	11.9246	23.0207	32.5409	26.3	27.05	20.0593	24.5852	22.1519	22.263	77.1481	53.5185	71	67.1111	21.6	25.7037	24.0148	23.7815	18.6148	21.463	20.3704	20.1444		September	27.4393	69.8494
1991	1	10	33.3375	21.2167	12.1208	23.131	32.7739	26.4304	27.187	19.9538	24.7259	22.3185	22.3308	75.6923	53.0741	70.8148	66.9231	21.3154	25.8889	24.2222	23.8846	18.4077	21.5704	20.5481	20.2192		October	26.9852	71.823
1991	1	11	33.4083	21.276	12.1323	23.0786	32.8652	26.3381	27.1476	20.2185	24.5962	22.1296	22.3385	77.3704	51.8462	70.4815	66.6154	21.8481	25.55	23.937	23.8154	18.8259	21.3923	20.3444	20.2038		November	26.8425	72.348
1991	1	12	33.0652	21.1478	11.9174	23.1	32.6273	26.0739	26.9591	20.0704	24.5296	22.3111	22.3037	76.2963	52.2963	72.5926	67.1111	21.5148	25.4593	24.4444	23.8185	18.6111	21.3148	20.6926	20.2037		December	26.713	70.2125
1991	1	13	33.5708	20.92	12.6508	23.0586	32.8955	26.6261	27.25	20.0115	24.5667	22.3148	22.2538	76.3077	51.037	70.0741	65.6154	21.4231	25.3296	24.2074	23.55	18.5462	21.2222	20.5037	20.0269
1991	1	14	33.5417	21.2083	12.3333	23.1483	32.8636	26.6348	27.2636	20.1556	24.5259	22.5741	22.4185	76.7778	51.1481	71.3704	66.5185	21.6815	25.263	24.7556	23.8963	18.7259	21.1593	20.863	20.2519
1991	1	15	33.2522	21.08	12.1722	23.075	32.9478	26.4455	27.25	19.9889	24.5185	22.2185	22.237	76.037	51.2593	69.7778	65.6667	21.4	25.2778	23.9963	23.5519	18.4926	21.1926	20.3741	20.0185
1991	1	16	33.3	21.012	12.288	22.8414	32.79	26.6048	27.1526	19.7423	24.2692	22.2692	22.12	75	50.5	71.28	65.56	20.9385	24.7154	24.328	23.336	18.1577	20.8154	20.592	19.852
1991	1	17	33.8261	20.9333	12.8928	22.8621	33.2261	27.0783	27.587	19.8185	24.4815	22.5654	22.3154	76.3704	50.2593	70.2308	65.7692	21.1667	25.0222	24.6192	23.6962	18.3444	21.0185	20.8077	20.1192
1991	1	18	33.725	21.075	12.65	22.8897	33.0652	26.8348	27.4217	19.7407	24.3926	22.2519	22.137	75.8889	50.037	69.0741	65.037	20.9852	24.9074	23.9556	23.2815	18.2185	20.937	20.3593	19.8333
1991	1	19	33.775	20.9609	12.8141	22.869	33.1957	26.9565	27.5435	19.8846	24.5885	22.5963	22.336	76.6538	50.9615	68.7407	65.44	21.3038	25.3846	24.4667	23.672	18.4154	21.2038	20.6407	20.064
1991	1	20	33.3417	21.0478	12.2938	22.9069	32.7136	27.1261	27.4273	19.7593	24.4538	22.3667	22.2346	75.4444	50.9231	67.2593	64.5	20.9889	25.1654	23.9481	23.4308	18.2148	21.0885	20.3296	19.9231
1991	1	21	34.0375	21.1565	12.881	22.9345	33.1273	27.2478	27.6364	20.0778	24.6231	22.5704	22.4654	77.6296	50.1154	69.5556	65.5769	21.6556	25.2731	24.4963	23.85	18.7148	21.2038	20.6852	20.2346
1991	1	22	33.7125	21.0917	12.6208	22.9448	33.0391	27.0455	27.5227	19.9926	24.5333	22.7889	22.4481	76.6296	50.9259	70.2963	65.963	21.4222	25.2185	24.9556	23.8778	18.5296	21.2	20.9815	20.2296
1991	1	23	33.7292	21.2875	12.4417	23.3107	33.113	26.9391	27.5	20.337	24.8	22.8	22.6444	76.963	51.8889	71.7407	66.8889	21.9963	25.9222	25.1815	24.3667	18.8889	21.5556	21.1296	20.5222
1991	1	24	33.7261	21.18	12.5461	23.0793	33.2565	26.5913	27.4217	19.9333	24.7519	22.6593	22.4481	75.5556	50.5185	71.3333	65.8148	21.2704	25.6519	24.9074	23.937	18.3889	21.3667	20.9333	20.2148
1991	1	25	33.9417	21.0348	12.9069	22.9448	33.4591	26.8952	27.46	19.95	24.7926	22.2731	22.24	76.1154	51.1852	68	64.5	21.3538	25.9333	23.744	23.3083	18.4577	21.4407	20.208	19.8583
1991	1	26	34.113	21.0304	13.0826	22.9276	33.4	27.4348	27.8545	19.9	24.7038	22.6815	22.3654	76.5185	50.24	69.2963	64.92	21.3296	25.464	24.6852	23.712	18.437	21.264	20.8111	20.092
1991	1	27	34.0042	20.7522	13.252	23.0724	33.287	27.2391	27.7087	19.9577	24.663	22.4148	22.35	75.4615	50.7037	68.3333	64.8462	21.3115	25.4222	24.1148	23.6154	18.4269	21.2963	20.4852	20.0769
1991	1	28	33.5318	20.8391	12.6927	23.1379	32.9636	26.5238	27.175	19.9926	24.6333	22.4	22.216	75.7407	51.0741	70.4	65.44	21.363	25.563	24.324	23.452	18.4889	21.2519	20.624	19.972
1991	1	29	33.9042	21.0238	12.8804	23	33.3364	26.9727	27.5619	20.1148	24.5481	22.4333	22.363	77.2593	49.7778	69.1481	65.3704	21.6667	25.0667	24.2481	23.6593	18.7296	21.1	20.5593	20.1296
1991	1	30	33.9625	21.1565	12.806	23.1483	33.3	27.0261	27.6391	20.0222	24.7037	22.3926	22.3741	75.2222	49.7407	68.5926	64.4074	21.3407	25.3148	24.1296	23.6	18.4667	21.2333	20.4704	20.063
1991	1	31	34.2435	21.0773	13.1662	23.0759	33.5174	27.1261	27.7304	20.0074	24.9222	22.6519	22.5296	75.963	50.2963	69.7407	65.2963	21.4037	25.763	24.6296	23.9333	18.4926	21.5519	20.8185	20.2852
1991	2	1	34.325	20.9391	13.3859	22.9172	33.5042	27.2792	27.775	19.9724	24.6241	22.4929	22.35	76.5862	48.7931	67.9643	64.3571	21.4414	25.069	24.2321	23.5464	18.531	21.069	20.5393	20.0143
1991	2	2	34.3739	20.9522	13.4217	22.9586	33.575	27.425	27.8875	20.1483	24.5786	22.65	22.4556	77.7586	49.2143	68.1071	65.2593	21.7931	25.0571	24.4893	23.7963	18.7793	21.0464	20.7179	20.1889
1991	2	3	34.3957	21.0955	13.3002	22.9379	33.6286	27.3522	27.8095	20.031	24.6296	22.7607	22.4074	76.8621	49.3846	68.8929	64.9615	21.5207	25.2346	24.7393	23.75	18.6207	21.2038	20.8786	20.1654
1991	2	4	34.1609	21.1227	13.0381	23.2379	33.5958	27.0167	27.7417	20.269	24.7071	22.531	22.4857	76.6897	49.0357	69.069	64.8571	21.8655	25.2286	24.4034	23.7893	18.831	21.1857	20.6552	20.1929
1991	2	5	34.3542	21.3136	13.0405	23.3138	33.4833	27.425	27.9083	20.325	24.8	22.8172	22.6741	76.6071	49.7143	68.6552	65.2593	21.9429	25.5143	24.8069	24.1889	18.9107	21.3714	20.9103	20.4704
1991	2	6	34.7522	21.3609	13.3913	22.9621	33.5391	27.4042	27.8	20.0154	24.6655	22.9069	22.6192	76.1538	49.0357	69.069	65.08	21.4538	25.1357	24.9862	24.092	18.5269	21.0786	21.0448	20.368
1991	2	7	34.3375	21.5609	12.7766	23.1759	33.475	27.2958	27.7958	20.2759	24.7345	22.8552	22.6241	77.2069	50.1379	69.5517	65.6207	21.9103	25.4621	25.0103	24.1207	18.8724	21.3414	21.0483	20.4138
1991	2	8	34.05	21.5304	12.5196	23.3241	33.3783	26.8783	27.6174	20.3241	24.875	22.5214	22.5821	76.5172	50.9286	69.5714	65.6786	21.9138	25.8893	24.4571	24.0821	18.8793	21.5786	20.6786	20.3786
1991	2	9	34.1182	21.4609	12.6573	23.2414	33.3875	27.2708	27.8042	20.3069	24.8643	22.725	22.6556	76.931	50.4286	68.7143	65.4074	21.9034	25.7821	24.7143	24.1926	18.9	21.4893	20.8571	20.4556
1991	2	10	34.2667	21.5739	12.6928	23.3345	33.3304	27.444	27.8565	20.3345	24.8714	22.8074	22.6593	76.4138	51.0741	68.6296	65.1852	21.9103	25.9259	24.8037	24.2	18.8966	21.5704	20.9	20.4444
1991	2	11	34.7591	21.3818	13.3773	23.2345	34.0391	27.6125	28.1043	20.3607	24.9407	22.8138	22.7148	77.5	48.963	68.0345	65	22.0393	25.7185	24.7552	24.1815	19	21.4519	20.8828	20.4593
1991	2	12	34.7261	21.5043	13.2217	23.2034	34.0304	27.6667	28.2217	20.2393	24.8429	22.8393	22.6038	76.7857	49.1111	67.4286	64.4	21.8107	25.5926	24.6929	23.972	18.825	21.3593	20.8143	20.292
1991	2	13	34.3542	21.5304	12.8237	23.1679	33.5542	27.3478	27.8783	20.4593	24.8519	22.4444	22.5692	78.3704	50.4074	67.7037	65.5	22.2778	25.7667	24.1148	24.0462	19.1519	21.4889	20.4296	20.35
1991	2	14	34.2182	21.4875	12.7307	23.2	33.4167	27.2125	27.7833	20.3345	24.563	22.6308	22.48	77.4483	50	68.4231	65.24	22.0276	25.2148	24.4808	23.88	18.9586	21.1481	20.7038	20.248
1991	2	15	34.7348	21.3708	13.3639	23.0893	33.6	27.3833	27.8739	20.1593	24.8346	22.7821	22.604	77.2963	49.6154	67.7143	64.68	21.7926	25.5923	24.6643	24.024	18.7778	21.3731	20.8179	20.316
1991	2	16	34.8917	21.0417	13.85	23.0172	33.6957	27.7833	28.0304	20.1759	24.9808	22.7074	22.6385	77.5172	49.6923	66.2222	64.4231	21.7897	25.9	24.3704	24.0615	18.8172	21.5846	20.6222	20.3731
1991	2	17	35.0417	21.2792	13.7625	23.2103	34.4783	27.9583	28.4	20.0483	24.9393	22.9379	22.6464	75.3103	46.9286	66.3448	62.7143	21.4138	25.3107	24.7172	23.8071	18.4759	21.2107	20.8828	20.1857
1991	2	18	34.7708	21.2917	13.4792	23.3414	34.0667	27.8458	28.2917	20.4964	24.8655	22.8586	22.7714	77.5714	48.4483	66.5862	64.3929	22.2786	25.431	24.631	24.1929	19.1464	21.3034	20.7828	20.4679
1991	2	19	34.3957	21.1708	13.2248	23.1517	33.5565	27.813	28.0818	20.1966	24.9357	22.5857	22.5037	76.6207	50.4643	65.2857	63.9259	21.7655	25.9	24.05	23.7778	18.769	21.5464	20.4	20.1407
1991	2	20	34.5167	21.1583	13.3583	23.2724	33.7	27.5292	27.9957	20.2607	24.6296	22.6379	22.4346	75.7143	48	66.5517	62.9615	21.7643	24.9852	24.2586	23.4885	18.7679	20.9741	20.5345	19.9731
1991	2	21	34.8667	21.4	13.4667	23.4207	33.8261	27.5783	28.0682	20.5483	24.7296	22.6107	22.6231	77.4828	48.6296	66.2143	64.2308	22.3138	25.2296	24.1929	23.9038	19.1931	21.1407	20.4929	20.2692
1991	2	22	35.3667	21.4043	13.9623	23.0552	34.1348	27.9167	28.3609	20.2172	24.9321	22.9172	22.6571	77.4828	47.963	67	63.8148	21.8414	25.4444	24.7828	23.9444	18.8517	21.3037	20.8759	20.2778
1991	2	23	35.15	21.2261	13.9239	23.4586	34.1292	28.0917	28.4583	20.7	24.9615	23.1966	22.9115	78.4483	48.0769	67.3448	64.3462	22.6414	25.5731	25.3241	24.4077	19.4	21.3846	21.2207	20.6077
1991	2	24	34.975	21.8083	13.1667	23.5966	33.6227	27.8875	28.1182	20.85	25.0385	22.9714	22.868	77.8571	49.5385	66.5714	64.44	22.8286	26.0115	24.8143	24.372	19.525	21.6308	20.9107	20.576
1991	2	25	34.6625	21.6783	12.9842	23.6724	33.2208	27.5958	28.0167	21.0448	24.7	22.6	22.6444	79.4483	50.0714	66	64.8889	23.2517	25.4071	24.1857	24.0333	19.8414	21.275	20.4643	20.3741
1991	2	26	34.7826	21.7417	13.0409	23.4214	33.2545	27.5522	27.8591	20.3214	24.56	22.6815	22.356	75.75	49.24	66.3704	63.24	21.8786	25.056	24.3815	23.44	18.8214	21.016	20.5815	19.928
1991	2	27	34.5826	21.7435	12.8391	23.8759	33.7125	27.8542	28.3125	20.9179	24.8148	22.9138	22.7889	77.6071	49.1111	65.6897	63.8148	22.8571	25.4926	24.7069	24.1593	19.575	21.2963	20.7897	20.4333
1991	2	28	34.9174	21.6333	13.2841	23.6821	33.8273	27.6565	28.2	20.8464	24.9731	22.6444	22.7692	77.8571	49.1538	65.3704	63.8846	22.8143	25.8769	24.1667	24.1808	19.5143	21.4462	20.4852	20.4115
1991	3	1	34.9773	21.5095	13.4677	23.6889	34.0955	27.7	28.3	20.7231	25.14	22.9462	22.9	76.6154	49.24	67.1538	64.12	22.5269	26.188	24.9308	24.468	19.3038	21.644	20.9154	20.56
1991	3	2	34.8136	21.7455	13.0682	23.6704	33.5429	28.1273	28.3667	20.8923	25.0174	23.1115	22.9348	78.0769	50.6522	67.2692	65.2609	22.9577	26.2174	25.2154	24.6739	19.5577	21.6652	21.0962	20.6826
1991	3	3	35.0182	21.4391	13.5791	23.5769	33.6857	28.219	28.4789	20.8654	24.732	23.048	22.7625	77.68	48.75	65.1667	63.1818	22.668	25.2292	24.5708	23.9591	19.376	21.1292	20.6792	20.2773
1991	3	4	34.8087	21.7565	13.0522	23.95	33.9318	28.1636	28.5952	21.3385	24.8333	23.1385	22.9917	79.5769	48.2083	65.9231	64.0417	23.75	25.3458	25.05	24.4625	20.1423	21.1958	21.0308	20.6208
1991	3	5	34.6261	21.8957	12.7304	24.0731	33.8652	28.1818	28.5773	21.2538	24.7769	22.7115	22.9192	78.08	48.3077	64.2692	63.2	23.412	25.3038	24.1654	24.116	19.924	21.1808	20.4462	20.404
1991	3	6	34.9261	21.7783	13.1478	23.8481	34.019	27.8909	28.3524	20.832	24.813	22.6962	22.6478	76.76	47.7826	65.5769	62.8696	22.716	25.3957	24.2692	23.8652	19.416	21.2087	20.5	20.2261
1991	3	7	34.9591	21.5261	13.433	23.6	34.0773	27.9273	28.3909	20.7962	24.812	22.88	22.7583	77.5	48.04	65.56	63.4583	22.7	25.308	24.612	24.0875	19.4308	21.184	20.724	20.3875
1991	3	8	34.6455	21.4739	13.1715	23.7148	33.7545	27.7045	28.2227	20.848	24.728	22.8038	22.7792	77.4	48.64	66.5385	64.125	22.752	25.264	24.6038	24.1917	19.504	21.164	20.7615	20.4625
1991	3	9	34.7136	21.6348	13.0789	23.6296	33.8727	27.5273	28.1318	20.6731	24.752	22.9077	22.68	77.1154	47.96	66.5769	63.6	22.4769	25.208	24.8192	24.004	19.2923	21.112	20.8615	20.3
1991	3	10	34.8435	21.6696	13.1739	23.7815	33.9364	28	28.4364	20.9115	24.5458	22.796	22.6375	77.9231	47.7917	64.88	63.0417	22.9077	24.8208	24.388	23.8	19.5923	20.8667	20.58	20.2083
1991	3	11	34.8217	21.613	13.2087	23.8185	33.9227	27.55	28.2182	20.8846	24.6417	22.7615	22.65	77.3077	48.5417	66.9231	63.7917	22.7962	25.125	24.5808	23.925	19.5154	21.0708	20.7077	20.2833
1991	3	12	34.5739	21.8348	12.7391	23.7667	33.5143	27.4773	28.0619	20.8808	24.616	22.6038	22.612	77.3462	48.56	66.1538	63.88	22.8462	25.092	24.2346	23.908	19.5308	21.068	20.4692	20.264
1991	3	13	34.8318	21.7913	13.0405	23.8593	33.8591	27.7182	28.2727	20.75	24.736	22.7833	22.7375	75.7308	48.08	66.9167	63.625	22.4692	25.192	24.5542	24.0583	19.2731	21.112	20.7417	20.375
1991	3	14	34.8905	22.0773	12.8132	23.9963	34.1636	27.7909	28.45	20.9192	24.652	22.8346	22.764	76	46.84	66.2692	63.08	22.7192	24.832	24.6308	24.012	19.4615	20.888	20.7385	20.324
1991	3	15	34.7773	22.187	12.5903	24.037	34.019	27.6273	28.3571	21.1192	24.6833	22.8808	22.8333	76.9231	48.2083	67.1923	63.9583	23.1077	25.1042	24.8154	24.2167	19.75	21.0792	20.8808	20.4958
1991	3	16	34.5857	21.8636	12.7221	23.9778	33.6524	28.0045	28.3	21.0846	24.6	23.1038	22.7364	76.9231	49.2273	66.3846	63.5909	23.0731	25.2227	25.0846	24.0773	19.7154	21.1455	21.0423	20.3955
1991	3	17	34.4955	22.0957	12.3998	24.1808	33.5	27.7955	28.319	21.104	24.8875	22.9769	22.8875	76.04	50.0833	66.6923	64.1667	22.988	25.7375	24.8192	24.3417	19.66	21.4833	20.9192	20.575
1991	3	18	34.5826	22.4818	12.1008	24.1556	33.6045	28.1043	28.3909	21.3962	24.8154	22.8346	23.0192	78.5	49.4	65.1923	64.64	23.6615	25.56	24.4385	24.544	20.1346	21.312	20.6346	20.7
1991	3	19	35.1826	22.0955	13.0872	24.2778	34.0864	28.0818	28.6409	21.4154	24.8792	23.38	23.1391	77.7692	48.7083	66.64	64.3913	23.6538	25.5167	25.488	24.7478	20.1077	21.3125	21.332	20.8304
1991	3	20	35.2091	21.9435	13.2656	24.184	34.3	28.2	28.7	21.388	24.9417	22.9565	23.0696	77.4167	47.375	65.2609	62.7273	23.3417	25.3583	24.6522	24.2273	19.9125	21.2208	20.8	20.5045
1991	3	21	34.8364	22.3217	12.5146	24.3185	33.7524	28.1762	28.6	21.3923	24.6304	23.1333	22.9227	77.6538	49.2174	67.0417	64.6364	23.5846	25.1174	25.1792	24.3909	20.0731	21.0565	21.1208	20.5909
1991	3	22	34.3818	22.4043	11.9775	24.2704	33.7	27.1952	28.025	21.35	24.96	22.7625	22.8565	77.5769	49.72	67.25	64.6087	23.5115	25.896	24.625	24.387	20.0385	21.512	20.7625	20.5826
1991	3	23	34.7409	22.3455	12.3955	24.2481	33.5619	27.8909	28.3048	21.064	24.3826	22.696	22.5364	76.16	47.4783	65.36	62.6364	22.98	24.5261	24.272	23.6318	19.616	20.6522	20.54	20.0818
1991	3	24	35.2522	22.3909	12.8613	24.4	34.0095	28.1591	28.5952	21.5	24.8375	23.1923	23.1083	78.04	47.8333	66.4615	64.1667	23.788	25.3708	25.1885	24.675	20.22	21.2083	21.1385	20.7833
1991	3	25	35.2591	22.3783	12.8808	24.4667	34.0773	27.8545	28.5455	21.65	24.964	23.1	23.212	78.6154	48.56	68.3077	65.12	24.0731	25.668	25.2346	24.936	20.3923	21.392	21.1769	20.956
1991	3	26	35.0273	22.5043	12.5229	24.4148	33.8333	27.2955	28.119	21.5885	24.8	22.8231	22.9792	78.3462	48.2917	69.7692	64.7083	23.9385	25.2667	24.9423	24.5	20.3269	21.1875	20.9808	20.7
1991	3	27	34.7095	22.4227	12.2868	24.4852	33.8238	27.8045	28.4619	21.6538	25.116	23.1577	23.256	78.4231	50.44	67.4615	65.28	24.0385	26.284	25.2154	25.068	20.3923	21.792	21.1808	21.052
1991	3	28	35.1091	22.4391	12.67	24.4259	34.0714	27.5636	28.3905	21.6923	24.8826	23.112	23.1864	79.0385	47.5652	67.72	64.2727	24.1846	25.3609	25.172	24.7818	20.4769	21.2348	21.14	20.8591
1991	3	29	35.3619	22.5	12.8619	24.5111	34.2381	27.8591	28.6381	21.476	25.0417	23.2885	23.2	76.56	48.2083	67.2692	63.875	23.616	25.7125	25.4269	24.8	20.08	21.4583	21.2923	20.875
1991	3	30	35.6652	22.5565	13.1087	24.5481	34.7091	27.9818	28.7909	21.5462	25.3308	23.372	23.428	77	47.8462	67.32	64.16	23.7577	26.1769	25.528	25.184	20.1846	21.7346	21.352	21.108
1991	3	31	35.475	22.5826	12.8924	24.7926	34.03	28.4714	28.8737	21.876	25.1208	23.332	23.3783	78.2	48.7917	65.4	63.8261	24.368	25.8667	25.328	25.0174	20.628	21.5625	21.2	21.0304
1991	4	1	35.1875	22.7846	12.4029	24.6241	34.187	28.0435	28.6773	21.7429	24.8308	23.0462	23.148	77.4643	47.3462	66.5769	63.4	24.0857	25.2885	24.9115	24.628	20.4429	21.0885	20.9615	20.744
1991	4	2	35.3083	22.612	12.6963	24.6964	34.3583	28.5792	29.0478	21.7071	25.0259	23.3	23.3185	77.1429	48.1481	67.0357	63.7407	24.0143	25.737	25.4607	24.9778	20.3821	21.4074	21.25	20.9519
1991	4	3	34.8609	22.772	12.0889	24.7448	34.2083	28.3333	28.9	21.975	24.963	23.1714	23.3259	78.9643	48.4074	67.1429	64.3704	24.6071	25.7074	25.2143	25.0667	20.7786	21.3926	21.1107	21.0185
1991	4	4	34.9565	22.65	12.3065	24.6862	34.2217	28.2958	28.8957	21.7857	24.8963	23.084	23.1667	77.8214	47.5926	65.76	63.0417	24.2036	25.4259	25.012	24.7125	20.5143	21.237	20.988	20.8042
1991	4	5	35.0792	22.5692	12.5099	24.5172	34.2087	28.1792	28.7739	21.5786	24.8259	23.037	23.05	77.5357	47.0741	66.8519	62.9615	23.8679	25.1444	24.9222	24.3962	20.2607	21.0333	20.9556	20.5962
1991	4	6	34.9583	22.8154	12.1429	24.7621	34.0083	27.9583	28.6625	21.9143	25.0148	23.1185	23.337	78.3929	48.7407	66.4074	64.4074	24.4429	25.8148	25.037	25.063	20.6643	21.4667	21.0444	21.0333
1991	4	7	34.7917	22.9077	11.884	24.9071	33.5304	27.8583	28.5783	21.9821	24.8385	22.8926	23.2038	77.3704	49.5	65.5185	63.4615	24.4037	25.6038	24.563	24.7654	20.637	21.3731	20.7333	20.8615
1991	4	8	34.74	23.0077	11.7323	24.7241	33.3833	27.2833	28.1875	21.9929	24.9074	23.0429	23.263	79.25	50.5185	68.7857	65.6296	24.6464	25.8889	25.2393	25.1407	20.8036	21.5185	21.1286	21.0704
1991	4	9	34.812	22.9269	11.8851	24.731	33.6609	27.5826	28.3545	21.8643	24.8259	22.9692	23.108	77.7857	49.3333	67.9231	64.28	24.3464	25.5333	25.0346	24.708	20.5786	21.3111	20.9962	20.808
1991	4	10	35.188	22.76	12.428	24.8483	33.9625	27.8417	28.6208	21.9357	25.1786	22.9889	23.337	77.75	49.3929	67.1852	64.6667	24.425	26.2393	24.9667	25.1407	20.6357	21.7107	20.9148	21.0556
1991	4	11	34.68	22.6692	12.0108	24.6759	33.9043	28.0583	28.7391	21.6	24.624	22.65	22.876	76.5714	48.96	66.1923	63.28	23.7929	25.144	24.2923	24.208	20.2321	21.112	20.5423	20.504
1991	4	12	34.616	22.6577	11.9583	24.5	33.85	27.6625	28.4292	21.7143	24.9231	23.0286	23.0808	78.6071	49.8077	67.6429	64.5	24.175	25.7885	25.1107	24.6885	20.4786	21.4269	21.025	20.7808
1991	4	13	34.687	22.5654	12.1216	24.7345	33.4958	27.5458	28.3292	21.6963	24.8077	23.1714	23.076	78.0741	49.5385	70.2857	65.28	24.1111	25.55	25.6107	24.812	20.4	21.3192	21.3571	20.848
1991	4	14	34.656	22.6885	11.9675	24.5172	33.8652	28.4167	28.8043	21.6929	25.0231	23.0429	23.1692	78.4286	49.7692	65.8571	63.9231	24.1714	25.9423	24.8393	24.7654	20.4464	21.5615	20.8893	20.8269
1991	4	15	34.38	22.5769	11.8031	24.6071	33.8333	28.2958	28.8	21.8679	25.0071	23.2407	23.3741	79.1071	51.7143	67.9259	66.0741	24.4643	26.1821	25.4963	25.3852	20.65	21.6964	21.263	21.2037
1991	4	16	34.848	22.3769	12.4711	24.7103	33.9208	28.4833	28.8958	21.9393	25.2407	23.2321	23.4259	78.7143	50.2593	66.4286	64.7037	24.55	26.4259	25.2821	25.2926	20.7214	21.863	21.1714	21.1741
1991	4	17	35.025	22.7846	12.2404	24.9036	33.9043	28.2304	28.8455	22.2071	25.3538	23.337	23.5346	78.1111	50.9231	67.6667	64.6	24.737	26.8038	25.6185	25.368	20.8444	22.0731	21.3519	21.216
1991	4	18	34.2375	22.672	11.5655	24.7821	33.4136	27.513	28.2773	22.1741	24.808	22.648	23.176	79.9259	50.52	68.28	65.84	25.0296	25.732	24.516	24.98	21.0296	21.432	20.692	20.98
1991	4	19	33.8917	22.612	11.2797	24.775	33.5909	27.9174	28.5727	22.0778	25.0154	22.9923	23.3385	79.2593	51.7308	68.6538	66.4231	24.837	26.2615	25.1269	25.3654	20.8926	21.7923	21.0654	21.2269
1991	4	20	34.0043	22.864	11.1403	25.0821	33.5783	28.0318	28.6545	22.263	24.8769	23.2	23.352	78.5185	51.3462	67.72	65.6	25.0593	25.9154	25.316	25.24	21.037	21.5385	21.212	21.144
1991	4	21	33.725	22.896	10.829	24.8786	32.8783	27.7261	28.313	22.4	24.8269	23.1692	23.4538	81.1111	52.4231	71.1154	68.2308	25.5296	26.0462	25.7231	25.7462	21.3407	21.6346	21.4231	21.4423
1991	4	22	33.8375	23.072	10.7655	24.8607	33.2348	27.7261	28.4304	22.2556	24.76	23.0308	23.316	80.2963	51.68	69.4231	66.88	25.1926	25.792	25.3115	25.348	21.1222	21.472	21.1885	21.208
1991	4	23	33.9826	22.94	11.0426	25.0214	33.5818	27.8	28.5864	22.3556	24.672	22.9769	23.28	79.8148	51.24	69.9231	66.68	25.3	25.548	25.2192	25.244	21.2111	21.336	21.1269	21.148
1991	4	24	33.6	22.824	10.776	24.9036	33.0381	27.1727	28.0905	22.263	24.8538	22.9731	23.3654	80.1852	54.5385	72.6154	69.0769	25.1778	26.3538	25.5462	25.6962	21.1407	21.8154	21.3	21.4192
1991	4	25	33.2217	22.9	10.3217	24.7926	32.7182	27.0273	27.9381	22.3296	24.8269	22.9731	23.3346	80.4615	54.0769	72.1154	68.2	25.1	26.2654	25.45	25.352	21.0962	21.7192	21.2769	21.208
1991	4	26	33.4375	22.8	10.6375	24.9679	32.8652	27.1478	28.0435	22.4222	24.8519	22.9741	23.4111	80.7037	53.7037	71.4074	68.6667	25.5	26.2519	25.4037	25.7185	21.3296	21.7185	21.2407	21.4296
1991	4	27	33.5304	22.948	10.5824	24.9643	33	26.7913	27.8913	22.0111	24.8846	22.9185	23.2038	77.6667	53.0385	73.2963	67.5	24.6148	26.2692	25.5815	25.3077	20.7185	21.7423	21.3148	21.1577
1991	4	28	33.4667	22.432	11.0347	24.8393	32.9696	26.8435	27.8783	22.1111	24.816	23.063	23.204	79.3704	52.36	72.963	67.32	24.8926	26.036	25.7519	25.256	20.9185	21.62	21.4519	21.164
1991	4	29	33.1042	22.624	10.4802	24.7821	32.7318	26.55	27.7429	21.9444	24.808	22.6654	23.0458	78.3333	53.5417	73.56	67.6818	24.5259	26.2708	25.448	25.4	20.6852	21.775	21.268	21.2682
1991	4	30	33.608	22.7923	10.8157	24.9414	33.0917	27.275	28.1458	22.1143	24.963	23.0786	23.3185	78.4643	52.7037	70.7857	66.8889	24.7929	26.3704	25.5429	25.4037	20.8679	21.8037	21.325	21.2444
1991	5	1	33.2	24.4	8.8	25.6	32	28.4	28.6	22.4	23.2	22.6	22.7	76	48	61	62	25	22.7	23.7	23.8	21.1	19.5	20.2	20.3
1991	5	2	35.8	24.8	11	25.6	34.8	29.6	29.9	22.6	24.2	22.8	23.2	78	42	56	59	25.5	23.3	23.3	24	21.4	20	20	20.4
1991	5	3	35.2	24	11.2	25.2	34.4	25.8	27.8	22.2	24	22.6	22.9	77	42	76	65	24.8	23.1	25.3	24.4	21	19.8	21.3	20.7
1991	5	4	33	22.6	10.4	24.4	32.2	27	27.6	22	23.8	22.6	22.8	81	50	69	67	24.9	24	24.6	24.5	21	20.4	20.8	20.8
1991	5	5	33.6	24	9.6	25.4	32.6	26	27.5	22	23.4	22.2	22.5	75	46	72	64	24.2	22.8	24.3	23.8	20.6	19.6	20.6	20.3
1991	5	6	35	23.4	11.6	24.4	34.2	29.2	29.3	21.6	24.2	22.8	22.9	78	44	58	60	24	23.7	23.6	23.8	20.4	20.2	20.2	20.3
1991	5	7	35.6	24	11.6	25	34.8	30.4	30.1	22.2	24.4	23	23.2	79	43	54	58	24.9	23.8	23.3	24	21.1	20.3	19.9	20.4
1991	5	8	35.4	24.8	10.6	25.6	34.2	30	30	22.2	23.6	22.6	22.8	75	41	53	57	24.5	22.3	22.6	23.1	20.8	19.2	19.5	19.8
1991	5	9	36.4	24.8	11.6	25.4	35.2	30.4	30.4	22.2	25	23.2	23.5	76	44	55	58	24.7	25.1	23.8	24.5	20.9	21.1	20.3	20.8
1991	5	10	31.8	24.8	7	26.2	31	28.8	28.7	22.6	23.2	22.6	22.8	74	52	59	62	25.1	23.4	23.4	23.9	21.1	20	20	20.4
1991	5	11	35	25	10	25.6	34.2	29.4	29.6	22.6	24.4	23	23.3	78	45	58	60	25.5	24.2	23.9	24.5	21.4	20.6	20.4	20.8
1991	5	12	30.2	22.6	7.6	24.2	29.6	26.2	26.6	20.8	22.8	22	21.9	74	56	70	67	22.4	23.3	23.7	23.1	19.3	20	20.2	19.8
1991	5	13	33.2	24	9.2	25.4	32.2	28.2	28.5	22.4	24	22.8	23.1	78	51	63	64	25.1	24.5	24.2	24.6	21.2	20.8	20.6	20.8
1991	5	14	34.8	24.2	10.6	25.4	33.6	29.4	29.4	22.2	24	23.2	23.1	76	45	60	60	24.7	23.6	24.4	24.2	20.9	20.2	20.7	20.6
1991	5	15	33.6	24	9.6	25.2	32.8	25.8	27.4	22	23.4	22.2	22.5	76	46	74	65	24.4	22.7	24.4	23.8	20.7	19.5	20.7	20.3
1991	5	16	33.4	22.8	10.6	25.2	32.6	24.6	26.8	23	23.2	22	22.7	83	45	80	70	26.7	22.3	24.7	24.6	22.1	19.3	20.9	20.8
1991	5	17	31	23.8	7.2	25.2	29.8	25.6	26.5	22.6	23.2	22.4	22.7	80	58	76	71	25.7	24.1	25	25	21.6	20.5	21.1	21.1
1991	5	18	30.4	23.8	6.6	24.4	29.6	25	26	21.2	23	22	22.1	76	57	77	70	23.1	23.8	24.5	23.8	19.8	20.3	20.8	20.3
1991	5	19	31.8	22.4	9.4	24.6	31.2	26.4	27.1	21.4	24	22.4	22.6	76	55	71	67	23.4	25.2	24.5	24.3	20	21.2	20.8	20.7
1991	5	20	29.2	23.4	5.8	24.8	28.6	25.4	26	21.4	23.2	22.2	22.3	74	64	76	71	23.3	24.9	24.7	24.3	19.9	21	20.9	20.6
1991	5	21	31.8	22.6	9.2	25	31	26.4	27.2	22	23.6	22.6	22.7	77	54	73	68	24.5	24.3	24.9	24.6	20.8	20.6	21.1	20.8
1991	5	22	32.2	23	9.2	24.2	31.4	25.6	26.7	21	24.2	22.4	22.5	75	56	76	69	22.8	25.5	25	24.4	19.6	21.4	21.1	20.7
1991	5	23	33.6	23	10.6	24.4	32.4	26.8	27.6	21	24.6	22.6	22.7	74	53	70	66	22.7	25.9	24.7	24.4	19.5	21.6	20.9	20.7
1991	5	24	33.8	22.8	11	24.6	32.4	27	27.8	21.4	24.2	22.2	22.6	76	51	66	64	23.4	24.9	23.6	24	20	21	20.2	20.4
1991	5	25	34.2	24.6	9.6	25.8	33	24.2	26.8	21.6	25	22.8667	23.5593	69	53	76.5385	71.8846	23.1	26.5	25.7885	26.3577	19.8	22	21.4923	21.8115
1991	5	26	34	22.2	11.8	25.2	32.8	24.8	26.9	22.4	23.6	20.4	22.1	79	47	67	64	25.3	23.2	21.1	23.2	21.3	19.9	18.4	19.8
1991	5	27	34.2	23	11.2	25.4	33	27.6	28.4	22	24.4	22.2	22.9	75	50	63	62	24.2	25	23.3	24.2	20.6	21.1	19.9	20.5
1991	5	28	33.4	23	10.4	24.8	32.2	28.2	28.4	21.6	24	23	22.9	76	51	65	64	23.7	24.5	24.7	24.3	20.2	20.8	20.9	20.6
1991	5	29	33.6	23	10.6	25	32.6	28	28.4	22.2	23.6	22.4	22.7	79	47	62	63	24.9	23.3	23.4	23.9	21.1	19.9	20.1	20.3
1991	5	30	31.2	24	7.2	25.2	30.2	27.6	27.7	22	23.6	22.4	22.7	76	58	64	66	24.4	24.8	23.7	24.3	20.7	21	20.2	20.6
1991	5	31	32	24.2	7.8	25.6	31.6	28.4	28.5	22.2	23.8	22.6	22.9	75	53	61	63	24.5	24.4	23.7	24.2	20.8	20.7	20.2	20.6
1991	6	1	32.5333	22.7	9.83333	25.4414	31.8667	26.675	27.6833	22.5074	24.8889	22.9185	23.4333	78.5556	58.037	73.7778	70.1111	25.4333	26.9889	25.6926	26.0296	21.2852	22.1852	21.3407	21.5963
1991	6	2	32.6625	22.4769	10.1856	24.9897	31.8083	26.5417	27.5	22.3852	24.8481	22.7704	23.3333	80.6296	57.5556	74.7407	71.1481	25.4481	26.8444	25.4556	25.9148	21.2889	22.1148	21.263	21.5481
1991	6	3	32.532	22.7074	9.82459	25.0214	32.0391	26.9522	27.7609	22.45	25.1852	23.0889	23.6154	80.2692	58.5185	72.5926	70.1923	25.5154	27.5741	25.7222	26.3077	21.3385	22.563	21.4111	21.7923
1991	6	4	33.124	22.6154	10.5086	25.2069	32.2042	26.8	27.7792	22.35	25.2148	23.1222	23.5	78.9615	57.0741	74.2963	69.8462	25.1962	27.5111	26.063	26.1154	21.1346	22.4741	21.6296	21.6692
1991	6	5	32.776	22.4	10.376	25.1828	32.5826	27.1792	28.0087	22.3556	25.25	23.2815	23.6269	79	57.4231	73.1481	69.9231	25.2778	27.4923	26.1333	26.3077	21.1519	22.5115	21.6926	21.7769
1991	6	6	32.816	22.8	10.016	25.2103	32.6125	27.087	28.0391	22.6115	25.1704	23.1	23.6654	80.1923	57.5185	72.3846	69.56	25.7538	27.3519	25.6308	26.204	21.4962	22.4778	21.4192	21.76
1991	6	7	32.588	22.636	9.952	24.9103	31.9083	26.9	27.6708	22.3296	25.3296	23.0778	23.5778	80.963	59.7778	71.8889	70.8889	25.3926	27.9704	25.6741	26.3407	21.2481	22.7963	21.4074	21.8259
1991	6	8	32.6435	22.564	10.0795	25.1296	32.1609	26.7762	27.7286	22.3308	25.2846	23.0923	23.5654	79.1154	57.2308	72.64	69.48	25.2308	27.5885	25.704	26.084	21.1154	22.5615	21.412	21.644
1991	6	9	33.1708	22.804	10.3668	25.3821	32.3636	26.7652	27.8091	22.7077	25.132	23.1731	23.608	79.6923	57.88	74.7692	70.36	25.8654	27.348	26.1462	26.296	21.5577	22.444	21.6885	21.804
1991	6	10	32.7458	22.636	10.1098	25.2286	32.1455	27.1	27.9409	22.4808	24.908	23.236	23.4375	80.1923	58.08	72.44	69.6667	25.5231	26.864	25.98	25.9208	21.3615	22.168	21.572	21.5875
1991	6	11	33.104	23.1074	9.99659	25.5138	32.6783	26.8792	28.0957	22.6148	25.0692	23.4444	23.6346	78.8889	55.6538	74.1111	69.3077	25.6074	26.8846	26.5148	26.1654	21.4111	22.1769	21.9148	21.7308
1991	6	12	32.7	22.9	9.8	25.2069	32.2708	26.5375	27.65	22.5296	24.8538	23	23.4154	80.1481	57	74.4444	70.2308	25.6111	26.7154	25.8259	25.9308	21.4037	22.0462	21.4815	21.5615
1991	6	13	32.868	22.6231	10.2449	25.1069	32.2042	26.8783	27.7565	22.3815	25.0346	23.163	23.4615	79.9259	56.5	72.8519	69.5	25.3704	26.9654	25.8815	25.9462	21.2333	22.2077	21.5556	21.5731
1991	6	14	33.125	23	10.125	25.2345	32.5917	27.2	28.0417	22.4654	25.1148	23.2704	23.6269	79.0385	54.5185	74.3704	69.3077	25.4615	26.8778	26.237	26.2192	21.2577	22.163	21.763	21.7462
1991	6	15	32.8	22.8889	9.91111	24.9448	32.6522	27.0333	27.9739	22.2296	25.1038	23.1038	23.408	80.2593	58.3077	73.1538	69.88	25.1889	27.2885	25.8038	25.904	21.0963	22.4	21.4692	21.528
1991	6	16	33.1304	22.4889	10.6415	25.1444	32.8455	27.2286	28.0474	22.2962	25.1385	23.268	23.572	78.6	55.5769	72.48	68.75	24.976	27.0692	26.08	25.9833	21.004	22.2615	21.636	21.5917
1991	6	17	33.6417	22.763	10.8787	25.1429	33.0833	26.5542	27.8957	22.2185	25.2926	22.9556	23.4815	78.5556	54.5185	72.7778	68.6667	24.9778	27.2037	25.6185	25.9259	20.963	22.3222	21.3333	21.5444
1991	6	18	33.052	22.7074	10.3446	25.1724	32.5739	26.4875	27.7696	22.3444	25.3115	22.963	23.5731	79.0741	55.8462	73.2963	69.2308	25.2407	27.4692	25.6815	26.1846	21.137	22.4846	21.3741	21.7154
1991	6	19	33.496	22.9407	10.5553	25.2321	32.8333	27.4625	28.1957	22.4037	25.2556	23.7296	23.8	78.1923	55.963	73.3333	69	25.0885	27.363	26.9444	26.3808	21.0462	22.4333	22.1889	21.8346
1991	6	20	33.1292	23.1148	10.0144	25.4517	32.487	26.9087	27.9043	22.5593	25.0704	23.0519	23.5667	78.8889	56	72.8889	69.3333	25.5519	26.937	25.7222	26.063	21.3519	22.2037	21.4222	21.6556
1991	6	21	33.544	22.9385	10.6055	25.0655	32.8167	27.3565	28.1348	22.3407	25.1462	23.3593	23.5731	79.9259	56.1538	72.1481	69.0385	25.3	27.1577	26.1407	26.0615	21.1852	22.3462	21.7185	21.6692
1991	6	22	33.876	22.8731	11.0029	25.2704	33.2667	27.35	28.2364	22.4852	25.3538	23.3423	23.664	78.7692	54.7692	71.6538	68	25.3231	27.3154	26.1038	26.0042	21.2038	22.4346	21.6731	21.6167
1991	6	23	33.656	22.7704	10.8856	25.0241	33.1542	26.8792	28.0375	22.2556	25.1	23.0481	23.4593	79.5556	53.7407	73.0741	68.8148	25.1	26.6852	25.7	25.837	21.0852	22.0481	21.4481	21.5259
1991	6	24	33.852	23.0231	10.8289	25.0828	32.9182	27.1391	28.1238	22.3185	25.1654	22.8333	23.5038	79.8148	54.8846	70.6667	68.5769	25.2407	26.9808	25.0741	25.8808	21.1556	22.2192	21.0444	21.5462
1991	6	25	33.532	22.4808	11.0512	25.3483	33.0958	27.4208	28.3417	22.3667	25.1963	23.2407	23.6074	78.1481	54.6667	72.2222	68.3704	25.1407	27.0222	25.9444	26.0333	21.1037	22.2593	21.6222	21.6519
1991	6	26	33.644	22.72	10.924	24.9517	33.1667	27.5391	28.3304	22.3407	25.2926	23.2556	23.6296	80.8148	54.9259	70.8889	68.8889	25.3704	27.2074	25.8111	26.1407	21.2444	22.363	21.4778	21.6926
1991	6	27	33.568	22.5731	10.9949	25.0552	32.5087	27.4708	28.1435	22.2815	25.2154	23.3333	23.6269	79.4074	56	72.5926	69.3077	25.1481	27.1654	26.1074	26.1692	21.1	22.3346	21.6963	21.7231
1991	6	28	33.448	22.6667	10.7813	25.0071	32.9625	27.3167	28.2348	22.3148	25.2815	23.3037	23.637	80.037	54.7778	71.8889	68.8148	25.3	27.1593	26.0111	26.163	21.1852	22.3333	21.6185	21.7111
1991	6	29	34.32	22.7077	11.6123	25.2	33.4083	27.575	28.4458	22.3704	25.4815	23.1333	23.6704	78.9259	53.8519	71.037	67.963	25.237	27.4519	25.5852	26.0889	21.1519	22.5111	21.3926	21.6778
1991	6	30	33.7292	22.6778	11.0514	25.2704	32.925	27.4	28.3238	22.6	25.2963	23.204	23.676	79.1538	54.5185	70.56	67.625	25.4885	27.1667	25.672	25.9	21.3654	22.337	21.464	21.6042
1991	7	1	33.444	22.6962	10.7478	25.1929	32.6348	27.3636	28.1955	22.4571	25.05	23.4179	23.5577	79.3929	55.1538	72.6667	68.72	25.4464	26.7923	26.3333	26.052	21.2857	22.1269	21.8741	21.68
1991	7	2	33.8125	22.4462	11.3663	25.175	33.2208	27.425	28.3348	22.4	25.3379	23.3966	23.7241	79.1429	54.1034	72.5517	68.7143	25.3429	27.1103	26.2103	26.2821	21.2071	22.3138	21.769	21.7893
1991	7	3	33.78	22.7385	11.0415	25.2517	33.35	27.7625	28.5542	22.4724	25.3759	23.4448	23.7724	79.1034	54.4483	71.1724	68.3103	25.4172	27.2483	26.1138	26.2517	21.2897	22.3897	21.7241	21.8069
1991	7	4	33.708	22.6269	11.0811	25.1103	33.3125	27.425	28.3458	22.4759	25.3897	23.2966	23.7138	80.1379	55.3793	71.7931	69.069	25.5483	27.469	26.0103	26.3414	21.3517	22.5	21.6172	21.8241
1991	7	5	33.52	22.5815	10.9385	25.2034	32.625	27.3458	28.1417	22.4448	25.3862	23.3172	23.7241	79.2759	56.7586	73.1379	69.7241	25.4241	27.6552	26.1414	26.4	21.269	22.6207	21.7448	21.8828
1991	7	6	33.944	22.4222	11.5218	24.7483	33.1625	27.4625	28.2292	21.9448	25.2724	23.3172	23.5	78.8966	54.1379	71.6897	68.2414	24.5621	27.031	25.9483	25.8517	20.7172	22.3034	21.6379	21.5517
1991	7	7	34.044	22.7037	11.3403	25.0207	32.9333	27.425	28.2375	22.2862	25.0519	23.3793	23.4963	79.6207	54.3333	73.1034	68.5556	25.1759	26.6778	26.269	25.8926	21.1069	22.0667	21.8103	21.5556
1991	7	8	33.7	22.6519	11.0481	25.169	32.8	27.5043	28.3348	22.3621	25.2793	23.2393	23.6179	79.069	55.9655	71.2143	68.2857	25.2414	27.3379	25.775	26.0393	21.1483	22.4103	21.5107	21.65
1991	7	9	34.112	22.1556	11.9564	24.8448	33.1652	27.3958	28.2261	22.1759	25.4414	23.1207	23.5793	79.7586	55.1071	70.6552	68.25	25.0276	27.3536	25.5966	25.9107	21.0138	22.4536	21.3483	21.5536
1991	7	10	34.352	22.463	11.889	24.9724	33.5292	27.6333	28.425	22.3536	25.4036	23.2621	23.6815	79.9643	53.3571	69.931	67.5556	25.3179	27.2179	25.7241	26.0667	21.2179	22.3893	21.4517	21.6704
1991	7	11	33.72	22.5667	11.1533	25.0448	33.1375	27.1458	28.1458	22.3	25.3724	22.9607	23.55	79.3103	55.4483	71.75	68.8214	25.1724	27.4414	25.3714	26.0107	21.131	22.5069	21.2321	21.6286
1991	7	12	34.588	22.6889	11.8991	25.2138	34.0083	28.0792	28.8875	22.4517	25.4207	23.3931	23.7621	79.3448	51.931	68.7586	66.6207	25.3862	26.9724	25.7414	26.0379	21.2862	22.2414	21.5138	21.669
1991	7	13	34.296	22.9074	11.3886	25.2241	33.6583	28.2958	28.9042	22.3379	25.1241	23.5107	23.675	78.4828	52.7931	68.8929	66.6786	25.1276	26.5138	25.9679	25.9143	21.0966	21.9586	21.6464	21.6
1991	7	14	34.1292	22.7185	11.4106	25.1517	33.6087	28.05	28.7435	22.4034	25.3214	23.3103	23.6893	79.3448	53.1071	68.069	66.8929	25.3207	26.9	25.5103	25.9357	21.2276	22.1857	21.3207	21.5857
1991	7	15	33.9708	22.6231	11.3478	25.0793	33.15	27.4583	28.3167	22.2724	25.2931	22.931	23.5069	78.9655	55.2069	70.1034	68.069	25.0759	27.1517	25.1276	25.7897	21.0621	22.3724	21.1034	21.5034
1991	7	16	33.744	22.2269	11.5171	24.7655	33.2167	26.9542	27.9833	22.1893	25.2069	22.9172	23.475	80.1786	54.2414	71.8621	68.6429	25.0607	26.8759	25.3828	25.8286	21.0536	22.1897	21.2379	21.525
1991	7	17	33.9708	22.3192	11.6516	25.031	33.5	27.5292	28.4417	22.2759	25.331	23.2828	23.631	79.2759	53.2414	70.4483	67.5517	25.1172	27	25.7862	25.969	21.0828	22.2724	21.5103	21.6241
1991	7	18	34.5	22.5962	11.9038	24.9655	33.8478	28.1043	28.6909	22.3172	25.4393	23.2679	23.6148	79.8966	52.2143	68.4286	66.8889	25.2483	27.0536	25.525	25.8519	21.1759	22.2821	21.3393	21.5333
1991	7	19	34.9478	22.6115	12.3363	25.269	34.3609	28.2	28.9783	22.4931	25.5407	23.5793	23.8333	79.1034	51.0741	70.6897	66.5556	25.4414	27.0222	26.231	26.1481	21.3241	22.3074	21.7931	21.7593
1991	7	20	34.2417	22.837	11.4046	25.431	33.8667	28.2375	28.9375	22.6448	25.4897	23.5138	23.8793	79.1724	53.7241	70.3793	67.7241	25.7172	27.2862	26.0828	26.3655	21.469	22.4586	21.7	21.8828
1991	7	21	34.116	22.5815	11.5345	25.0036	33.65	27.6875	28.4609	22.3214	25.3724	23.4034	23.6607	79.8571	53.2414	71.1379	68.2857	25.2536	27.0414	26.0414	26.0607	21.1571	22.2897	21.669	21.7036
1991	7	22	33.616	22.7704	10.8456	24.9138	33.4125	27.5042	28.3542	22.2103	24.9643	23.2448	23.4857	79.7586	51.4815	71.0345	66.6667	25.0448	26.137	25.7655	25.5926	21.0517	21.7407	21.4931	21.3889
1991	7	23	34.312	22.7308	11.5812	25.3448	33.8333	27.4	28.5	22.5862	25.1586	23.2929	23.6643	79.3448	50.931	71.3214	67.2857	25.6276	26.3241	25.875	25.9429	21.4103	21.8621	21.5821	21.6214
1991	7	24	34.86	22.4741	12.3859	25.1034	34.0417	27.9917	28.7958	22.3621	25.5069	23.6828	23.8552	79.4483	51.2759	70.8966	67.1034	25.2621	27.0517	26.5172	26.2759	21.1931	22.2552	21.9379	21.7931
1991	7	25	34.888	22.8077	12.0803	25.3862	33.9667	28.325	29	22.5103	25.4963	23.6897	23.8556	78.5172	50.3333	68	65.1852	25.3828	26.8667	26.2138	26.0481	21.2828	22.1667	21.7759	21.6778
1991	7	26	34.5458	23.0923	11.4535	25.369	33.5739	28.525	28.9652	22.4621	25.375	23.8	23.8393	78.2069	51.9643	67.4138	65.7143	25.3	26.8821	26.3	26.0964	21.231	22.1679	21.8345	21.7036
1991	7	27	34.3417	23.1077	11.234	25.2966	33.5957	27.85	28.6217	22.4586	25.3286	23.3207	23.6929	78.7931	52.4643	68.8966	66.7143	25.3448	26.8643	25.6793	25.9429	21.2552	22.1464	21.4172	21.5964
1991	7	28	34.2167	22.8704	11.3463	25.2552	33.3	27.7542	28.5125	22.4138	25.525	23.4321	23.8321	78.6897	54.0357	69.2143	67.4286	25.3034	27.3929	25.8643	26.275	21.1966	22.5143	21.55	21.8036
1991	7	29	34.775	22.7577	12.0173	25.1207	33.3565	27.3542	28.2565	22.4357	25.475	23.2483	23.7815	79.0357	53.6786	70.5517	67.8519	25.3714	27.2929	25.7414	26.2593	21.2393	22.425	21.4931	21.8
1991	7	30	34.6417	22.652	11.9897	25.0552	33.55	27.8583	28.5792	22.3586	25.4069	23.469	23.7517	79.6897	52.6897	71.2414	67.8966	25.2897	27.0414	26.1345	26.1724	21.1931	22.2793	21.7207	21.731
1991	7	31	33.3826	22.5115	10.8711	25.1724	32.6625	27.1083	28.05	22.5759	25.2759	23.2556	23.7148	80.5172	56.0345	70.8148	69.037	25.7034	27.3862	25.7704	26.3	21.4897	22.4793	21.4926	21.8222
1991	8	1	34.1	22.6958	11.4042	25.5138	33.2417	27.6833	28.5375	22.5828	25.5069	23.3379	23.8069	78.1379	54.6552	70.8276	67.8276	25.4793	27.5552	25.9483	26.331	21.3379	22.5828	21.6	21.8448
1991	8	2	34.0826	22.8462	11.2365	25.1828	33.2292	27.7375	28.4667	22.4138	25.2828	23.1724	23.6172	79.1724	54.1724	70.6897	68.069	25.3207	27.0414	25.6414	26	21.2414	22.2897	21.4103	21.6414
1991	8	3	34.1583	23.0462	11.1122	25.1207	33.2167	27.6167	28.3833	22.5034	25.3069	23.4241	23.7552	80.2759	53.2414	70.9655	68.1379	25.5897	26.9759	26.0586	26.2138	21.4034	22.2276	21.6828	21.7621
1991	8	4	34.9125	22.75	12.1625	25.2103	33.8083	27.4333	28.4583	22.3241	25.4214	23.1862	23.6071	78.2414	52.1429	69.0345	66.3571	25.1586	27	25.4138	25.8107	21.0759	22.225	21.2966	21.5
1991	8	5	34.3	22.7	11.6	25.1379	33.4091	27.3792	28.4273	22.2286	25.2857	23.3069	23.5852	78.3214	54.3704	71.8276	67.1154	24.95	26.8111	25.9586	25.7269	20.9821	22.1259	21.6069	21.4538
[truncated: 149 more rows]

## Sheet: 1992
			Temperature			Temperature				Temperature				Relative Humidity				Pressure				Dew temperature
[truncated: 367 more rows]

[truncated: 28 more sheets: 1993, 1994, 1995, 1996, 1997, 1998, 1999, 2000, 2001, 2002, 2003, 2004, 2005, 2006, 2007, 2008, 2009, 2010, 2011, 2012 …]
