# Supplementary material for: Direct, diffuse and total solar radiation data set in La Guajira, Magdalena and Cesar departments -Colombia
Source: Data Brief. 2020 Oct 15;33:106397. doi: 10.1016/j.dib.2020.106397 (PMC7599437; doi:10.1016/j.dib.2020.106397)
Supplement: Supplementary file 30 [file mmc30.xls]

## Sheet: 1985
						Temperature				Temperature				Relative Humidity				Pressure				Dew temperature
Year	Month	Day	Maximum	Minimum	Max-Min	1899-12-31 07:00:00	1899-12-31 13:00:00	1899-12-31 19:00:00	Average	1899-12-31 01:00:00	1899-12-31 13:00:00	1899-12-31 19:00:00	Average	1899-12-31 01:00:00	1899-12-31 13:00:00	1899-12-31 19:00:00	Average	1899-12-31 07:00:00	1899-12-31 13:00:00	1899-12-31 19:00:00	Average	1899-12-31 07:00:00	1899-12-31 13:00:00	1899-12-31 19:00:00	Average		Month	Taverage	Hraverage
1985	1	1	12.2483	11.1862	1.06207	15.169	15.2828	12.7862	12	11.0759	13.4828	12.7931	11.1793	38.4828	22.8966	33.7586	26.931	11.9655	12.2138	13.0103	10.7103	10.2345	10.3793	10.9138	9.08276		January	29.2083	61.5228
1985	1	2	13.4069	12.5517	0.855172	15.8345	18.5655	15.6345	15.7621	11.1241	14.3034	13.8552	12.031	40.1724	27.5862	38.7931	33.2069	12.2241	14.2034	15.1414	12.8103	10.4172	12.0034	12.6034	10.7793		February	29.8828	58.7512
1985	1	3	36.4	18.4	18	25.4	35.4	32.8	31.6	22.4	27.8	25.2	25.1	77	56	54	63	25.1	32.3	27	28.1	21.2	25.3	22.4	23		March	29.7202	58.7953
1985	1	4	36.2	21.4	14.8	25.2	33.6	31.4	30.4	22.4	28.6	25.4	25.5	79	69	62	70	25.2	35.8	28.5	29.8	21.2	27.1	23.2	23.8		April	27.3113	58.8632
1985	1	5	34.2	19.8	14.4	25.4	32.4	31.6	30.3	22.6	28.2	26.2	25.7	79	73	65	72	25.6	35.4	30.4	30.5	21.5	26.9	24.3	24.2		May	27.6387	60.8632
1985	1	6	35.2	23	12.2	26.2	34.2	32.4	31.3	22.4	28.4	26.2	25.7	72	65	62	66	24.6	34.8	29.9	29.8	20.8	26.6	24	23.8		June	24.5991	56.0529
1985	1	7	18.3448	21.2	-2.85517	25.4	34.2	32.4	31.1	24.2	29.2	26.4	26.6	91	69	63	74	29.4	37.2	30.4	32.3	23.8	27.7	24.3	25.3		July	26.2393	52.7642
1985	1	8	35.2	19.8	15.4	25.2	34.2	31.4	30.5	24.2	28.6	26.2	26.3	92	66	67	75	29.5	35.4	30.6	31.8	23.8	26.9	24.4	25		August	28.2201	64.6963
1985	1	9	19.3379	18.2	1.13793	25.4	33.8	30.6	30.1	22.6	27.6	25.2	25.1	79	62	65	69	25.6	32.8	28.5	28.9	21.5	25.6	23.2	23.4		September	28.4905	64.3138
1985	1	10	34.6	23	11.6	24.4	34.2	32.4	30.9	21.4	28.6	26.2	25.4	77	66	62	68	23.5	35.4	29.9	29.6	20.1	26.9	24	23.7		October	27.4093	65.5384
1985	1	11	18.4345	23	-4.56552	24.2	34.4	31.4	30.4	22	28.4	25.2	25.2	83	64	61	69	25	34.7	27.9	29.2	21.1	26.5	22.9	23.5		November	27.6224	70.8483
1985	1	12	19.7586	22.2	-2.44138	24.2	35.2	32	30.9	21.4	18.8207	25.2	17.7069	78	35.1034	58	46.8966	23.6	18.9483	27.5	18.7	20.2	15.8897	22.7	15.7172		December	28.0274	64.079
1985	1	13	35.4	21	14.4	23.6	34.2	32.4	30.7	21.2	28.6	26.2	25.3	81	66	62	69	23.6	35.4	29.9	29.6	20.1	26.9	24	23.7
1985	1	14	35.8	21.8	14	25.4	34.2	31.8	30.8	21.4	28.4	26.4	25.4	70	65	66	67	22.8	34.8	30.8	29.5	19.6	26.6	24.6	23.6
1985	1	15	19.7517	17.2	2.55172	20.6	35.2	31.4	29.6	19.2	28.2	26.2	24.5	88	59	67	71	21.3	33.6	30.6	28.5	18.5	26	24.4	23
1985	1	16	35.6	17	18.6	20.6	35.2	30.6	29.3	18.2	19.5793	23.2	16.7103	80	33.6897	54	40.7931	19.3	18.5379	23.5	16.4552	16.9	15.6	20.1	13.9276
1985	1	17	35.8	19	16.8	21.6	34.4	30.8	29.4	19.8	26.4	24.2	23.5	85	54	58	66	21.9	29.1	25.8	25.6	18.9	23.6	21.6	21.4
1985	1	18	21.2621	20.6	0.662069	24.8	35.2	32.4	31.2	22	27.4	25.2	24.9	79	55	56	63	24.6	31.3	27.3	27.7	20.8	24.8	22.5	22.7
1985	1	19	21.0897	20.4	0.689655	23	35.2	31.6	30.4	20.8	28.2	26.2	25.1	82	59	65	69	23.1	33.6	30.4	29	19.8	26	24.3	23.4
1985	1	20	35.6	24.2	11.4	25.6	34.2	32.4	31.2	22.4	28.6	26.2	25.7	76	66	62	68	25	35.4	29.9	30.1	21.1	26.9	24	24
1985	1	21	35.4	22.8	12.6	24.2	35.2	23.4621	21.4966	22.2	28.6	18.0759	17.1172	84	61	44.5862	41	25.4	34.8	18.5862	16.7276	21.4	26.6	15.4448	13.9517
1985	1	22	35.2	23.4	11.8	25.4	33.6	32.4	31	23	27.4	26.4	25.6	82	62	63	69	26.5	32.4	30.4	29.8	22	25.4	24.3	23.9
1985	1	23	35.2	19.8	15.4	24.2	34.8	32.4	31	20.4	25.4	23.4	23.1	71	47	47	55	21.4	26.2	22.8	23.5	18.6	21.9	19.6	20
1985	1	24	19.8552	20.8	-0.944828	24.2	35	30.6	30.1	19.8	29.8	26.2	25.3	67	68	71	69	20.2	38.5	31.1	29.9	17.6	28.3	24.7	23.6
1985	1	25	34.2	21	13.2	23.2	32.4	30.6	29.2	20.2	27.4	25.2	24.3	76	68	65	70	21.7	33.2	28.5	27.8	18.8	25.8	23.2	22.6
1985	1	26	34.6	22.8	11.8	24.4	34.4	32.4	30.9	21.4	19.8828	26.2	17.9207	77	37.4828	62	45.5862	23.5	20.2448	29.9	18.2897	20.1	16.8586	24	15.2793
1985	1	27	35.2	22.4	12.8	26.2	34.2	32.4	31.3	24.2	28.2	24.2	25.5	85	64	51	67	28.9	34.3	24.8	29.3	23.5	26.3	20.9	23.6
1985	1	28	18.8138	22.8	-3.98621	26.8	35	30.6	30.8	21.6	28.2	26.4	25.4	63	60	72	65	22.3	33.7	31.6	29.2	19.3	26.1	25	23.4
1985	1	29	35.4	23.4	12	24.8	34.2	32.4	31	22.4	28.2	26.4	25.7	81	64	63	69	25.5	34.3	30.4	30.1	21.4	26.3	24.3	24
1985	1	30	34.2	23.2	11	24.2	32.4	31.6	30	20.2	18.0069	26.4	16.1828	70	32.5862	67	38.7931	21	17.9552	31	16.0276	18.3	15.0552	24.6	13.4793
1985	1	31	36.2	24	12.2	25.4	34.2	31.8	30.8	25	27.4	24.6	25.7	97	59	56	71	31.4	32	26.2	29.8	24.9	25.2	21.8	24
1985	2	1	36.4	21.4	15	26.2	34.2	32.4	31.3	22.8	28.2	26.4	25.8	75	64	63	67	25.5	34.3	30.4	30.1	21.4	26.3	24.3	24
1985	2	2	36.8	22.2	14.6	26.4	35.2	32.2	31.5	23.4	27.4	25.2	25.3	78	55	57	63	26.8	31.3	27.4	28.5	22.2	24.8	22.6	23.2
1985	2	3	36.4	23.6	12.8	27.2	34.2	32.4	31.6	23.2	29.2	27.4	26.6	71	69	68	70	25.8	37.2	33.2	32	21.6	27.7	25.8	25
1985	2	4	18.9724	23.6	-4.62759	24.8	29.2621	32.4	22.9034	21.4	18.4345	26.4	17.4793	74	31.1379	63	39.4138	23.2	17.5483	30.4	16.2966	19.9	14.8414	24.3	13.7483
1985	2	5	37.4	21	16.4	26.2	32.4	23.7517	23.8069	22.4	18.7172	25.2	16.9552	72	33.1724	42.6897	40.8966	24.6	18.3862	17.8966	16.8034	20.8	15.5276	15.031	14.1828
1985	2	6	35.8	21.6	14.2	26.4	35.2	32.4	31.6	23.2	28.8	26.2	26.1	76	62	62	67	26.3	35.3	29.9	30.5	21.9	26.9	24	24.3
1985	2	7	38.6	23.2	15.4	26.8	36.2	33.6	32.5	23.4	29.2	28.2	26.9	75	60	67	67	26.5	35.9	34.6	32.3	22.1	27.1	26.5	25.2
1985	2	8	37.4	21.2	16.2	24.4	36	32.4	31.3	21.8	28.4	26.2	25.5	80	57	62	66	24.4	33.6	29.9	29.3	20.7	26	24	23.6
1985	2	9	36.4	24.2	12.2	26.4	34.6	31.6	31	23.6	28.4	25.4	25.8	79	63	61	68	27.3	34.6	28.3	30.1	22.5	26.5	23.1	24
1985	2	10	35.4	22	13.4	20.9172	34.2	32.4	20.7379	15.1517	16.2207	27.4	13.6966	52	28.0345	68	33.2414	16.7345	15.9483	33.2	13.6655	14.1276	13.4517	25.8	11.5
1985	2	11	35.2	24.2	11	26.4	34.2	32.4	31.4	23	18.0483	26.4	16.169	75	31.4828	63	38.1034	25.8	17.8724	30.4	15.9414	21.6	15.0345	24.3	13.4414
1985	2	12	17.8	23.7	-5.9	26.2	35.6	32.4	31.7	21.8	26.4	24.2	24.1	68	49	51	56	23.2	28.3	24.8	25.4	19.9	23.1	20.9	21.3
1985	2	13	37.4	23	14.4	25.4	36.2	31.8	31.3	22.6	29.4	26.4	26.1	79	61	66	68	25.6	36.5	30.8	31	21.5	27.4	24.6	24.5
1985	2	14	36.4	23.6	12.8	26.4	35.8	31.4	31.3	23.4	26.4	25.4	25.1	78	48	62	63	26.8	28.2	28.5	27.8	22.2	23.1	23.2	22.8
1985	2	15	37.4	23.6	13.8	25.6	36.4	33.2	32.1	22.4	27.8	26.4	25.5	76	52	59	62	25	31.7	29.9	28.8	21.1	25	24	23.4
1985	2	16	36.4	23	13.4	25.2	35.2	32.4	31.3	22.4	29.2	26.2	25.9	79	64	62	68	25.2	36.5	29.9	30.6	21.2	27.4	24	24.2
1985	2	17	17.6345	23.6	-5.96552	29.2	35.2	32.4	32.3	26.2	29	26.4	27.2	79	63	63	68	32	35.9	30.4	32.8	25.2	27.1	24.3	25.6
1985	2	18	17.7655	25.4	-7.63448	26.2	36.2	22.7448	21.8828	23.4	28.6	27.4	26.5	79	57	38.5862	34.069	26.9	34.1	16.569	14.3207	22.3	26.2	13.8621	12.0931
1985	2	19	35	22	13	26.4	34.2	32.4	31.4	21.6	29.2	27.4	26.1	66	69	68	68	22.6	37.2	33.2	31	19.5	27.7	25.8	24.3
1985	2	20	18.9724	23.2	-4.22759	25.4	36.4	32.4	31.7	21.2	26.2	24.2	23.9	69	45	51	55	22.4	27.2	24.8	24.8	19.3	22.5	20.9	20.9
1985	2	21	37.2	23.8	13.4	24.8	35.4	32.4	31.3	22.4	26.4	24.2	24.3	81	50	51	61	25.5	28.4	24.8	26.2	21.4	23.2	20.9	21.9
1985	2	22	35.4	23.4	12	27.4	34	32.4	31.6	23.6	26.4	24.2	24.7	73	55	51	60	26.6	29.4	24.8	26.9	22.1	23.7	20.9	22.3
1985	2	23	19.1379	24.2	-5.06207	26.4	36	33.4	32.3	21.4	27.8	24.2	24.5	64	54	47	55	22.2	31.9	24.1	26.1	19.1	25.1	20.5	21.6
1985	2	24	35.4	24.2	11.2	22.2	34.2	30.6	21.8862	23.8	28.2	26.4	26.1	58.9655	64	72	41.3103	19.4276	34.3	31.6	17.3034	16.1931	26.3	25	14.4828
1985	2	25	35.4	25.4	10	27.8	35.2	32.4	32	23.6	28.4	26.4	26.1	71	60	63	64	26.3	34.2	30.4	30.3	21.9	26.3	24.3	24.2
1985	2	26	36.3	23.4	12.9	24.2	35.4	32.4	31.1	21.4	25.2	24.2	23.6	78	44	51	58	23.6	25.3	24.8	24.6	20.2	21.3	20.9	20.8
1985	2	27	35.4	23	12.4	23.2	34.2	32.4	30.6	22.9	28.2	27.4	26.2	98	64	68	76	27.7	34.3	33.2	31.7	22.8	26.3	25.8	25
1985	2	28	35.4	24.6	10.8	26.2	34.2	32.4	31.3	23.4	29.2	25.2	25.9	79	69	56	68	26.9	37.2	27.3	30.5	22.3	27.7	22.5	24.2
1985	3	1	17.9862	22.9	-4.91379	27.4	34.2	32.2	31.5	23.4	29.2	25.2	25.9	72	69	57	66	26.1	37.2	27.4	30.2	21.8	27.7	22.6	24
1985	3	2	35.4	24.2	11.2	26.8	34.2	32.4	31.5	23.4	29.2	17.3931	16.2655	75	69	42.3103	37.5517	26.5	37.2	18.3172	15.9552	22.1	27.7	15.2759	13.4448
1985	3	3	35.4	24.8	10.6	26.4	34.2	32.4	31.4	23	29.2	26.4	26.2	75	69	63	69	25.8	37.2	30.4	31.2	21.6	27.7	24.3	24.6
1985	3	4	36.4	25.6	10.8	26.4	35.2	32.4	31.6	23.4	28.2	25.2	25.6	78	59	56	64	26.8	33.6	27.3	29.2	22.2	26	22.5	23.6
1985	3	5	36.4	26.4	10	27.4	35.2	32.4	31.9	24.2	29.4	26.4	26.7	77	65	63	68	28.1	37.1	30.4	31.9	23	27.7	24.3	25
1985	3	6	19.0276	19.0276	-3.55271e-15	24.1103	28.269	22.8621	23.0897	17.731	19.0207	18.0069	17.1034	58.3793	32.2414	43.6897	41.4483	19.5138	18.7103	18.8414	17.7069	16.431	15.7552	15.7379	14.8966
1985	3	7	35.7	25.4	10.3	26.8	34.2	32.4	31.5	24.2	28.4	26.4	26.3	81	65	63	69	28.5	34.8	30.4	31.2	23.2	26.6	24.3	24.7
1985	3	8	35.4	24.8	10.6	27.4	34.2	32.6	31.7	23.4	19.7379	24.2	17.0793	72	34.9655	50	41.8966	26.1	19.5828	24.6	17.7483	21.8	16.3759	20.8	14.9586
1985	3	9	36.4	24.8	11.6	26.4	35.2	32.4	31.6	23.2	28.2	26.4	25.9	76	59	63	66	26.3	33.6	30.4	30.1	21.9	26	24.3	24.1
1985	3	10	36.2	26	10.2	26.4	35.2	32.4	31.6	23.2	28.4	26.4	26	76	60	63	66	26.3	34.2	30.4	30.3	21.9	26.3	24.3	24.2
1985	3	11	35.2	25.4	9.8	26.2	34.2	32.4	31.3	24.6	28.2	26.4	26.4	88	64	63	71	29.9	34.3	30.4	31.5	24	26.3	24.3	24.9
1985	3	12	20.0276	24.2	-4.17241	26.4	36.4	33.4	32.4	23.4	27.4	24.9	25.2	78	50	50	59	26.8	30.5	25.9	27.7	22.2	24.4	21.6	22.7
1985	3	13	21.5793	24.6	-3.02069	25.8	36.4	24.2897	23.1586	23.4	28.2	19.6414	19.5793	82	54	44.1724	44.1034	27.2	32.8	20.0345	19.1069	22.5	25.6	16.8862	16.1103
1985	3	14	20.2414	24	-3.75862	27.4	35.4	32.4	31.9	24.2	28.6	26.4	26.4	77	60	63	67	28.1	34.6	30.4	31	23	26.5	24.3	24.6
1985	3	15	35.2	23.4	11.8	24.8	32.4	31	29.8	21.4	19.8897	19.0621	18.9345	74	34	45.9655	46.7241	23.2	19.5517	20.0621	19.8483	19.9	16.4138	16.7862	16.6414
1985	3	16	36.2	24.2	12	26	35.4	32.4	31.6	22.4	25.2	23.4	23.7	74	44	47	55	24.7	25.3	22.8	24.3	20.9	21.3	19.6	20.6
1985	3	17	19.7345	24.2	-4.46552	26.2	36	32.4	31.8	23	29.4	25.2	25.9	76	62	56	65	26	36.6	27.3	29.9	21.7	27.5	22.5	23.9
1985	3	18	37.2	24.6	12.6	26.4	33.8	30.6	30.4	24.2	21.1862	27.2	19.8793	84	39.2759	77	49.6897	28.7	21.9103	33.8	21.1793	23.4	18.1276	26.1	17.6345
1985	3	19	36.4	23.4	13	25.2	35.6	32.4	31.4	24.2	26.6	24.4	25.1	92	50	52	65	29.5	28.9	25.3	27.9	23.8	23.5	21.3	22.8
1985	3	20	36.4	20.6	15.8	26.4	35.2	31.4	31.1	24.2	27.4	25.2	25.6	84	55	61	66	28.7	31.3	27.9	29.3	23.4	24.8	22.9	23.7
1985	3	21	35.4	25.2	10.2	25.4	34.8	32.4	31.3	23.2	27	24.2	24.8	83	55	51	63	27	30.5	24.8	27.4	22.3	24.4	20.9	22.5
1985	3	22	35.8	25.4	10.4	25.4	35.2	22.2517	22.3621	24.2	27.4	23.4	25	91	55	49.2414	49.2069	29.4	31.3	20.4345	20.2828	23.8	24.8	17.0724	16.9517
1985	3	23	34.2	23.2	11	23.931	32.4	31.6	23.5931	18.4966	27.4	25.2	19.0828	62.2759	68	60	49.1034	20.5	33.2	27.8	20.5207	17.2448	25.8	22.8	17.1103
1985	3	24	35.2	24.2	11	25.4	34.2	32.4	31.1	23.2	28.2	26.4	25.9	83	64	63	70	27	34.3	30.4	30.5	22.3	26.3	24.3	24.3
1985	3	25	35.2	24	11.2	26.2	33.4	31.4	30.6	24.3	27.4	25.1	25.6	86	63	60	70	29.1	32.5	27.7	29.8	23.6	25.4	22.8	23.9
1985	3	26	35.2	25.4	9.8	26.8	34.2	23.6345	22.7345	24.2	28.2	25.2	25.9	81	64	51.2069	48.6897	28.5	34.3	21.0345	20.0448	23.2	26.3	17.5552	16.7552
1985	3	27	35.4	26.4	9	27.4	34.2	32.4	31.6	25.4	28.2	26.4	26.7	85	64	63	71	31.1	34.3	30.4	31.9	24.7	26.3	24.3	25.1
1985	3	28	20.1655	25.2	-5.03448	27.2	36.4	23.1103	23.0897	23.2	19.2552	25.4	18.3241	71	34.6207	47.8966	46.6207	25.8	19.5586	20.8069	19.6483	21.6	16.3241	17.2897	16.4
1985	3	29	20.5931	25.2	-4.6069	27.4	36.2	32.4	32.1	24.2	29.8	26.4	26.8	77	63	63	67	28.1	37.7	30.4	32.1	23	28	24.3	25.1
1985	3	30	34.2	24.2	10	26.8	32.4	30.6	30.1	23.8	19.2	25.2	17.3448	78	34.4483	65	41.6207	27.5	19.4103	28.5	17.5345	22.6	16.1862	23.2	14.6586
1985	3	31	17.5586	24.2	-6.64138	26.8	34.2	30.6	30.5	25.2	27.4	24.2	25.6	88	59	59	69	31	32	26	29.6	24.6	25.2	21.7	23.8
1985	4	1	32.4	21.6	10.8	24.2	31.2	30.6	29.2	23.2	27.2	25.2	25.2	92	74	65	77	27.8	33.4	28.5	29.9	22.8	25.9	23.2	24
1985	4	2	33.4	22	11.4	25.4	32.4	30.6	29.8	23.6	27.4	25.2	25.4	86	68	65	73	27.9	33.2	28.5	29.9	22.9	25.8	23.2	24
1985	4	3	34.2	23.2	11	24.6	32.4	31.2	29.9	24.2	27.4	25.2	25.6	97	68	62	76	29.9	33.2	28.1	30.4	24.1	25.8	23	24.3
1985	4	4	35.2	23.2	12	24.2	34.2	32.4	30.8	23.2	28.2	25.2	25.5	92	64	56	71	27.8	34.3	27.3	29.8	22.8	26.3	22.5	23.9
1985	4	5	20.1862	17.6621	2.52414	24.2483	26.4	24.1862	22.7138	19.3724	18.6138	20.3034	17.7897	66.5517	35.1724	53.6897	45	22.3931	19.4586	21.8552	18.731	18.4724	16.069	17.931	15.431
1985	4	6	21.0759	19.4207	1.65517	24.4414	28.7448	24.2414	24.7241	19.469	20.2966	20.331	19.4379	65.8276	38.4483	56.2759	51.7586	22.4828	21.1793	22.8034	21.4345	18.5414	17.5345	18.7345	17.6897
1985	4	7	19.9517	18.7241	1.22759	22.6483	27.9862	24.3517	22.4138	18.6069	21.0276	20.0552	19.3103	62.3793	43.1724	53.8966	51.8276	21.3759	22.1759	22.0724	21.2414	17.6621	18.3345	18.2828	17.5759
1985	4	8	19.8207	23.4	-3.57931	27.4	36.8	34.2	33.2	24.2	29.8	26.4	26.8	77	60	54	64	28.1	37.3	29.2	31.5	23	27.8	23.7	24.8
1985	4	9	20.0621	24.6	-4.53793	27	34.2	32.4	31.5	23.6	28.6	26.4	26.2	75	66	63	68	26.9	35.4	30.4	30.9	22.3	26.9	24.3	24.5
1985	4	10	20.0966	25.4	-5.30345	26.8	34.4	32.6	31.6	24.2	28.6	25.2	26	81	65	55	67	28.5	35.3	27.1	30.3	23.2	26.8	22.4	24.2
1985	4	11	36.2	24	12.2	27	35.2	32.6	31.8	24.2	29.6	25.2	26.3	80	66	55	67	28.3	37.7	27.1	31.1	23.1	28	22.4	24.5
1985	4	12	36.2	24.6	11.6	26.8	35.2	32.4	31.7	24.2	28.2	26.4	26.3	81	59	63	68	28.5	33.6	30.4	30.8	23.2	26	24.3	24.5
1985	4	13	36.2	24.8	11.4	26.2	35.2	32.4	31.6	23.4	28.4	26.4	26.1	79	60	63	67	26.9	34.2	30.4	30.5	22.3	26.3	24.3	24.3
1985	4	14	34	24.2	9.8	27.8	32.4	31.6	30.9	25.2	20.2138	26.4	18.5	81	38.7586	67	48.5517	30.3	20.9897	31	19.5379	24.3	17.4138	24.6	16.1345
1985	4	15	35.2	25.2	10	26.2	34.2	32.4	31.3	23.4	28.2	26.2	25.9	79	64	62	68	26.9	34.3	29.9	30.4	22.3	26.3	24	24.2
1985	4	16	36.2	24.2	12	23.2276	35.2	21.2276	21.4931	18.7034	28.2	17.931	17.8207	65.5862	59	50.1724	48.8621	21.8552	33.6	20.369	19.8621	17.9448	26	16.6483	16.3069
1985	4	17	35.2	24.8	10.4	26.4	34.2	32.4	31.4	24	19.2897	26.2	17.8414	82	37.4483	62	47.6552	28.2	20.069	29.9	19.7655	23.1	16.6172	24	16.2448
1985	4	18	36.2	23.6	12.6	26.8	32.4	24.1724	22.4897	23.6	20.4	20.4	18.6655	77	40.3448	57.0345	50.7241	27	21.5414	23.0552	20.7724	22.4	17.7448	18.8586	17.0793
1985	4	19	36.8	24.2	12.6	22.9379	36.4	21.6483	22.0586	24.2	19.4828	18.4207	17.6448	64.4483	39.1724	52.3103	49.4828	21.0138	20.7207	20.6345	19.631	17.2241	17.0069	17.0034	16.1897
1985	4	20	36.2	25.6	10.6	23.2897	35.4	22.0414	21.1828	24.2	20.4552	20.4828	17.8724	62.8966	44.6897	55.1724	49.2414	22.3483	22.3483	21.6655	19.3552	18.2414	18.2138	17.6379	15.8207
1985	4	21	36.2	24.2	12	27.2	35.2	23	22.2448	24.2	28.2	19.7379	18.8483	78	59	57.5172	53.6207	28.2	33.6	22.8069	21.5241	23.1	26	18.4621	17.5034
1985	4	22	35.2	23.8	11.4	26.2	34.2	32.6	31.4	24.6	28.4	26.4	26.5	88	65	62	71	29.9	34.8	30.3	31.7	24	26.6	24.3	25
1985	4	23	21.8345	18.6207	3.21379	23.3862	28.4138	23.9034	23.4828	18.8276	20.4483	20.4621	17.9207	61.7241	43.2759	59.5517	52.6207	22.0586	22.1345	23.4759	21.1655	18.0552	18.0897	19.1034	17.3069
1985	4	24	36.2	23.6	12.6	25.2	33.2	21.6414	19.0966	24.2	18.3621	18.5655	16.8	92	38.6897	54.8621	41.4828	29.5	19.5448	20.6759	16.1276	23.8	16.1414	16.8207	13.2621
1985	4	25	35.2	23.2	12	25.6	34.2	32.4	31.2	24.6	20.3793	26.2	18.7172	92	45.8966	62	52.5517	30.3	22.3586	29.9	20.5759	24.2	18.2241	24	16.7414
1985	4	26	35.6	22.6	13	26.2	35.2	23.7103	22.0414	24.6	28.2	20.4483	17.9345	88	59	58.4828	51.2759	29.9	33.6	23.3241	20.4103	24	26	19.0172	16.6655
1985	4	27	33.6	22.8	10.8	26.6	32.4	31.6	30.6	24.8	19.6552	24.2	18.931	86	44.0345	54	52.7586	30.1	21.7345	25.3	20.8862	24.2	17.6345	21.3	16.9379
1985	4	28	35.2	22.2	13	25.4	34.2	32.6	31.2	24.2	28.4	26.4	26.3	91	65	62	72	29.4	34.8	30.3	31.5	23.8	26.6	24.3	24.9
1985	4	29	35.6	24.6	11	25.6	35.2	22.5793	23.0621	24.2	29.2	19.7517	19.7621	89	64	58.7931	56.3103	29.3	36.5	22.9345	22.6172	23.7	27.4	18.5931	18.3931
1985	4	30	35.2	22.4	12.8	26.4	32.6	22.9241	23.2345	24.6	20.5655	19.6828	18.7828	86	44.8966	56.6897	53.1724	29.7	22.6	22.5828	21.3345	23.9	18.3862	18.3862	17.4276
1985	5	1	34	24.6	9.4	27.6	33.6	32.4	31.5	26.4	19.6483	25.2	18.1241	91	44.069	56	52.8276	33.6	21.7897	27.3	20.9621	26	17.7	22.5	16.9931
1985	5	2	19.0138	17.8069	1.2069	21.2621	25.131	21.1241	20.6586	19.0897	19.7103	20.7448	18.9414	69.069	44.5172	66.5862	57.069	22.869	21.9655	24.8034	22.0793	18.5586	17.8138	19.8621	17.8724
1985	5	3	34.2	24.2	10	26.8	33.6	32.4	31.3	23.8	22.1862	26.4	19.6931	78	51.5862	63	61.5862	27.5	24.6793	30.4	23.7414	22.6	20.0655	24.3	19.2966
1985	5	4	33.2	24.2	9	27.4	30.6	32.4	30.7	25.2	27.8	25.2	26.1	84	81	56	74	30.6	35.5	27.3	31.1	24.4	26.9	22.5	24.6
1985	5	5	17.6897	23.2	-5.51034	25.4	34.2	32.4	31.1	24.2	21.4345	26.2	18.7966	91	50.8276	62	54.069	29.4	24.2	29.9	20.7276	23.8	19.5448	24	16.8655
1985	5	6	18.9172	24.8	-5.88276	27.8	35.2	32.4	32	25.4	22.4345	26.4	18.931	83	50.4138	63	51.5172	30.8	25.0172	30.4	20.0828	24.6	20.2517	24.3	16.2483
1985	5	7	17.8759	23.4	-5.52414	26.2	35.4	32.4	31.6	25	20.6552	26.4	17.2483	91	47.6897	63	49.5862	30.9	23.2034	30.4	19.1793	24.6	18.7448	24.3	15.5
1985	5	8	35.2	25	10.2	26.2	33.4	32.4	31.1	25.4	20.5379	20.6483	18.0724	94	45.0345	60.5517	49.7931	31.9	22.0414	24.0034	19.8897	25.1	17.8379	19.4	16.1379
1985	5	9	31.4	23.6	7.8	24.8	29.2	30.2	28.6	24.2	27.2	25.2	25.5	95	86	67	83	29.8	34.7	28.7	31.1	24	26.6	23.4	24.6
1985	5	10	35.2	21.4	13.8	27.4	34.2	32.4	31.6	24.2	20.5724	26.4	19.9345	77	46.3793	63	55.6897	28.1	22.8483	30.4	22.2069	23	18.5414	24.3	17.9241
1985	5	11	32.4	23.4	9	24.8	30.2	31	29.3	24.2	18.8414	24.8	18.2172	95	39.6897	61	50.8966	29.8	20.6207	27.2	20.8966	24	16.7931	22.5	16.9379
1985	5	12	32.4	21.6	10.8	22.8	31.2	30.2	28.6	22.4	27.4	26	25.3	97	75	72	81	26.8	34	30.8	30.5	22.2	26.2	24.5	24.3
1985	5	13	20.4069	22.4	-1.9931	23.4	31.6	21.8759	18.9345	23	19.869	26.4	18.2207	97	43.7586	61.8621	50.5517	27.8	22.1483	24.4655	20.0897	22.8	17.8966	19.6862	16.2483
1985	5	14	32.4	23	9.4	26.4	31.4	30.6	29.8	24.4	20.5379	26.4	18.0897	85	45.069	72	52.1724	29.2	22.5552	31.6	20.7724	23.7	18.3448	25	16.8862
1985	5	15	34	23.6	10.4	27	32.4	22.8	22.2276	25.8	20.7862	21.0069	19.1345	91	45.1379	62.069	54.4828	32.4	23.0793	24.7724	22.1138	25.4	18.6966	19.8759	17.8897
1985	5	16	34.2	23.8	10.4	27.4	33.6	31.4	30.9	25.2	22.6207	27.4	20.0621	84	49.7931	74	53.7241	30.6	25.231	33.8	21.5069	24.4	20.3931	26.1	17.3069
1985	5	17	32.4	22.8	9.6	24.6	30.2	21.9172	21.9897	24.2	27.4	21.7724	20.8	97	81	62.7241	59.2069	29.9	34.6	24.7034	23.3034	24.1	26.5	19.8517	18.8103
1985	5	18	32.4	23.4	9	25.8	31.2	30.6	29.5	24.8	24.6	26.4	25.3	92	58	72	74	30.6	26.5	31.6	29.6	24.4	22.1	25	23.8
1985	5	19	32.4	22.6	9.8	25.4	31.4	30.6	29.5	24.6	27.4	25.2	25.7	94	74	65	77	30.4	33.8	28.5	30.9	24.3	26.1	23.2	24.6
1985	5	20	34	23.4	10.6	26.4	32.4	31.4	30.4	24.6	22.331	26.4	20.5552	86	51.2414	68	64.931	29.7	24.9414	31.1	24.9103	23.9	20.1793	24.7	20.1793
1985	5	21	34.2	25.2	9	27.4	33.4	31.4	30.9	25.2	21.3483	26.8	18.1276	84	50.931	70	57.9655	30.6	23.9966	32.2	22.2207	24.4	19.4241	25.3	17.9414
1985	5	22	35.8	24.6	11.2	26.8	34.2	22.2276	22.6448	24.4	22.4207	21.5172	21.5138	82	51.5862	66.8966	65.3448	29	25.1586	25.3966	25.1207	23.5	20.3345	20.469	20.3103
1985	5	23	34.2	24.8	9.4	28.2	33.6	32.4	31.7	25.4	22.269	26.4	21.531	80	52.1034	63	64.8276	30.6	24.9655	30.4	25.0931	24.4	20.231	24.3	20.3103
1985	5	24	36.2	25	11.2	21.0276	34	32.4	19.9345	19.9034	20.669	26.4	19.0103	71.0345	49.2414	63	54.9655	22.8931	23.4172	30.4	21.1897	18.5759	18.8517	24.3	17.1172
1985	5	25	19.9172	23.8	-3.88276	23	34.6	32.4	22.7034	20.8207	22.5448	26.4	20.8276	73.2414	53.3103	63	65.8966	25.131	25.6034	30.4	25.5345	20.3379	20.5897	24.3	20.5552
1985	5	26	35.2	23.2	12	26.2	34.2	32.2	31.2	25.2	19.7655	26.4	19.0552	92	45.4483	64	57.7586	31.4	22.1966	30.6	22.3655	24.8	17.931	24.4	18.0241
1985	5	27	19.8138	25.9	-6.08621	27.4	36.6	22.5724	21.9552	26	29.2	21.7724	20.6552	90	58	66.3103	57.8621	32.7	35.6	25.7655	22.831	25.5	27	20.6966	18.5207
1985	5	28	19.931	18.9103	1.02069	21.8241	25.9448	22.6828	21.831	19.6276	21.4	21.8966	18.9241	69.069	49.8966	66.6552	59.9655	23.3448	23.9862	26.0448	23.1586	19.0759	19.4103	20.8345	18.7172
1985	5	29	19.9517	23.6	-3.64828	27.8	33.8	31.4	31.1	26.4	29.8	26.4	27.5	90	75	68	77	33.5	39.3	31.1	34.6	25.9	28.7	24.7	26.4
1985	5	30	34.4	23.2	11.2	27.4	32.4	31.4	30.6	25.2	21.3793	26.2	19.8793	84	48	67	59.2069	30.6	23.6759	30.6	23.169	24.4	19.2483	24.4	18.7207
1985	5	31	35.2	25.8	9.4	27.2	32.4	22.6828	20.9207	25	21.6759	21.7586	19.8655	84	49.4828	66.0345	58.8621	30.2	24.4276	25.7586	23.131	24.2	19.6828	20.6552	18.7
1985	6	1	34.2	24.8	9.4	21.0276	32.4	31.6	22.5276	25.6	21.6517	26.8	20.7379	70.7586	52.5862	69	61.4483	22.9414	24.7828	32	23.3897	18.6138	19.8966	25.2	18.8517
1985	6	2	32.4	22.2	10.2	24.2	31.4	30.6	29.2	23.6	28.2	26.4	26.1	95	79	72	82	28.7	36.1	31.6	32.1	23.4	27.2	25	25.2
1985	6	3	34.2	21.8	12.4	24.2	32	22.6966	22.7241	23.6	21.4207	26.4	19.7655	95	50.7241	61.4828	57.8966	28.7	24.1034	23.8586	22.0828	23.4	19.4931	19.1103	17.8586
1985	6	4	34.2	24	10.2	27.2	32.4	23.1793	21.7172	24.6	20.5448	21.6276	18.9138	81	45.3448	67.3103	53.5517	29.2	22.6897	25.669	20.9069	23.6	18.4483	20.6241	16.9552
1985	6	5	33.6	21.6	12	27.6	32.2	31.6	30.8	24.8	18.7724	26.4	17.2103	80	46.2069	67	53.7586	29.4	21.4172	31	20.331	23.8	17.2655	24.6	16.3966
1985	6	6	32.4	23.6	8.8	26.4	30.2	22.7241	22.0379	25.2	21.6345	19.8414	19.0276	91	49.1724	59.4138	55.9655	31.2	24.3138	23.2138	22.1103	24.8	19.6172	18.7241	17.8862
1985	6	7	33.6	23.6	10	24.4	31.4	32.4	30.2	23.6	18.7034	26.4	18.0448	94	42.5517	63	51.5517	28.6	20.769	30.4	19.9207	23.3	16.8793	24.3	16.1517
1985	6	8	34.2	23.8	10.4	27.8	31.4	22.7586	21.9621	25.4	19.7931	20.1172	18.1345	83	45.1379	60.931	53.9655	30.8	22.2034	23.8862	21.1517	24.6	17.9414	19.1345	17.0966
1985	6	9	34.2	23.9	10.3	26.8	32.4	31.6	30.6	25	20.0069	26.8	18.1759	87	45.4483	69	53.4483	30.5	22.6276	32	21.1379	24.4	18.1828	25.2	17.0862
1985	6	10	35.2	24.2	11	25.2	34.2	32.6	31.1	24.6	19.8207	27.4	19.0414	95	44.5862	67	54.1379	30.5	22.1828	33	21.1897	24.4	17.9172	25.7	17.1172
1985	6	11	20.5379	23.4	-2.86207	26.4	35	32.4	31.6	24.8	21.7379	26.4	20.0241	88	48.1034	63	57.2069	30.2	24.369	30.4	22.4862	24.2	19.6517	24.3	18.0793
1985	6	12	32.6	23.2	9.4	26.4	32.4	31.6	30.5	24	20.6552	26.4	17.2345	82	46.4138	67	51.6207	28.2	23.0138	31	20.0552	23.1	18.6138	24.6	16.2138
1985	6	13	34.2	21.2	13	24.4	32.4	31.6	30	23.6	18.9448	25.2	18.2069	94	42.2759	60	50.5172	28.6	21.2	27.8	20.169	23.3	17.1103	22.8	16.2828
1985	6	14	35.4	24.6	10.8	25.4	25.7586	22.3379	22.6379	23.6	26.4	20.8552	20.7103	86	49.1724	65.3448	62.5862	27.9	24.0759	24.8931	24.2345	22.9	19.4759	19.9483	19.5793
1985	6	15	34.2	22.2	12	26.4	32.4	31.8	30.6	25.4	20.6345	26.2	19.8345	92	48.2759	64	59.8966	31.8	23.2862	30.3	23.1862	25.1	18.7862	24.3	18.7276
1985	6	16	33.2	25.8	7.4	20.2069	31.4	19.8828	19.1172	18.0207	27.4	19.2621	18.1069	66.1034	74	56.2414	51.3793	21.4655	33.8	22.0517	20.2069	17.5103	26.1	17.5862	16.3034
1985	6	17	34.2	25.2	9	26.2	31.4	22.7931	22.169	23.4	22.4276	20.8897	18.9897	79	48.2414	61.931	54.2069	26.9	24.6793	24.5759	21.8345	22.3	20.0483	19.7552	17.7172
1985	6	18	35.2	25.2	10	26	32.6	22.6207	22.969	23.6	22.4207	20.7241	20.6207	82	49.7931	61.8621	59.7586	27.5	24.9	24.231	23.7517	22.7	20.1759	19.5483	19.2793
1985	6	19	35.4	25.4	10	26.4	33.2	23.0276	22.1207	23.6	22.4483	21.6138	20.6862	79	48.7931	59.8621	57	27.3	24.769	24.2345	22.9552	22.5	20.0828	19.5586	18.5966
1985	6	20	20.3793	25.4	-5.02069	27.4	36.6	22.9103	22.1655	25.2	22.4759	20.7931	20.7276	84	48.4483	62.2759	57.6897	30.6	24.7724	24.4241	22.9517	24.4	20.1241	19.6552	18.5862
1985	6	21	21.4	25.2	-3.8	28.4	37.2	34.2	33.5	25.2	29.2	26.4	26.9	77	56	54	62	29.9	35.2	29.2	31.5	24.1	26.8	23.7	24.8
1985	6	22	36.4	24.2	12.2	27.4	26.2759	20.731	20.0414	25.4	21.4759	19.7862	18.9103	85	47.2414	56.7931	52.4828	31.1	23.7	22.231	20.8828	24.7	19.2207	17.9448	16.9379
1985	6	23	35.2	25	10.2	22.1517	32.4	23.0207	23.2172	19.669	21.5931	20.931	20.7379	71.0345	47.2069	62.6897	60.3103	23.2966	23.9414	24.7138	23.9655	19.0414	19.3759	19.8207	19.4103
1985	6	24	19.2069	23.6	-4.3931	27.4	22.8621	20.6759	18.1069	24.6	19.6	19.8759	18.0586	80	41	56.6207	46.931	29.1	20.669	22.1138	18.8345	23.6	16.7552	17.8207	15.2414
1985	6	25	35.8	25.6	10.2	27.2	35.2	21.7448	21.9276	25.2	22.3793	20.6069	20.5793	85	48.9655	58.4828	57.931	30.7	24.6655	23.0724	22.8138	24.5	20.0034	18.6517	18.5034
1985	6	26	35.2	24.8	10.4	26.6	35	21.131	20.2172	24.2	21.4	20.869	19.7828	82	45.5862	58.1379	54.5862	28.6	23.3069	23.5069	21.8379	23.3	19.0207	18.8828	17.6966
1985	6	27	34.8	24.2	10.6	27.2	32.4	21.7586	22.0379	25.2	21.3793	20.9448	20.5931	85	46.5862	61	57.2069	30.7	23.4034	23.9655	22.8379	24.5	19.0724	19.169	18.5241
1985	6	28	20.4966	24.2	-3.70345	27	35.2	22.8207	21.0655	25.2	21.5379	19.6	17.9621	87	46.8966	57.5172	51.3793	30.8	23.7138	22.5379	20.4931	24.6	19.2552	18.3586	16.7172
1985	6	29	35.8	23.2	12.6	25.8	35.2	22.0966	20.2207	24.2	21.7517	19.0828	17.2172	88	46.6207	55.5517	48.8276	29.1	24.1586	22.2517	19.7172	23.6	19.4897	17.9276	16.0172
1985	6	30	20.4966	22.4	-1.90345	26.4	35.2	21.6276	20.8897	23.8	21.5517	19.7793	18.0138	81	47.6897	56.7931	50.3448	27.7	23.9276	22.1103	19.8069	22.8	19.3655	17.8793	16.0828
1985	7	1	35.6	21.4	14.2	25.4	35.2	22.1379	20.1414	23.6	29.4	19	17.9172	86	65	53.2414	47.1379	27.9	37.1	21.331	18.6897	22.9	27.7	17.1897	15.2034
1985	7	2	34.6	24.2	10.4	26.4	34.2	32.6	31.4	23.8	28.6	26.8	26.4	81	66	64	70	27.7	35.4	31.4	31.5	22.8	26.9	24.9	24.9
1985	7	3	35.2	17.9241	17.2759	23.6	34.2	21.3724	20.4793	22.4	19.6759	19.2	17.9931	90	40.8966	48.0345	43.4828	26.3	21.3621	19.6517	17.7724	21.9	17.4241	15.7517	14.4414
1985	7	4	36.4	24.4	12	27	36.2	19.6138	19.9241	25.2	18.6621	17.8345	16.2	87	42.2069	54.5517	50.6552	30.8	20.6138	20.731	19.6828	24.6	16.7448	16.8379	16.0103
1985	7	5	22.9207	23	-0.0793103	28	37.4	32.4	32.6	25.2	21.331	20.7379	20.5241	80	47.2069	58.8966	57.1724	30.2	23.3931	23.2931	22.6414	24.2	19.0517	18.8	18.4276
1985	7	6	20.6276	25.2	-4.57241	28.2	37.4	23.0069	20.3379	25	17.9517	19.9379	17.1517	77	38.7241	57.931	48.6207	29.5	19.7759	23.2172	19.5966	23.8	16.0517	18.7483	15.9448
1985	7	7	20.7241	22.8	-2.07586	25.8	36.4	24.1517	23.1724	24.2	21.3517	20.7172	19.6345	88	46.1724	59.4138	57.069	29.1	23.2552	23.9207	22.4345	23.6	18.9897	19.3966	18.3
1985	7	8	19.4552	25.2	-5.74483	28.4	36.4	22.3931	22.7483	25.8	29.2	19.6069	18.7552	81	59	59.4483	55.2759	31.5	35.7	22.731	21.5138	24.9	27	18.4517	17.5241
1985	7	9	23.1793	24.4	-1.22069	26.2	36.4	23.1931	22.1862	25.4	20.5724	18.1069	17.0931	94	43	51.2759	48.6207	31.9	22.3517	20.8241	19.4759	25.1	18.2172	16.8483	15.8793
1985	7	10	23.5517	23.4	0.151724	26.8	36.4	21.7103	19.0621	25.2	20.5379	17.8414	15.2241	88	41.6897	53.2414	41.3103	31	22.1103	20.5207	16.269	24.6	18.0655	16.6931	13.3207
1985	7	11	36.4	22.2	14.2	21.0966	35.4	22.8414	19.9069	17.7448	29.4	19.7448	17.1103	64.1724	64	55.2069	49.8966	20.7724	37	21.8379	19.631	17.1	27.6	17.7103	15.9793
1985	7	12	22.2276	22.6	-0.372414	26.8	36.4	21.0172	21.1724	25.4	28.6	20.8207	18.8414	89	56	56.8966	51.8966	31.5	34	22.3931	20.5586	24.9	26.2	18.0345	16.731
1985	7	13	22.3862	23.2	-0.813793	26.4	36.2	32.6	31.9	25.2	20.6552	25.2	17.131	91	45.5862	55	51.6897	31.2	22.7966	27.1	20.5483	24.8	18.4862	22.4	16.7379
1985	7	14	35	26.2	8.8	20.4	34.8	32.6	21.4207	18.0034	29.2	27.4	17.1724	61.2069	66	67	51.2069	21.2724	36.8	33	20.5069	17.4069	27.5	25.7	16.7172
1985	7	15	19.1862	25.4	-6.21379	27.2	35.6	32.4	31.9	25.4	28.4	26.4	26.7	87	58	63	69	31.2	33.9	30.4	31.9	24.8	26.2	24.3	25.1
1985	7	16	21.9034	24.2	-2.29655	26	34.2	32.6	31.3	25.4	28.2	26.4	26.7	95	64	62	74	32	34.3	30.3	32.2	25.2	26.3	24.3	25.3
1985	7	17	22.8276	22.4	0.427586	27	34.2	31.2	30.9	24.8	28.4	19.9793	19.7345	84	65	59.6552	54.4138	29.8	34.8	23.4793	21.6345	24	26.6	18.8655	17.5793
1985	7	18	23.0207	21	2.02069	25.2	34.2	31	30.4	24.6	19.4414	26.4	17.8655	95	40.9655	70	47.9655	30.5	20.9414	31.4	19.1897	24.4	17.1828	24.8	15.7034
1985	7	19	34.2	23	11.2	26.4	33.2	31.4	30.6	25.4	19.6759	26.4	18.0379	92	39.7586	68	51.1034	31.8	21.2103	31.1	20.5828	25.1	17.3517	24.7	16.7655
1985	7	20	35.2	25.4	9.8	27.4	34.2	32.4	31.6	26.2	20.5034	27.4	16.231	91	41.8966	68	51.069	33.2	22.069	33.2	20.469	25.8	18.0862	25.8	16.6931
1985	7	21	21.8483	23.8	-1.95172	26.6	32.4	30.2	29.9	24.8	26.4	25.2	25.5	86	63	67	72	30.1	30.4	28.7	29.8	24.2	24.3	23.4	24
1985	7	22	22.5862	22.2	0.386207	24.4	35.2	32.4	31.1	23.6	19.5034	27.4	17.969	94	39.3448	68	49.1724	28.6	20.3621	33.2	19.7103	23.3	16.6138	25.8	16.0138
1985	7	23	23.4759	23	0.475862	28.4	34.2	31.6	31.5	26.4	19.6966	26.7	18.0483	86	40.8621	68	50.9655	33.1	21.4276	31.8	20.6138	25.7	17.4517	25.1	16.7759
1985	7	24	22.469	23.8	-1.33103	25.4	32.4	30.6	29.8	24.4	18.9448	21.4	13.9724	92	38.5862	44	36.5862	29.9	20.6	19.4	15.1724	24	16.7207	17	12.2448
1985	7	25	22.1448	23.6	-1.45517	25.2	32.4	30.6	29.7	24.8	17.9034	26.4	16.5552	97	37	72	45	31	19.4034	31.6	18.2828	24.7	15.8414	25	14.7345
1985	7	26	34.2	23.4	10.8	24.8	33.6	31.4	30.3	24.4	17.9034	26.1	15.5172	97	38.069	66	41.931	30.3	19.5276	30.3	16.7966	24.3	15.9034	24.3	13.6379
1985	7	27	35.2	24.4	10.8	25.4	34.2	21.6276	22.0034	24.6	18.869	27.4	18.131	94	41.4483	59.7931	53.8621	30.4	20.8793	23.0103	21.0828	24.3	16.9379	18.3621	17.0448
1985	7	28	21.3862	24.6	-3.21379	26.2	36.4	21.5379	20.7138	24.2	18.9448	19.0828	18.1345	85	42.9655	58.3448	54.4138	28.9	21.2759	22.5621	21.1379	23.5	17.1552	18.0966	17.0897
1985	7	29	35.2	24.2	11	27	34.2	31.6	31.1	25.6	18.6621	25.4	17.2586	89	38.7241	61	50	31.9	20.0897	28.3	19.869	25.1	16.4586	23.1	16.1
1985	7	30	20.4552	23.8	-3.34483	25.4	36.4	22.2069	21.3345	24.8	28.4	26.2	26.5	95	55	55.3103	49.6552	30.9	33.4	22.5414	19.869	24.6	25.9	18.1241	16.1241
1985	7	31	17.3931	24.4	-7.0069	26.6	25.8517	22.7379	22.8138	24.4	20.7034	20.2345	19.8862	84	48.5172	62.8966	60.5172	29.1	23.4241	24.3345	23.3552	23.6	18.8517	19.3828	18.8172
1985	8	1	20.5724	24	-3.42759	26.4	36.4	32.4	31.9	25.6	29.2	27.9	27.6	94	59	71	75	32.3	35.7	34.6	34.2	25.3	27	26.5	26.3
1985	8	2	35.6	15.5241	20.0759	24.8	34.2	32.4	31	23.6	29.2	27.4	26.7	91	69	68	76	28.3	37.2	33.2	32.9	23.1	27.7	25.8	25.6
1985	8	3	20.5586	22.4	-1.84138	20.9379	34.2	30.6	21.8724	18.0345	27.4	25.8	16.331	67.3793	59	68	50.1034	21.5793	32	30	19.1276	17.5897	25.2	24.1	15.4655
1985	8	4	19.3931	23.8	-4.4069	21.069	34.2	32.4	23.2862	18.1724	27.4	26.4	17.3069	63.069	59	63	52.4138	21.7517	32	30.4	21.0138	17.6966	25.2	24.3	17.0172
1985	8	5	19.6069	23.2	-3.5931	26.1	34.2	31.6	30.9	24.2	26.4	25.2	25.3	86	54	60	67	28.9	29.2	27.8	28.7	23.5	23.7	22.8	23.3
1985	8	6	19.269	23.6	-4.33103	27.4	35.2	31.2	31.3	25.2	29.2	27.4	27.3	84	64	75	74	30.6	36.5	34	33.7	24.4	27.4	26.2	26
1985	8	7	19.5586	23.6	-4.04138	27.8	34.2	31.4	31.2	25.6	27.4	26.2	26.4	84	59	67	70	31.4	32	30.6	31.3	24.8	25.2	24.4	24.8
1985	8	8	36.4	24.4	12	25.2	34.2	32.6	31.1	24.2	28.2	26.2	26.2	92	64	61	72	29.5	34.3	29.8	31.2	23.8	26.3	24	24.7
1985	8	9	35.2	23.2	12	25.6	34.8	32.6	31.4	24.6	27.4	25.4	25.8	92	57	56	68	30.3	31.6	27.7	29.8	24.2	25	22.8	24
1985	8	10	32.4	23.4	9	25.4	31.6	30.4	29.5	24.2	27.4	26.4	26	91	73	73	79	29.4	33.7	31.8	31.6	23.8	26.1	25	25
1985	8	11	32.4	21.6	10.8	24.8	31.6	30.6	29.4	23.8	27.4	26.2	25.8	92	73	71	78	28.8	33.7	31.1	31.2	23.4	26.1	24.7	24.7
1985	8	12	34.2	22.4	11.8	25.2	33.2	32.4	30.8	24.2	27.4	26.2	25.9	92	64	62	73	29.5	32.6	29.9	30.7	23.8	25.5	24	24.5
1985	8	13	33.6	25.4	8.2	26.7	32.6	31.4	30.5	24.6	18.0483	26.4	15.5034	84	39.9655	68	48.8276	29.5	20.1379	31.1	19.031	23.8	16.269	24.7	15.4069
1985	8	14	35.2	24.8	10.4	20.9724	34.2	32.4	23.0241	17.9448	27.4	26.4	17.1241	66	59	63	51.0345	21.2897	32	30.4	19.8207	17.4241	25.2	24.3	16.0862
1985	8	15	18.1655	23	-4.83448	26.2	34.2	31	30.6	24.8	28.2	26.4	26.5	89	64	70	74	30.4	34.3	31.4	32	24.3	26.3	24.8	25.2
1985	8	16	19.4621	23.4	-3.93793	26.2	26.2069	20.3793	19.6	24.2	19.0345	18	17.1345	85	42.1379	52.7241	47.069	28.9	21.3414	20.1379	18.0862	23.5	17.1828	16.2724	14.6241
1985	8	17	18.0897	23	-4.91034	26.4	35.2	32.4	31.6	24.6	28	27.4	26.7	86	58	68	71	29.7	33	33.2	32	23.9	25.7	25.8	25.1
1985	8	18	34.2	23.8	10.4	25.4	32.4	31.4	30.1	22.4	26.4	25.2	24.7	77	63	61	67	25.1	30.4	27.9	27.8	21.2	24.3	22.9	22.8
1985	8	19	32.4	22.4	10	25.6	31.4	19.7379	19.931	24.2	26.4	17.1655	17.2379	89	68	50.1379	48.8276	29.3	31.1	19.3724	19.1345	23.7	24.7	15.5931	15.4655
1985	8	20	19.5103	22.6	-3.08966	25.4	34.2	31.6	30.7	24.2	27.4	19.2759	17.2552	91	59	56.8276	49.3448	29.4	32	22.0448	19.1448	23.8	25.2	17.5931	15.4655
1985	8	21	32.4	21.2	11.2	24.2	31.6	30.6	29.3	23.2	25.2	26.4	24.9	92	60	72	75	27.8	27.8	31.6	29.1	22.8	22.8	25	23.5
1985	8	22	20.7103	23.6	-2.88966	24.8	32.4	30.2	29.4	24.2	27.4	26.4	26	95	68	74	79	29.8	33.2	31.9	31.6	24	25.8	25.1	25
1985	8	23	34.2	23.2	11	26.4	33.2	32.4	31.1	24.8	27.4	26.2	26.1	88	64	62	71	30.2	32.6	29.9	30.9	24.2	25.5	24	24.6
1985	8	24	32.4	22.8	9.6	26	31.6	30.8	29.8	24.2	27.8	25.2	25.7	86	75	64	75	29	34.8	28.3	30.7	23.5	26.6	23.2	24.4
1985	8	25	34.2	23.6	10.6	26.4	32.5	22.5241	20.669	24.6	27.4	26.2	26.1	86	68	57.8276	51.3448	29.7	33.1	22	19.4034	23.9	25.8	17.5517	15.6172
1985	8	26	35.2	24.2	11	26.4	34.2	32.6	31.4	25.2	27.4	25.2	25.9	91	59	55	69	31.2	32	27.1	30.1	24.8	25.2	22.4	24.1
1985	8	27	31.6	23.2	8.4	25.4	30.6	29.4	28.7	24.8	17.9103	27.4	16.3483	95	41.2759	86	49.931	30.9	20.0897	35.2	19.0828	24.6	16.2621	26.8	15.4345
1985	8	28	34.2	22.2	12	20.8966	32.6	30.8	21.7517	18.131	27.4	25.2	15.5034	68.1379	67	64	47.3448	21.8241	33	28.3	18.1621	17.7345	25.7	23.2	14.6759
1985	8	29	34.2	25.2	9	27.2	33.6	30.8	30.6	25.4	25.2	26.2	25.6	87	51	70	69	31.2	26.5	31	29.6	24.8	22	24.6	23.8
1985	8	30	32.1	21.2	10.9	26.4	31.6	30.8	29.9	24.2	27.4	25.2	25.6	84	73	64	73	28.7	33.7	28.3	30.3	23.4	26.1	23.2	24.2
1985	8	31	35.2	23.4	11.8	27.4	34.6	22.1862	22.4897	24.6	27.4	18.2759	16.4069	80	58	58.5517	54.3448	29.1	31.7	21.9897	20.3966	23.6	25	17.5724	16.431
1985	9	1	34.2	23	11.2	26.2	32.4	31.6	30.5	24.4	27.4	26.2	26	86	68	65	73	29.4	33.2	30.4	31	23.7	25.8	24.3	24.6
1985	9	2	36.2	22.8	13.4	20.6	35.4	22.4828	21.5724	17.0414	27.4	17.2897	16.3276	62.2414	54	54.3793	51.3448	20.431	31.2	20.5172	19.3241	16.6897	24.7	16.5	15.5828
1985	9	3	34.2	24.4	9.8	28.4	32.4	31.5	31	25.2	27.4	25.2	25.9	77	68	60	69	29.9	33.2	27.9	30.3	24.1	25.8	22.9	24.2
1985	9	4	35.2	21.4	13.8	23.6	34.2	32.6	30.8	21.8	27.4	24.2	24.5	86	59	50	65	24.9	32	24.6	27.2	21	25.2	20.8	22.4
1985	9	5	36.4	24	12.4	27.4	35.2	22.2276	21.4069	25.2	27.4	18.269	15.3621	84	55	57.8966	54.4138	30.6	31.3	21.9138	20.2	24.4	24.8	17.5207	16.3207
1985	9	6	36.4	24.2	12.2	26.8	35.2	22.3034	21.5966	25.2	27.4	18.3448	17.2897	88	55	57.931	53.2759	31	31.3	22.0552	20.3759	24.6	24.8	17.6	16.4069
1985	9	7	34.2	23.4	10.8	26.2	32.4	31.6	30.5	24.2	27.4	24.6	25.4	85	68	57	70	28.9	33.2	26.3	29.4	23.5	25.8	21.9	23.7
1985	9	8	34.2	22.8	11.4	25	32.6	30.2	29.5	24.2	27.4	26.2	25.9	94	67	73	78	29.7	33	31.3	31.3	23.9	25.7	24.8	24.8
1985	9	9	36.2	23	13.2	24.8	35.4	22.0828	21.3897	24.2	27.4	18.1724	17.2448	95	54	57.3793	53.6552	29.8	31.2	21.6379	20.3172	24	24.7	17.3759	16.3828
1985	9	10	34.2	22.8	11.4	24.4	32.6	31.6	30	23.6	27.4	26.2	25.7	94	67	65	75	28.6	33	30.4	30.7	23.3	25.7	24.3	24.4
1985	9	11	34.2	17.5172	16.6828	24.8	32.4	30.6	29.6	24.4	28.2	26.4	26.3	97	73	72	81	30.3	35.4	31.6	32.4	24.3	26.9	25	25.4
1985	9	12	35.6	23.8	11.8	27.8	34.2	32.4	31.7	26.2	27.4	25.2	26.3	88	59	56	68	32.9	32	27.3	30.7	25.7	25.2	22.5	24.5
1985	9	13	36.4	23.6	12.8	24.4	35.2	31	30.4	23.4	27.2	26.2	25.6	92	54	69	72	28.1	30.8	30.8	29.9	23	24.5	24.5	24
1985	9	14	36.2	22.4	13.8	24.2	34.2	31.2	30.2	23.4	17.0207	24.6	14.6069	94	39.2414	58	45.1724	28.2	19.0759	26.5	17.1103	23.1	15.4345	22.1	13.8483
1985	9	15	36.4	23.2	13.2	24.2	35.2	32.4	31.1	23.8	27.4	26.2	25.8	97	55	62	71	29.2	31.3	29.9	30.1	23.7	24.8	24	24.2
1985	9	16	34.2	23.2	11	25.6	32.6	30.4	29.8	24.8	27.4	26	26.1	94	67	71	77	30.8	33	30.7	31.5	24.5	25.7	24.5	24.9
1985	9	17	36.4	23.2	13.2	25.6	35.2	32.6	31.5	24	27.4	26	25.8	88	55	59	67	28.8	31.3	29.2	29.8	23.4	24.8	23.7	24
1985	9	18	35.2	24.2	11	26.8	32.6	31.4	30.5	25.4	27.2	24.2	25.6	89	66	55	70	31.5	32.5	25.4	29.8	24.9	25.4	21.4	23.9
1985	9	19	34.2	23.2	11	25.6	33.2	31.6	30.5	24.8	28.2	26	26.3	94	69	64	76	30.8	34.9	29.9	31.9	24.5	26.7	24	25.1
1985	9	20	33.6	25	8.6	27.4	32.6	30.8	30.4	26.2	17.0207	17.4207	16.431	91	43.1724	57.1379	52.8276	33.2	19.6724	21.131	19.6207	25.8	15.7621	16.8276	15.7379
1985	9	21	35.2	23	12.2	25.4	34.2	32.6	31.2	24.2	27.4	25.2	25.6	91	59	55	68	29.4	32	27.1	29.5	23.8	25.2	22.4	23.8
1985	9	22	35.2	23.8	11.4	24.8	34.2	31.6	30.5	24.2	27.4	24	25.2	95	59	53	69	29.8	32	24.8	28.9	24	25.2	21	23.4
1985	9	23	35.2	22.8	12.4	26.4	31.6	30.8	29.9	25.6	27.8	26.2	26.5	94	75	70	80	32.3	34.8	31	32.7	25.3	26.6	24.6	25.5
1985	9	24	34.2	23.8	10.4	26.6	32.6	30.8	30.2	25.2	18.0138	26.4	16.3069	89	44.6897	71	51.4138	31.1	20.7552	31.5	19.2517	24.7	16.6069	24.9	15.5207
1985	9	25	36.4	23.6	12.8	25.2	35.2	20.8828	19.2586	24.8	16.0552	17.2138	15.3759	97	39.4828	56.3793	48.7586	31	18.3	20.6069	18.1	24.7	14.7621	16.5552	14.6552
1985	9	26	34.2	24	10.2	26.2	31.6	20.5655	20.0897	16.3241	15.9931	16.1379	13.6241	59.3793	40.2759	53.4828	46.6552	19.6517	18.231	19.1966	17.0241	16.0207	14.7034	15.5034	13.7828
1985	9	27	34.9	23.6	11.3	24.2	31.6	30.8	29.4	23.2	16.3103	27.4	14.7069	92	40.5517	77	46.1724	27.8	18.8966	34.2	17.4448	22.8	15.0793	26.3	14.0276
1985	9	28	35.2	21.6	13.6	23	34.2	32.6	30.6	22.6	28.4	26.2	25.7	97	65	61	74	27.1	34.8	29.8	30.6	22.4	26.6	24	24.3
1985	9	29	33.2	23.2	10	24.2	32.6	30.8	29.6	23.6	16.2207	26.4	15.5621	95	39.931	71	49.7241	28.7	18.6414	31.5	18.5552	23.4	14.9379	24.9	14.8759
1985	9	30	34.2	22.2	12	25.8	32.6	30.8	30	24.4	27.4	25.2	25.7	89	67	64	73	29.6	33	28.3	30.3	23.9	25.7	23.2	24.3
1985	10	1	17.1586	16.2069	0.951724	19.5793	22.7241	18.7517	19.0138	16.4552	16.9241	15.4345	14.531	60.931	42.2414	51.5517	49.7586	20.0207	19.2931	18.5448	18.2379	16.2345	15.5414	14.8724	14.7207
1985	10	2	35.2	23.2	12	25.6	34.2	32.6	31.3	24.8	28.2	26.2	26.4	94	64	61	73	30.8	34.3	29.8	31.6	24.5	26.3	24	24.9
1985	10	3	32.6	22.6	10	25.4	31.6	30.8	29.6	24.6	27.2	25.2	25.7	94	71	64	76	30.4	33.1	28.3	30.6	24.3	25.8	23.2	24.4
1985	10	4	33.2	24	9.2	25	32.6	30.8	29.8	24.8	27.4	25.2	25.8	98	67	64	76	31.2	33	28.3	30.8	24.7	25.7	23.2	24.5
1985	10	5	32.4	24	8.4	26	31.6	30.8	29.8	24.4	18.9448	26.4	17.1448	88	46.6897	71	54.8621	29.5	21.8345	31.5	20.2966	23.8	17.4828	24.9	16.3793
1985	10	6	32	24.2	7.8	25	31.6	30.8	29.5	24.6	25.1	24.8	24.8	97	59	62	73	30.6	27.6	27.3	28.5	24.5	22.7	22.5	23.2
1985	10	7	31.6	22.6	9	25.4	30.6	29.4	28.7	24.2	26.4	25.2	25.3	91	72	71	78	29.4	31.6	29.3	30.1	23.8	25	23.7	24.1
1985	10	8	17.4414	22	-4.55862	24.8	30.8	20.869	21.2241	23.2	27.4	16.4	14.6966	87	77	53.3448	49.2069	27.4	34.2	19.6931	18.3931	22.6	26.3	15.7759	14.8172
1985	10	9	31.2	24.4	6.8	25.8	30.6	29.4	28.8	25.4	27.4	26.2	26.3	97	78	78	84	32.2	34.4	31.9	32.8	25.3	26.4	25.1	25.6
1985	10	10	32.4	23.4	9	26.8	31.6	30.4	29.8	25.4	18.731	16.2828	16.2172	89	49.3448	53.5517	52.4138	31.5	21.7828	19.469	19.1931	24.9	17.4517	15.6483	15.5034
1985	10	11	17.2276	23.8	-6.57241	25.2	35.2	32.6	31.4	24.2	29.2	27.4	26.9	92	64	67	75	29.5	36.5	33	33	23.8	27.4	25.7	25.7
1985	10	12	33.6	24.8	8.8	26.4	32.4	31.6	30.5	25.2	18.0759	26.4	17.1655	91	45.1724	67	55.8966	31.2	20.9586	31	20.4345	24.8	16.7517	24.6	16.4552
1985	10	13	31.6	23.4	8.2	27.4	30.8	30.2	29.6	25.4	26.4	25	25.6	85	71	66	74	31.1	31.5	28.2	30.3	24.7	24.9	23.1	24.2
1985	10	14	36.4	24.6	11.8	27.4	35.2	31.6	31.5	25.4	27.4	26.2	26.3	85	55	65	69	31.1	31.3	30.4	30.9	24.7	24.8	24.3	24.6
1985	10	15	31.6	23	8.6	26.2	30.8	21.5759	19.8414	25.2	16.8828	18.1379	16.2103	92	45.4138	61.3793	54.0345	31.4	19.6724	22.0069	19.3621	24.8	15.7759	17.5759	15.5931
1985	10	16	32.4	23.6	8.8	26.4	31.6	30.2	29.6	24.8	17.9172	26.4	16.9241	88	47.1034	74	56.6207	30.2	20.9103	31.9	20.1172	24.2	16.7103	25.1	16.2793
1985	10	17	34.2	22.4	11.8	26.6	31.6	30.8	30	24.8	27.4	25.2	25.8	86	73	64	74	30.1	33.7	28.3	30.7	24.2	26.1	23.2	24.5
1985	10	18	36.2	24.2	12	26	35.2	19.8	19.0138	24	28.2	16.1034	15.2517	85	59	49.5862	47.2759	28.5	33.6	18.1103	17.1172	23.2	26	14.6241	13.8345
1985	10	19	35.2	23.8	11.4	25	34.2	32.6	31.1	24	18.9241	26.4	18.0241	92	49.6552	62	56.3793	29.2	22.1517	30.3	20.5138	23.6	17.6655	24.3	16.4931
1985	10	20	34.2	23.4	10.8	24	32.6	31.8	30	23.8	26.4	25.2	25.1	98	62	59	73	29.3	30.3	27.7	29.1	23.7	24.3	22.8	23.6
1985	10	21	34.2	22.4	11.8	24.4	33.2	31.6	30.2	23.8	27.4	26.4	25.9	95	64	67	75	29.1	32.6	31	30.9	23.6	25.5	24.6	24.6
1985	10	22	33.2	24.2	9	25.2	32.4	31.6	30.2	24.6	26.4	25.8	25.6	95	63	63	74	30.5	30.4	29.4	30.1	24.4	24.3	23.7	24.2
1985	10	23	36.4	23.2	13.2	24.8	35	20.7862	20.1586	24	16.2345	16.9586	15.3207	94	41.1724	55.8621	49.2069	29.3	18.8655	20.1414	18.0966	23.7	15.0724	16.2759	14.6276
1985	10	24	34.2	24.2	10	25.6	33.2	20.6414	21.031	25.2	17.931	17.1793	16.2966	97	46.9655	58.7931	56.069	31.8	20.8828	20.8448	20.4586	25.1	16.7138	16.6552	16.4517
1985	10	25	35.4	22.4	13	24.4	33.2	21.7241	21.869	23.8	26.4	18.1862	17.131	95	59	61.1379	59.2414	29.1	29.9	22.0793	21.4276	23.6	24	17.6276	17.2621
1985	10	26	34.2	23.4	10.8	24.6	32.6	31.4	30	24	26.4	25.4	25.3	95	62	62	73	29.4	30.3	28.5	29.4	23.8	24.3	23.2	23.8
1985	10	27	19.7172	22	-2.28276	24	34.2	31.6	30.4	22.6	28.4	26.4	25.8	89	65	67	73	26.5	34.8	31	30.8	22	26.6	24.6	24.4
1985	10	28	32.4	24.2	8.2	25.4	31.6	30.4	29.5	25.2	27.2	18.1655	17.2655	98	71	59.1379	53.2759	31.9	33.1	21.8414	19.5897	25.1	25.8	17.4966	15.731
1985	10	29	32	19.4	12.6	23.8	23.669	26.2	20.9379	23.2	17.0897	25.6	16.2586	95	44.931	95	53.4483	28	20.0069	32.4	19.3793	23	15.9621	25.4	15.6138
1985	10	30	31	23.2	7.8	23.4	29.6	27.4	27	22.8	27.2	24.4	24.8	95	83	78	86	27.3	34.5	28.6	30.1	22.6	26.4	23.3	24.1
1985	10	31	31.2	21.2	10	23.8	30.4	29.4	28.3	22.4	26.4	25.4	24.7	89	73	73	78	26.2	31.8	29.8	29.2	21.8	25	24	23.6
1985	11	1	18.3655	23	-4.63448	25.4	30.6	28.4	28.2	23.2	26.8	25.2	25.1	83	75	77	78	27	32.7	29.9	29.9	22.3	25.5	24.1	24
1985	11	2	18.0276	22.6	-4.57241	24.6	31	30.2	29	23	25.4	26.4	24.9	87	64	74	75	27	28.7	31.9	29.2	22.4	23.4	25.1	23.6
1985	11	3	18.3517	21.6	-3.24828	24.2	31.6	28.2	28.1	22.4	25.2	26.4	24.7	86	60	87	78	25.9	27.8	33.2	29	21.7	22.8	25.8	23.4
1985	11	4	17.2345	23	-5.76552	24	29.4	21.7034	21.0724	23	26	17.4	15.531	92	77	57.5172	52.6552	27.4	31.3	21.0862	19.5345	22.6	24.8	16.8	15.6897
1985	11	5	16.1862	15.2069	0.97931	21.5103	26.6897	23.0414	23.3448	16.9586	19.0276	18.0483	18.0172	64.3448	45.7241	57.0345	55.6897	20.1448	21.869	21.4138	21.1345	16.5172	17.5138	17.2276	17.0897
1985	11	6	18.5103	23	-4.48966	26.2	32.4	27.6	28.5	24	26.8	25.2	25.3	83	65	83	77	28.4	31.5	30.5	30.1	23.2	24.9	24.3	24.1
1985	11	7	17.2483	23.6	-6.35172	26.2	31.8	28.2	28.6	24.4	26.8	25	25.4	86	68	77	77	29.4	31.9	29.5	30.3	23.7	25.1	23.8	24.2
1985	11	8	19.5655	23.4	-3.83448	26.4	31.4	28.2	28.5	24.8	27.2	25.2	25.7	88	72	79	80	30.2	33.3	30.1	31.2	24.2	25.8	24.1	24.7
1985	11	9	18.0897	21.8	-3.71034	26.6	32	22.3724	22.7414	24.2	27.4	17.2759	15.3345	82	70	58.2759	51.8276	28.6	33.4	20.9241	19.0034	23.3	25.9	16.7276	15.3931
1985	11	10	19.7586	17.4828	2.27586	21.3034	26.5586	22.6069	23.0552	16.9448	17.9034	17.3379	17.131	65.4483	42.8276	57.3103	54.2069	20.2586	20.3103	20.9793	20.1931	16.5862	16.3621	16.7379	16.3034
1985	11	11	17.6483	17.4207	0.227586	20.1724	26.6897	22.9241	22.1586	16.1586	18.0207	16.5862	16.3207	62.2414	43.6207	54.4828	51.6552	19.331	20.6414	20.1276	19.2897	15.8276	16.5379	16.0207	15.5414
1985	11	12	17.2966	22.4	-5.10345	26.8	30.6	29.4	29	22.8	27.4	25.2	25.1	71	78	71	74	25.1	34.4	29.3	29.6	21.2	26.4	23.7	23.7
1985	11	13	17.331	23.2	-5.86897	27.2	28.2	27.4	27.5	23.8	25.2	24.4	24.5	75	79	78	77	27.2	30.1	28.6	28.6	22.5	24.1	23.3	23.3
1985	11	14	17.1241	22.4	-5.27586	26	32.8	28.4	28.9	24.2	26.2	25.2	25.2	86	60	77	74	29	29.6	29.9	29.5	23.5	23.9	24.1	23.8
1985	11	15	17.3414	22.6	-5.25862	24.4	30.6	29.2	28.4	23.6	26.4	25.4	25.1	94	72	74	80	28.6	31.6	29.9	30	23.3	25	24	24.1
1985	11	16	18.2759	22.4	-4.12414	25.8	32.4	27.4	28.3	23.2	27.8	25.2	25.4	80	71	84	78	26.7	34.3	30.6	30.5	22.2	26.4	24.4	24.3
1985	11	17	19.7034	22.6	-2.89655	25.4	32.2	30.2	29.5	23.9	27.4	25.2	25.5	88	69	67	75	28.7	33.3	28.7	30.2	23.3	25.9	23.4	24.2
1985	11	18	18.4552	22.4	-3.94483	24	31	29.2	28.4	23	26.6	25.4	25	92	71	74	79	27.4	31.9	29.9	29.7	22.6	25.1	24	23.9
1985	11	19	18.6069	24	-5.3931	25.4	30.6	30.4	29.2	24.2	27.8	26.2	26.1	91	81	72	81	29.4	35.5	31.2	32	23.8	26.9	24.8	25.2
1985	11	20	18.5034	23.8	-5.29655	25.8	31.2	26.4	27.5	24.4	27.4	17.0414	16.9483	89	75	55.7931	53.4138	29.6	34	20.2448	19.8103	23.9	26.2	16.3414	16.1
1985	11	21	19.8345	22.8	-2.96552	24.2	31.8	28.1	28	23.4	26.8	24.8	25	94	68	77	79	28.2	31.9	29.1	29.8	23.1	25.1	23.6	23.9
1985	11	22	17.5241	21.2	-3.67586	23	31.4	28.2	27.7	22	27.4	24.2	24.5	92	74	72	79	25.8	33.8	27.5	29	21.6	26.1	22.7	23.5
1985	11	23	18.7448	23.2	-4.45517	26.4	32	27.4	28.3	23.4	25.6	26	25	78	60	90	76	26.8	28.6	32.7	29.3	22.2	23.3	25.5	23.7
1985	11	24	18.4828	21.2	-2.71724	25.4	33.4	28.2	28.8	21.4	25.4	24.6	23.8	70	53	75	66	22.8	27.1	28.5	26.2	19.6	22.4	23.3	21.8
1985	11	25	18.3862	21.2	-2.81379	25	32.4	28.4	28.5	22	27.4	25.2	24.9	77	68	77	74	24.4	33.2	29.9	29.2	20.7	25.8	24.1	23.5
1985	11	26	18.2138	23.2	-4.98621	24	32.2	28.4	28.3	21.6	25	26.2	24.3	81	56	84	74	24.2	26.9	32.5	27.9	20.6	22.3	25.5	22.8
1985	11	27	17.3448	20.8	-3.45517	23.4	32.2	29	28.4	21	25.2	26.4	24.2	81	57	82	73	23.3	27.4	32.7	27.8	19.9	22.6	25.5	22.7
1985	11	28	17.4966	21.2	-3.70345	24	34	30.2	29.6	22	26.8	25.4	24.7	84	57	68	70	25.1	30.5	29.2	28.3	21.2	24.4	23.7	23.1
1985	11	29	18.7379	23	-4.26207	27	33.2	31.6	30.9	23.8	26.4	25.4	25.2	77	59	61	66	27.4	29.9	28.3	28.5	22.6	24	23.1	23.3
1985	11	30	17.531	23.2	-5.66897	24.6	33.4	31.4	30.2	22.2	26.2	25.2	24.5	81	57	61	66	25.2	29.2	27.9	27.4	21.2	23.7	22.9	22.6
1985	12	1	12.9931	21.8	-8.8069	26.8	32.4	29.4	29.5	22.6	16.8069	25.2	15.831	70	38.069	71	49	24.6	18.5414	29.3	18.1276	20.9	15.1138	23.7	14.8621
1985	12	2	17.669	23	-5.33103	26.4	31	29.4	29	23.2	26.4	25.4	25	76	70	73	73	26.3	31.4	29.8	29.1	21.9	24.8	24	23.6
1985	12	3	17.6828	22.2	-4.51724	26.4	32.2	30	29.6	23.8	25.8	24.8	24.8	81	60	66	69	27.7	29	27.8	28.2	22.8	23.5	22.9	23.1
1985	12	4	17.6414	24	-6.35862	26.4	29.8	30.2	29.1	23.6	25	24.5	24.4	79	68	63	70	27.3	28.5	27	27.6	22.5	23.2	22.3	22.7
1985	12	5	17.8414	23.2	-5.35862	25.8	27.4	26.4	26.5	24	25.6	24.1	24.6	86	87	83	85	28.6	31.6	28.5	29.6	23.3	25	23.2	23.8
1985	12	6	17.8966	22.2	-4.30345	22.8	24.8	23.6	23.7	22.4	24.4	22.8	23.2	97	97	93	96	26.8	30.3	27.2	28.1	22.2	24.3	22.5	23
1985	12	7	17.869	19.4	-1.53103	21.2	28.6	25.4	25.1	20.4	24.2	23.4	22.7	93	70	85	82	23.4	27.3	27.4	26	20	22.5	22.6	21.7
1985	12	8	16.5448	15.5655	0.97931	19.269	22.6828	20.1483	19.4724	15.5655	17.5034	15.8621	15.7621	59.9655	37.0345	49.7586	45.3793	18.131	18.0931	18.2759	16.931	15.0759	14.8552	14.9517	13.931
1985	12	9	16.6552	20.8	-4.14483	20.469	31.6	30.4	20.4103	22.4	26.8	25.2	24.8	57.8966	69	66	44.6552	19.0172	32	28.6	16.8138	15.8069	25.2	23.3	13.8448
1985	12	10	16.6897	18.6	-1.91034	25.4	32.8	30.6	29.9	21.6	25	24.2	23.6	72	53	59	61	23.3	26.5	26	25.2	19.9	22	21.7	21.2
1985	12	11	16.9586	19.8	-2.84138	24.8	32.4	28.4	28.5	21.2	26.8	24.6	24.2	73	65	73	70	22.8	31.5	28.4	27.6	19.6	24.9	23.2	22.6
1985	12	12	16.8483	18.4	-1.55172	25.4	32.4	29.6	29.3	22.2	26.2	24.6	24.3	76	62	67	68	24.6	29.9	27.6	27.4	20.9	24	22.7	22.5
1985	12	13	16.8759	16.4	0.475862	24.2	33.8	28.6	28.8	20.4	26.8	24	23.7	71	58	68	66	21.4	30.6	26.8	26.3	18.6	24.4	22.2	21.8
1985	12	14	16.5931	18.8	-2.2069	24.2	33.4	27.4	28.1	19.8	25.6	23.6	23	67	54	73	65	20.2	27.7	26.6	24.8	17.6	22.7	22.1	20.8
1985	12	15	17.9172	22.4	-4.48276	23.4	32.4	28.2	28.1	20.8	26.2	24.2	23.7	79	62	72	71	22.8	29.9	27.5	26.8	19.6	24	22.7	22.1
1985	12	16	16.6828	18	-1.31724	24.6	32.4	29.4	29	20.8	27.4	25.2	24.5	71	68	71	70	22	33.2	29.3	28.2	19.1	25.8	23.7	22.8
1985	12	17	18.0552	18.6	-0.544828	24.2	33	27.4	28	20.4	25.4	23.2	23	71	54	70	65	21.4	27.4	25.6	24.8	18.6	22.6	21.5	20.9
1985	12	18	16.7724	17.2	-0.427586	23.4	34.4	30.4	29.6	20.2	26.8	24.6	23.9	75	56	62	64	21.5	30.2	27.1	26.3	18.7	24.2	22.4	21.8
1985	12	19	16.8207	19.4	-2.57931	25.2	33.8	31.4	30.5	21.4	25.6	23.2	23.4	72	52	50	58	23	27.4	23	24.4	19.7	22.6	19.7	20.7
1985	12	20	16.6345	18.4	-1.76552	26.2	33.2	30.8	30.3	21.8	26.2	24.2	24.1	68	58	58	61	23.2	29.4	25.8	26.1	19.9	23.7	21.6	21.7
1985	12	21	18.0345	16.4	1.63448	26	33.8	30.6	30.3	21.2	27.8	25.2	24.7	65	63	65	65	22	33.4	28.5	27.9	19	25.9	23.2	22.7
1985	12	22	16.8	22.8	-6	24.6	33.6	30.6	29.9	20.6	24.4	22.4	22.5	70	47	49	55	21.6	24.5	21.7	22.6	18.7	20.7	18.8	19.4
1985	12	23	18.1448	16.2	1.94483	26.8	34.2	31.6	31	21.2	24.6	22.8	22.9	61	46	47	51	21.5	24.6	21.9	22.6	18.6	20.8	19	19.5
1985	12	24	15.8621	17	-1.13793	23.4	35.4	31.6	30.5	21.4	27.2	25.2	24.6	84	53	60	66	24.2	30.6	27.8	27.5	20.5	24.4	22.8	22.6
1985	12	25	15.8655	20.6	-4.73448	26.8	34.6	31.6	31.1	24.6	27.4	25.2	25.7	84	58	60	67	29.5	31.7	27.8	29.7	23.8	25	22.8	23.9
1985	12	26	17.0345	19.4	-2.36552	25.4	34.6	26.4	28.2	21.8	26.4	24.2	24.1	73	53	84	70	23.7	29	28.7	27.1	20.2	23.5	23.4	22.4
1985	12	27	18.131	21.8	-3.66897	24.6	34.2	31	30.2	20.4	27.4	25.2	24.3	69	59	63	64	21.2	32	28.2	27.1	18.4	25.2	23.1	22.2
1985	12	28	18.4069	18.2	0.206897	24.2	34.6	30.4	29.9	20.2	26.2	24.2	23.5	70	52	60	60	21	28.4	26.1	25.2	18.3	23.2	21.8	21.1
1985	12	29	17.1448	19.2	-2.05517	25	33.2	31.2	30.2	20.8	26.8	24.6	24.1	69	61	58	63	21.8	31	26.5	26.4	18.9	24.6	22.1	21.9
1985	12	30	17.1931	18.8	-1.6069	24.6	34.4	30.6	30.1	21.4	25.4	23.2	23.3	76	49	54	59	23.4	26.5	23.5	24.5	20	22	20.1	20.7
1985	12	31	13.4897	21.4	-7.91034	22.6	34.2	15.7379	14.9655	19.2	27.4	13	12.831	73	59	37.4828	33.4138	20	32	14.2966	12.9552	17.5	25.2	11.8448	10.8379

## Sheet: 1986
						Temperature				Temperature				Relative Humidity				Pressure				Dew temperature
Year	Month	Day	Maximum	Minimum	Max-Min	1899-12-31 07:00:00	1899-12-31 13:00:00	1899-12-31 19:00:00	Average	1899-12-31 01:00:00	1899-12-31 13:00:00	1899-12-31 19:00:00	Average	1899-12-31 01:00:00	1899-12-31 13:00:00	1899-12-31 19:00:00	Average	1899-12-31 07:00:00	1899-12-31 13:00:00	1899-12-31 19:00:00	Average	1899-12-31 07:00:00	1899-12-31 13:00:00	1899-12-31 19:00:00	Average		Month	Taverage	Hraverage
1986	1	1	12.6706	11.5719	1.09869	15.692	15.8098	13.2271	12.4138	11.4578	13.9477	13.2342	11.5648	39.8098	23.6861	34.9227	27.8597	12.3781	12.635	13.459	11.0797	10.5874	10.7372	11.2901	9.39596		January	29.1076	60.7899
1986	1	2	13.8692	12.9845	0.884661	16.3805	19.2057	16.1736	16.3056	11.5077	14.7967	14.3329	12.4459	41.5577	28.5375	40.1308	34.352	12.6457	14.6932	15.6635	13.2521	10.7765	12.4174	13.038	11.151		February	23.1371	38.4582
1986	1	3	18.331	20.8	-2.46897	19.7793	35	31	20.1172	14.1862	32.6	24.2	15.3241	48.3448	85	57	40.4828	15.4138	47.6	25.7	16.231	13.131	32	21.5	13.6448		March	23.7422	46.5703
1986	1	4	18.3655	21.6	-3.23448	25.6	35.4	30.6	30.6	21.4	23.4	21	21.9	69	36	42	49	22.7	20.8	18.5	20.7	19.5	18.2	16.3	18		April	23.4374	51.1413
1986	1	5	19.469	23	-3.53103	24.6	35.4	31	30.5	21	27.8	25.2	24.7	73	56	63	64	22.5	32.3	28.2	27.7	19.4	25.3	23.1	22.6		May	21.9969	59.0186
1986	1	6	20.8138	22	-1.18621	24.4	34.2	31.6	30.5	20.8	27.4	25.2	24.5	73	59	60	64	22.2	32	27.8	27.3	19.2	25.2	22.8	22.4		June	24.8714	62.2986
1986	1	7	18.9774	23	-4.02259	27.4	35.6	31.6	31.5	22.4	28	25.2	25.2	65	56	60	60	23.8	32.8	27.8	28.1	20.3	25.6	22.8	22.9		July	21.7606	51.1743
1986	1	8	20.7172	16.3448	4.37241	25.6	34.6	30.4	30.3	21.8	27.4	24.2	24.5	72	58	60	63	23.6	31.7	26.1	27.1	20.2	25	21.8	22.3		August	27.5121	57.3565
1986	1	9	20.0048	23.6	-3.59524	25.4	35.4	31.6	31	22	27.8	24.2	24.7	75	56	54	62	24.2	32.3	25.3	27.3	20.5	25.3	21.3	22.4		September	23.8019	56.4898
1986	1	10	20.9034	24	-3.09655	25.6	35.8	31.4	31	21.6	27.4	25.2	24.7	71	53	61	61	23.1	30.9	27.9	27.3	19.8	24.6	22.9	22.5		October	25.4752	64.5706
1986	1	11	19.0702	20.8	-1.72985	26.2	34.8	30.4	30.5	22.4	27.4	24.2	24.7	72	57	60	63	24.6	31.6	26.1	27.4	20.8	25	21.8	22.5		November	26.6452	59.9411
1986	1	12	20.44	24	-3.56005	26.2	35.2	32.6	31.6	22.8	28.2	26.4	25.8	75	59	62	65	25.5	33.6	30.3	29.8	21.4	26	24.3	23.9		December	24.2326	49.8514
1986	1	13	21.131	22.8	-1.66897	23.6	33.8	28.4	28.5	22.4	27.2	24.2	24.6	90	60	71	74	26.3	31.7	27.4	28.5	21.9	25	22.6	23.2
1986	1	14	21.0207	23.8	-2.77931	26.2	34.4	30.6	30.5	23.4	28.6	24.8	25.6	79	65	63	69	26.9	35.3	27.4	29.9	22.3	26.8	22.6	23.9
1986	1	15	20.4328	22.6	-2.16718	26.4	34.2	31.4	30.9	22	27.8	23.6	24.5	68	62	52	61	23.5	33.1	24	26.9	20.1	25.8	20.4	22.1
1986	1	16	21.0621	25.4	-4.33793	26.4	33.6	30.4	30.2	21.8	26.2	23.6	23.9	67	56	57	60	23.1	29.1	24.6	25.6	19.8	23.6	20.8	21.4
1986	1	17	21.1241	18.4	2.72414	26.4	34.8	31	30.8	22.4	27.4	24.2	24.7	71	57	57	62	24.4	31.6	25.7	27.2	20.7	25	21.5	22.4
1986	1	18	21.9952	22.2	-0.204756	24.2	34.2	30.4	29.8	20.4	26.8	25.2	24.1	71	56	66	64	21.4	30.3	28.6	26.8	18.6	24.3	23.3	22.1
1986	1	19	21.8169	19.8	2.01688	21.6	35.4	33.2	30.9	17.0414	27.4	25.2	17.6069	60.6897	54	53	45.7931	18.7241	31.2	26.7	18.3966	15.931	24.7	22.2	15.5379
1986	1	20	21.2276	17.1517	4.07586	23.8	34.6	31.2	30.2	21.6	28.4	26.2	25.4	83	63	68	71	24.3	34.6	30.7	29.9	20.7	26.5	24.5	23.9
1986	1	21	21.2276	22.8	-1.57241	23.4	35.4	32.6	31	21	29.2	26.2	25.5	81	63	61	68	23.3	36.4	29.8	29.8	19.9	27.4	24	23.8
1986	1	22	19.8	23.2	-3.4	26.6	35.2	31.6	31.3	22.4	29.2	26.4	26	70	64	67	67	24.3	36.5	31	30.6	20.6	27.4	24.6	24.2
1986	1	23	20.9034	23.6	-2.69655	25.4	34.8	30.4	30.3	22	27.8	24.2	24.7	75	59	60	65	24.2	32.7	26.1	27.7	20.5	25.5	21.8	22.6
1986	1	24	20.5398	23.2	-2.66017	26.2	34.2	31.4	30.8	21.6	29.2	25.2	25.3	67	69	61	66	22.7	37.2	27.9	29.3	19.6	27.7	22.9	23.4
1986	1	25	21.0966	23.8	-2.70345	25	33.4	31.2	30.2	21.4	26.2	24.2	23.9	73	57	56	62	23.1	29.2	25.6	26	19.8	23.7	21.5	21.6
1986	1	26	19.9207	23.6	-3.67931	24.6	32.6	30.2	29.4	21.2	28.2	24	24.5	74	72	60	69	22.9	35.3	25.7	28	19.7	26.8	21.6	22.7
1986	1	27	20.0069	23.2	-3.1931	26.6	32.8	30.2	30	22.8	26.2	24	24.3	72	60	60	64	25.2	29.6	25.7	26.9	21.2	23.9	21.6	22.2
1986	1	28	19.4625	23.6	-4.13746	24.2	31.8	29.6	28.8	22	26.4	24.2	24.2	83	66	64	71	25	30.8	26.6	27.5	21.1	24.6	22.1	22.6
1986	1	29	21.2828	17.7241	3.55862	25.4	33.8	31.2	30.4	22.6	27.8	24.4	24.9	79	63	57	67	25.6	33.4	26	28.3	21.5	25.9	21.8	23
1986	1	30	19.8345	24.2	-4.36552	26.4	34.8	31.4	31	22.4	28.2	25.2	25.3	71	61	61	64	24.4	33.9	27.9	28.7	20.7	26.1	22.9	23.3
1986	1	31	20.1448	23.6	-3.45517	26.8	34.6	31.4	31	21.6	27.8	25.2	24.9	63	60	61	61	22.3	32.8	27.9	27.7	19.3	25.6	22.9	22.6
1986	2	1	20.1655	23	-2.83448	23.5655	30.2621	26.1586	26.1172	16.6621	19.4621	17.8276	16.9414	56.8966	33.6897	43.7586	42.4828	18.3241	18.9241	18.6276	17.6345	15.531	15.9069	15.6	14.8172
1986	2	2	20.0483	22.2	-2.15172	22.7034	28.9379	23.9379	23.9	16.5586	18.6759	16.8276	16.0586	55	33.3793	38.6552	36.6207	17.7172	18.3759	16.3414	15.1034	14.9414	15.4759	13.8069	12.7138
1986	2	3	21.5586	23.2	-1.64138	22.5103	30.4	25.8414	24.8897	15.8759	19.6552	18.7517	17.0138	52	34.4138	47.3448	40.7931	16.6586	19.3828	19.8172	16.9138	14.0655	16.3034	16.5552	14.2069
1986	2	4	19.6266	24.4	-4.77337	22.6759	30.2711	24.931	23.6932	17.1517	19.0702	18.5103	18.082	55.8966	32.2117	43.0345	40.7729	18.031	18.1534	18.2586	16.8585	15.2897	15.3532	15.3069	14.2224
1986	2	5	21.4621	23	-1.53793	23.4897	30.0828	24.5707	24.6278	16.6759	19.3627	18.7241	17.5398	56.7931	34.3163	44.1617	42.3068	18.3724	19.0202	18.5137	17.3829	15.5414	16.063	15.5493	14.6718
1986	2	6	21.331	22	-0.668966	23.4552	27.9103	25.9931	23.8966	17.1793	18.7931	17.9586	16.9379	58.6207	32.9655	44.5517	42.5172	18.7414	18.569	18.8897	17.6448	15.9207	15.5345	15.7897	14.831
1986	2	7	19.0966	21.6	-2.50345	22.6966	30.4483	25.9724	26.0448	16.0897	18.9724	17.2897	17.1793	55.6552	33.931	42.8966	43.5862	17.9552	19.0241	18.3483	18.1862	15.1	15.8862	15.3276	15.2069
1986	2	8	20.0621	23.2	-3.13793	22.4724	28.7931	26.0276	24.869	16.5448	17.9655	17.1862	16.1759	56.7931	31.8276	42.0345	40.6207	18.1862	17.8241	18.0379	16.9034	15.4103	14.9586	15.1655	14.231
1986	2	9	20.3724	23.4	-3.02759	22.131	30.5172	22.7931	22.9483	14.6069	18.731	16.469	15.4966	50	32.3793	39.1379	36.931	16.3069	18.3138	16.5448	15.3483	13.6759	15.4345	13.869	12.8897
1986	2	10	18.9724	23.2	-4.22759	21.6385	27.9517	22.6897	21.453	15.6742	16.78	15.5517	14.1688	53.7931	29.0012	38.4828	34.3876	17.3115	16.4982	16.0759	14.1367	14.6147	13.9156	13.3759	11.8966
1986	2	11	17.8621	22.6	-4.73793	23.3655	30.4897	23.5172	23.9069	16.6966	18.6706	17.2276	16.7265	53.931	32.5684	41.5862	39.4174	18.1138	18.4887	17.4759	16.4911	15.2966	15.5529	14.6241	13.9049
1986	2	12	18.4138	23.4	-4.98621	22.8069	29.3931	26.1517	25.1724	15.9103	18.1241	17.4621	16.3828	54.4138	31.7931	43.5172	41.2069	17.5345	18.0759	18.7034	17.2966	14.8276	15.1241	15.6276	14.5034
1986	2	13	17.7862	24	-6.21379	22.1517	26.5793	25.1655	23.1276	16.1793	16.5724	16.5655	14.9172	54.4138	29.2759	40.7586	37.1724	17.9724	16.7517	17.631	15.8724	15.1034	13.9276	14.7241	13.2379
1986	2	14	16.4552	23.6	-7.14483	22.1034	27.6759	23.1586	23.069	15.9448	17.9793	15.4828	15.3759	53.8966	32.7931	38.069	38.8276	17.5517	17.9931	16.2345	16.0966	14.7655	15.1241	13.6276	13.531
1986	2	15	15.269	24.2	-8.93103	19.4138	26.8207	22.3448	21.2103	14.2069	17.2207	14.7517	13.7138	46.7586	30.4138	35.3103	33.1034	15.3379	17.1552	15.4379	14.1172	13.031	14.3828	12.9414	11.9207
1986	2	16	16.4552	24	-7.54483	21.2414	28.1103	22.0552	21.0345	15.731	18.1586	16.4483	15.4103	51.5517	31.7241	36.3448	33.2069	16.9759	18.1517	15.4345	14.131	14.3966	15.131	12.9517	11.9069
1986	2	17	18.2426	24.2	-5.95743	20.9103	29.3103	23.6207	21.7759	15.1241	19.1103	17.4	16.331	51.7241	33.6897	42.5172	39.3448	16.6517	19.231	17.8448	16.4	14.0793	16.0621	14.8655	13.7414
1986	2	18	18.3781	24.8	-6.42188	22.8828	29.2552	23.5291	22.6373	15.0207	17.2414	17.4276	15.5034	50.2069	29.8621	39.9168	35.2438	16.3138	17.0862	17.1403	14.8145	13.869	14.3724	14.3401	12.5101
1986	2	19	20.1241	23.2	-3.07586	23.0552	30.469	24.0069	24.0966	15.6069	17.2897	16.2483	15.3517	51.1724	30.5517	37.4483	35.8276	16.7207	17.3207	16.0793	15.1241	14.2759	14.4552	13.4276	12.7034
1986	2	20	19.6266	16.7241	2.9025	22.1172	29.3586	23.1241	20.9759	14.5724	17.9724	16.3103	13.1448	49.0345	30.7586	36.8276	30.5862	16.1448	17.6	15.9931	12.9034	13.6034	14.7724	13.4586	10.8103
1986	2	21	19.1379	17.7034	1.43448	21.8414	29.4552	22.9448	22.0793	14.5448	17.3103	17.0276	13.8759	49	30.1034	39.4483	34.3103	16.0828	17.2552	16.7862	14.5207	13.5759	14.4379	14.1379	12.1966
1986	2	22	20.3655	23.8	-3.43448	22.7448	30.469	24.0828	24.0448	15.8103	19.5793	17.9034	16.1483	53.3448	33.5172	40.3103	37.5862	17.2862	19.0793	17.5586	15.7345	14.6483	16.0379	14.8103	13.2793
1986	2	23	19.7979	24.2	-4.40214	22.7103	30.7172	25.3586	23.1172	15.7103	18.9034	18.2138	15.4483	53.4483	32.3103	41.5862	38	17.1138	18.6069	18.2069	16.0828	14.5517	15.6034	15.2621	13.531
1986	2	24	20.4345	23.6	-3.16552	22.9655	30.3862	22.7724	22.6409	18.0069	20.7655	19.0966	18.9897	60.9988	36.7931	43.4828	42.7348	20.0975	20.7379	18.6	17.9001	16.7515	17.3345	15.4966	14.9822
1986	2	25	20.3103	22.6	-2.28966	23.2069	29.4138	24.0828	24.1966	17.7931	19.2	17.5517	16.5621	59.6552	33.5517	43.6552	41.4483	19.7966	19.2966	18.8655	17.6103	16.6172	16.1172	15.6517	14.6931
1986	2	26	19.2448	23.8	-4.55517	21.2345	28.2345	22.3241	22.2172	16.7793	18.2138	17.5034	16.3655	56.3793	31.6207	42.3103	40.4828	18.4931	18.1621	18.6345	17.1793	15.6172	15.2379	15.5138	14.4276
1986	2	27	19.2069	21.8	-2.5931	22.2552	26.9793	22.1172	21.069	17.6862	19.4069	18.3517	17.4034	59.2759	34.8621	43.0345	41.6552	19.5414	19.9207	18.6966	17.6517	16.4759	16.4655	15.5552	14.7207
1986	2	28	20.3448	23.6	-3.25517	21.2345	25.9448	23.0828	19.0276	16.931	17.7241	18.2414	15.8759	54.3448	31.6552	42.4138	35.6552	17.8379	18.2759	18.4621	15.2793	15.0172	15.0448	15.3862	12.6724
1986	3	1	18.6064	24	-5.39358	22.3379	28.2897	24.1517	22.2069	16.731	19.7655	18.9379	17.8793	52.1724	32.931	43.8966	40.4828	17.369	19.2276	19.6517	17.5586	14.6966	16.1448	16.469	14.7862
1986	3	2	18.8552	22.6	-3.74483	22.9655	25.4	22.7345	21.8966	16.9034	18.0414	17.9929	16.8264	56.7931	29.7586	43.7693	38.8466	18.6793	16.9586	18.9489	16.5054	15.7103	14.2	15.8026	13.9084
1986	3	3	18.8414	21.4	-2.55862	23.0138	26.8138	23.2414	23.1552	16.7931	18.2414	18.2897	17.1828	55.7241	31.2414	41.3103	41.069	18.4172	18.0586	18.9862	17.7931	15.5655	15.0897	15.8759	14.9483
1986	3	4	21.4828	23	-1.51724	25.1931	29.1345	25.4897	25.4138	18.6621	19.931	18.8276	18.8793	61.6552	34.3448	42.8276	45.4138	20.7034	19.7138	19.3103	19.6241	17.3793	16.5345	16.3207	16.4966
1986	3	5	20.2	23.4	-3.2	25.0621	28.0897	25.0828	24.1966	18.7931	19.1931	18.931	18.1759	62.2414	33.5862	45.8621	44.3448	20.969	19.2759	19.9241	19.131	17.5828	16.0655	16.6793	16
1986	3	6	19.6837	19.6837	-7.10543e-15	24.9417	29.2438	23.6504	23.8859	18.3424	19.6766	18.6278	17.6932	60.3924	33.3532	45.1962	42.8775	20.1867	19.3555	19.4911	18.3175	16.9976	16.2985	16.2806	15.4102
1986	3	7	21.3966	24.4	-3.00345	25.1931	27.7862	24.7655	23.9345	18.3655	19.0828	19.7448	17.9931	58.8276	34.3103	48.3448	44.2759	19.9517	19.1966	20.7759	18.831	16.8448	15.9517	17.3828	15.7793
1986	3	8	21.3862	22.8	-1.41379	24.131	28.9034	24.7862	23.9483	17.5172	20.4185	20.5448	17.6683	57.2069	36.1712	49.1724	43.3413	19.0552	20.258	21.4724	18.3603	16.169	16.9405	18.0034	15.4744
1986	3	9	20.3034	24.2	-3.89655	24.9793	27.7586	25.6759	23.8483	19.1793	20.0069	19.8966	18.1	63.1379	35.4138	49.1379	44.7931	21.0793	20.0828	21.1897	19.0828	17.7828	16.7241	17.6345	15.9552
1986	3	10	21.1724	24.2	-3.02759	23.7828	28.6414	24.9034	24.8897	19.4138	20.8345	20.7241	19.7552	63.4483	37.4483	50.5862	47.3103	20.9483	20.9828	21.9897	19.9897	17.5207	17.5172	18.3103	16.7276
1986	3	11	21.0483	24.2	-3.15172	24.8207	28.5931	24.6966	24.7897	19.5517	20.8414	20.731	19.8069	66.9655	38.3793	51.9655	50.8276	22.0759	21.1724	22.1724	21.1586	18.4172	17.6379	18.4414	17.6483
1986	3	12	20.7182	24.6	-3.88181	24.6414	29.0621	24.3793	24.1759	19	20.6276	19.831	18.7345	63.931	34.8966	44.6897	44.8276	20.8931	20.1345	20.4207	19.3172	17.6172	16.9379	17.2	16.269
1986	3	13	22.3234	18.8966	3.42687	24.9724	28.0828	25.1272	23.9572	19.2345	21.6345	20.3187	20.2545	63.8276	34.2759	45.6956	45.6243	21.269	20.169	20.7253	19.7658	17.8517	16.9379	17.4685	16.6659
1986	3	14	20.9394	19.8966	1.04281	24.1172	25.6621	25.1517	22.0966	18.5483	18.4828	19.7931	17.4345	60.8966	32.5862	47.5862	43.1034	20.5	18.7793	20.6862	18.5034	17.1931	15.5966	17.3069	15.4138
1986	3	15	22.7207	19.7241	2.99655	24.8069	27.7379	23.9241	23.9517	19.4069	20.5755	19.7194	19.5874	65.5862	35.1724	47.5505	48.3353	21.6621	20.2259	20.7539	20.5327	18.1724	16.9798	17.365	17.2152
1986	3	16	22.6069	23.6	-0.993103	24.8138	27.7724	24.8897	23.9414	19.0828	20.8207	20.6207	18.8517	60.0345	37.0345	50	48.7586	20.931	20.8241	21.6793	20.6103	17.6897	17.4069	18.1483	17.2897
1986	3	17	20.415	25	-4.58502	24.8759	28.8759	25.0276	25.0793	18.3448	21.9103	20.7448	19.7828	60.6207	39.5862	51.2069	49.5862	20.1172	22.3103	22.0172	20.9862	16.9828	18.4793	18.3966	17.5172
1986	3	18	19.7862	18.9517	0.834483	25.0207	28.6138	24.9862	24.9793	19.3138	21.9168	20.9103	20.5648	63.4483	40.6302	51.8276	51.4031	21.3276	22.6659	22.4483	21.9096	17.8966	18.7527	18.6172	18.2426
1986	3	19	21.1034	18.8276	2.27586	22.9103	29.1448	25.3724	23.1552	18.5241	20.8138	20.6828	18.8207	60.2759	35.8966	49.7241	43.931	19.6897	20.6448	21.7276	18.7034	16.5621	17.2862	18.1345	15.7207
1986	3	20	18.8828	23.4	-4.51724	24.9241	28.9241	25.2897	25.2276	19.3966	20.7793	20.869	19.7897	65.3448	36.2759	51.0345	48.8276	21.6172	20.6966	22.2345	20.831	18.1276	17.3517	18.5276	17.4448
1986	3	21	20.7034	25.4	-4.69655	24.7862	27.1931	25.4138	23.569	19.4966	19.2621	20.8	18.2552	66.3793	36.5517	52.9655	47.3448	21.9103	19.9483	22.3759	19.6966	18.3414	16.5379	18.6276	16.4034
1986	3	22	20.5069	24.6	-4.0931	24.6552	28.1655	23.019	23.1332	19.4966	21.8483	19.8276	19.8138	66.7241	41.069	50.9394	50.9037	21.9483	22.4793	21.1391	20.9822	18.3414	18.6931	17.6611	17.5363
1986	3	23	20.7793	24	-3.22069	24.7562	28.0069	24.6276	24.4067	19.1344	21.0759	20.9862	19.7408	64.4233	40.931	52.9655	50.7967	21.2069	21.9414	22.7172	21.2283	17.8395	18.1724	18.8586	17.7004
1986	3	24	21.2069	23.6	-2.3931	25.0345	28.3241	23.0345	23.4241	19.669	21.0069	20.9034	19.9483	66.1379	40	54.5517	50.2759	22.1345	21.7172	22.1828	20.731	18.4655	18.0034	18.2586	17.2103
1986	3	25	20.0759	25	-4.92414	23.8138	27.3586	24.4759	22.5448	19.7207	21.0621	20.9483	20.0276	65.5862	40.5862	55.6897	51.1379	21.4724	21.8793	23.0034	20.931	17.8828	18.1103	19.0172	17.3517
1986	3	26	21.2483	19.869	1.37931	23.7241	28.9448	24.4495	23.5184	18.5241	21.9379	20.5586	19.7586	63.7241	39.5517	52.9727	50.3686	20.7172	22.3759	21.7598	20.736	17.369	18.5759	18.1605	17.3329
1986	3	27	21.0759	24.2	-3.12414	23.8759	28.9241	24.7759	23.8621	18.6966	22.0759	21.1586	20.0552	64.1379	41.3448	55.4138	52.3793	21.0414	22.9138	23.3517	21.8034	17.5793	18.9345	19.2241	18.0586
1986	3	28	20.8609	25.2	-4.33912	24.0207	27.9448	23.9073	23.8859	18.9724	19.9191	20.1793	18.956	65.6897	35.8145	49.5482	48.2283	21.5931	20.2331	21.5244	20.3258	17.9931	16.887	17.8859	16.9655
1986	3	29	21.3032	25.2	-3.89679	24.9586	28.2172	24.7448	24.0793	19.6897	19.3793	20.4414	18.4759	66.7586	33.8276	54.3103	47.2414	22.2448	19.669	22.7655	20.0138	18.5862	16.3621	18.7103	16.6138
1986	3	30	21.3862	23.4	-2.01379	24.0414	28.7931	23.9931	22.9138	18.2069	19.8621	19.9379	17.9429	62.2414	35.6361	47.7241	43.0559	20.7069	20.0797	20.5552	18.1391	17.2241	16.7444	17.0759	15.1641
1986	3	31	18.1641	26.2	-8.03591	25.1586	28.3759	22.1103	21.9414	19.0276	19.2207	18.4897	17.4793	63.5172	35.3793	45.7586	43.9655	21.531	19.5897	19.869	18.669	17.8897	16.3345	16.5069	15.5552
1986	4	1	20.0207	23.2	-3.17931	24.5103	29.7241	25.669	24.9069	18.9586	21.6345	20.7586	19.8759	62.2414	40.5862	55.1379	51.3103	21.2759	21.9069	22.6241	21.3034	17.7586	18.2552	18.769	17.7483
1986	4	2	21.2207	23.6	-2.37931	24.331	29.1724	24.4552	22.8517	18.9655	20.2414	20.9862	18.3931	62.9655	37.3103	53.6552	45.4483	21.3793	20.831	22.1931	19.1241	17.8103	17.2655	18.3414	15.8517
1986	4	3	20.7517	24.2	-3.44828	23.9655	29.6966	26.3241	24.7241	19.0483	20.0621	21.1655	17.5448	61.6897	38.4138	58.5862	48.7931	21.7414	20.7448	23.8138	20.1414	18.0172	17.2138	19.5276	16.6483
1986	4	4	21.3655	24	-2.63448	23.4552	30.0069	25.4138	23.7828	18.2414	21.0966	21.1241	18.3897	61	40.2069	57.931	48.4828	20.6379	21.9103	23.5759	20.031	17.1793	18.1483	19.4034	16.6034
1986	4	5	20.8823	18.2711	2.61118	25.0844	27.3103	25.0202	23.497	20.0404	19.2556	21.0036	18.4031	68.8466	36.3853	55.541	46.5517	23.1653	20.1296	22.6088	19.3769	19.1094	16.6231	18.5493	15.9631
1986	4	6	21.8026	23.6	-1.79738	25.2842	29.736	25.0773	25.5767	20.1403	20.9964	21.0321	20.1082	68.0975	39.7741	58.2164	53.5434	23.258	21.9096	23.5898	22.1736	19.1807	18.1391	19.3805	18.2996
1986	4	7	20.6397	25.2	-4.56029	23.4293	28.9512	25.1914	23.1867	19.2485	21.7527	20.7467	19.9762	64.5303	44.6611	55.7551	53.6147	22.113	22.9405	22.8335	21.9738	18.2711	18.9667	18.9132	18.1819
1986	4	8	20.5042	23.8	-3.29584	24.3862	28.8483	23.4	23.7862	19.2483	21.2069	20.1793	20.2172	64.8276	39.8966	51.1034	50.6207	22.0069	22.069	21.2931	21.2207	18.2276	18.2586	17.6034	17.5517
1986	4	9	20.7539	23.8	-3.04614	23.4621	27.5586	22.7862	22.9793	18.5379	19.5931	18.3793	17.7241	62.7931	37.931	43.5517	41.8966	21.3207	20.7069	18.4966	17.669	17.6103	17.0138	15.2655	14.5862
1986	4	10	20.7895	24.6	-3.81046	22.4483	27.5586	23.7724	22.931	16.931	20.1931	19.3103	17.7069	57.6552	37.3448	49.6207	45.7931	19.4828	20.7517	21.0552	19.3138	16.1069	17.2172	17.431	15.9793
1986	4	11	22.3034	23.4	-1.09655	24.4552	27.6414	24.7862	24.0379	19.2276	20.3586	20.5103	19.469	64.3793	38.7931	52.8621	49.8621	21.9276	21.3069	22.7655	21.3276	18.169	17.5655	18.6759	17.5862
1986	4	12	21.2414	25.2	-3.95862	23.3724	27.4414	24.2966	22.7241	18.3655	19.1862	19.0552	17.469	62.3793	37.3103	49.9655	44.4138	21.0207	19.9069	20.1621	18.2586	17.3828	16.4759	16.7103	15.1
1986	4	13	23.7448	25.4	-1.65517	25.2414	28.1103	25.4966	24.6345	20.1655	22.1034	20.3517	20.3241	68.931	42.8276	55.5862	52.8621	23.2345	22.3793	22.7621	21.569	19.1897	18.4345	18.6897	17.7655
1986	4	14	23.6552	25	-1.34483	23.2276	28.5862	22.9241	22.3414	18.6207	20.9108	20.2069	19.1379	65.1724	40.0951	54.7586	50.2259	21.6552	21.7134	21.7621	20.2117	17.8276	18.0143	17.9	16.6908
1986	4	15	23.4069	22.2	1.2069	24.3862	28.2276	25.3862	23.6241	20.3103	21.3655	21.131	20.3483	65.9655	42.931	57.2414	52.0345	22.4414	22.8655	23.5345	21.6448	18.5034	18.7621	19.3862	17.8207
1986	4	16	22.2414	19.0966	3.14483	24.0285	27.3379	21.9596	22.2342	19.3484	20.3586	18.5493	18.4352	67.8478	39.7931	51.9025	50.547	22.6088	21.4241	21.0713	20.547	18.5636	17.6	17.2224	16.8692
1986	4	17	23.5379	22.8	0.737931	25.2621	28.5586	24.7862	23.8172	20.3586	19.9548	19.8276	18.4566	69.931	38.7396	52.5172	49.2985	23.6483	20.761	22.3414	20.4471	19.4345	17.1902	18.231	16.805
1986	4	18	23.4414	24.2	-0.758621	24.3517	28.3517	25.0059	23.2652	19.5862	21.1034	21.1034	19.3092	66.8966	41.736	59.0012	52.4732	22.7621	22.2842	23.8502	21.4887	18.7	18.3567	19.5089	17.6683
1986	4	19	24.2897	19.0276	5.26207	23.7289	29.3172	22.3948	22.8193	18.6828	20.1546	19.0559	18.2533	66.6706	40.5232	54.1141	51.1891	21.7384	21.4352	21.346	20.308	17.8181	17.5933	17.5898	16.7479
1986	4	20	23.1517	19.2069	3.94483	24.0927	29.0069	22.8014	21.9132	19.7793	21.1605	21.1891	18.4887	65.0654	46.2307	57.0749	50.9394	23.1189	23.1189	22.4126	20.0226	18.8704	18.8419	18.2461	16.3662
1986	4	21	20.4414	18.4828	1.95862	23.1931	28.0069	23.7931	23.0119	18.8276	21.6276	20.4185	19.4982	66.2414	45.8966	59.5006	55.4697	22.1655	23.831	23.5933	22.2663	18.1241	19.3	19.0987	18.107
1986	4	22	23	19.2414	3.75862	24.9241	29.2586	25.1448	25.4621	20.4759	21.431	21.4207	19.6276	69.7931	43.9655	61.8276	57.6897	24.2103	23.1207	24.6483	23.231	19.769	18.8724	20.0172	18.969
1986	4	23	22.5874	19.2628	3.32461	24.1926	29.3936	24.7277	24.2925	19.4768	21.1534	21.1677	18.5386	63.8526	44.7681	61.6052	54.4352	22.8193	22.8977	24.2854	21.8954	18.6778	18.7134	19.7622	17.9037
1986	4	24	22.9862	17.6552	5.33103	21.5241	27.8207	22.3876	19.7551	18.8552	18.9952	19.2057	17.3793	59.7241	40.0238	56.7539	42.9132	20.1207	20.2188	21.3888	16.6837	16.4483	16.698	17.4007	13.7194
1986	4	25	21.7241	19.2207	2.50345	24.1034	28.469	23.4897	22.9414	19.6345	21.082	21.5862	19.3627	69.1034	47.4792	62.6552	54.3639	23.1	23.1296	24.3966	21.2854	18.8862	18.8526	19.6552	17.3187
1986	4	26	22.9655	19.0897	3.87586	23.3655	27.5586	24.5279	22.8014	18.9172	20.6138	21.1534	18.5529	66.6897	45.069	60.4994	53.044	22.3276	22.7483	24.1284	21.1141	18.2379	18.469	19.673	17.2402
1986	4	27	22.7931	18.3931	4.4	23.3586	26.3034	22.7379	22.1655	19.9724	20.3329	20.5655	19.5838	68.5172	45.5529	59.1379	54.5779	22.931	22.4839	23.0172	21.6064	18.6	18.2426	18.6345	17.522
1986	4	28	22.6828	23.2	-0.517241	24.9034	28.8828	24.7586	25.1655	20.3586	22.3379	20.7448	20.5621	71.8621	47.6207	61.5517	58.5862	23.8586	24.4207	24.2069	23.4828	19.569	19.869	19.5414	19.1069
1986	4	29	23.0483	22	1.04828	24.2414	27.7724	23.3579	23.8573	19.7172	21.6621	20.4328	20.4435	69.0345	46.4138	60.8205	58.2521	23.231	23.969	23.7253	23.3971	18.969	19.3828	19.2342	19.0273
1986	4	30	21.7862	20.8	0.986207	25.2483	28.669	23.7146	24.0357	20.6138	21.2747	20.3615	19.4304	71.6207	46.4447	58.6445	55.0059	24.3034	23.3793	23.3615	22.0702	19.8138	19.0202	19.0202	18.0285
1986	5	1	19.0552	21.2	-2.14483	23.131	25.0138	21.7517	21.0621	20.6759	20.3258	20.8828	18.7491	74.5517	45.5886	61.6207	54.6492	24.6862	22.541	24.5069	21.6849	20.069	18.3103	19.7345	17.5791
1986	5	2	19.6694	18.4209	1.24851	21.9952	25.9976	21.8526	21.371	19.7479	20.39	21.4602	19.5945	71.4507	46.0523	68.8823	59.0369	23.6576	22.7229	25.6587	22.8407	19.1986	18.4281	20.547	18.4887
1986	5	3	19.8414	18.3379	1.50345	22.9586	26.8	23.4828	22.7966	20.7034	22.9512	22.2483	20.3722	72.7241	53.365	67.9655	63.7099	24.8759	25.5303	25.9828	24.56	20.1862	20.7574	21.0621	19.962
1986	5	4	18.6897	23.2	-4.51034	22.9724	25.6759	22.8345	22.8862	20.5724	21.3724	20.6759	20.5897	74.7931	50.3793	61.7586	61.2069	24.4931	23.9828	24.1276	23.8379	19.9586	19.4207	19.4931	19.3483
1986	5	5	18.2996	21.8	-3.50036	23.0552	26.9517	22.8276	21.9207	21.4552	22.1736	19.7172	19.4447	74.8276	52.5803	59.8966	55.9334	24.6241	25.0345	22.9862	21.4423	20.0517	20.2188	18.6207	17.4471
1986	5	6	19.5696	17.3931	2.17646	22.2483	27.4276	23.1586	21.2414	20.6966	23.2081	20.8138	19.5838	71.7586	52.1522	60.0345	53.2937	23.7724	25.8799	23.5379	20.7753	19.3172	20.9501	18.9276	16.8086
1986	5	7	18.4923	24	-5.50773	22.1172	26.1862	21.8966	21.0345	19.9379	21.3674	19.8345	17.843	70.069	49.3341	59.1034	51.2961	23.0345	24.0036	23.1552	19.8407	18.6655	19.3912	18.7207	16.0345
1986	5	8	20.269	18.5034	1.76552	20.5586	23.7034	22.9103	19.1621	18.9862	21.2461	21.3603	18.6956	64.931	46.5874	62.6397	51.5101	21.6724	22.8014	24.8312	20.5755	17.6345	18.453	20.069	16.6944
1986	5	9	21.3931	22.2	-0.806897	23.2138	27.2966	23.8345	23.0034	21.3586	23.2759	19.7655	19.7759	72.8966	52.7931	59.2414	55.8621	24.2793	25.9517	23.0483	21.8897	19.7966	21.0069	18.6517	17.7448
1986	5	10	20.331	18.4345	1.89655	22.5448	24.8483	22.9103	21.1379	20.8483	21.2818	21.9724	20.6219	70.3448	47.9786	65.5172	57.61	23.869	23.6361	26.0931	22.9727	19.369	19.1807	20.831	18.5422
1986	5	11	20.8552	19.131	1.72414	24.2483	25.2483	25.3793	22.4897	21.6345	19.4911	22.4345	18.8454	76.5862	41.0583	63.2414	52.6516	25.8345	21.3317	25.7828	21.6171	20.9207	17.3722	20.9172	17.522
1986	5	12	21.9724	19.0966	2.87586	22.4069	27.6897	23.1241	21.1966	20.6552	23.4345	22.6207	21.6517	69.8966	50.3448	63.1034	57.069	23.4483	25.8621	25.4172	22.9621	19.1276	20.9724	20.431	18.5828
1986	5	13	21.1106	18.5586	2.55196	21.3655	24.8966	22.6302	19.5874	19.8897	20.5541	21.7448	18.849	68.4138	45.2675	63.9952	52.2949	22.6759	22.912	25.3092	20.7824	18.4517	18.5137	20.365	16.8086
1986	5	14	21.7379	21.2	0.537931	23.9103	26.2069	23.1241	22.1793	21.5379	21.2461	20.9517	18.7134	78.2414	46.6231	60	53.9715	25.7379	23.3329	24.4241	21.4887	20.9414	18.9774	19.6862	17.4685
1986	5	15	20.5379	23.8	-3.26207	23.6655	27.731	23.5862	22.9941	20.9034	21.503	21.7313	19.7943	72.3103	46.6944	64.2093	56.3615	24.8276	23.8751	25.6266	22.8763	20.1552	19.3413	20.5612	18.5065
1986	5	16	21.5793	20.9	0.67931	23.5034	27.469	23.2	22.2724	21.9379	23.4007	21.9517	20.7539	71.2069	51.5101	59.7586	55.5767	25.3483	26.1011	24.2138	22.2485	20.4724	21.0963	19.3207	17.9037
1986	5	17	21.2828	24.8	-3.51724	23.9655	26.9517	22.673	22.7479	20.8	23.3379	22.5232	21.5172	75.3793	54.3793	64.887	61.2485	24.9483	26.2138	25.5553	24.107	20.2379	21.1793	20.5363	19.459
1986	5	18	21.469	23.6	-2.13103	24.2276	26.3241	23.9586	23.2345	21.6345	22.3517	22.5862	21.6448	77.2414	49.2414	67.2069	62.7241	25.8655	24.6862	26.5345	25.0793	20.9897	20.0759	21.3655	20.2862
1986	5	19	21.3517	24.6	-3.24828	23.2069	26.1931	23.0276	23.1759	20.8759	22.5241	22.0345	21.8207	75.7586	52.3793	66.7241	65	25.1345	25.4345	26.3345	25.631	20.3414	20.4862	21.0138	20.6034
1986	5	20	21.1862	18.3586	2.82759	23.8828	27.2759	23.2621	23.7828	21.7655	23.1011	21.931	21.264	77.2069	53.0083	68.1724	67.17	26.4345	25.8014	25.4414	25.7693	21.3103	20.8751	20.7207	20.8751
1986	5	21	19.669	23.2	-3.53103	23.6	25.6069	21.5379	20.8034	21.5379	22.0844	20.8	18.7527	77.6897	52.6873	63.3793	59.9643	26.0517	24.824	24.5483	22.9869	21.1034	20.0939	19.7483	18.56
1986	5	22	20.069	19.0207	1.04828	23.5724	27.1931	22.9941	23.4257	21.4276	23.1938	22.2592	22.2556	80.4828	53.365	69.2033	67.5981	25.7931	26.0262	26.2723	25.9869	20.9552	21.0357	21.1748	21.0107
1986	5	23	20.9931	24	-3.0069	23.7241	26.8414	23.8	23.9034	21.4621	23.0369	22.6276	22.2735	79.4138	53.9001	67.7241	67.063	25.7759	25.8264	26.6655	25.9584	20.9414	20.9287	21.431	21.0107
1986	5	24	19.6897	22	-2.31034	21.7527	24.8483	22.9655	20.6219	20.5898	21.3817	20.8966	19.6659	73.4839	50.9394	62.8966	56.8609	23.6825	24.2247	24.6724	21.9203	19.2164	19.5018	19.831	17.7075
1986	5	25	20.604	23	-2.39596	23.7931	26.6345	23.6414	23.4863	21.5386	23.3222	22.6414	21.5458	75.7669	55.1486	69.8276	68.1688	25.9976	26.4863	26.9	26.415	21.0392	21.2996	21.5759	21.264
1986	5	26	21.2828	22	-0.717241	22.7862	23.7862	22.2552	20.7034	20.6276	20.4471	21.8897	19.7122	76.3448	47.0155	68.5517	59.7503	24.7552	22.962	26.2724	23.1367	20.1069	18.5493	20.9621	18.6457
1986	5	27	20.497	22.4	-1.90297	23.8034	26.4	23.3508	22.7122	21.4138	22.4276	22.5232	21.3674	77.931	47.3103	68.5969	59.8573	25.5517	23.831	26.654	23.6183	20.7897	19.3138	21.4102	19.1593
1986	5	28	20.6183	23.2	-2.58169	22.5767	26.8395	23.4649	22.5838	20.3044	22.1379	22.6516	19.5767	71.4507	51.6171	68.9536	62.0333	24.1498	24.8133	26.9429	23.9572	19.7337	20.0797	21.5529	19.3627
1986	5	29	20.6397	22.4	-1.76029	21.9724	24.731	22.5586	20.8552	19.8552	20.6414	21.9793	19.0793	73.0345	48.8276	68.2414	57.9655	23.8414	23.3414	26.4172	22.4552	19.3552	18.8069	21.0172	18.0621
1986	5	30	21.3862	18.9448	2.44138	22.0483	25.9517	22.8207	21.8897	19.7931	22.1165	21.9655	20.5648	72.7586	49.6552	65.6552	61.2485	23.7069	24.4923	26.0621	23.9679	19.2793	19.912	20.8345	19.3662
1986	5	31	20.2	18.9517	1.24828	22.869	26.2345	23.4649	21.6421	20.669	22.4233	22.5089	20.5505	75.5862	51.1891	68.3115	60.8918	24.7448	25.2699	26.6468	23.9287	20.1207	20.3615	21.3674	19.3448
1986	6	1	28.4	21.2	7.2	25	26.8	24.6	25.3	23.4	24.6	23.8	23.9	88	84	94	88	27.7	29.5	28.9	28.7	22.8	23.8	23.5	23.4
1986	6	2	20.1793	21	-0.82069	24.2	31.8	23.6828	21.7241	23	26.8	20.6138	19.7276	90	68	61.7931	59.1724	27.3	31.9	24.0345	22.869	22.5	25.1	19.4414	18.5586
1986	6	3	32.6	22.2	10.4	22.8	31	27.4	27.1	22.4	26.4	24.2	24.3	97	70	77	81	26.8	31.4	28.1	28.7	22.2	24.8	23	23.4
1986	6	4	31.2	22.4	8.8	24.4	30.4	28.6	28	19.8552	26.6	25.2	19.566	68.4138	74	76	55.3983	22.6966	32.3	29.8	21.6278	18.4621	25.3	24	17.5398
1986	6	5	30.4	17.7724	12.6276	23.4	29.6	26.6	26.5	22.4	25.4	24.8	24.2	92	72	86	83	26.4	29.6	30.1	28.7	22	23.9	24.2	23.3
1986	6	6	33	17.4897	15.5103	25.4	32.2	29.2	29	23.6	27	20.5256	19.6837	86	67	61.4625	57.8954	27.9	32.2	24.0143	22.8728	22.9	25.3	19.3698	18.503
1986	6	7	32.8	20.6	12.2	24.8	31	25.6	26.8	23.2	19.3484	23.2	18.6671	87	44.019	82	53.3294	27.4	21.4851	26.8	20.6076	22.6	17.4614	22.3	16.7087
1986	6	8	33.6	22.4	11.2	26.2	25.9448	28.2	22.7194	23.4	20.4756	24.8	18.7598	79	46.6944	76	55.8264	26.9	22.9691	29	21.8811	22.3	18.56	23.6	17.6861
1986	6	9	32.8	24.2	8.6	25.8	31.4	28.6	28.6	23.6	27.4	20.0966	18.8026	83	74	60.3448	55.2913	27.7	33.8	23.769	21.8668	22.8	26.1	19.0621	17.6754
1986	6	10	31.4	22	9.4	20.2207	27.5448	30.2	22.0069	19.0483	20.5042	26.8	19.698	67.1724	46.1237	77	56.0048	21.869	22.9477	33	21.9203	17.7517	18.5351	25.7	17.7075
1986	6	11	34.8	20.8	14	26.8	32.6	29.6	29.6	24.8	26.6	25.8	25.7	85	63	74	74	30	30.8	30.7	30.5	24.1	24.6	24.5	24.4
1986	6	12	32.8	20.6	12.2	21.0069	31.6	28.4	19.8207	18.9586	25.6	24.9	17.8288	70.5172	62	75	53.4007	22.769	28.8	29.2	20.7467	18.5069	23.4	23.6	16.7729
1986	6	13	34.2	22	12.2	26.2	33.6	30.4	30.1	22.6	27.6	25.6	25.3	74	63	68	68	25	32.9	29.6	29.2	21.1	25.7	23.9	23.6
1986	6	14	33.8	24.6	9.2	26.6	32.4	28.6	29.1	24	26.2	24.2	24.8	81	62	70	71	28.1	29.9	27.3	28.4	23	24	22.5	23.2
1986	6	15	35	25	10	27.6	25.6828	28.8	22.7552	24	21.346	20.8897	20.5184	74	49.9405	64	61.962	27.4	24.0892	24.7862	23.9857	22.6	19.434	19.8655	19.3734
1986	6	16	20.131	24.8	-4.66897	20.9037	35.4	20.5684	19.7765	18.6421	27.8	19.9263	18.7313	68.3829	56	58.1807	53.151	22.2057	32.3	22.8121	20.9037	18.1141	25.3	18.1926	16.8656
1986	6	17	21.6552	17.1655	4.48966	23.269	31.4	27.6	22.9334	19.7241	26.4	24.2	19.6445	69.2759	68	76	56.0761	23.2483	31.1	27.9	22.5874	18.9931	24.7	22.9	18.3282
1986	6	18	34.4	23.9	10.5	26.4	33.6	29.8	29.9	23.8	26.8	25.4	25.3	81	59	70	70	27.7	30.7	29.5	29.3	22.8	24.5	23.8	23.7
1986	6	19	36	18.3517	17.6483	27.8	34.2	31.2	31.1	24.6	27.4	25.4	25.8	77	59	63	67	28.8	32	28.6	29.8	23.4	25.2	23.3	24
1986	6	20	21.082	25	-3.91795	27.8	35.4	23.7004	22.9298	24.2	27.2	21.5101	21.4423	74	53	64.4233	59.679	27.8	30.6	25.2663	23.7432	22.8	24.4	20.3329	19.2271
1986	6	21	36.4	24.6	11.8	22.4483	34.8	29.8	23.1069	19.9034	28.4	24.6	20.8241	70.3448	62	66	60.6897	23.6862	34.4	27.5	24.2276	19.2655	26.4	22.6	19.5517
1986	6	22	21.8345	24.6	-2.76552	23.269	32.4	21.4459	20.7325	20.6552	25	20.4685	19.5624	73.1379	55	58.7515	54.2925	24.5069	26.8	22.9976	21.6029	19.9793	22.2	18.5636	17.522
1986	6	23	33.6	24.8	8.8	26.2	33.4	27.6	28.7	23.6	27.2	24.6	25.1	81	62	78	74	27.4	32	28.9	29.4	22.6	25.2	23.5	23.7
1986	6	24	19.8692	23.4	-3.5308	25.6	23.6504	21.3888	18.7313	23.8	20.2759	20.5612	18.6813	86	42.4138	58.5731	48.5493	28.3	21.3817	22.8763	19.4839	23.1	17.3329	18.4352	15.7669
1986	6	25	21.4207	23.8	-2.37931	22.9793	36	22.4946	22.6837	20.5655	27.2	21.3175	21.2889	74.931	51	60.4994	59.9287	24.4828	30.2	23.868	23.6005	19.9379	24.2	19.2949	19.1415
1986	6	26	37.4	25.2	12.2	23.131	27.5793	30.8	20.9144	20.5586	22.1379	24.4	20.4649	73.6207	47.1581	59	56.4685	24.3966	24.1106	26.3	22.591	19.8828	19.6766	21.9	18.3068
1986	6	27	21.2828	18.731	2.55172	23.1586	27.3793	22.5089	22.7979	20.3448	22.1165	21.6671	21.3032	71.1724	48.1926	63.1034	59.1795	23.7621	24.2105	24.7919	23.6254	19.5414	19.7301	19.83	19.1629
1986	6	28	21.2033	18.2276	2.97574	22.4	33	23.6076	21.7919	19.6345	26.2	20.2759	18.5815	68.4483	59	59.5006	53.151	23	29.5	23.3151	21.1998	18.8793	23.8	18.9917	17.2937
1986	6	29	36.4	17.2207	19.1793	21.4552	35.4	28.2	20.918	18.7172	28.2	24.8	17.8109	65.069	58	76	50.5113	21.8241	33.5	29	20.3971	17.9483	25.9	23.6	16.5696
1986	6	30	33.8	24.6	9.2	27.6	33	29.8	30	24.4	27.4	26.4	26.1	77	65	77	73	28.4	32.8	32.1	31.1	23.2	25.6	25.3	24.7
1986	7	1	36.4	21.8	14.6	22.069	23.9448	22.9013	20.8359	19.4759	20.5931	19.6552	18.5351	69.7931	43.3793	55.0773	48.7634	22.8552	21.8207	22.0666	19.3341	18.7724	17.6655	17.7824	15.7277
1986	7	2	39.6	22.4	17.2	21.4345	26.7586	22.3103	21.3586	18.7793	21.6207	20.8345	19.8138	65.7931	45.8621	54.6897	51.5172	21.9966	23.8241	22.3345	20.9414	18.0586	19.2966	18.0138	16.969
1986	7	3	36.6	18.5422	18.0578	22.2138	25.7931	22.1094	21.1855	19.3724	20.3543	19.8621	18.6136	68	42.3068	49.6908	44.9822	22.5138	22.0987	20.3294	18.3853	18.5655	18.025	16.2949	14.9394
1986	7	4	36.4	22.2	14.2	21.4483	25.131	20.2901	20.6112	18.8069	19.3056	18.4495	16.7586	63	43.6623	56.4328	52.4019	22.1241	21.3246	21.4459	20.3615	18.1	17.3222	17.4185	16.5624
1986	7	5	35.6	18.7172	16.8828	23.2621	27.6621	23.1931	23.3448	20.3655	22.0666	21.453	21.2319	71.6207	48.8347	60.9275	59.1439	23.8241	24.1998	24.0963	23.4221	19.569	19.7087	19.4483	19.063
1986	7	6	21.3389	28.8	-7.46112	22.1586	24.5034	23.8002	21.0392	19.3931	18.5707	20.6254	17.7432	69.4828	40.0595	59.9287	50.2973	22.6828	20.4578	24.0178	20.2723	18.6759	16.6052	19.3948	16.4946
1986	7	7	37.2	23	14.2	22.8138	29.0483	24.9845	23.9715	19.4621	22.088	21.4316	20.3115	72.2069	47.7646	61.4625	59.0369	23.0517	24.0571	24.7455	23.2081	18.9069	19.6445	20.0654	18.931
1986	7	8	37.4	25.2	12.2	23.2345	26.9828	23.1653	23.5327	19.7517	20.5241	20.283	19.4019	69.5517	46.5517	61.4982	57.1819	23.3241	22.7793	23.5149	22.2556	19.069	18.4724	19.088	18.1284
1986	7	9	37.2	25	12.2	22	27.8966	23.9929	22.9512	18.7172	21.2818	18.7313	17.6825	66.8276	44.4828	53.044	50.2973	21.9862	23.1225	21.5422	20.1474	18.031	18.8454	17.4293	16.4269
1986	7	10	37.8	18.8414	18.9586	21.3172	27.0483	22.459	19.7194	18.5517	21.2461	18.4566	15.7491	62.7931	43.1272	55.0773	42.7348	20.669	22.8728	21.2283	16.83	17.0207	18.6885	17.2687	13.78
1986	7	11	38	23.4	14.6	21.824	27.8207	23.629	20.5933	18.3567	21.6207	20.4257	17.7004	66.3853	46.1034	57.1106	51.6171	21.4887	23.8207	22.591	20.308	17.6897	19.2897	18.321	16.5303
1986	7	12	38.4	18.1034	20.2966	22.3517	27.7793	21.742	21.9025	19.7034	20.5034	21.5386	19.4911	69.1034	44.4138	58.8585	53.6861	23.1897	22.469	23.1653	21.2675	18.9793	18.2828	18.6564	17.308
1986	7	13	38.2	18.8552	19.3448	22.2345	26.7448	23.3034	22.4138	19.4621	21.3674	19.9034	17.7218	65.6897	47.1581	57.5517	53.4721	22.7448	23.5826	23.0552	21.2568	18.7172	19.1237	18.6379	17.3151
1986	7	14	38.8	25	13.8	21.1034	28.1517	23.1448	22.1593	18.6243	21.5034	20.8966	17.7646	63.3175	44.7586	61.1034	52.9727	22.0059	23.3552	24.4586	21.214	18.0071	19.0379	19.6586	17.2937
1986	7	15	37.4	24.8	12.6	19.5448	24.1586	22.0586	19.1414	18.0345	19.6207	19.7586	17.0828	57.5172	42.6897	58	49.2414	20.0862	21.5069	22.8828	19.4966	16.4759	17.4724	18.5483	15.8897
1986	7	16	37.4	17.7655	19.6345	21.0345	26.6345	21.3483	20.3241	18.5724	19.6276	18.0621	16.1897	67.6552	42.1034	51.2069	46.8621	21.7862	21.4172	20.7552	18.4759	17.931	17.4724	16.831	15.0759
1986	7	17	35	23.8	11.2	22.7448	28.7103	23.8897	23.1345	20.2207	22.4483	20.6683	20.415	70.5172	48.7586	61.7122	56.2901	22.7897	24.7414	24.2889	22.3805	18.7414	20.0655	19.5161	18.1855
1986	7	18	34.2	23.6	10.6	22.2276	26.7724	23.4759	21.5034	18.6552	20.1118	20.7862	18.4816	65.6552	42.3781	56.4138	49.6195	21.7724	21.6635	22.9069	19.8514	17.9207	17.7753	18.5379	16.2449
1986	7	19	34.6	18.7517	15.8483	22.2621	28.3034	22.9241	22.3517	19.669	20.3543	19.1103	18.6599	67.5172	41.1296	56.931	52.8656	22.3414	21.9417	22.4655	21.2925	18.2517	17.9501	18.0828	17.3436
1986	7	20	35.4	24.6	10.8	21.3793	28.2276	24.3448	22.469	18.9448	21.2105	19.8069	16.7907	61.5172	43.3413	57.2414	52.83	22.5621	22.83	22.9448	21.1748	18.3828	18.7099	18.5793	17.2687
1986	7	21	37.8	17.9655	19.8345	19.6	24.4069	23.3448	18.5	17.1103	18.0207	19.1034	14.7138	58.6207	38.7241	55.1379	41.5172	19.2897	19.9172	22.2345	16.8897	15.7897	16.1379	17.9379	13.6931
1986	7	22	35.2	17.1655	18.0345	21.9655	26.8069	25.0414	23.4345	18.5931	20.176	20.0552	18.5886	67.2759	40.7015	59.6897	50.868	21.8345	21.0642	23.6552	20.39	17.9621	17.1867	18.9759	16.566
1986	7	23	37.4	22	15.4	22.2138	28.1034	24.2966	23.5	18.7586	20.3757	20.1897	18.6706	66.8621	42.2711	58.6897	52.7229	22.0828	22.1665	23.7724	21.3246	18.0862	18.0535	19.0552	17.3543
1986	7	24	39	23	16	20.2966	27.3448	21.6207	20.6828	17.9724	19.5981	16.7448	14.4542	62.0345	39.9168	44.2414	37.8478	20.2655	21.3103	18.5828	15.6956	16.5897	17.2973	14.8655	12.6671
1986	7	25	38.4	23.2	15.2	20.6379	27.2034	22.4828	22.6793	18.269	18.5208	17.7379	17.126	62.2414	38.2759	52.3103	46.5517	20.8862	20.0725	21.1655	18.9132	16.9517	16.3876	16.8379	15.2426
1986	7	26	39	25	14	21.4621	27	21.9724	20.2793	18.0276	18.5208	19.2655	16.0523	63.7586	39.3817	55.2069	43.3769	21.231	20.201	21.7793	17.3757	17.3966	16.4518	17.4172	14.1082
1986	7	27	38	24.6	13.4	22.0621	27.8759	22.3734	22.7622	18.8966	19.5196	20.1724	18.7562	68.931	42.8775	61.8549	55.7194	22.4931	21.5993	23.8038	21.8098	18.3379	17.522	18.9952	17.6326
1986	7	28	39.4	22.2	17.2	20.9241	26.2828	22.2806	21.4281	18.1103	19.5981	19.7408	18.7598	67.1379	44.4471	60.3567	56.2901	21.669	22.0095	23.3401	21.8668	17.6621	17.7467	18.7206	17.679
1986	7	29	39.6	22.6	17	21.1931	26.5621	21.8414	21.1	18.1103	19.3056	20.2897	17.8537	65.6552	40.0595	61	51.7241	21.5517	20.7824	24.1828	20.5541	17.5793	17.0262	19.269	16.6552
1986	7	30	39.8	23.6	16.2	21.1103	26.6276	22.9727	22.0702	18.7034	19.8414	20.1517	18.1103	61.2759	43.2759	57.2176	51.3674	21.0897	22.0138	23.3187	20.5541	17.2931	17.8069	18.7491	16.6801
1986	7	31	17.9929	23.8	-5.80713	22.531	26.7432	23.522	23.6005	19.5448	21.4174	20.9322	20.5719	72.931	50.1902	65.0654	62.604	23.2828	24.2319	25.1736	24.1605	19.0483	19.5018	20.0511	19.4661
1986	8	1	39.6	23.2	16.4	30.8	38.6	34.4	34.5	24.6	27.8	26.4	26.3	60	44	54	53	26.8	30.2	29.1	28.7	22.2	24.2	23.6	23.3
1986	8	2	20.3655	16.0595	4.30606	29.6	38.4	22.7862	22.9655	24.8	26.8	18.4	17.3483	68	41	56.1379	54.8621	28.1	27.5	21.9448	21.3828	23	22.7	17.5379	17.2172
1986	8	3	40.2	24.4	15.8	29	25.8897	34.6	22.6266	23.4	17.9517	26.8	16.8942	63	42.6897	55	51.8312	25.1	20.331	30.1	19.7872	21.1	16.4	24.1	15.9988
1986	8	4	38.4	16.3862	22.0138	29.6	36.4	33.6	33.3	24.4	28	26.2	26.2	65	53	56	58	27.1	32.2	29.1	29.5	22.4	25.3	23.6	23.8
1986	8	5	39.8	23.8	16	31.4	38.8	34.4	34.8	25.4	26.8	25.4	25.9	62	39	49	50	28.5	27.3	26.5	27.4	23.2	22.5	22	22.6
1986	8	6	19.9334	23.4	-3.46659	30.4	40.6	21.9724	21.3207	25	28.4	19.3172	17.4172	65	40	55	50.5517	28.1	30.6	21.9345	20.3103	23	24.4	17.5345	16.3759
1986	8	7	37.2	16.4138	20.7862	29.4	25.6483	34.4	20.3586	24.4	27.2	24.8	25.5	66	38.931	46	44.9655	27.2	19.9759	24.9	18.0103	22.5	16.1897	21.1	14.5897
1986	8	8	20.7724	15.6345	5.13793	30.2	37.8	23.3724	22.4	25.6	27	19.3655	16.6138	69	44	56.8621	49.4483	29.8	28.5	22.9621	19.6103	24	23.2	18.3138	15.7172
1986	8	9	20.4207	16.3379	4.08276	21.1655	26.3379	22.9207	23.1172	18.1517	19.9586	19.1517	19.0897	65.931	44.3793	55.6552	55.2759	21.6724	22.469	22.4	22.1724	17.6483	18.0759	18.0586	17.9276
1986	8	10	20.3793	16.2966	4.08276	20.8414	26.3655	23.1241	23.1448	16.5517	19.8621	19.1586	17.3621	61.2414	42.6897	55.8966	50.3103	19.9138	21.9966	22.4759	20.1586	16.1621	17.7966	18.0862	16.2828
1986	8	11	20.4276	16.331	4.09655	30.6	38.8	34	34.3	25.4	27.6	26.4	26.5	66	43	55	55	29	29.5	29.4	29.3	23.5	23.8	23.7	23.7
1986	8	12	37.8	24.4	13.4	29.4	37	29.6	31.4	25	28.2	25.8	26.3	70	52	74	65	28.8	32.4	30.7	30.6	23.4	25.4	24.5	24.4
1986	8	13	20.4276	25.2	-4.77241	28.8	34.8	22.869	20.931	24.4	26.4	19.0621	16.038	70	52	56.6552	50.5113	27.6	28.8	22.3345	19.6873	22.7	23.4	18.0103	15.9382
1986	8	14	36.4	22	14.4	25	33	32.6	30.8	23.8	26.8	24.2	24.9	91	62	50	68	28.7	31.1	24.6	28.1	23.3	24.7	20.8	23
1986	8	15	18.7919	22.2	-3.40809	26.8	36	30.6	31	23.6	27.2	24.2	25	77	51	59	62	27	30.2	26	27.7	22.4	24.2	21.7	22.8
1986	8	16	20.1332	21.2	-1.06683	28.4	37.2	21.082	20.2759	23.8	28.4	18.6207	17.7253	68	52	54.5422	48.692	26.4	32.8	20.8323	18.7099	22	25.6	16.8335	15.1284
1986	8	17	18.7134	16.2552	2.45826	28.4	34	19.6069	18.6138	24.8	27.8	17.8069	16.9276	75	63	49.5862	46.6552	28.9	33.2	18.8138	17.6448	23.5	25.8	15.2586	14.3552
1986	8	18	35.2	19.4	15.8	24.8	33	30.6	29.8	23.6	26.8	24.8	25.1	91	62	63	72	28.3	31.1	27.4	29	23.1	24.7	22.6	23.5
1986	8	19	20.1793	15.3793	4.8	29.4	37.4	20.4185	20.6183	24.6	28.4	17.7574	17.8323	68	51	51.8668	50.5113	27.7	32.7	20.0404	19.7943	22.8	25.6	16.1308	15.9988
1986	8	20	20.1831	24.4	-4.21688	26.6	35.6	30.4	30.8	17.8621	27.4	26.2	17.8502	67.3103	53	72	51.0464	21.2655	31.1	31.2	19.805	17.4207	24.7	24.8	15.9988
1986	8	21	32	23	9	23.6	31.2	27.8	27.6	18.0345	25.8	24.6	18.0069	66.8276	65	77	53.4138	21.531	29.6	28.8	20.8207	17.5793	23.9	23.4	16.8897
1986	8	22	37.4	16.3931	21.0069	27.4	36.6	34	33	24.2	26.9	24.4	25.2	77	47	46	57	28.1	29	24.2	27.1	23	23.5	20.6	22.4
1986	8	23	37.8	13.9793	23.8207	27.6	37.4	31.8	32.2	23.2	27.2	26	25.5	69	46	63	59	25.5	29.3	29.8	28.2	21.4	23.7	24	23
1986	8	24	37.6	21	16.6	27	36	32.4	32	24	27.4	25.2	25.5	78	52	56	62	27.8	30.8	27.3	28.6	22.9	24.5	22.5	23.3
1986	8	25	35.6	22.4	13.2	26	34.6	31.4	30.8	23.8	27.2	24.2	25.1	83	57	55	65	28	31.2	25.4	28.2	23	24.7	21.4	23
1986	8	26	37.2	20.4	16.8	25	33.6	30.6	30	23.6	27.4	25.4	25.5	89	62	66	72	28.2	32.4	29	29.9	23.1	25.4	23.5	24
1986	8	27	36.8	24.4	12.4	28.6	35.4	31.6	31.8	24.2	26.8	24	25	70	51	53	58	27.3	29.5	24.8	27.2	22.5	23.8	21	22.4
1986	8	28	20.2483	18.4	1.84828	28.8	35.6	22.6759	22.5018	24.2	26.8	17.2897	16.038	69	51	53.6207	48.9774	27.1	29.4	20.4862	18.7883	22.4	23.8	16.4828	15.1819
1986	8	29	35.4	19.6	15.8	25.4	34	30.8	30.3	23.6	25.8	24	24.5	86	52	57	65	27.9	27.8	25.3	27	22.9	22.8	21.3	22.3
1986	8	30	34.6	18.4	16.2	23.4	31	25	26.1	21.6	25.4	23	23.3	86	64	85	78	24.6	28.7	26.8	26.7	20.8	23.4	22.2	22.1
1986	8	31	36.4	16.8414	19.5586	28.6	34	27.8	29.5	23.8	27.4	26.2	25.8	67	60	88	72	26.3	32.1	32.9	30.4	21.9	25.2	25.7	24.3
1986	9	1	34.2	19.4	14.8	19.8414	30.6	28.6	20.6172	17.2966	26.9	24.2	17.3034	63.1724	75	70	50.931	19.8724	33	27.3	19.4034	16.1552	25.7	22.5	15.6069
1986	9	2	32.6	22.2	10.4	24.8	31.2	28.4	28.2	23.8	26.8	24.2	24.9	92	71	71	78	28.8	32.3	27.4	29.5	23.4	25.3	22.6	23.8
1986	9	3	20.1241	16.9241	3.2	25.4	32	26.2	27.5	23.6	18.1034	24.8	16.3241	86	44.5862	89	54.3793	27.9	20.9138	30.4	20.4276	22.9	16.7069	24.3	16.4414
1986	9	4	18.8483	23.6	-4.75172	26.8	33.6	22.7241	22.7034	24.2	27.4	18.3862	18.0759	81	62	57.1379	55.8276	28.5	32.4	22.0241	21.2759	23.2	25.4	17.5828	17.1586
1986	9	5	20.2483	19.6	0.648276	20.1172	31.6	28.4	22.1451	16.9103	18.8414	24.6	15.8918	61.3103	44.5517	73	56.2901	20.4345	21.369	28.4	20.8966	16.7034	17.2241	23.2	16.8835
1986	9	6	20.5034	22.6	-2.09655	20.5379	26.1448	28.2	22.3413	17.1414	19.0345	24.2	17.8859	66	43.3103	72	55.113	20.6448	21.5207	27.5	21.0785	16.8207	17.3	22.7	16.9727
1986	9	7	20.1172	23	-2.88276	20.5138	25.6345	28.2	21.6586	17.1448	19.0759	24.2	17.369	65.8966	44.4828	72	52.7931	20.6379	21.769	27.5	20.4828	16.8207	17.4345	22.7	16.469
1986	9	8	37.6	25.4	12.2	20.5759	36.6	27.4	21.2414	17.1172	18.0345	25	15.5034	61.7241	44.1034	82	50.8966	20.5172	20.6931	30.1	19.369	16.7414	16.5828	24.1	15.6
1986	9	9	36.8	19.6	17.2	20.3793	36.2	30.2	22.1272	17.2552	27.4	25.2	17.8395	67.931	51	67	55.5054	21.0241	30.7	28.7	21.0178	17.0379	24.5	23.4	16.9477
1986	9	10	20.3724	19.2	1.17241	20.2483	37.6	22.0655	22.3069	17.069	27.8	18.1103	17.1759	67.8276	48	59.3793	54.8621	20.7	30.9	21.8	20.3483	16.8414	24.6	17.4379	16.3828
1986	9	11	38.4	24.6	13.8	26.6	34.2	22.3241	22.5414	24.2	27.2	18.469	18.1862	82	58	59.3448	56.6552	28.6	31.4	22.4414	21.531	23.3	24.9	17.8172	17.3138
1986	9	12	20.2897	17.7241	2.56552	27.2	35.4	22.1379	22.5	24.8	19	17.1793	17.2586	82	44.8966	54.8621	53.1034	29.7	21.669	20.4483	20.2966	23.9	17.3759	16.431	16.3655
1986	9	13	17.8483	21.2	-3.35172	24.4	29.8	26.8	26.9	23.2	19.0897	24.2	16.5069	90	46.6207	81	52.6207	27.6	22.069	28.5	19.7276	22.7	17.6172	23.2	15.8034
1986	9	14	34.6	17.7655	16.8345	19.5655	34.2	31.6	19.6276	16.2414	27.4	25.6	15.1106	63.0345	59	62	46.7301	19.5172	32	28.8	17.7004	15.9448	25.2	23.4	14.3258
1986	9	15	35.6	21.6	14	20.4138	34.6	28.4	22.1862	17.1931	27.8	24.8	18.0828	66.931	60	75	57.2759	20.7897	32.8	28.9	21.4069	16.9172	25.6	23.5	17.2379
1986	9	16	19.8207	23.2	-3.37931	20.4483	35.6	29.2	21.1759	16.4	18.069	24.8	16.3621	62.7931	44.3448	70	51.4828	19.7655	20.8	28.4	19.3586	16.0828	16.6483	23.2	15.5931
1986	9	17	37.2	21.2	16	20.1379	35.8	31.2	22.1379	16.9793	26.4	25.6	17.9207	67.3793	48	64	57.3103	20.4793	28.2	29.1	21.1276	16.7241	23.1	23.6	17.0759
1986	9	18	19.6	25.6	-6	27.6	25.1517	22.3034	22.3276	24	18.9103	17.269	17.1448	74	47.8276	54.3448	54.1379	27.4	21.9379	20.5345	20.2621	22.6	17.5483	16.4759	16.3414
1986	9	19	19.9517	20.6	-0.648276	20.5172	35.4	25.4	21.3069	17.1586	27.4	24.4	17.1966	66.6552	54	92	53.931	20.7448	31.2	29.9	20.3	16.8862	24.7	24	16.3621
1986	9	20	31.6	24.2	7.4	24.8	23.8966	21.8621	21.2	23.6	17.6076	18.0214	16.9976	91	44.6611	59.1082	54.6492	28.3	20.3508	21.8597	20.2973	23.1	16.3056	17.4078	16.2806
1986	9	21	35.6	15.9034	19.6966	24.8	34.6	27.4	28.5	23.6	17.1379	24.8	15.4345	91	42.8966	81	52.5517	28.3	19.8448	29.6	19.3793	23.1	15.8586	23.9	15.6103
1986	9	22	17.2483	22.8	-5.55172	23.6	29	27.4	26.9	22.8	17.131	17.2069	16.4	93	43.5862	54.3448	49.9655	27.2	19.869	19.8793	18.6034	22.5	15.8862	15.8724	14.9241
1986	9	23	33.6	16.6552	16.9448	26.4	32.4	26.4	27.9	24.8	26.2	24.6	25.2	88	62	86	79	30.2	29.9	29.7	29.9	24.2	24	23.9	24.1
1986	9	24	32.6	16.7103	15.8897	19.8207	31.6	29.6	21.1276	16.2483	27.2	25.6	16.8692	60.9655	71	73	53.1867	19.3552	33.1	30.2	19.9156	15.8138	25.8	24.2	16.0559
1986	9	25	32.4	16.6483	15.7517	25.6	30.4	29.4	28.7	24.4	26	25.2	25.2	91	71	71	78	29.8	30.7	29.3	29.9	24	24.5	23.7	24
1986	9	26	35.4	21.8	13.6	26.4	34.4	28.6	29.5	24.6	16.5446	24.2	14.0939	86	41.6647	70	48.264	29.7	18.8597	27.3	17.6112	23.9	15.2105	22.5	14.258
1986	9	27	17.569	16.9517	0.617241	25.6	33.6	28.2	28.9	24	26.8	24.2	25	88	59	72	73	28.8	30.7	27.5	29	23.4	24.5	22.7	23.5
1986	9	28	18.7379	22	-3.26207	23	27.2	21.1172	21.1828	22	24.6	17.4759	16.3759	92	81	57.069	55.2069	25.8	29.2	21.1862	20.4759	21.6	23.6	16.8586	16.4621
1986	9	29	18.4276	18	0.427586	25.4	31.6	28	28.3	23.2	16.78	24.6	16.0987	83	41.308	76	51.4388	27	19.2842	28.7	19.195	22.3	15.453	23.3	15.3888
1986	9	30	18.5655	15.0138	3.55172	19.4897	24.469	20.0897	20.3034	16.269	18.1793	16.4828	16.4	63.1379	43.5517	53.1034	51.5862	19.5897	20.8966	19.8	19.431	15.9759	16.6931	15.8345	15.6345
1986	10	1	32.6	16.7658	15.8342	26.8	31.2	28.4	28.7	25	27.2	24.2	25.5	87	74	71	77	30.5	33.4	27.4	30.4	24.4	25.9	22.6	24.3
1986	10	2	17.3103	21.4	-4.08966	25.4	30.2	27.4	27.6	24.4	26.4	25.6	25.5	92	74	87	84	29.9	31.9	31.6	31.1	24	25.1	25	24.7
1986	10	3	18.2759	22.2	-3.92414	23.4	30.6	27.2	27.1	22.8	17.069	24.6	16.4069	95	41.7586	81	51.931	27.3	19.5	29.2	19.4034	22.6	15.6793	23.6	15.6172
1986	10	4	19.6345	23.2	-3.56552	25	31.4	27.4	27.8	24.2	26.2	24.4	24.9	94	67	78	79	29.7	30.6	28.6	29.6	23.9	24.4	23.3	23.9
1986	10	5	31.6	22.4	9.2	23.4	30.4	28.6	27.8	22.6	27.4	18.131	17.736	93	79	59.1724	56.7539	26.9	34.5	21.7655	20.9964	22.3	26.4	17.4552	16.9441
1986	10	6	19.2069	22.6	-3.3931	20.3034	32.4	29.2	20.0724	17.8345	27.2	25.2	17.8586	69.7586	67	73	54.6207	21.4862	32.6	29.4	20.1103	17.5276	25.5	23.8	16.2655
1986	10	7	18.2069	16.8345	1.37241	25.4	33.6	27.4	28.4	24.2	17.9034	19.0483	16.3966	91	44.5172	62.7586	54.7241	29.4	20.531	22.969	20.4345	23.8	16.5207	18.3621	16.469
1986	10	8	18.0428	21.6	-3.55719	26.2	32.2	29.2	29.2	23.6	26.6	25.6	25.3	81	65	75	73	27.4	31.1	30.4	29.6	22.6	24.7	24.3	23.9
1986	10	9	18.2138	17.5724	0.641379	20.6276	34.2	29.2	21.7552	17.2138	27.4	25.2	18.1069	65.6552	59	73	58.931	20.7793	32	29.4	21.6897	16.8897	25.2	23.8	17.3966
1986	10	10	16.6414	19.2	-2.55862	25.4	31.6	28.6	28.5	23.8	26.4	24.2	24.8	88	67	70	75	28.4	31	27.3	28.9	23.2	24.6	22.5	23.4
1986	10	11	17.8216	16.8552	0.966468	24.8	24.2828	21.0828	21.2586	23.4	18.1793	17.4	17.3103	89	44.3448	55.6552	54.7931	27.8	21.0483	20.9345	20.6	22.9	16.7966	16.7103	16.5345
1986	10	12	19.2138	22.4	-3.18621	24.4	31	27.2	27.5	23.8	25.8	23.2	24.3	95	66	71	78	29.1	29.8	25.8	28.2	23.6	24	21.6	23
1986	10	13	19.4138	16.8345	2.57931	24.8	30.8	28.4	28.1	23.6	26.8	23.2	24.5	91	73	65	76	28.3	32.6	25	28.6	23.1	25.5	21.1	23.2
1986	10	14	18.4	16.9448	1.45517	24.6	29.4	20.7759	21.1345	24	26.2	18.0828	18.0517	95	78	60.1034	55.1724	29.4	31.9	21.8069	20.431	23.8	25.1	17.4586	16.4448
1986	10	15	19.3586	17.3517	2.0069	24	29.6	26.2	26.5	23.2	25.2	24.2	24.2	94	70	85	83	27.9	29.1	28.9	28.6	22.9	23.6	23.5	23.3
1986	10	16	31.6	17.2621	14.3379	24	31	26.4	27	23.4	26.6	24.2	24.7	95	71	84	83	28.4	31.9	28.7	29.7	23.2	25.1	23.4	23.9
1986	10	17	31.6	16.6897	14.9103	24	24.5034	27.4	21.9	22.6	26.2	24.2	24.3	89	48.3103	77	58.2759	26.5	21.4345	28.1	21.2759	22	17.2621	23	17.1862
1986	10	18	17.8759	22.2	-4.32414	25.6	31.4	27	27.8	23.8	26.4	23.2	24.5	86	68	73	76	28.3	31.1	25.9	28.4	23.1	24.7	21.7	23.2
1986	10	19	32.4	17.3517	15.0483	20.1	31.6	27	21.9862	23.4	26.6	25.4	25.1	67.069	68	88	58.3234	20.4414	31.5	31.4	21.2212	16.6931	24.9	24.8	17.0618
1986	10	20	19.0621	17.3172	1.74483	25.2	30.8	20.8828	19.9724	24.6	26.6	17.7793	17.0552	95	72	55.6207	53.1724	30.5	32	20.1483	19.2655	24.4	25.2	16.2828	15.5448
1986	10	21	19.5103	21.6	-2.08966	23.6	32.4	27.2	27.6	22.6	18.0414	25.2	17.2345	92	46.2069	85	52.8966	26.7	21.0276	30.7	19.5483	22.2	16.7793	24.5	15.7034
1986	10	22	19.4138	21.8	-2.38621	20.6414	23.8	21.8828	21.1897	17.2966	18.0552	18.2552	17.3241	66.8276	45.6897	60.1034	55.3793	20.9862	20.9897	22.1103	20.6931	17.031	16.7517	17.6345	16.5966
1986	10	23	32.8	17.3586	15.4414	25.2	32.6	28.6	28.8	24.8	16.7943	25.4	15.849	97	42.5922	77	50.9037	31	19.5161	30.3	18.7206	24.7	15.5922	24.3	15.132
1986	10	24	19.469	17.6621	1.8069	25.2	24.9448	21.3532	21.7562	24.2	18.5493	17.7717	16.8585	92	48.585	60.8205	58.0024	29.5	21.6029	21.5636	21.1641	23.8	17.2901	17.2295	17.019
1986	10	25	30.2	23.4	6.8	25	28.2	27.4	27	23.8	24.4	23.6	23.9	91	73	73	79	28.7	28	26.6	27.8	23.3	23	22.1	22.8
1986	10	26	19.7172	17.5241	2.1931	25.2	24.9172	21.0069	21.1621	23.2	18.8966	17.4276	17.2345	85	49.2414	57.6207	55.7586	27.1	22.069	21.1724	20.5897	22.4	17.6207	16.8552	16.5345
1986	10	27	32.6	22.4	10.2	24.8	32.2	25.4	27	24.2	18.9379	24	18.1138	95	47.069	89	57.6897	29.8	21.8862	28.9	21.531	24	17.5034	23.5	17.3138
1986	10	28	19.6069	20.2	-0.593103	24.4	30.6	26.2	26.9	23.9	26.4	23	24.4	96	72	76	81	29.3	31.6	26	29	23.7	25	21.7	23.5
1986	10	29	19.3862	17.5586	1.82759	26.4	31	28.2	28.5	23.6	17.679	25.2	16.8193	79	46.4804	79	55.2913	27.3	20.6968	30.1	20.0476	22.5	16.5125	24.1	16.1522
1986	10	30	19.3448	22.8	-3.45517	24.8	30	28.2	27.8	23.4	17.9655	24.4	16.2931	89	47.0345	73	55.931	27.8	20.9862	28	20.3931	22.9	16.7655	23	16.4276
1986	10	31	19.3655	16.6759	2.68966	25.6	32.8	21.6552	21.9448	24	18.9517	17.931	17.1793	88	49.8966	60.3793	59.1379	28.8	22.2621	21.531	21.5241	23.4	17.7103	17.3069	17.3069
1986	11	1	18.9988	17.4897	1.50916	21.3621	32.4	28.2	23.0034	17.0138	24.8	23.4	18.031	65.3793	54	67	58.1724	20.3621	26.3	25.6	21.4517	16.6448	21.9	21.5	17.2655
1986	11	2	18.6492	17.5793	1.06992	26.2	33	27.4	28.5	23	26	24.6	24.5	76	58	80	71	26	29	29.1	28	21.7	23.5	23.6	22.9
1986	11	3	18.9845	21.4	-2.41546	24.8	33.2	28.4	28.7	21.6	27.4	23.8	24.3	76	64	68	69	23.7	32.6	26.4	27.6	20.2	25.5	22	22.6
1986	11	4	17.8288	16.8414	0.987396	20.5517	32.8	29.2	21.799	16.2345	26.8	23.4	16.0666	59.5517	63	62	54.4709	19.4966	31.2	24.9	20.2081	15.9276	24.8	21	16.2307
1986	11	5	16.7444	15.7313	1.01308	28.8	33.4	29.2	30.2	22.4	26.6	23.4	24.1	58	59	62	59	22.8	30.3	24.9	26	19.6	24.3	21	21.7
1986	11	6	19.1486	17.5931	1.55553	26.4	33.4	22.7517	23.1586	22.8	26	18.1793	17.2517	74	56	58.931	54.3793	25.4	28.7	21.8448	20.4517	21.3	23.4	17.4931	16.4621
1986	11	7	17.843	17.6966	0.146492	24.8	32.6	27.8	28.3	23.2	17.2138	18.0759	16.3793	87	43.3448	59.5172	52.3448	27.4	20.0345	21.7241	19.5	22.6	15.9655	17.4138	15.669
1986	11	8	32.4	17.6552	14.7448	25.4	30.4	28.2	28	24.4	26.4	24.6	25.1	92	73	75	80	29.9	31.8	28.5	30.1	24	25	23.3	24.1
1986	11	9	32.6	17.3172	15.2828	26.8	31.6	28.4	28.8	24.6	18.6345	25.6	15.8633	84	46.7586	80	53.6147	29.5	21.2276	31	19.6587	23.8	17.1414	24.6	15.9239
1986	11	10	33.6	22.8	10.8	25.8	32.4	28.4	28.8	23.6	18.5208	17.9358	17.7218	83	44.3044	59.2866	56.0761	27.7	21.0107	21.7027	20.8894	22.8	16.9263	17.3151	16.8656
1986	11	11	18.2568	23.4	-5.14316	20.868	33.2	29.6	22.9227	16.7158	18.6421	17.1581	16.8835	64.3876	45.1249	56.3615	53.4364	19.9976	21.3532	20.8216	19.9548	16.3734	17.1082	16.5731	16.0773
1986	11	12	17.893	24.2	-6.30702	20.3103	33	21.8897	22.0621	15.9931	26.6	17.1724	17.0138	61.4828	61	56.4828	54.5172	18.9586	30.6	20.6	20.0655	15.6069	24.4	16.5207	16.2276
1986	11	13	17.9287	17.3724	0.556243	24.8	30.4	28.6	28.1	23.4	26.8	25.4	25.2	89	76	77	81	27.8	32.8	30.3	30.3	22.9	25.6	24.3	24.2
1986	11	14	17.7146	16.4483	1.26635	24.8	26.0138	27.4	22.8862	23.8	18.7103	18.1034	17.0207	92	47.2069	59.069	57.1034	28.8	21.4448	21.6897	21.0655	23.4	17.2655	17.4069	17.0414
1986	11	15	17.9394	19.2	-1.26064	21.0448	32.4	27.2	22.0897	16.9448	18.8379	18.0276	17.0552	63.2414	44.8966	59.6897	54.8966	20.3793	20.8793	21.6138	20.3448	16.6552	16.7138	17.3552	16.4
1986	11	16	33.2	24.4	8.8	26.4	32.4	28.2	28.8	23.6	18.0069	25.4	17.1586	79	42.6897	80	52.2069	27.3	19.8172	30.6	19.3586	22.5	15.869	24.4	15.5931
1986	11	17	33.6	17.469	16.131	25.2	31.2	22.3862	22.8793	23.4	18.8414	17.869	16.269	86	47.5517	60.0345	57.8621	27.6	21.7345	21.3759	21.2	22.7	17.4379	17.2414	17.131
1986	11	18	32.6	17.4759	15.1241	25.4	31.8	27.4	28	24.2	18.8621	18.0966	16.269	91	46.4483	59.6897	54.7241	29.4	21.6621	21.7448	20.2069	23.8	17.3966	17.4276	16.3172
1986	11	19	19.2485	17.1862	2.06231	26	25.1793	22.6483	21.9966	23.8	18.0759	18.131	17.0897	83	43.7241	60.5862	52.4828	28	20.0448	21.9276	19.2759	23	15.969	17.5241	15.5414
1986	11	20	19.1415	18.4	0.741498	24.4	32.4	28.4	28.4	23.6	18.8	17.629	17.5327	94	46.0345	57.717	55.2556	28.6	21.4655	20.9429	20.4935	23.3	17.2828	16.9049	16.6552
1986	11	21	33.8	17.4069	16.3931	26.4	32.8	27.4	28.5	22.2	25	24.2	23.8	70	53	77	67	24	26.5	28.1	26.2	20.4	22	23	21.8
1986	11	22	18.1284	17.4828	0.64566	25.6	33.6	28.6	29.1	16.9103	25.2	18	17.1138	63.8276	51	59.2759	54.1034	20.0655	26.5	21.5483	20.1897	16.4655	22	17.3241	16.3034
1986	11	23	19.3912	17.3862	2.00499	22.6	26.8207	22.4207	22.9586	21.6	18.7862	18.0069	17.8207	92	44.1034	59.931	56	25.1	21.2	21.6138	20.8345	21.2	17.1207	17.3586	16.9069
1986	11	24	19.1201	16.3655	2.75458	25.4	32.6	28.6	28.8	16.7793	17.8345	25.4	16.1517	61.2069	44.6207	77	50.7586	19.9276	20.4414	30.3	19.0207	16.3759	16.4414	24.3	15.4034
1986	11	25	33.6	20.6	13	24.6	32.2	28.4	28.4	21.4	25	24.2	23.5	76	56	71	67	23.4	26.9	27.4	25.9	20	22.3	22.6	21.6
1986	11	26	34.2	17.4759	16.7241	25	33.2	27.4	28.3	21.2	24.6	23.6	23.1	72	50	73	65	22.7	25.2	26.6	24.8	19.5	21.2	22.1	20.9
1986	11	27	32.6	16.7862	15.8138	26	31.4	28.2	28.5	16.7586	26.4	24.8	16.1207	62.9655	68	76	49.8276	19.7103	31.1	29	18.7345	16.2621	24.7	23.6	15.2276
1986	11	28	18.0999	21.6	-3.50012	24.4	32.8	29.2	28.9	23.6	26.2	24.6	24.8	94	60	69	74	28.6	29.6	27.9	28.7	23.3	23.9	22.9	23.4
1986	11	29	34.2	16.1586	18.0414	26	33.4	28.4	29	22.8	25.4	23.6	23.9	76	53	67	65	25.6	27.1	25.9	26.2	21.5	22.4	21.7	21.9
1986	11	30	35	23.6	11.4	25.4	34.2	29.2	29.5	22.4	27.4	24.2	24.7	77	59	66	68	25.1	32	26.9	28	21.2	25.2	22.3	22.9
1986	12	1	34.2	20.2	14	25.6	33.6	28.6	29.1	21	25.6	23.6	23.4	66	53	66	62	21.8	27.5	25.8	25	18.9	22.7	21.6	21.1
1986	12	2	33.4	17.0966	16.3034	24.6	32.8	28.2	28.5	22.2	26.6	24	24.3	81	62	71	71	25.2	30.7	27	27.6	21.2	24.5	22.4	22.7
1986	12	3	33.8	15.5586	18.2414	22.6	31.6	28.6	27.9	20.8	27.4	23.8	24	85	73	67	75	23.4	33.7	26.3	27.8	20	26.1	21.9	22.7
1986	12	4	18.2497	20.2	-1.9503	28.8	24.4414	27.4	21.3	24.2	16.5931	23.6	14.9552	69	39.4828	73	45.7241	27.1	18.3138	26.6	16.9483	22.4	14.9345	22.1	13.931
1986	12	5	36.4	18.2	18.2	24	35.6	29.2	29.5	21.8	27.8	25.4	25	83	55	74	71	24.6	32.2	29.9	28.9	20.9	25.3	24	23.4
1986	12	6	35.4	16.6966	18.7034	20.6138	25.2	34.4	22.1103	16.1793	24	25.4	17.4	64.0345	91	49	54.931	18.8448	29	26.5	19.9207	15.7207	23.6	22	16.3724
1986	12	7	18.4851	16.6966	1.78859	20.6414	25.7931	22.1379	22.269	15.9241	18.3103	17.6552	17.2931	62.5172	42.2759	54.6897	53.069	18.2862	20	20.4069	19.5621	15.3655	16.3966	16.6552	16.1414
1986	12	8	17.1153	16.1023	1.01308	19.9334	23.4649	20.843	20.1439	16.1023	18.107	16.409	16.3056	62.0333	38.3115	51.4744	46.9441	18.7562	18.717	18.9061	17.5149	15.5957	15.3674	15.4673	14.4114
1986	12	9	35.4	16.1517	19.2483	26.2	32.6	28.4	28.9	21.8	17.4621	25.2	14.9138	68	39.5517	77	46.195	23.2	18.9966	29.9	17.3936	19.9	15.5897	24.1	14.3222
1986	12	10	17.2652	22	-4.73484	24.8	24.8	28.2	21.5828	21.4	17.469	24.2	16.5862	74	39.2069	72	49.1379	23.2	18.9759	27.5	18.6586	19.9	15.5517	22.7	15.3724
1986	12	11	36.4	15.9517	20.4483	26	35.4	31.4	31	22	26	24.8	24.3	71	48	59	59	23.8	27.4	26.9	26	20.3	22.6	22.3	21.7
1986	12	12	35.4	16.1586	19.2414	26.8	24.0276	31.2	20.5276	22.4	15.6897	24.2	12.3034	69	33.6552	56	35.6207	24.2	16.7552	25.6	13.6138	20.5	13.8069	21.5	11.2828
1986	12	13	17.4578	21.8	-4.34221	23.8	35.2	21	19.5828	20.6	28.2	15.8	14.9621	75	59	50.7241	42.1724	22.1	33.6	18.2966	15.9517	19.1	26	14.969	13.1241
1986	12	14	35.2	18.4	16.8	24.2	34.4	28.4	28.9	21.8	24.4	16.6966	14.7069	81	44	51.3793	42.2759	24.5	23.9	19.1172	16.1586	20.8	20.4	15.6483	13.4448
1986	12	15	35.2	23.6	11.6	19.6483	34.6	29.6	21.4483	15.5862	18.3655	25.4	17.1621	57.8276	39.6207	72	49.1724	16.9241	19.7414	29.6	18.4172	14.2828	16.2414	23.9	15.2034
1986	12	16	36.2	22.6	13.6	24.2	35.4	30.4	30.1	21.8	16.4276	25.2	13.2276	81	36.3793	66	42.0345	24.5	17.5759	28.6	15.6897	20.8	14.4586	23.3	12.9448
1986	12	17	35.4	19.8	15.6	24.4	34.6	29.4	29.4	21	24.4	24.8	23.4	74	43	69	62	22.6	23.8	28.2	24.9	19.5	20.3	23.1	21
1986	12	18	17.3508	22.6	-5.24923	25	24.9793	21.4345	20.4793	21.4	17.2897	15.7034	14.6552	73	37.1724	45.8966	42.9655	23.1	18.3483	17.6	16.2069	19.8	15.1586	14.4966	13.4552
1986	12	19	17.4007	20.4	-2.99929	25.8	35.2	21.3793	20.5862	23	17.2897	15.731	14.0483	79	37.069	47.3793	41.3448	26.2	18.3621	17.8276	15.7069	21.9	15.169	14.669	12.9931
1986	12	20	17.2081	23.8	-6.59191	24.2	36	30.4	30.3	22.4	16.331	15.4966	13.7966	86	35.1724	44.7586	39.9655	25.9	17.2552	17.1069	15.1586	21.7	14.3	14.2172	12.6207
1986	12	21	36.4	23.2	13.2	20.069	35.2	32.4	19.6414	14.9241	15.7517	25.2	14.7552	54.1034	33.4483	56	42.1034	16.5448	16.8517	27.3	16.2724	14.0138	13.8793	22.5	13.5
1986	12	22	36.8	23.2	13.6	19.0483	36.2	27.4	20.6276	13.3655	26.8	23.6	13.8483	49.069	48	73	39.8621	14.8207	29	26.6	15.2345	12.5724	23.5	22.1	12.6793
1986	12	23	36.4	22.8	13.6	20.0483	35.8	29.8	21.5448	14.9655	26.8	25.4	15.3793	56.5862	50	70	42	16.8655	29.3	29.5	15.9379	14.2483	23.7	23.8	13.2966
1986	12	24	35	23.4	11.6	26	33.8	18.6621	18.8103	23.2	27.6	13.4897	13.1621	79	62	39.6207	37.2414	26.6	32.8	15.3862	14.5069	22.1	25.6	12.5966	12.0414
1986	12	25	35.2	23.6	11.6	24.4	33.6	29.2	29.1	21.4	25.8	23.8	23.7	77	54	64	65	23.5	28	25.9	25.8	20.1	23	21.7	21.6
1986	12	26	36.2	23	13.2	24.6	35.6	28.4	29.3	22.4	26.2	23.6	24.1	83	48	67	66	25.6	27.8	25.9	26.4	21.5	22.8	21.7	22
1986	12	27	35.4	19	16.4	24.4	34.6	29.2	29.4	20.6	28.2	25.4	24.7	71	62	74	69	21.7	34	29.9	28.5	18.8	26.2	24	23
1986	12	28	36.6	22.6	14	24.2	25.2	29.2	27	21.6	18.1586	24.2	15.4207	80	36.7586	66	41.8966	24.1	18.9241	26.9	16.0138	20.5	15.7483	22.3	13.3586
1986	12	29	17.736	22.8	-5.06397	24.8	35.4	20.5862	17.9	21.6	17.1931	15.5931	13.6448	76	33.8966	44.7931	35.5862	23.7	17.6862	17.2793	13.7793	20.2	14.7621	14.3414	11.5897
1986	12	30	37	20.8	16.2	24.6	36.4	19.5379	18.7759	21.8	17.8966	16.1724	15.969	78	35.7931	44.3448	40.5862	24.3	18.3552	16.7897	15.4828	20.6	15.3069	13.969	12.9793
1986	12	31	13.9548	21.8	-7.84518	23.2	20.9931	16.2806	15.4816	20.8	15.3448	13.4483	13.2735	81	29.931	38.7753	34.566	23	15.6207	14.7895	13.4019	19.7	13.0207	12.2533	11.2117

## Sheet: 1987
						Temperature				Temperature				Relative Humidity				Pressure				Dew temperature
Year	Month	Day	Maximum	Minimum	Max-Min	1899-12-31 07:00:00	1899-12-31 13:00:00	1899-12-31 19:00:00	Average	1899-12-31 01:00:00	1899-12-31 13:00:00	1899-12-31 19:00:00	Average	1899-12-31 01:00:00	1899-12-31 13:00:00	1899-12-31 19:00:00	Average	1899-12-31 07:00:00	1899-12-31 13:00:00	1899-12-31 19:00:00	Average	1899-12-31 07:00:00	1899-12-31 13:00:00	1899-12-31 19:00:00	Average		Month	Taverage	Hraverage
1987	1	1	13.1075	11.971	1.13658	16.2331	16.3549	13.6832	12.8419	11.8529	14.4286	13.6906	11.9636	41.1825	24.5028	36.1269	28.8204	12.805	13.0706	13.9231	11.4617	10.9525	11.1075	11.6794	9.71996		January	26.5365	54.2165
1987	1	2	14.3475	13.4323	0.915167	16.9453	19.868	16.7313	16.8679	11.9045	15.3069	14.8272	12.8751	42.9907	29.5215	41.5146	35.5365	13.0817	15.1999	16.2036	13.709	11.1481	12.8455	13.4876	11.5355		February	26.3784	47.4848
1987	1	3	18.9631	15.3241	3.639	20.4614	25.7586	22.0345	20.8109	14.6754	19.1448	17.7517	15.8526	50.0119	38.1379	46.931	41.8787	15.9453	20.0517	18.9172	16.7907	13.5838	16.4793	15.8448	14.1153		March	27.9397	58.9522
1987	1	4	36	20.2	15.8	23.4	35.2	20.7517	20.8897	21	25.2	16.9724	16.6655	81	45	46.9655	45.4828	23.3	25.4	18.3379	17.5931	19.9	21.4	15.3345	14.8379		April	26.6903	61.7692
1987	1	5	35.8	23.4	12.4	27.4	34.6	21.6483	20.831	23.6	26.2	17.9448	17.7379	73	52	50.2759	49	26.6	28.4	19.6069	19.0379	22.1	23.2	16.3345	15.9655		May	26.056	70.1123
1987	1	6	34.2	24	10.2	25.6	30.6	22.8138	20.9621	23.4	26.2	17.2966	15.4207	83	71	47.931	42.3793	27.3	31.1	18.9931	16.6586	22.5	24.7	15.7586	13.9207		June	25.5214	61.7067
1987	1	7	32.4	16.4621	15.9379	23.6	30.2	20.8724	20.9759	21.8	24.8	18.0138	16.9069	86	65	46.4138	43.9655	24.9	27.7	18.6172	17.1586	21	22.8	15.4759	14.3586		July	26.0254	62.3906
1987	1	8	34.2	20.6	13.6	24.4	33.6	21.7931	20.8621	21.6	25	16.3034	14.3931	78	50	43.8966	40.7931	23.9	26	17.5897	16.0379	20.4	21.7	14.7034	13.5069		August	26.9032	67.8614
1987	1	9	36.2	22.6	13.6	25.6	35.6	31.2	30.9	22.4	25.6	23.4	23.8	76	45	52	58	25	26.2	23.6	24.9	21.1	21.9	20.2	21		September	27.6744	75.8931
1987	1	10	37.8	20.2	17.6	24.8	37.2	31.4	31.2	21.6	25.8	23.6	23.7	76	40	52	56	23.7	25.7	24	24.4	20.2	21.5	20.4	20.7		October	27.4169	79.3164
1987	1	11	36.2	21.4	14.8	24.8	35.6	28.2	29.2	22.2	26.2	23.4	23.9	80	48	67	65	25	27.8	25.6	26.1	21.1	22.8	21.5	21.8		November	28.3946	75.387
1987	1	12	36.8	23.6	13.2	24.6	35.2	32.2	31.1	21	26.2	25.2	24.1	73	49	57	60	22.5	28	27.4	26	19.4	23	22.6	21.7		December	28.0228	70.905
1987	1	13	36.6	23.6	13	25.8	36.2	32.4	31.7	21.6	25.8	24	23.8	69	44	50	54	23	26.3	24.3	24.5	19.7	21.9	20.6	20.8
1987	1	14	36.4	23.6	12.8	25.8	35.4	23.1448	23.1966	21.4	26.2	18.7724	17.5966	68	49	49.8276	46.3448	22.6	27.9	20.1655	18.5172	19.4	22.9	16.8345	15.5897
1987	1	15	35.8	23.4	12.4	24.8	34.6	24.3103	24.3276	20.4	27.2	18.6966	18.3931	67	57	48.8276	48.2759	21	31.2	19.9552	19.3241	18.3	24.7	16.6862	16.2759
1987	1	16	37.2	23.6	13.6	25.6	36.6	24.4483	22.5621	21.4	26.2	18.3448	17.2866	69	44	46.4828	42.1998	22.7	27.1	19.0448	17.0226	19.5	22.4	16.0828	14.4078
1987	1	17	36.2	22.8	13.4	25.4	35.8	31.4	31	21.8	27.4	23.2	24.1	73	53	50	59	23.7	30.9	23	25.9	20.2	24.6	19.7	21.5
1987	1	18	38.2	23.8	14.4	26.8	37.4	32.4	32.3	21.8	25	23.8	23.5	65	37	49	50	22.8	23.5	23.8	23.3	19.6	20.1	20.3	20
1987	1	19	36.8	21.2	15.6	22.2	35.4	31.4	30.1	20.2	25.2	23.6	23	84	44	52	60	22.3	25.3	24	23.9	19.3	21.3	20.4	20.3
1987	1	20	36.2	22	14.2	23.8	35.6	30.8	30.3	21.4	24.8	23.2	23.1	81	42	53	58	23.9	24.1	23.4	23.8	20.4	20.5	20	20.3
1987	1	21	37.4	23.4	14	24	36.2	32.2	31.2	20.6	26.2	26.2	24.3	74	46	62	61	22	27.4	30	26.5	19	22.6	24.1	21.9
1987	1	22	35.2	23	12.2	23.6	33.4	28.4	28.5	21.8	25.8	23.2	23.6	86	55	65	68	24.9	28.2	25	26	21	23.1	21.1	21.7
1987	1	23	35	22.2	12.8	24.2	34.2	31	30.1	23.4	26.2	23.6	24.4	94	53	54	67	28.2	28.7	24.2	27.1	23.1	23.4	20.6	22.3
1987	1	24	35.4	21.8	13.6	23.6	33.8	31.6	30.1	22.2	26.6	25.4	24.7	89	57	61	69	25.8	30	28.3	28.1	21.6	24.1	23.1	23
1987	1	25	36.8	21.6	15.2	25.6	35.4	31.2	30.9	20.6	27.4	25.2	24.4	64	54	62	60	20.9	31.2	28.1	26.7	18.2	24.7	23	22
1987	1	26	35.6	21.6	14	22	34.2	31.6	29.9	20.8	26.2	24.2	23.7	90	53	54	66	23.8	28.7	25.3	25.9	20.3	23.4	21.3	21.6
1987	1	27	34.2	20.8	13.4	24.4	32.8	27.4	28	21.8	26	23.8	23.9	80	59	74	71	24.4	29.1	27.1	26.9	20.7	23.6	22.4	22.2
1987	1	28	35.6	23.6	12	23.8	34.8	27.4	28.3	21	26.8	23.4	23.7	78	54	72	68	23	29.9	26.1	26.4	19.7	24.1	21.8	21.9
1987	1	29	36.4	23.8	12.6	26.4	33.2	31.4	30.6	21.8	25.2	23.6	23.5	67	53	52	57	23.1	26.7	24	24.6	19.8	22.2	20.4	20.8
1987	1	30	32.6	25.2	7.4	28	29.2	28.4	28.5	22	25	23.2	23.4	59	71	65	65	22.5	28.9	25	25.4	19.4	23.5	21.1	21.3
1987	1	31	36.2	23.4	12.8	23.1793	34.2	31.4	23.6034	25.2	23.6	18.7724	17.8586	57.4138	41	45.9655	44.0345	18.2724	22.1	19.0586	18.0448	15.4655	19.1	16	15.1379
1987	2	1	36.4	23.8	12.6	26.8	35.2	30.2	30.6	23.2	27.4	25.2	25.3	74	55	67	65	26	31.3	28.7	28.7	21.8	24.8	23.4	23.3
1987	2	2	36.6	24.4	12.2	25.4	35.8	31.2	30.9	21.8	26.2	23.4	23.8	73	47	52	57	23.7	27.6	23.6	25	20.2	22.7	20.2	21
1987	2	3	38.2	23.8	14.4	24.6	37.2	31.8	31.4	22.2	26	24.2	24.1	81	41	54	59	25.2	26.2	25.2	25.5	21.2	21.9	21.2	21.4
1987	2	4	36.4	23.8	12.6	25.6	35	32.6	31.4	22.6	26.4	24.2	24.4	77	51	50	60	25.4	28.7	24.6	26.3	21.4	23.4	20.8	21.9
1987	2	5	37.4	21.2	16.2	26.6	34.8	31.8	31.3	22.6	25.2	23.2	23.7	71	46	48	55	24.8	25.7	22.7	24.4	20.9	21.5	19.6	20.7
1987	2	6	37.2	24.4	12.8	25.8	36.4	32.4	31.8	21.4	26.2	24.2	23.9	68	45	51	55	22.6	27.2	24.8	24.9	19.4	22.5	20.9	21
1987	2	7	35.8	22.4	13.4	23.6	34.6	31.2	30.1	21.6	27.4	24.2	24.4	84	58	56	66	24.5	31.7	25.6	27.2	20.7	25	21.5	22.4
1987	2	8	35.2	23.4	11.8	26.8	33.2	31.4	30.7	24	27.2	23.8	25	79	63	53	65	28	32.1	24.4	28.2	22.9	25.2	20.7	23
1987	2	9	35.4	24	11.4	22.8942	34.2	23.5791	23.7396	15.1106	26.2	17.0369	16.0309	51.7241	53	40.4875	38.2045	16.8692	28.7	17.1153	15.8775	14.1474	23.4	14.3472	13.3341
1987	2	10	36.2	22.6	13.6	25.6	35.4	23.4721	22.1928	23.6	27.4	16.088	14.6574	85	54	39.8098	35.5734	27.8	31.2	16.6302	14.6242	22.8	24.7	13.8371	12.3068
1987	2	11	36	24.6	11.4	28	35.4	31.8	31.8	22.4	26.2	23.6	24.1	62	49	50	54	23.4	27.9	23.7	25	20	22.9	20.2	21
1987	2	12	36.2	23.8	12.4	26.4	35.8	30.8	30.9	21.6	27.4	23.8	24.3	66	53	56	58	22.6	30.9	24.8	26.1	19.5	24.6	21	21.7
1987	2	13	34.6	24.2	10.4	25.2	33.4	29.2	29.3	22.6	25.8	23.6	24	80	55	63	66	25.7	28.2	25.4	26.4	21.5	23.1	21.4	22
1987	2	14	35.8	24.2	11.6	26.4	34.6	23.9572	23.8644	23.2	25.2	16.0166	15.9061	76	47	39.3817	40.1665	26.3	25.8	16.7943	16.6516	21.9	21.6	14.0975	13.9976
1987	2	15	33.8	24.4	9.4	25.2	32.4	23.1153	21.9417	21.4	26.2	15.2604	14.1867	72	62	36.5279	34.2449	23	29.9	15.9703	14.604	19.7	24	13.3876	12.3317
1987	2	16	34.2	23.4	10.8	21.9738	33.2	22.8157	21.7598	16.2735	27.4	17.0155	15.9417	53.3294	64	37.5981	34.352	17.5612	32.6	15.9667	14.6183	14.893	25.5	13.3983	12.3175
1987	2	17	36.4	24.6	11.8	21.6314	35.2	24.4352	22.5268	15.6457	26.4	18	16.8942	53.5077	50	43.9834	40.7015	17.2259	28.6	18.4602	16.9655	14.5648	23.3	15.3781	14.2152
1987	2	18	38.8	24.2	14.6	25.8	36.4	31.2	31.2	22	25.2	23.2	23.5	72	41	51	55	23.9	24.6	23.1	23.9	20.4	20.9	19.8	20.4
1987	2	19	36.4	24.8	11.6	27.6	35.6	24.8347	24.9275	21.6	26	16.8086	15.8811	59	47	38.7396	37.063	21.8	27.2	16.6338	15.6457	18.9	22.5	13.8906	13.1415
1987	2	20	36.2	24.8	11.4	27.6	35.2	23.9215	21.6992	22.2	24.8	16.8728	13.5981	63	43	38.0975	31.6409	23.2	24.4	16.5446	13.3484	19.9	20.7	13.9227	11.1831
1987	2	21	36.8	23.4	13.4	22.5945	35.6	23.736	22.8407	15.0464	26.4	17.6147	14.3543	50.6897	49	40.8086	35.4935	16.6373	28.3	17.365	15.0214	14.044	23.1	14.6254	12.6171
1987	2	22	38.2	24.4	13.8	25.6	37.6	24.9132	24.874	21	26.2	18.5208	16.7051	66	41	41.7004	38.8823	21.8	26.5	18.1641	16.2771	18.9	22	15.321	13.7372
1987	2	23	36.4	22.2	14.2	23	35.2	26.2331	23.9144	20.4	27.4	18.8419	15.981	79	55	43.0202	39.3103	22.2	31.3	18.8347	16.6373	19.2	24.8	15.7883	13.9976
1987	2	24	37.8	22.8	15	23.7574	36.4	23.5577	23.4216	18.6278	26.6	19.7551	19.6445	63.1022	47	44.9822	44.2085	20.7905	28.3	19.2414	18.5174	17.3291	23.1	16.0309	15.4988
1987	2	25	37.4	25.2	12.2	27.8	36.2	24.9132	25.0309	23.2	26.4	18.157	17.1332	68	47	45.1605	42.8775	25.4	27.9	19.5161	18.2176	21.3	22.9	16.1914	15.1998
1987	2	26	36.2	17.1379	19.0621	21.9667	35.2	23.0939	22.9834	17.3579	26	18.107	16.9298	58.3234	48	43.7693	41.8787	19.1308	27.5	19.2771	17.7717	16.1558	22.7	16.0488	14.9251
1987	2	27	37.4	16.9655	20.4345	26.8	36.8	22.8799	21.7955	21.6	27.4	18.9845	18.0036	63	49	44.5184	43.0916	22.3	30.3	19.3413	18.2604	19.3	24.2	16.0916	15.2283
1987	2	28	36.2	18.0966	18.1034	21.9667	35.4	23.8787	19.6837	17.5149	26.2	18.8704	16.4233	56.2188	49	43.8763	36.8847	18.453	27.9	19.0987	15.8062	15.5351	22.9	15.9168	13.1094
1987	3	1	36.4	18.9483	17.4517	23.1082	35.2	30.2	22.9727	17.308	26.6	25.2	18.4958	53.9715	51	67	41.8787	17.9679	29.1	28.7	18.1641	15.2033	23.6	23.4	15.2961
1987	3	2	19.5054	19.0345	0.470868	23.7574	26.2759	23.5184	22.6516	17.4863	18.6635	18.6133	17.4066	58.7515	30.7848	45.2786	40.1861	19.3234	17.5434	19.6023	17.0745	16.2521	14.6897	16.3475	14.388
1987	3	3	19.4911	18.8759	0.61522	23.8074	27.7384	24.0428	23.9536	17.3722	18.8704	18.9203	17.7753	57.6457	32.3187	42.7348	42.4851	19.0523	18.6813	19.6409	18.4067	16.1023	15.61	16.4233	15.4637
1987	3	4	36.2	20.8	15.4	26.2	34.2	30.8	30.5	23	26.2	25.4	24.9	76	53	65	65	26	28.7	28.9	27.8	21.7	23.4	23.4	22.8
1987	3	5	36.4	20.7931	15.6069	25.8	35.2	31.2	30.9	23	26.4	24.2	24.5	79	50	56	62	26.2	28.6	25.6	26.8	21.9	23.3	21.5	22.2
1987	3	6	35.2	20.3625	14.8375	25.4	33.6	32.2	30.9	21.6	25	26.6	24.4	72	50	65	62	23.3	26	31.1	26.8	19.9	21.7	24.7	22.1
1987	3	7	35.2	20.7172	14.4828	24.6	34.6	28.2	28.9	22.6	26.8	23.2	24.2	84	55	66	68	26.1	30.1	25.1	27.1	21.8	24.1	21.2	22.4
1987	3	8	36	20.5448	15.4552	24.9631	35.2	29.2	24.7741	18.1213	26	24.2	18.2775	59.1795	48	66	44.8358	19.7122	27.5	26.9	18.9934	16.7265	22.7	22.3	16.008
1987	3	9	32.6	19.6069	12.9931	25.6	32.2	25.2	27.1	22.4	25.4	22.6	23.5	76	58	80	71	25	27.9	25.7	26.2	21.1	22.9	21.5	21.8
1987	3	10	34.2	20.6483	13.5517	23.8	33.6	26.4	27.5	21.6	26.2	23.4	23.7	83	56	78	72	24.3	29.1	26.8	26.7	20.7	23.6	22.2	22.2
1987	3	11	34.2	20.5655	13.6345	25	32.8	27.4	28.1	20.6	25	24.2	23.3	67	53	77	66	21.3	26.5	28.1	25.3	18.5	22	23	21.2
1987	3	12	37.4	20.4345	16.9655	24.8	35.4	25.22	25.0095	20.8	25.4	20.5149	19.3805	70	45	46.2307	46.3734	21.9	25.8	21.1249	19.9834	19	21.6	17.7931	16.83
1987	3	13	35.4	19.5482	15.8518	24.4	34.4	27.4	28.4	21	25.8	23.2	23.3	74	51	70	65	22.6	27.5	25.6	25.3	19.5	22.7	21.5	21.2
1987	3	14	36	20.5826	15.4174	26.4	35.2	25.2	28	22.4	27.4	23.4	24.4	71	55	86	71	24.4	31.3	27.6	27.8	20.7	24.8	22.7	22.7
1987	3	15	36.4	20.4043	15.9957	26.6	35.2	27.4	29.1	22.6	25.6	24.2	24.1	71	47	77	65	24.8	26.5	28.1	26.4	20.9	22	23	22
1987	3	16	35.4	20.4759	14.9241	25.6	34.6	27.4	28.8	21.8	25.4	23.2	23.5	72	48	70	63	23.6	26.3	25.6	25.2	20.2	21.9	21.5	21.2
1987	3	17	35.2	20.1552	15.0448	26.8	34	26.2	28.3	23.4	27.4	24.2	25	75	60	85	74	26.5	32.1	28.9	29.2	22.1	25.2	23.5	23.6
1987	3	18	36.2	19.6052	16.5948	27.4	33.6	30.2	30.4	23.8	27.8	25.2	25.6	74	64	67	69	27.1	33.5	28.7	29.8	22.4	26	23.4	23.9
1987	3	19	36.4	19.4768	16.9232	23.7004	35.2	29.2	23.9536	19.1629	27.4	25.2	19.4697	62.3543	55	73	45.4459	20.3686	31.3	29.4	19.3484	17.1332	24.8	23.8	16.2628
1987	3	20	38.2	20.5655	17.6345	26.4	37.4	31.6	31.8	24.5	26.6	25.2	25.4	86	43	60	63	29.5	27.7	27.8	28.3	23.8	22.8	22.8	23.1
1987	3	21	37.4	20.5931	16.8069	26.8	35.2	31.2	31.1	24.4	27.4	25.6	25.8	82	55	64	67	29	31.3	29.1	29.8	23.5	24.8	23.6	24
1987	3	22	36.2	18.8966	17.3034	26.6	35.4	30.2	30.6	24.8	27.4	23.6	25.3	86	54	58	66	30.1	31.2	24.7	28.7	24.2	24.7	20.9	23.3
1987	3	23	37.2	20.5103	16.6897	26.2	35.4	32.4	31.6	24.2	26	25.4	25.2	85	48	57	63	28.9	27.4	27.8	28	23.5	22.6	22.8	23
1987	3	24	36.4	19.8138	16.5862	27.8	35.2	30.2	30.9	25	25.2	23.2	24.5	80	45	55	60	29.8	25.4	23.8	26.3	24	21.4	20.3	21.9
1987	3	25	36.2	20.7517	15.4483	26.8	35.2	30.2	30.6	24.6	26.2	25.2	25.3	84	49	67	67	29.5	28	28.7	28.7	23.8	23	23.4	23.4
1987	3	26	37.4	20.5541	16.8459	24.5422	36.2	31.4	24.3294	19.1629	27.4	23.2	20.44	65.9215	51	50	52.1055	21.4316	30.7	23	21.4511	17.9679	24.5	19.7	17.9306
1987	3	27	37.8	21.0552	16.7448	24.6992	36.8	31.6	24.6849	19.3413	26.2	25.2	20.7467	66.3496	44	60	54.1855	21.7669	27	27.8	22.5553	18.1855	22.3	22.8	18.6813
1987	3	28	37.4	20.7931	16.6069	26.8	36.2	31.2	31.4	22.8	26.6	24.2	24.5	71	47	56	58	25.1	28.5	25.6	26.4	21.2	23.2	21.5	21.9
1987	3	29	38.2	20.731	17.469	27.4	37.6	32.6	32.5	23	25	25.2	24.4	69	36	55	53	25.2	23.3	27.1	25.2	21.2	20	22.4	21.2
1987	3	30	38.4	19.9724	18.4276	24.8704	37.8	33.2	23.7039	18.8347	27.8	25.8	18.5616	64.3876	47	56	44.5406	21.4209	30.7	28.3	18.7646	17.8181	24.5	23.1	15.687
1987	3	31	18.7904	20.931	-2.1406	27.4	35.6	22.8728	22.698	23.6	26.6	19.1272	18.082	73	50	47.3365	45.4816	26.6	28.9	20.5541	19.3127	22.1	23.5	17.0761	16.0916
1987	4	1	20.7111	20.0483	0.662782	25.4	28.2	27.2	27	24.6	25.8	24.8	25.1	94	83	82	86	30.4	31.6	29.7	30.6	24.3	25	23.9	24.4
1987	4	2	35.6	19.3655	16.2345	26	34.4	29.2	29.7	24.4	26.4	24.8	25.2	88	54	70	70	29.5	29.1	28.4	29	23.8	23.6	23.2	23.5
1987	4	3	34.2	18.2	16	26.8	33.6	27.8	29	24.6	27.4	23.6	25.2	84	62	71	72	29.5	32.4	26.3	29.4	23.8	25.4	21.9	23.7
1987	4	4	35.2	19.2138	15.9862	24.264	34.2	27.2	24.6029	18.8704	26.2	24.2	19.0238	63.1034	53	78	50.1546	21.3496	28.7	28.2	20.7218	17.7717	23.4	23.1	17.176
1987	4	5	35.8	18.9011	16.8989	27	34.6	28.4	29.6	24.2	27	25.2	25.5	80	56	77	71	28.3	30.6	29.9	29.6	23.1	24.4	24.1	23.9
1987	4	6	36.2	20.0904	16.1096	26.8	35.4	28.2	29.7	24.6	27.4	25.8	25.9	84	54	83	74	29.5	31.2	31.6	30.8	23.8	24.7	25	24.5
1987	4	7	37.4	19.3698	18.0302	24.2372	36.8	29.6	23.9862	19.9123	26.8	24.2	20.6651	66.7555	46	64	55.4635	22.8755	28.6	26.6	22.7316	18.9011	23.3	22.1	18.8089
1987	4	8	21.2112	21.1586	0.0525811	25.2271	29.843	24.2069	24.6064	19.912	21.9382	20.8751	20.9144	67.063	41.2723	52.8656	52.3662	22.7658	22.83	22.0273	21.9524	18.8561	18.8882	18.2105	18.157
1987	4	9	35.8	19.1931	16.6069	26.8	34.4	29.2	29.9	24.6	27.6	23.2	25.1	84	60	60	68	29.5	32.4	24.5	28.8	23.8	25.4	20.7	23.3
1987	4	10	36.8	19.1034	17.6966	23.2224	35.4	27.4	23.7218	17.5149	25.6	25.2	18.3175	59.6433	46	84	47.3722	20.1546	26.3	30.6	19.9798	16.6623	21.9	24.4	16.5303
1987	4	11	37.4	19.2345	18.1655	27.2	36.2	29.8	30.8	24.4	26.2	25.2	25.3	80	46	69	65	28.7	27.4	29	28.4	23.4	22.6	23.5	23.2
1987	4	12	36.8	19.5724	17.2276	24.1784	35	27.8	23.5077	18.9988	25.8	23.2	18.0713	64.5303	48	68	45.9453	21.7455	27.1	25.4	18.8882	17.9822	22.4	21.3	15.6207
1987	4	13	38.4	20.1448	18.2552	27.4	37.6	34.4	33.5	22.4	25.4	21.0535	21.025	65	38	57.503	54.6849	23.8	24.4	23.547	22.3127	20.3	20.7	19.3341	18.3781
1987	4	14	37.4	19.9034	17.4966	24.0285	36.2	30.2	23.1118	19.2628	26.2	25.4	19.7979	67.4197	46	68	51.9578	22.4019	27.4	29.2	20.9086	18.4423	22.6	23.7	17.2664
1987	4	15	37.8	19.931	17.869	27.6	36	32.4	32.1	23	27.4	23.8	24.7	68	52	49	56	25	30.8	23.8	26.5	21.1	24.5	20.3	22
1987	4	16	37.4	19.7551	17.6449	27.2	36.2	29.2	30.5	24.2	26.8	25.2	25.4	78	48	73	66	28.2	29	29.4	28.9	23.1	23.5	23.8	23.5
1987	4	17	39.4	19.6621	19.7379	26.8	38.2	25.6409	24.6385	24	20.6429	20.5113	19.093	79	40.0754	54.3282	50.9984	28	21.4769	23.1118	21.1522	22.9	17.783	18.8597	17.3845
1987	4	18	38.6	18.9724	19.6276	25.1914	37.4	27.4	24.0674	20.2616	26.2	25	19.975	69.2033	41	82	54.2827	23.547	26.6	30.1	22.2297	19.3448	22.1	24.1	18.2775
1987	4	19	39.2	19.6837	19.5163	24.5471	37.6	23.167	23.6061	19.327	30.2	19.713	18.8827	68.9696	59	55.9802	52.9542	22.488	38	22.0821	21.0082	18.4325	28.1	18.1963	17.3254
1987	4	20	38.4	19.8692	18.5308	24.9235	36.2	32.6	22.6688	20.4614	28.8	25.2	19.1262	67.309	58	55	52.6959	23.9161	34.7	27.1	20.713	19.5211	26.5	22.4	16.9306
1987	4	21	38.8	19.1201	19.6799	23.9929	36.8	31.2	23.8054	19.4768	27.4	26.2	20.1706	68.5256	49	68	57.3824	22.9298	30.3	30.7	23.0342	18.7491	24.2	24.5	18.7314
1987	4	22	38.6	19.9049	18.6951	27.4	37.4	28.2	30.3	24.6	27.4	26.2	26.1	80	47	85	71	29.1	29.9	32.7	30.5	23.6	24	25.5	24.4
1987	4	23	38.4	19.927	18.473	25.0269	36.2	25.6	25.1302	20.1484	26.2	24.6	19.1779	66.0544	46	92	56.3123	23.6061	27.4	30.3	22.6504	19.3218	22.6	24.2	18.5211
1987	4	24	35.2	18.264	16.936	22.2663	34.2	29.6	20.4363	19.5054	27.6	25.4	17.9786	61.7836	61	72	44.393	20.8145	32.5	29.6	17.259	17.0155	25.5	23.9	14.1925
1987	4	25	31.6	19.8835	11.7165	24.9346	31	28.6	23.7325	20.3115	26.6	26.4	20.0303	71.4863	71	84	56.2385	23.8966	31.9	32.9	22.0194	19.5375	25.1	25.7	17.9159
1987	4	26	32.4	19.7479	12.6521	24.1712	28.5089	28.2	23.5877	19.5696	21.3246	23.6	19.1927	68.9893	46.6231	68	54.8731	23.0975	23.5327	26.1	21.8422	18.8668	19.1058	21.8	17.8347
1987	4	27	35	19.0273	15.9727	25	33.6	27.6	28.5	24.6	26.2	25.6	25.5	97	56	85	79	30.6	29.1	31.5	30.4	24.5	23.6	24.9	24.3
1987	4	28	34.2	19.6138	14.5862	26.6	32.6	26.8	28.2	24.8	27.4	25.2	25.8	86	67	88	81	30.1	33	31	31.4	24.2	25.7	24.6	24.8
1987	4	29	34.8	19.2069	15.5931	25.4	32.4	27.2	28.1	24.2	26.6	25.6	25.5	91	64	88	81	29.4	31	31.8	30.7	23.8	24.6	25	24.5
1987	4	30	34.6	18.3379	16.2621	25.6	32.6	28.2	28.6	24.8	26.2	24.2	25.1	94	61	72	75	30.8	29.8	27.5	29.4	24.5	24	22.7	23.7
1987	5	1	19.7122	18.2897	1.42259	23.9287	25.8763	22.5018	21.7883	21.3888	21.0267	21.6029	19.3956	77.1225	47.1606	63.7455	56.5337	25.5375	23.3183	25.352	22.4327	20.761	18.9417	20.415	18.1852
1987	5	2	34.2	19.0561	15.1439	26.8	33	27.4	28.6	25.6	27.2	26.2	26.3	91	64	91	82	32	32.2	33.2	32.5	25.2	25.3	25.8	25.4
1987	5	3	32.2	18.9703	13.2297	23.7503	31.4	26.2	23.5826	21.4174	27.4	25.6	21.0747	75.2319	74	95	65.9068	25.7337	33.8	32.4	25.4069	20.8823	26.1	25.4	20.6503
1987	5	4	35.2	18.1586	17.0414	25.8	32.4	30.2	29.7	24.2	26.6	25.4	25.4	88	64	68	73	29.1	31	29.2	29.8	23.6	24.6	23.7	24
1987	5	5	30.4	17.2621	13.1379	24.8	30.2	23.6147	22.6766	24.2	27.4	20.3971	20.1152	95	81	61.962	57.8622	29.8	34.6	23.7788	22.1817	24	26.5	19.2628	18.0487
1987	5	6	32.8	17.9929	14.8071	23.0155	31.8	27.6	21.9738	21.4102	27.2	25	20.2591	74.2331	70	81	55.1314	24.5922	33	29.9	21.4917	19.9834	25.7	24.1	17.3882
1987	5	7	33.2	18.269	14.931	25	32.4	28.4	28.5	24.4	27.8	26.2	26.1	95	71	84	83	30.1	34.3	32.5	32.3	24.2	26.4	25.5	25.3
1987	5	8	35.2	19.1415	16.0585	21.2675	34.4	27.4	19.8228	19.6409	26.8	26.2	19.3403	67.17	56	91	53.2863	22.4197	30.2	33.2	21.285	18.2426	24.2	25.8	17.2701
1987	5	9	34.2	19.2069	14.9931	26.8	33.6	27.4	28.8	24.8	26.2	25.8	25.6	85	56	88	76	30	29.1	32.1	30.4	24.1	23.6	25.3	24.3
1987	5	10	34.2	19.0702	15.1298	25.6	33.8	29.2	29.5	25	27.4	26.4	26.3	95	61	80	79	31.3	32.2	32.5	32	24.8	25.3	25.5	25.2
1987	5	11	35.8	19.7907	16.0093	24.2	33.6	32.2	30.5	23.6	26.2	25	24.9	95	56	56	69	28.7	29.1	26.9	28.2	23.4	23.6	22.3	23.1
1987	5	12	35.8	19.7551	16.0449	23.1795	34.2	27.4	21.9275	21.3674	26	25.6	22.3983	72.3068	52	87	59.0369	24.2568	28.2	31.6	23.7539	19.7872	23.1	25	19.2235
1987	5	13	36.2	19.1986	17.0014	22.1023	35.2	28.2	20.2628	20.5755	26.6	26.4	19.499	70.7729	51	87	54.0982	23.4578	29.1	33.2	21.499	19.088	23.6	25.8	17.3882
1987	5	14	35.4	17.931	17.469	25.8	27.1106	30.4	22.9441	24.6	21.9788	26.2	19.3587	91	48.2308	72	55.8325	30.1	24.1375	31.2	22.2297	24.2	19.6318	24.8	18.0709
1987	5	15	34.2	19.0828	15.1172	24.4816	32.6	29.2	23.787	21.6243	26.2	25.4	20.4769	74.8038	61	74	58.305	25.6837	29.8	29.9	23.6652	20.8502	24	24	19.1447
1987	5	16	30.2	19.2586	10.9414	24.4	27.8	26.6	26.4	23.8	25.8	24.2	24.6	95	85	82	88	29.1	31.9	28.6	29.8	23.6	25.1	23.3	24
1987	5	17	34	18.3103	15.6897	25.6	33.2	31.4	30.4	24.6	27.8	26.4	26.3	92	66	68	75	30.3	33.8	31.1	31.7	24.2	26.1	24.7	25
1987	5	18	34.2	18.531	15.669	24.4	33	30.2	29.5	23.6	27.6	24.2	25.1	94	66	61	74	28.6	33.3	26.2	29.4	23.3	25.9	21.9	23.7
1987	5	19	35	20.1103	14.8897	26.8	34.4	30.6	30.6	25.2	27.2	26.4	26.3	88	58	72	73	31	31.3	31.6	31.3	24.6	24.8	25	24.8
1987	5	20	34.4	18.9917	15.4083	26.4	33.4	26	28	25	27.6	24.8	25.8	89	64	91	81	30.7	33.1	30.5	31.4	24.5	25.7	24.4	24.9
1987	5	21	34.6	18.0138	16.5862	26.2	33.8	29	29.5	25	26.2	24.2	25.1	91	55	67	71	30.9	29	27	28.9	24.6	23.5	22.4	23.5
1987	5	22	32.4	19.6766	12.7234	24.6	31.2	27.8	27.9	24	27.4	24.2	25.2	95	75	74	81	29.4	34	27.8	30.4	23.8	26.2	22.8	24.3
1987	5	23	31.4	19.5931	11.8069	24.2	30.4	28.2	27.8	23.6	26.2	24.2	24.7	95	72	72	80	28.7	31.2	27.5	29.2	23.4	24.8	22.7	23.6
1987	5	24	33.4	19.8966	13.5034	23.8	32.4	28.4	28.3	23.2	27.4	25.2	25.3	95	68	77	80	28	33.2	29.9	30.4	23	25.8	24.1	24.3
1987	5	25	33.6	19.8759	13.7241	25.4	32.4	28.2	28.6	23.2	27.4	25.2	25.3	83	68	79	77	27	33.2	30.1	30.1	22.3	25.8	24.1	24.1
1987	5	26	34.8	19.7517	15.0483	25.8	33.2	27.4	28.5	24.6	27.2	26.2	26	91	63	91	82	30.1	32.1	33.2	31.8	24.2	25.2	25.8	25.1
1987	5	27	31.4	19.831	11.569	24.4	30.6	28.2	27.9	23.8	26.8	25.2	25.3	95	75	79	83	29.1	32.7	30.1	30.6	23.6	25.5	24.1	24.4
1987	5	28	34.2	19.5624	14.6376	23.3552	32.6	28.2	23.3626	21.0046	26.2	25.4	20.2518	73.9145	61	80	64.1724	24.9826	29.8	30.6	24.7833	20.4141	24	24.4	20.0303
1987	5	29	35.2	19.6138	15.5862	22.7301	34.8	27.4	21.5743	20.5398	27	26.8	19.7372	75.5529	55	95	59.9643	24.6635	30.5	34.8	23.2295	20.0226	24.4	26.6	18.6849
1987	5	30	35.6	19.5981	16.0019	22.8086	34.2	32.2	22.6445	20.4756	25.4	24.8	21.2739	75.2675	49	55	63.3605	24.5244	26.6	26.4	24.7944	19.9441	22.1	22	20.034
1987	5	31	36.4	19.6052	16.7948	23.6576	35.2	27.4	22.3884	21.3817	26.6	26.2	21.2592	78.1926	51	91	62.9915	25.5981	29.1	33.2	24.7538	20.8145	23.6	25.8	20.0119
1987	6	1	36.2	19.4897	16.7103	27.4	35.4	30.2	30.8	25.4	27.2	26.2	26.3	85	53	73	71	31.1	30.6	31.3	31	24.7	24.4	24.8	24.7
1987	6	2	35	18.3793	16.6207	21.7586	34.2	31.2	22.4732	19.6414	25.2	24.2	20.4078	73.3793	49	56	61.2128	23.4966	26.1	25.6	23.6576	19.1586	21.8	21.5	19.1986
1987	6	3	34.8	18.5103	16.2897	26.6	33.6	28.6	29.4	24.6	26.2	25.2	25.3	85	56	76	72	29.6	29.1	29.8	29.5	23.9	23.6	24	23.8
1987	6	4	34.8	18.7034	16.0966	26.4	27.3379	27.4	22.4661	24.6	21.2533	25.2	20.2407	86	46.9084	84	57.3086	29.7	23.4721	30.6	22.3736	23.9	19.0844	24.4	18.1447
1987	6	5	32.4	18.3853	14.0147	23.6	26.6828	27.4	22.7552	23.2	19.4197	24.2	17.8038	97	47.8002	77	55.6124	28.2	22.1558	28.1	21.0321	23	17.8609	23	16.962
1987	6	6	33.2	18.0927	15.1073	26.2	32.4	28.2	28.8	24.8	27.4	25.2	25.8	89	68	79	79	30.4	33.2	30.1	31.2	24.3	25.8	24.1	24.7
1987	6	7	20.1448	18.1034	2.04138	26.4	27.0207	23.3586	22.7517	25.2	20.0156	21.5724	19.3108	91	45.5369	65.5517	55.1683	31.2	22.226	25.3483	21.3182	24.8	18.0635	20.4552	17.2848
1987	6	8	34.6	16.4966	18.1034	23.0897	26.8395	23.5434	23.5028	20.5379	21.1817	20.8109	19.4067	73.1724	48.3046	63.0321	57.7514	24.2966	23.7611	24.7099	22.6356	19.8655	19.2	19.7943	18.296
1987	6	9	35.2	17.4862	17.7138	22	25.0897	22.7517	22.0103	19.6621	20.6968	20.7895	19.451	71.6207	47.0155	62.4257	57.1979	23.3759	23.4078	24.5886	22.6209	19.0931	18.8098	19.7194	18.2849
1987	6	10	36.4	17.3103	19.0897	20.918	28.4946	23.9931	22.7658	19.7051	21.2112	21.8897	20.3772	69.4887	47.7141	64.931	57.936	22.6231	23.739	25.8828	22.6762	18.3639	19.1742	20.7379	18.3181
1987	6	11	35.2	17.9931	17.2069	21.1724	28.7862	23.7379	22.9517	19.8483	22.4875	22	20.7146	69.5862	49.7622	66.2759	59.1795	22.7483	25.2093	26.2724	23.2616	18.4724	20.3294	20.9207	18.7027
1987	6	12	34.2	17.3379	16.8621	21.7313	25.9517	21.6897	20.5042	19.6124	21.3674	19.9069	18.4436	72.9489	48.0143	60.2069	55.2421	23.5541	23.8074	23.4034	21.4621	19.1451	19.2556	18.8414	17.3513
1987	6	13	35.6	18.7172	16.8828	22.1448	25.1034	22.0207	21.1897	19.7172	19.5981	21.2138	18.8347	71.2759	43.7337	60.6897	52.2592	23.4172	21.931	24.2931	20.8644	19.1138	17.7004	19.3172	16.8442
1987	6	14	34.8	19.069	15.731	22.669	26.6468	23.1082	23.4185	20.5862	22.4207	21.5743	21.4245	76.3793	50.868	67.5981	64.7444	24.7034	24.9061	25.7515	25.0702	20.1034	20.1474	20.6361	20.2545
1987	6	15	30.2	18.7379	11.4621	22.9103	26.5684	23.5586	23.5398	20.5724	22.0821	21.61	21.226	75.4483	51.6626	66.2069	64.0986	24.5655	24.9198	25.6409	24.8128	20.0138	20.1041	20.5505	20.0414
1987	6	16	33.4	18.0138	15.3862	21.6245	27.3517	21.2776	20.4584	19.2849	22.4414	20.6134	19.3772	70.7409	51.1724	60.187	54.9838	22.9714	25.1414	23.5988	21.6245	18.7388	20.2966	18.82	17.4472
1987	6	17	36.4	17.7574	18.6426	27.6	35.2	31.2	31.3	24.6	26.2	25.4	25.4	78	49	63	64	28.9	28	28.6	28.5	23.5	23	23.3	23.3
1987	6	18	35.4	18.9966	16.4034	26.4	34.2	28.2	29.3	24.4	27.6	25.2	25.7	85	61	79	75	29.2	32.5	30.1	30.6	23.7	25.5	24.1	24.4
1987	6	19	36.4	18.9845	17.4155	23.3241	35.6	31.2	22.8835	20.5724	26.2	25.4	21.3995	72.3448	48	63	58.9655	24.269	27.8	28.6	23.7467	19.8448	22.8	23.3	19.2378
1987	6	20	37.4	17.9931	19.4069	25.8	36.2	31.4	31.2	24.4	26.4	25.8	25.5	89	47	64	67	29.6	27.9	29.5	29	23.9	22.9	23.8	23.5
1987	6	21	35.2	19.0966	16.1034	26.2	34.2	27.4	28.8	24.8	26.4	25.2	25.5	89	54	84	76	30.4	29.2	30.6	30.1	24.3	23.7	24.4	24.1
1987	6	22	37.4	18.2138	19.1862	26.6	36.2	31.2	31.3	24.6	26.8	25.6	25.7	85	48	64	66	29.6	29	29.1	29.2	23.9	23.5	23.6	23.7
1987	6	23	36.2	17.3241	18.8759	27.2	35.4	31.4	31.4	24.8	26.4	25.6	25.6	82	50	63	65	29.7	28.4	29	29	23.9	23.2	23.5	23.6
1987	6	24	34.6	17.8966	16.7034	21.6276	31.6	29.2	19.3772	19.8966	27.2	25.6	19.3255	67.5862	71	75	50.2235	22.6621	33.1	30.4	20.1558	18.4241	25.8	24.3	16.3106
1987	6	25	36.2	19.8897	16.3103	27.4	35.4	31.2	31.3	25.6	26.8	25.6	26	87	51	64	67	31.6	29.5	29.1	30.1	25	23.8	23.6	24.1
1987	6	26	37.4	18.7655	18.6345	27.2	36.2	31.4	31.5	25.2	26.2	25.2	25.5	85	46	61	64	30.7	27.4	27.9	28.7	24.5	22.6	22.9	23.3
1987	6	27	37.6	19.3769	18.2231	25.8	36.4	32.2	31.7	24	26.4	25.8	25.4	86	46	60	64	28.6	27.8	29	28.5	23.3	22.8	23.5	23.2
1987	6	28	39.2	18.8561	20.3439	23.1724	38.4	33.2	22.5434	20.3115	26.8	24.2	19.2222	70.8086	41	48	54.9838	23.7931	27.5	24.2	21.9308	19.5303	22.7	20.6	17.89
1987	6	29	38.4	17.8145	20.5855	22.195	37.4	32.4	21.6393	19.3627	26.2	25.4	18.4251	67.3127	41	57	52.2531	22.5767	26.6	27.8	21.1005	18.5672	22.1	22.8	17.1409
1987	6	30	39.4	18.0207	21.3793	21.3655	36.4	31.8	21.61	18.7172	26.2	25.2	18.635	63.2069	45	59	52.0809	20.8931	27.2	27.7	20.4899	17.1759	22.5	22.8	16.6373
1987	7	1	35.6	18.5517	17.0483	27.6	34.8	29	30.1	24	25	24.8	24.6	74	45	71	64	27.4	25.2	28.5	27	22.6	21.2	23.3	22.4
1987	7	2	37.4	19.7931	17.6069	22.1736	36.8	31.4	22.0951	19.4269	26.4	25.2	20.497	68.0618	44	61	53.2937	22.7551	27.5	27.9	21.6635	18.6813	22.7	22.9	17.5541
1987	7	3	36.2	19.1816	17.0184	27.4	35.6	32.8	32.1	24.2	26.8	26	25.7	77	51	59	62	28.1	29.4	29.1	28.9	23	23.8	23.6	23.4
1987	7	4	21.5586	19.7034	1.85517	22.1879	25.9976	20.9898	21.3219	19.4554	19.9713	19.0857	17.3365	65.1724	45.1679	58.3788	54.2089	22.887	22.0599	22.1854	21.0636	18.7241	17.9196	18.0192	17.1335
1987	7	5	37.4	19.3627	18.0373	27.4	36.2	32.4	32.1	23.4	26.2	25	24.9	72	46	55	57	26.1	27.4	26.8	26.8	21.8	22.6	22.2	22.2
1987	7	6	37.4	18.7655	18.6345	27.6	36.4	31.2	31.6	22.8	26.2	25.4	24.8	67	45	63	58	24.6	27.2	28.6	26.8	20.8	22.5	23.3	22.2
1987	7	7	38.4	19.5448	18.8552	23.6005	36.8	32.6	24.7981	20.1332	26.2	25.8	21.0119	74.6968	44	58	61.0726	23.8466	27	28.7	24.0084	19.5589	22.3	23.4	19.5838
1987	7	8	37.4	19.0276	18.3724	27.6	36.2	32.8	32.3	24.6	26.6	25.4	25.5	78	47	55	60	28.9	28.5	27.5	28.3	23.5	23.2	22.7	23.1
1987	7	9	39.2	18.8897	20.3103	22.7586	37.4	33.2	23.7427	19.3627	25.6	25	18.2923	69.132	39	52	52.0317	22.7444	25	26.2	20.8422	18.6528	21.1	21.9	16.9933
1987	7	10	39.6	19.4911	20.1089	22.0523	37.6	31.8	20.3994	19.1914	26.2	25.2	16.2922	64.9584	41	59	44.2085	21.3817	26.5	27.7	17.4103	17.6076	22	22.8	14.2552
1987	7	11	38.4	18.6621	19.7379	22.5766	36.2	30.4	21.3035	18.9897	27.4	25.2	18.3107	68.6744	51	66	53.397	22.2297	30.7	28.6	21.0082	18.2996	24.5	23.3	17.1003
1987	7	12	39	18.7277	20.2723	23.1225	37.4	22.4917	22.6578	20.3829	21.2105	26.2	20.1632	71.4863	45.9453	60.8881	55.5373	23.9893	23.2438	23.9641	22.0009	19.6338	18.9132	19.2997	17.9048
1987	7	13	38.4	19.5054	18.8946	23.0012	37.4	31.2	23.1867	20.1332	26.4	25.2	18.3329	67.9548	42	62	55.3159	23.5291	27.1	28.1	21.9898	19.3627	22.4	23	17.9122
1987	7	14	38.4	17.2069	21.1931	27.6	36.2	32.4	32.2	25.4	26.8	25.4	25.9	84	48	57	63	31	29	27.8	29.3	24.6	23.5	22.8	23.7
1987	7	15	38.8	17.1172	21.6828	20.2188	37.4	31.2	19.8014	18.6564	27.4	26.2	17.6718	59.5006	47	68	50.9394	20.7788	29.9	30.7	20.1688	17.044	24	24.5	16.4376
1987	7	16	37.4	18.3781	19.0219	21.7598	36	32.4	21.025	19.2128	26.2	25.2	16.7479	69.9881	46	56	48.478	22.5375	27.5	27.3	19.113	18.5493	22.7	22.5	15.5957
1987	7	17	34.2	19.3586	14.8414	27.4	32.6	28.2	29.1	24.8	27.4	24.2	25.5	81	67	72	73	29.6	33	27.5	30	23.9	25.7	22.7	24.1
1987	7	18	31.4	19.4621	11.9379	25.2	29.2	26.6	26.9	22.2	24.6	23.8	23.5	77	69	79	75	24.8	27.9	27.6	26.8	20.9	22.9	22.7	22.2
1987	7	19	36.2	19.3983	16.8017	25.4	35.2	28.2	29.3	23.4	25.4	24.4	24.4	85	46	73	68	27.4	25.9	28	27.1	22.6	21.7	23	22.4
1987	7	20	37.4	18.8621	18.5379	22.1165	33.2	31.2	23.2438	19.5981	26.2	24.2	17.3697	63.6385	58	56	54.6517	23.3401	29.4	25.6	21.905	19.0166	23.7	21.5	17.8642
1987	7	21	37.4	18.585	18.815	20.2759	33.2	31.2	19.1379	17.7004	26.2	24.2	15.2212	60.6421	58	56	42.9489	19.9548	29.4	25.6	17.4721	16.3341	23.7	21.5	14.1653
1987	7	22	32.4	17.7574	14.6426	26	30.2	28.6	28.4	24.6	27.4	26.6	26.2	89	81	86	85	30	34.6	33.5	32.7	24.1	26.5	25.9	25.5
1987	7	23	33.8	18.4966	15.3034	26.2	32.6	27.4	28.4	25	26.2	25.2	25.5	91	61	84	78	30.9	29.8	30.6	30.4	24.6	24	24.4	24.3
1987	7	24	36.2	17.9724	18.2276	20.9964	31.4	22.3662	21.396	18.5922	26.6	25.4	14.9526	64.1736	69	45.7669	39.1529	20.9643	31.6	19.2235	16.2368	17.1617	25	15.3781	13.1039
1987	7	25	34.2	18.0414	16.1586	25	33	28.2	28.6	24.4	26.4	25.4	25.4	95	60	80	78	30.1	30	30.6	30.3	24.2	24.1	24.4	24.2
1987	7	26	34.2	18.8966	15.3034	22.2021	33.4	27.2	20.9786	18.6492	26.2	25.2	16.6058	65.9572	57	85	44.8727	21.9631	29.2	30.7	17.9749	17.9964	23.7	24.5	14.5947
1987	7	27	34.6	19.0207	15.5793	25.6	32.8	26.2	27.7	24.2	26.2	25.4	25.3	89	60	94	81	29.3	29.6	31.9	30.3	23.7	23.9	25.1	24.2
1987	7	28	33.6	18.0828	15.5172	24.8	32.4	28.4	28.5	23.4	27.2	26.4	25.7	89	67	86	81	27.8	32.6	33.1	31.2	22.9	25.5	25.7	24.7
1987	7	29	33.4	17.4759	15.9241	24.4	32.6	27.4	27.9	22.8	26.4	25.2	24.8	87	62	84	78	26.7	30.3	30.6	29.2	22.2	24.3	24.4	23.6
1987	7	30	32.4	17.1586	15.2414	26.8	31.6	27.4	28.3	24.8	26.4	25.4	25.5	85	67	85	79	30	31	31.1	30.7	24.1	24.6	24.7	24.5
1987	7	31	32.2	17.8345	14.3655	27.8	30.2	27.4	28.2	25.2	27.4	26.2	26.3	81	81	91	84	30.3	34.6	33.2	32.7	24.3	26.5	25.8	25.5
1987	8	1	32.4	17.2069	15.1931	26	31.2	27.4	28	25.4	26.2	25.2	25.6	95	68	84	82	32	30.7	30.6	31.1	25.2	24.5	24.4	24.7
1987	8	2	33.2	16.6132	16.5868	24.8	31.8	27.6	28	24.2	26.4	25.2	25.3	95	66	83	81	29.8	30.8	30.5	30.4	24	24.6	24.3	24.3
1987	8	3	34.2	17.2759	16.9241	25.8	33.6	29.4	29.5	24.2	26.2	26	25.5	88	56	77	73	29.1	29.1	31.3	29.9	23.6	23.6	24.8	24
1987	8	4	33.4	16.9512	16.4488	26.6	32.6	28.2	28.9	24.8	26.4	25.2	25.5	86	62	79	76	30.1	30.3	30.1	30.1	24.2	24.3	24.1	24.2
1987	8	5	20.283	17.1517	3.13127	21.1345	25.6552	23.2483	22.4103	18.0759	18.0138	19.1862	17.3069	66.0345	37.6897	55.6897	49.2414	21.5172	19.7448	22.4552	19.9207	17.569	16.0655	18.0724	16.1621
1987	8	6	34.2	16.3586	17.8414	26.6	33.2	27.2	28.6	25.2	26.4	25.2	25.6	89	59	85	78	31.1	29.9	30.7	30.6	24.7	24	24.5	24.4
1987	8	7	34.8	16.9798	17.8202	20.5655	32.8	27.4	21.0606	17.2483	26.2	25.8	16.4586	61.3103	60	88	46.5161	20.3793	29.6	32.1	18.6314	16.669	23.9	25.3	15.0927
1987	8	8	35.2	16.1736	19.0264	21.5172	34.2	31.2	23.1724	17.4138	26.2	25.4	17.1867	62.3448	53	63	51.1534	20.7897	28.7	28.6	20.2866	16.8966	23.4	23.3	16.2592
1987	8	9	34.8	16.9013	17.8987	26.8	32.4	29.2	29.4	24.8	26.8	25.8	25.8	85	65	76	75	30	31.5	31	30.8	24.1	24.9	24.6	24.5
1987	8	10	34	16.8585	17.1415	26.4	32.4	30.6	30	25.6	27.2	26.8	26.5	94	67	75	78	32.3	32.6	32.7	32.5	25.3	25.5	25.5	25.5
1987	8	11	34.6	16.8942	17.7058	26.8	31.4	27.4	28.3	25.2	26.4	25.6	25.7	88	68	87	81	31	31.1	31.6	31.2	24.6	24.7	25	24.8
1987	8	12	36.4	17.3517	19.0483	26.2	35.4	31.4	31.1	24.2	26.4	25.4	25.3	85	50	62	65	28.9	28.4	28.5	28.6	23.5	23.2	23.2	23.3
1987	8	13	34.2	17.3793	16.8207	25.4	33.6	28.2	28.9	23.6	26.2	25.8	25.2	86	56	83	75	27.9	29.1	31.6	29.5	22.9	23.6	25	23.8
1987	8	14	35.4	16.4276	18.9724	26.6	34.2	28.2	29.3	24.8	26.4	25.4	25.5	86	54	80	74	30.1	29.2	30.6	30	24.2	23.7	24.4	24.1
1987	8	15	36.4	15.4345	20.9655	19.9448	35.2	30	18.6483	17.0414	26.2	25.6	17.3207	62.8966	49	71	47.6207	20.1724	28	29.9	18.4759	16.5483	23	24	14.8483
1987	8	16	36.2	16.1931	20.0069	27.2	35.4	28.4	29.9	24.6	27.2	26.2	26	81	53	84	73	29.2	30.6	32.5	30.8	23.6	24.4	25.5	24.5
1987	8	17	19.3587	16.8157	2.54303	19.0621	25.9793	20.283	19.2556	17.0483	19.5448	18.4209	17.5113	61.7586	43.6552	51.2961	48.264	19.4621	21.5483	19.4625	18.2533	15.9034	17.5207	15.7848	14.8502
1987	8	18	36.4	14.4483	21.9517	27.2	35.2	28.4	29.8	24.8	27.2	26.4	26.1	82	54	86	74	29.7	30.8	33.1	31.2	23.9	24.5	25.7	24.7
1987	8	19	35.2	15.9096	19.2904	25.6	34.6	30.2	30.1	24.4	26.2	25.4	25.3	91	52	68	70	29.8	28.4	29.2	29.1	24	23.2	23.7	23.6
1987	8	20	36.8	17.1931	19.6069	26.6	35.4	29.2	30.1	24.2	26.6	25.4	25.4	82	50	74	69	28.6	29	29.9	29.2	23.3	23.5	24	23.6
1987	8	21	36.4	17.1517	19.2483	26.6	35.2	29.2	30.1	24.8	27.4	26.2	26.1	86	55	79	74	30.1	31.3	32	31.1	24.2	24.8	25.2	24.7
1987	8	22	37.2	16.9584	20.2416	20.1103	36.4	30.2	20.3345	17.1931	26.8	25.8	15.6379	60.8621	48	71	47.8966	20.5724	28.9	30.3	19.2103	16.7724	23.5	24.3	15.5138
1987	8	23	37.4	14.4614	22.9386	27	36.4	31.4	31.5	24.2	26.2	27.4	25.9	80	45	74	66	28.3	27.2	33.8	29.8	23.1	22.5	26.1	23.9
1987	8	24	38	16.8069	21.1931	19.9241	36.2	30.6	21.9172	17.1862	26.4	25.6	17.1483	60.8621	47	67	54.2069	20.5517	27.9	29.5	20.9345	16.769	22.9	23.8	16.9759
1987	8	25	36.4	16.7034	19.6966	20.4621	35.2	29.2	21.3817	17.9103	26.4	25.8	17.3103	69.8276	50	76	53.1153	21.6034	28.6	31	20.0725	17.6034	23.3	24.6	16.1558
1987	8	26	36.8	16.0828	20.7172	18.8	35.6	30.2	20.6172	15.5931	26.4	25.2	15.569	60.6552	49	67	48.6897	18.9103	28.3	28.7	18.4345	15.3552	23.1	23.4	14.8241
1987	8	27	35.8	16.9379	18.8621	25.2	34.6	31.2	30.5	23.8	26.6	25.4	25.3	89	54	63	69	28.5	29.5	28.6	28.9	23.3	23.8	23.3	23.5
1987	8	28	33.2	16.8552	16.3448	24.8	31.2	29.2	28.6	24	27.2	26.2	25.8	94	74	79	82	29.3	33.4	32	31.6	23.7	25.9	25.2	24.9
1987	8	29	32.4	17.1172	15.2828	26.6	31.8	28.2	28.7	24.8	27.6	26.4	26.3	86	73	87	82	30.1	34.1	33.2	32.5	24.2	26.3	25.8	25.4
1987	8	30	33.6	16.7862	16.8138	27	31.6	26.2	27.8	24.6	27.4	24.4	25.5	82	73	86	80	29.3	33.7	29.4	30.8	23.7	26.1	23.7	24.5
1987	8	31	33.8	17.4221	16.3779	25.4	32.4	27.4	28.1	24.6	26.2	25.2	25.3	94	62	84	80	30.4	29.9	30.6	30.3	24.3	24	24.4	24.3
1987	9	1	35.2	17.631	17.569	20.5256	34.2	27.4	21.3282	24.8	26.4	25.2	25.5	65.3508	54	84	52.6873	20.5577	29.2	30.6	20.0725	16.7122	23.7	24.4	16.1451
1987	9	2	33.4	17.5724	15.8276	25.6	32.4	26.4	27.7	24.6	27	25.2	25.6	92	66	91	83	30.3	32.1	31.2	31.2	24.2	25.2	24.8	24.7
1987	9	3	34.2	17.5077	16.6923	26.2	33.2	27.4	28.5	24.8	26.2	25.2	25.4	89	58	84	77	30.4	29.4	30.6	30.1	24.3	23.7	24.4	24.2
1987	9	4	32.6	17.5931	15.0069	26.2	30.6	29	28.7	25.4	27.2	26.8	26.5	94	77	84	85	31.9	33.8	33.8	33.2	25.1	26.1	26.1	25.8
1987	9	5	33.6	17.5103	16.0897	26.4	31.4	26.2	27.5	25.2	27.4	25.4	26	91	74	94	86	31.2	33.8	31.9	32.3	24.8	26.1	25.1	25.3
1987	9	6	32.4	16.9138	15.4862	24.6	30.2	27.4	27.4	23.8	26.2	25.2	25.1	94	73	84	84	28.9	31.3	30.6	30.3	23.5	24.8	24.4	24.3
1987	9	7	34.2	18.5241	15.6759	25	33.4	27.4	28.3	24.2	27.2	26.4	25.9	94	62	92	83	29.7	32	33.7	31.8	23.9	25.2	26.1	25
1987	9	8	34.4	18.5586	15.8414	27	32.4	25.4	27.5	25.2	27.4	24	25.5	87	68	89	81	30.8	33.2	28.9	31	24.6	25.8	23.5	24.6
1987	9	9	34.2	18.4414	15.7586	23.6	32.4	27.4	27.7	23.2	26.4	25.2	24.9	97	63	84	81	28.2	30.4	30.6	29.7	23	24.3	24.4	23.9
1987	9	10	34.6	18.1448	16.4552	23.8	33	26.4	27.4	23.4	26.8	25.2	25.1	97	62	91	83	28.5	31.1	31.2	30.3	23.2	24.7	24.8	24.2
1987	9	11	34.8	18.1213	16.6787	26.8	32.6	27.4	28.5	24.8	26.2	26.4	25.8	85	61	92	79	30	29.8	33.7	31.2	24.1	24	26.1	24.7
1987	9	12	35.4	18.3353	17.0647	27.2	34.2	30.4	30.5	24.8	27.2	26.4	26.1	82	58	73	71	29.7	31.4	31.8	31	23.9	24.9	25	24.6
1987	9	13	34.2	17.4897	16.7103	27.2	32.6	29.2	29.5	24.8	26.6	25.4	25.6	82	63	74	73	29.7	30.8	29.9	30.1	23.9	24.6	24	24.2
1987	9	14	20.1724	18.3781	1.79429	20.2402	24.8345	21.4207	20.3044	16.8014	17.6076	17.331	15.6316	65.2081	40.5945	54.2414	48.3415	20.1902	19.7337	20.6034	18.3107	16.4946	15.9667	16.5552	14.8198
1987	9	15	35.2	18.5448	16.6552	25.2	33.2	27.4	28.3	23.8	26.2	25.2	25.1	89	58	84	77	28.5	29.4	30.6	29.5	23.3	23.7	24.4	23.8
1987	9	16	34.8	18.331	16.469	25.6	33.2	27.4	28.4	24.2	26.6	25.2	25.3	89	60	84	78	29.3	30.4	30.6	30.1	23.7	24.3	24.4	24.1
1987	9	17	35.2	18.1586	17.0414	27.2	33.8	27.4	29	24.6	27.2	26.2	26	81	60	91	77	29.2	31.7	33.2	31.4	23.6	25	25.8	24.8
1987	9	18	34.2	18.4483	15.7517	25.4	32.6	27.4	28.2	24.2	27.4	25.2	25.6	91	67	84	81	29.4	33	30.6	31	23.8	25.7	24.4	24.6
1987	9	19	34.6	17.6552	16.9448	26.6	33.8	27.4	28.8	24.8	26.6	26.2	25.9	86	57	91	78	30.1	30	33.2	31.1	24.2	24.1	25.8	24.7
1987	9	20	34.8	18.5241	16.2759	26.4	33	28.4	29	24.8	27.2	26.2	26.1	88	64	84	79	30.2	32.2	32.5	31.7	24.2	25.3	25.5	25
1987	9	21	34.6	16.4518	18.1482	24.2	32.6	27.4	27.9	23.6	26.2	25.2	25	95	61	84	80	28.7	29.8	30.6	29.7	23.4	24	24.4	23.9
1987	9	22	34.2	17.7103	16.4897	24.6	31.6	27.4	27.8	23.8	26.6	25.2	25.2	94	68	84	82	28.9	31.5	30.6	30.3	23.5	24.9	24.4	24.3
1987	9	23	35.2	17.2295	17.9705	24.2	34.6	27.4	28.4	23.6	26.6	25.2	25.1	95	54	84	78	28.7	29.5	30.6	29.6	23.4	23.8	24.4	23.9
1987	9	24	34.8	17.2866	17.5134	26.4	33.2	27.4	28.6	25.2	26.4	25.4	25.7	91	59	85	78	31.2	29.9	31.1	30.7	24.8	24	24.7	24.5
1987	9	25	35.6	17.2224	18.3776	25.2	34.2	27.4	28.5	24.6	26.2	25.2	25.3	95	53	84	77	30.5	28.7	30.6	29.9	24.4	23.4	24.4	24.1
1987	9	26	35.4	17.6345	17.7655	24.8	34.2	31	30.3	24.2	26.4	25.4	25.3	95	54	64	71	29.8	29.2	28.7	29.2	24	23.7	23.4	23.7
1987	9	27	18.1748	17.5363	0.638526	19.669	24.131	20.7034	20.6	16.2069	16.8728	17.5172	15.214	58.7241	41.9501	52.3793	47.7646	19.3897	19.5482	20.2793	18.0464	15.8724	15.5993	16.1034	14.5113
1987	9	28	36.2	17.4966	18.7034	27.6	35.2	27.4	29.4	24.8	26.2	25.2	25.4	80	49	84	71	29.4	28	30.6	29.4	23.8	23	24.4	23.7
1987	9	29	34.2	17.4138	16.7862	26.8	33.6	27.4	28.8	25.2	26.4	24.2	25.3	88	57	77	74	31	29.6	28.1	29.6	24.6	23.9	23	23.8
1987	9	30	33.6	15.5315	18.0685	22.4	32.4	27.4	27.4	22	26.6	25.2	24.6	97	64	84	81	26.2	31	30.6	29.2	21.8	24.6	24.4	23.6
1987	10	1	34.2	17.3439	16.8561	23.8	32.8	27.4	27.8	23.2	25.2	24.2	24.2	95	54	77	75	28	27	28.1	27.7	23	22.4	23	22.8
1987	10	2	33.6	17.5931	16.0069	25.2	32.4	26.2	27.5	24	26.8	25.6	25.5	91	65	95	84	29	31.5	32.4	31	23.6	24.9	25.4	24.6
1987	10	3	33.8	18.4552	15.3448	24.8	32.6	27.4	28	23.8	25.2	24.2	24.4	92	55	77	75	28.8	27.1	28.1	28	23.4	22.4	23	23
1987	10	4	34.2	17.3793	16.8207	25.2	31.8	26.2	27.4	23.6	26.4	25.4	25.1	88	66	94	82	28.1	30.8	31.9	30.3	23	24.6	25.1	24.2
1987	10	5	33	18.2621	14.7379	24.6	32.4	27.4	28	23.6	26.6	25.2	25.1	92	64	84	80	28.5	31	30.6	30	23.2	24.6	24.4	24.1
1987	10	6	31.4	18.3793	13.0207	23.2	30.2	27.2	27	22.4	26.8	25.8	25	93	77	90	87	26.5	33	32.3	30.6	22.1	25.7	25.3	24.4
1987	10	7	33.2	17.415	15.785	26.6	32.4	27	28.3	25.2	26.2	25.4	25.6	89	62	88	80	31.1	29.9	31.4	30.8	24.7	24	24.8	24.5
1987	10	8	18.665	18.5724	0.0925581	20.5931	25.3655	21.5886	21.956	17.2897	18.9586	16.9655	15.2033	63.1034	46.5172	55.1843	50.9037	20.9552	21.8448	20.3722	19.0273	17.0034	17.4897	16.3199	15.3282
1987	10	9	33.6	18.1784	15.4216	26.8	32	27.4	28.4	25.2	26.6	25	25.6	88	66	82	79	31	31.2	30.1	30.8	24.6	24.8	24.1	24.5
1987	10	10	33.8	18.3862	15.4138	24.8	31.4	27.2	27.6	24.2	26.4	25.2	25.3	95	68	85	83	29.8	31.1	30.7	30.5	24	24.7	24.5	24.4
1987	10	11	33.2	17.4364	15.7636	25.6	31.4	27.4	28	24.8	26.4	25.2	25.5	94	68	84	82	30.8	31.1	30.6	30.8	24.5	24.7	24.4	24.5
1987	10	12	32.4	17.7517	14.6483	22.8	31.8	26.2	26.8	22.2	27.4	25.4	25	95	71	94	87	26.4	33.6	31.9	30.6	22	26	25.1	24.4
1987	10	13	32.6	17.415	15.185	24.6	31.6	27.4	27.8	23.6	26.6	25	25.1	92	68	82	81	28.5	31.5	30.1	30	23.2	24.9	24.1	24.1
1987	10	14	32.8	17.5291	15.2709	24.8	31.2	26.2	27.1	24	27.6	25.4	25.7	94	76	94	88	29.3	34.5	31.9	31.9	23.7	26.5	25.1	25.1
1987	10	15	34.2	17.9501	16.2499	23.8	32.6	26.2	27.2	23.6	27.2	25.2	25.3	98	66	92	86	29	32.5	31.4	30.9	23.5	25.4	24.8	24.6
1987	10	16	33.6	17.8573	15.7427	25.6	32.4	27.4	28.2	24.8	26.8	25.6	25.7	94	65	87	82	30.8	31.5	31.6	31.3	24.5	24.9	25	24.8
1987	10	17	31.4	17.2652	14.1348	26.6	30.4	27.2	27.9	25.2	26.4	25	25.5	89	73	84	82	31.1	31.8	30.2	31	24.7	25	24.2	24.7
1987	10	18	34.2	18.269	15.931	24.4	23.4	20.4828	19.6694	23.6	17.8828	16.6587	15.7776	94	48.4483	51.2961	48.9061	28.6	20.9897	18.7348	17.7075	23.3	16.7655	15.1284	14.3115
1987	10	19	32.4	17.9501	14.4499	24.6	31.4	27.2	27.6	24.2	26	25.4	25.2	97	65	87	83	29.9	30	31.2	30.4	24.1	24.1	24.8	24.3
1987	10	20	33.6	17.9144	15.6856	26.6	32.4	28.8	29.1	25.4	26.8	25.2	25.8	91	65	75	77	31.6	31.5	29.7	30.9	25	24.9	23.9	24.6
1987	10	21	33.8	18.0759	15.7241	26	32.4	26.2	27.7	24.8	27.4	25.4	25.9	91	68	94	84	30.5	33.2	31.9	31.9	24.4	25.8	25.1	25.1
1987	10	22	33.6	18.4	15.2	25.2	32.6	27	28	24.6	26.6	25.4	25.5	95	63	88	82	30.5	30.8	31.4	30.9	24.4	24.6	24.8	24.6
1987	10	23	32.6	17.9572	14.6428	25.6	31.4	27.8	28.1	24.2	26.8	25.2	25.4	89	70	81	80	29.3	32.2	30.3	30.6	23.7	25.3	24.3	24.4
1987	10	24	34.6	18.2711	16.3289	27.4	33.6	27.4	28.9	26.8	26.6	25.2	26.2	95	58	84	79	34.8	30.2	30.6	31.9	26.6	24.2	24.4	25.1
1987	10	25	34.2	18.4414	15.7586	26.8	33.6	27.4	28.8	23.8	26.8	24.8	25.1	78	59	81	73	27.5	30.7	29.6	29.3	22.6	24.5	23.9	23.7
1987	10	26	33.6	18.1284	15.4716	26.8	31.4	27.2	28.1	24.6	26.2	25.4	25.4	84	67	87	79	29.5	30.6	31.2	30.4	23.8	24.4	24.8	24.3
1987	10	27	33.4	18.531	14.869	24.2	32.4	27	27.7	23.6	25.2	24.4	24.4	95	56	81	77	28.7	27.3	28.8	28.3	23.4	22.5	23.4	23.1
1987	10	28	32.2	17.6414	14.5586	26	31.8	28.6	28.8	24.8	26.8	25.6	25.7	91	68	79	79	30.5	31.9	30.8	31.1	24.4	25.1	24.6	24.7
1987	10	29	29.6	18.1641	11.4359	24.6	29.4	26.6	26.8	23	26.4	25.4	24.9	87	79	91	86	27	32.4	31.6	30.4	22.4	25.4	25	24.2
1987	10	30	32.6	18.2138	14.3862	26.4	31.4	27.4	28.1	24.6	26.2	25.8	25.5	86	67	88	80	29.7	30.6	32.1	30.8	23.9	24.4	25.3	24.5
1987	10	31	32.4	17.2509	15.1491	24.4	31.6	27.2	27.6	23.8	27.4	26.4	25.9	95	73	94	87	29.1	33.7	33.9	32.2	23.6	26.1	26.1	25.3
1987	11	1	32.4	18.0927	14.3073	25	31.6	27.4	27.9	24.2	27.2	26.2	25.9	94	71	91	85	29.7	33.1	33.2	32	23.9	25.8	25.8	25.2
1987	11	2	32.8	18.1855	14.6145	25.4	31.8	26.2	27.4	23.8	27.4	25.4	25.5	88	71	94	84	28.4	33.6	31.9	31.3	23.2	26	25.1	24.8
1987	11	3	33.2	18.2414	14.9586	26.2	32.8	27.8	28.6	24.8	26.6	25.2	25.5	89	62	81	77	30.4	30.7	30.3	30.5	24.3	24.5	24.3	24.4
1987	11	4	32.8	17.4221	15.3779	25	30.6	27.2	27.5	24	26.2	25	25.1	92	71	84	82	29.2	31.1	30.2	30.2	23.6	24.7	24.2	24.2
1987	11	5	17.3217	16.2737	1.04801	25.4	31.4	27	27.7	24.2	27.2	24.8	25.4	91	72	84	82	29.4	33.3	29.8	30.8	23.8	25.8	24	24.5
1987	11	6	34.2	18.1998	16.0002	25.8	32.8	27.4	28.3	24.8	26.2	25.2	25.4	92	60	84	79	30.6	29.6	30.6	30.3	24.4	23.9	24.4	24.3
1987	11	7	34.8	18.3068	16.4932	25.4	33.8	27.2	28.4	23.8	26.6	24.2	24.9	88	57	78	74	28.4	30	28.2	28.9	23.2	24.1	23.1	23.5
1987	11	8	34.6	18.264	16.336	24.8	33	27.4	28.1	23.8	25.8	24.2	24.6	92	57	77	75	28.8	28.4	28.1	28.4	23.4	23.2	23	23.2
1987	11	9	34.2	17.9144	16.2856	25.2	33.2	27.4	28.3	24.6	27.2	26	25.9	95	63	90	83	30.5	32.1	32.7	31.8	24.4	25.2	25.5	25
1987	11	10	34	18.0856	15.9144	26	33.6	27.8	28.8	24.2	27.4	26.4	26	86	62	90	79	29	32.4	33.5	31.6	23.5	25.4	25.9	24.9
1987	11	11	35.8	18.0214	17.7786	25.8	33.8	29.2	29.5	23.4	26.6	25.4	25.1	82	57	74	71	27.2	30	29.9	29	22.5	24.1	24	23.5
1987	11	12	34.6	17.5103	17.0897	27.6	33.6	28.2	29.4	23.8	26.8	25.8	25.5	73	59	83	72	27	30.7	31.6	29.8	22.3	24.5	25	23.9
1987	11	13	33.8	17.9715	15.8285	27	33.4	29.2	29.7	23.6	27.4	26.2	25.7	75	63	79	73	26.9	32.5	32	30.5	22.3	25.4	25.2	24.3
1987	11	14	34.8	17.0155	17.7845	24.8	32.6	29.4	29	23.2	26.2	24.2	24.5	87	61	65	71	27.4	29.8	26.7	28	22.6	24	22.2	22.9
1987	11	15	34.5	17.9862	16.5138	24.1	31.6	27.2	27.5	23.8	27.5	24.8	25.4	98	73	82	84	29.3	34	29.7	31	23.7	26.2	23.9	24.6
1987	11	16	35.2	18.3034	16.8966	24.2	34.2	28.9	29	23.6	26.2	25.2	25	95	53	74	74	28.7	28.7	29.6	29	23.4	23.4	23.9	23.5
1987	11	17	34.8	18.0713	16.7287	27.8	33.6	29.2	30	24	26.4	25.4	25.3	73	57	74	68	27.3	29.6	29.9	29	22.5	23.9	24	23.5
1987	11	18	34.2	18.0785	16.1215	21.1448	32.6	28.2	23.0379	16.9862	26.6	25.4	16.83	62.7241	63	80	56.6112	20.3724	30.8	30.6	20.9037	16.669	24.6	24.4	16.8799
1987	11	19	35.6	17.7788	17.8212	27.6	34.8	29.4	30.3	24.2	26.6	25.8	25.5	76	53	75	68	27.9	29.4	30.8	29.4	22.9	23.8	24.5	23.7
1987	11	20	34.6	17.8345	16.7655	27.4	32.6	28.4	29.2	24.8	26.4	25.2	25.5	81	62	77	73	29.6	30.3	29.9	29.9	23.9	24.3	24.1	24.1
1987	11	21	34.2	18.0071	16.1929	25.2	33.6	28.8	29.1	23.8	26.4	25.4	25.2	89	57	76	74	28.5	29.6	30.2	29.5	23.3	23.9	24.2	23.8
1987	11	22	18.7535	18.0856	0.667924	28.2	35.2	27	29.4	23.6	26.2	24.2	24.7	68	49	80	66	26.1	28	28.3	27.5	21.8	23	23.1	22.6
1987	11	23	35.2	17.9857	17.2143	23.4	34.2	28.4	28.6	22.6	25.2	24	23.9	93	49	70	71	26.9	26.1	26.9	26.6	22.3	21.8	22.3	22.1
1987	11	24	35.4	16.9298	18.4702	26.2	33.2	27.4	28.5	23	26.2	24.2	24.5	76	58	77	70	26	29.4	28.1	27.8	21.7	23.7	23	22.8
1987	11	25	34.2	17.8483	16.3517	25.6	33.6	28.4	29	24.8	26.4	25	25.4	94	57	76	76	30.8	29.6	29.4	29.9	24.5	23.9	23.8	24.1
1987	11	26	34	18.0785	15.9215	24.4	33	27.4	28	23.4	26.2	24.2	24.6	92	59	77	76	28.1	29.5	28.1	28.6	23	23.8	23	23.3
1987	11	27	31.4	17.365	14.035	24.8	30.2	26.4	27	23.4	27.4	25.2	25.3	89	81	91	87	27.8	34.6	31.2	31.2	22.9	26.5	24.8	24.7
1987	11	28	33	17.9034	15.0966	23.4	32.4	27.6	27.8	22.8	26.2	24.8	24.6	95	62	80	79	27.3	29.9	29.4	28.9	22.6	24	23.8	23.5
1987	11	29	34.6	16.7158	17.8842	24.8	32.6	27.4	28	23.6	25.4	24.2	24.4	91	56	77	75	28.3	27.7	28.1	28	23.1	22.8	23	23
1987	11	30	33.6	16.8828	16.7172	27	32.4	27.8	28.8	25.2	26.4	25.4	25.7	87	63	83	77	30.8	30.4	30.8	30.7	24.6	24.3	24.6	24.5
1987	12	1	32.8	15.4552	17.3448	24.2	31.6	27.4	27.6	23.6	27.2	26.8	25.9	95	71	95	87	28.7	33.1	34.8	32.2	23.4	25.8	26.6	25.3
1987	12	2	33.8	17.6861	16.1139	25	32.8	27	28	24.2	27.4	26.2	25.9	94	66	94	85	29.7	32.9	33.5	32	23.9	25.7	25.9	25.2
1987	12	3	34.2	16.0951	18.1049	24.8	33.6	27.6	28.4	23.4	27.2	25.4	25.3	89	61	84	78	27.8	31.8	31	30.2	22.9	25.1	24.6	24.2
1987	12	4	34.6	16.9241	17.6759	24.6	32.6	27.4	28	22.8	27	25.2	25	86	65	84	78	26.6	31.9	30.6	29.7	22.1	25.1	24.4	23.9
1987	12	5	35.4	17.3483	18.0517	24.2	34.2	28.4	28.8	22.6	26.2	25.4	24.7	87	53	79	73	26.3	28.7	30.4	28.5	22	23.4	24.3	23.2
1987	12	6	33.6	17.2723	16.3277	25.8	32.4	27.4	28.3	24.2	26.4	25.2	25.3	88	63	84	78	29.1	30.4	30.6	30	23.6	24.3	24.4	24.1
1987	12	7	33.6	17.2723	16.3277	24.4	32.4	27.8	28.1	23.6	26.4	25.4	25.1	94	63	83	80	28.6	30.4	30.8	30	23.3	24.3	24.6	24.1
1987	12	8	34.6	16.6575	17.9425	26.4	33.4	27.1	28.5	25.4	26.8	25.8	26	92	60	90	81	31.8	30.9	32.3	31.7	25.1	24.6	25.4	25
1987	12	9	34.2	16.7087	17.4913	25.6	32.6	28.4	28.8	24.6	26.6	25.4	25.5	92	63	79	78	30.3	30.8	30.4	30.5	24.2	24.6	24.3	24.4
1987	12	10	35.4	16.8966	18.5034	25.4	34.2	27.4	28.6	24.6	27.2	26.2	26	94	58	91	81	30.4	31.4	33.2	31.7	24.3	24.9	25.8	25
1987	12	11	34.8	16.5018	18.2982	25.6	33.6	28.8	29.2	24.6	27.2	26.4	26.1	92	61	83	79	30.3	31.8	32.8	31.6	24.2	25.1	25.6	25
1987	12	12	35.6	16.7158	18.8842	25.8	34.2	28.4	29.2	24.4	26.2	25.8	25.5	89	53	81	75	29.6	28.7	31.5	29.9	23.9	23.4	24.9	24.1
1987	12	13	35.6	16.7241	18.8759	26.2	34.2	27.2	28.7	24.6	26.2	25.2	25.3	88	53	85	75	29.9	28.7	30.7	29.8	24	23.4	24.5	24
1987	12	14	36.4	16.6414	19.7586	26.2	35.4	29.2	30	23.6	26.8	26.4	25.6	81	51	80	71	27.4	29.5	32.5	29.8	22.6	23.8	25.5	24
1987	12	15	35.6	15.1931	20.4069	23.6	34.5	28.4	28.7	22.4	27.4	26.2	25.3	90	58	84	78	26.3	31.8	32.5	30.2	21.9	25.1	25.5	24.1
1987	12	16	34.2	13.3724	20.8276	24.2	33.6	27.4	28.1	20.6	27	26.4	24.7	72	60	92	75	21.9	31.3	33.7	29	18.9	24.8	26.1	23.3
1987	12	17	34.8	15.8414	18.9586	24	33.6	27.4	28.1	20.6	26.8	25.2	24.2	74	59	84	72	22	30.7	30.6	27.8	19	24.5	24.4	22.6
1987	12	18	35.4	14.931	20.469	26.2	34.2	28.2	29.2	22.8	26.2	24.2	24.4	75	53	72	67	25.5	28.7	27.5	27.2	21.4	23.4	22.7	22.5
1987	12	19	33.6	15.8483	17.7517	28.2	32.8	27.4	29	23.2	25.2	24.2	24.2	66	54	77	66	25.1	27	28.1	26.7	21.2	22.4	23	22.2
1987	12	20	35.8	15.3172	20.4828	24.6	34.2	28.4	28.9	22.6	25.6	24	24.1	84	50	70	68	26.1	27.1	26.9	26.7	21.8	22.4	22.3	22.2
1987	12	21	35.6	16.4414	19.1586	27.8	34.2	27.2	29.1	22.4	26.4	25.4	24.7	63	54	87	68	23.5	29.2	31.2	28	20.1	23.7	24.8	22.8
1987	12	22	36.4	15.2897	21.1103	28.2	35.2	29.2	30.5	21.6	27.2	25.4	24.7	56	54	74	61	21.4	30.8	29.9	27.4	18.6	24.5	24	22.4
1987	12	23	35.6	15.9103	19.6897	25.6	34.8	27.4	28.8	22.2	25.6	24.2	24	75	48	77	67	24.5	26.7	28.1	26.4	20.8	22.2	23	22
1987	12	24	35.8	15.6138	20.1862	27.8	34.6	27.4	29.3	20.4	25.8	24	23.4	51	50	76	59	19.1	27.4	27.6	24.7	16.7	22.6	22.7	20.7
1987	12	25	35.8	15.1379	20.6621	24.2	34.4	27.4	28.4	23.8	25.2	24.4	24.5	97	48	78	74	29.2	26	28.6	27.9	23.7	21.7	23.3	22.9
1987	12	26	35.6	15.7517	19.8483	20.3103	34.2	28.2	21.9586	15.869	25	24.4	16.3034	58.4138	48	73	46.2069	17.8517	25.6	28	17.8138	15.0655	21.5	23	14.8552
1987	12	27	34.6	16.1448	18.4552	20.6966	33.6	27.4	21.731	16.0069	25.4	24.2	16.4586	56.7241	52	77	47.0345	17.9207	27	28.1	18.2172	15.1069	22.4	23	15.1
1987	12	28	36.2	15.1793	21.0207	24	35.4	29.4	29.5	21.4	26.2	25.4	24.3	80	49	73	67	23.8	27.9	29.8	27.1	20.3	22.9	24	22.4
1987	12	29	35.6	14.8621	20.7379	19.2	34.2	28.6	18.5172	15.5448	27.4	26.2	14.1153	54.1724	59	83	36.8133	16.2862	32	32.4	14.2545	13.8724	25.2	25.4	11.9893
1987	12	30	35.4	14.8552	20.5448	26.4	34.8	27.6	29.1	23.6	27.8	26.2	25.9	79	59	90	76	27.3	32.7	33.1	31	22.5	25.5	25.7	24.6
1987	12	31	35.4	12.6414	22.7586	27.4	34.8	28.2	29.6	22.8	27.6	26.4	25.6	68	58	87	71	24.7	32.1	33.2	30	20.9	25.3	25.8	24
1988	12	31	29.69	23.2	6.49	23.6	25.2	23.6	24	21.6	22.6	22.2	22.1	84	80	89	84	24.5	25.7	25.8	25.3	20.7	21.5	21.6	21.3

## Sheet: 1988
						Temperature				Temperature				Relative Humidity				Pressure				Dew temperature
Year	Month	Day	Maximum	Minimum	Max-Min	1899-12-31 07:00:00	1899-12-31 13:00:00	1899-12-31 19:00:00	Average	1899-12-31 01:00:00	1899-12-31 13:00:00	1899-12-31 19:00:00	Average	1899-12-31 01:00:00	1899-12-31 13:00:00	1899-12-31 19:00:00	Average	1899-12-31 07:00:00	1899-12-31 13:00:00	1899-12-31 19:00:00	Average	1899-12-31 07:00:00	1899-12-31 13:00:00	1899-12-31 19:00:00	Average		Month	Taverage	Hraverage
1988	1	1	13.5595	12.3838	1.17577	16.7929	16.9189	14.1551	13.2847	12.2616	14.9262	14.1627	12.3761	42.6026	25.3478	37.3727	29.8142	13.2465	13.5214	14.4032	11.857	11.3302	11.4905	12.0822	10.0551		January	28.6604	57.7716
1988	1	2	14.8422	13.8955	0.946724	17.5297	20.5531	17.3083	17.4495	12.315	15.8347	15.3385	13.319	44.4731	30.5395	42.9462	36.7619	13.5328	15.724	16.7624	14.1818	11.5325	13.2885	13.9527	11.9333		February	29.9352	54.6765
1988	1	3	35.6	15.8526	19.7474	27.4	34.2	28.6	29.7	21.6	25.6	24.4	23.9	60	50	71	61	22	27.1	27.8	25.6	19	22.4	22.8	21.4		March	30.8019	54.9223
1988	1	4	36.4	15.669	20.731	26.2	35.6	29.2	30	21.6	25	23.8	23.5	67	42	64	58	22.7	24.7	25.9	24.4	19.6	20.9	21.7	20.7		April	30.1	63.1333
1988	1	5	34.8	15.8897	18.9103	25.4	33.6	28.2	28.9	21.8	24.8	23.2	23.3	73	49	66	63	23.7	25.5	25.1	24.8	20.2	21.4	21.2	20.9		May	29.0239	64.9374
1988	1	6	36.4	17.3241	19.0759	26.6	35.2	29.2	30.1	22.4	24.6	23.8	23.6	70	42	64	59	24.3	23.9	25.9	24.7	20.6	20.4	21.7	20.9		June	28.0306	70.6421
1988	1	7	35.8	17.0297	18.7703	26.4	34.8	28.4	29.5	21.6	24.2	23.4	23.1	66	42	66	58	22.6	23.2	25.5	23.7	19.5	19.9	21.4	20.2		July	25.5705	65.8383
1988	1	8	36.2	16.9084	19.2916	21.6	35.4	27.4	28	21.6	25.2	23.8	14.8894	0	44	74	73	25.8	25.3	27.1	26.1	21.6	21.3	22.4	21.8		August	27.1915	77.1682
1988	1	9	36.2	16.5517	19.6483	26.4	35.4	28.4	29.6	23.6	25.2	23.8	24.2	79	44	68	64	27.3	25.3	26.4	26.3	22.5	21.3	22	21.9		September	27.83	76.5333
1988	1	10	34.2	17.869	16.331	27.4	32.6	26.2	28.1	22.8	25.6	23.4	23.9	68	57	79	68	24.7	28.2	26.9	26.6	20.9	23.1	22.3	22.1		October	27.5291	75.8827
1988	1	11	19.7277	17.2552	2.47257	21.9241	28.4483	24.1241	23.2379	17.8207	20.6069	18.7517	18.5517	61.1379	38.8276	50.1379	47.3448	18.7621	20.8759	20.1655	18.8724	15.9379	17.4552	16.8655	15.8483		November	27.9367	71.9278
1988	1	12	35.8	18.1793	17.6207	25	34.6	26.2	28	21.4	25.2	23.4	23.3	73	47	79	66	23.1	25.8	26.9	25.3	19.8	21.6	22.3	21.2		December	28.1927	64.5195
1988	1	13	35.6	17.3379	18.2621	25.8	35.2	25.2	27.9	21.6	23.2	22.8	22.5	69	36	82	62	23	20.5	26.2	23.2	19.7	17.9	21.8	19.8
1988	1	14	35.2	18.4276	16.7724	26.4	34.6	25.2	27.9	20.6	24.2	23.6	22.8	59	42	88	63	20.4	23.3	28.1	23.9	17.8	20	23	20.3
1988	1	15	36.6	17.2621	19.3379	26.2	35.2	30.4	30.5	21.4	25.6	23.8	23.6	66	47	58	57	22.3	26.5	25.1	24.6	19.2	22	21.2	20.8
1988	1	16	36.2	17.4966	18.7034	26	35.4	31.4	31	21.8	26.2	23.2	23.7	69	49	50	56	23.3	27.9	23	24.7	20	22.9	19.7	20.9
1988	1	17	36	17.9034	18.0966	25.2	35.2	30.2	30.2	20.6	26.2	24.2	23.7	66	49	61	59	21.2	28	26.2	25.2	18.4	23	21.9	21.1
1988	1	18	36.8	17.3586	19.4414	22.6	35.6	31.4	30.3	19.8	25.2	24.6	23.2	77	43	58	59	21.2	25.2	26.4	24.3	18.5	21.2	22	20.6
1988	1	19	34.6	17.9586	16.6414	25.8	33.6	30.8	30.3	22	25.4	24.2	23.9	72	52	58	61	23.9	27	25.8	25.6	20.4	22.4	21.6	21.4
1988	1	20	35.4	17.7432	17.6568	24.2	34.2	29.4	29.3	19.8	26.2	25.2	23.7	67	53	71	64	20.2	28.7	29.3	26	17.6	23.4	23.7	21.6
1988	1	21	36.8	16.4966	20.3034	25.6	35.6	30.2	30.4	20.6	25.4	23.8	23.3	64	44	59	56	20.9	25.7	25.2	24	18.2	21.5	21.2	20.3
1988	1	22	37.4	17.5103	19.8897	23.6	36	31.2	30.5	20.4	26.2	24	23.5	75	46	55	59	21.8	27.5	25.1	24.8	18.9	22.7	21.1	20.9
1988	1	23	35.6	19.6414	15.9586	26.4	34.2	31.8	31	21.6	26.2	23.8	23.9	66	53	51	57	22.6	28.7	24.2	25.2	19.5	23.4	20.5	21.1
1988	1	24	35.4	18.3724	17.0276	24.4	34	30.2	29.7	19.2	26.2	23.2	22.9	62	54	55	57	18.8	28.8	23.8	23.8	16.5	23.4	20.3	20.1
1988	1	25	36.8	18.2759	18.5241	25.2	35.4	30	30.2	20.8	26.4	23.4	23.5	68	50	58	58	21.6	28.4	24.4	24.8	18.8	23.2	20.7	20.9
1988	1	26	35.8	17.7448	18.0552	24.2	34.2	30.4	29.8	21.2	26.2	23.2	23.5	77	53	55	62	23.2	28.7	23.7	25.2	19.9	23.4	20.2	21.1
1988	1	27	36.6	17.5172	19.0828	26.4	35.4	31.8	31.4	20.4	26.4	23.6	23.5	58	50	50	53	20	28.4	23.7	24	17.5	23.2	20.2	20.3
1988	1	28	35.2	17.9862	17.2138	27.2	33.6	30.4	30.4	19.6	25.2	24.2	23	49	51	60	53	17.8	26.5	26.1	23.4	15.7	22	21.8	19.8
1988	1	29	36.4	18.3353	18.0647	27.4	35.4	30.2	30.8	21.6	25.4	23.2	23.4	60	45	55	54	22	25.8	23.8	23.9	19	21.6	20.3	20.3
1988	1	30	34.2	17.8	16.4	27.6	33.2	30	30.2	21	26.2	24.4	23.9	56	58	63	59	20.5	29.4	26.8	25.6	17.9	23.7	22.3	21.3
1988	1	31	35.2	17.0759	18.1241	27.8	33	31.2	30.8	22	26.4	23.8	24.1	60	60	54	58	22.6	30	24.6	25.7	19.5	24.1	20.8	21.5
1988	2	1	35.2	17.931	17.269	25.4	34.2	30.2	30	22.2	25.4	23.8	23.8	76	49	59	61	24.6	26.6	25.2	25.5	20.9	22.1	21.2	21.4
1988	2	2	36.2	17.069	19.131	27.6	35.2	31.4	31.4	22.4	25.2	23.4	23.7	64	45	51	53	23.6	25.4	23.5	24.2	20.2	21.4	20.1	20.5
1988	2	3	35.2	17.931	17.269	26.2	34.2	31.4	30.8	21.4	26.2	24.2	23.9	66	53	55	58	22.3	28.7	25.4	25.5	19.2	23.4	21.4	21.3
1988	2	4	36.2	18.9379	17.2621	26.4	35.4	31.8	31.4	21.6	26	23.8	23.8	66	48	51	55	22.6	27.4	24.2	24.7	19.5	22.6	20.5	20.9
1988	2	5	35.2	18.0483	17.1517	22.6	34.2	30.4	29.4	20.8	25.4	23.2	23.1	85	49	55	63	23.4	26.6	23.7	24.5	20	22.1	20.2	20.8
1988	2	6	37.4	18.869	18.531	26.8	36.2	31.4	31.5	22	25.2	23.6	23.6	66	41	52	53	23.3	24.8	24	24	19.9	20.9	20.4	20.4
1988	2	7	36.2	17.4759	18.7241	27.2	35.4	31.6	31.5	22.6	25.6	23.4	23.9	68	46	50	55	24.4	26.3	23.3	24.7	20.7	21.9	20	20.9
1988	2	8	35.4	16.5379	18.8621	27.4	34.8	31.8	31.4	23.4	25.4	24.4	24.4	72	47	55	58	26.1	26.2	25.7	26	21.8	21.9	21.5	21.7
1988	2	9	36.4	16.4276	19.9724	26.8	35.4	31.4	31.3	22.8	25.2	24.2	24.1	71	44	55	57	25.1	25.3	25.4	25.3	21.2	21.3	21.4	21.3
1988	2	10	19.6266	15.5448	4.08181	22.3847	28.9156	24.2814	22.9581	16.2147	17.3586	16.6427	15.1629	55.648	30.0012	41.1825	36.8001	17.9085	17.0671	17.2037	15.1285	15.1187	14.3954	14.3142	12.7311
1988	2	11	37.4	16.8966	20.5034	26.4	36.2	31.4	31.4	19.8	25.4	23.4	22.9	54	42	51	49	18.7	25.3	23.5	22.5	16.5	21.3	20.1	19.3
1988	2	12	36.2	17.3	18.9	26.6	35.4	27.4	29.2	20.8	26.8	24.2	23.9	60	51	77	63	20.7	29.5	28.1	26.1	18.1	23.8	23	21.6
1988	2	13	35.6	16.7103	18.8897	26.8	34.2	30.2	30.4	22.8	26.2	24.4	24.5	71	53	62	62	25.1	28.7	26.7	26.8	21.2	23.4	22.2	22.2
1988	2	14	34.6	16.931	17.669	27.6	33.2	30.2	30.3	22.2	26	23.2	23.8	63	57	55	58	23.2	28.8	23.8	25.3	19.9	23.4	20.3	21.2
1988	2	15	15.7955	16.1517	-0.356243	20.0832	27.7455	23.9124	22.6983	14.6968	17.8145	15.7866	14.6759	48.371	31.4625	37.7875	35.4258	15.8668	17.7467	16.521	15.1076	13.4804	14.8787	13.8493	12.757
1988	2	16	35.2	17.7172	17.4828	27.2	34.6	29.2	30	22.4	25.4	23.2	23.7	66	48	60	58	23.9	26.3	24.5	24.9	20.4	21.9	20.7	21
1988	2	17	37.4	17.4759	19.9241	27.4	36.2	30.2	31	20.8	25.2	23.8	23.3	55	41	59	52	20.2	24.8	25.2	23.4	17.7	20.9	21.2	19.9
1988	2	18	36.2	17.7586	18.4414	25.6	35.2	31	30.7	21.6	25.4	23.8	23.6	71	46	55	57	23.1	25.9	24.7	24.6	19.8	21.7	20.9	20.8
1988	2	19	35.8	17.6	18.2	27.4	34.6	30.8	30.9	22.2	25.2	23.2	23.5	64	47	53	55	23.3	25.8	23.4	24.2	20	21.6	20	20.5
1988	2	20	36.2	17.3008	18.8992	26.8	35.4	31.4	31.3	23.6	25.4	24.2	24.4	77	45	55	59	27	25.8	25.4	26.1	22.4	21.6	21.4	21.8
1988	2	21	19.7979	18.3139	1.48395	23.3737	30.4709	24.5545	23.6283	15.5652	17.9073	18.2221	14.8493	52.4376	31.1415	42.2158	36.7174	17.211	17.8502	17.9638	15.5394	14.5283	14.9358	15.1298	13.0522
1988	2	22	35.2	17.5172	17.6828	26.4	35.2	31.6	31.2	22.2	25.4	23.4	23.7	70	46	50	55	24	25.9	23.3	24.4	20.4	21.7	20	20.7
1988	2	23	36.4	18.4069	17.9931	27.2	35.8	31.8	31.6	21	25.6	23.8	23.5	58	44	51	51	20.8	26.1	24.2	23.7	18.1	21.8	20.5	20.1
1988	2	24	36.8	19.6828	17.1172	26.2	35.2	30.2	30.5	21.8	25.4	23.4	23.5	68	46	57	57	23.2	25.9	24.3	24.5	19.9	21.7	20.6	20.7
1988	2	25	37	18.9655	18.0345	26.2	36.2	31.6	31.4	21.6	25	23.6	23.4	67	40	51	53	22.7	24.3	23.8	23.6	19.6	20.6	20.3	20.2
1988	2	26	36.2	17.7289	18.4711	25.6	35.2	30.8	30.6	21.4	25.2	23.2	23.3	69	45	53	56	22.7	25.4	23.4	23.8	19.5	21.4	20	20.3
1988	2	27	36.2	17.5505	18.6495	25.8	35	30.2	30.3	21.6	26.2	24.2	24	69	50	61	60	23	28.2	26.2	25.8	19.7	23.1	21.9	21.6
1988	2	28	34.2	18.7206	15.4794	25.4	33.8	29.2	29.4	22.4	25.4	23.6	23.8	77	51	63	64	25.1	26.9	25.4	25.8	21.2	22.3	21.4	21.6
1988	2	29	35.2	16.3143	18.8857	24.6	34.2	30.4	29.9	22.2	25.2	24.2	23.9	81	49	60	63	25.2	26.1	26.1	25.8	21.2	21.8	21.8	21.6
1988	3	1	36.2	19.6017	16.5983	25.6	35.2	27.4	28.9	22	25.2	23.2	23.5	73	45	70	63	24	25.4	25.6	25	20.5	21.4	21.5	21.1
1988	3	2	35.6	19.6908	15.9092	26.2	34.2	30.2	30.2	21.6	25.4	23.4	23.5	67	49	57	58	22.7	26.6	24.3	24.5	19.6	22.1	20.6	20.8
1988	3	3	36.8	19.5268	17.2732	26.8	35.6	30.4	30.8	21.8	25.2	24.2	23.7	65	43	60	56	22.8	25.2	26.1	24.7	19.6	21.2	21.8	20.9
1988	3	4	37.4	21.5172	15.8828	27.8	36	31.4	31.6	21.2	25.4	23.2	23.3	56	43	50	50	20.8	25.4	23	23.1	18.1	21.4	19.7	19.7
1988	3	5	36.8	21.5101	15.2899	26.2	35.4	31.6	31.2	22	25	23.8	23.6	70	43	52	55	23.6	24.8	24.3	24.2	20.2	21	20.6	20.6
1988	3	6	37.8	21.0646	16.7354	27.4	35.6	32.4	32	21.4	25.6	23.4	23.5	59	45	47	50	21.5	26.2	22.8	23.5	18.7	21.9	19.6	20
1988	3	7	38.4	21.4316	16.9684	26.2	36.2	31.6	31.4	19.8	25.4	23.4	22.9	55	42	50	49	18.8	25.3	23.3	22.5	16.6	21.3	20	19.3
1988	3	8	36.8	21.2533	15.5467	26.4	35.4	31.8	31.4	21	25.6	24.4	23.7	62	46	55	54	21.3	26.3	25.7	24.4	18.5	21.9	21.5	20.7
1988	3	9	37.4	20.283	17.117	25.4	35.2	30.2	30.3	21.2	25.4	24.2	23.6	69	46	61	59	22.4	25.9	26.2	24.8	19.3	21.7	21.9	21
1988	3	10	36.2	21.3603	14.8397	24.4	34.2	30.4	29.9	20.6	25.2	24	23.3	71	49	59	60	21.7	26.1	25.6	24.5	18.8	21.8	21.5	20.7
1988	3	11	37.4	21.2747	16.1253	26.2	36.2	32.4	31.8	22.2	25	23.2	23.5	71	40	46	52	24.1	24.3	22.3	23.6	20.5	20.6	19.3	20.1
1988	3	12	36.2	21.1391	15.0609	26.8	35.2	31.6	31.3	21.2	25.2	23.4	23.3	61	45	50	52	21.5	25.4	23.3	23.4	18.6	21.4	20	20
1988	3	13	36.4	20.2222	16.1778	26.4	34.2	30.2	30.3	21.6	25.4	23.8	23.6	66	49	59	58	22.6	26.6	25.2	24.8	19.5	22.1	21.2	20.9
1988	3	14	21.6614	21.2924	0.369019	24.9489	26.547	26.019	22.8585	19.1879	19.1201	20.4756	18.0357	62.9964	33.7099	49.2271	44.5898	21.2069	19.4269	21.3995	19.1415	17.786	16.1344	17.9037	15.9453
1988	3	15	37.4	21.1079	16.2921	26.4	36.2	32.4	31.9	22.6	25.8	23.4	23.9	72	44	47	54	24.9	26.3	22.8	24.7	21	21.9	19.6	20.9
1988	3	16	37.2	21.1819	16.0181	26.6	35.2	31.4	31.1	23.6	25.6	24.2	24.5	78	47	55	60	27.1	26.5	25.4	26.3	22.4	22	21.4	21.9
1988	3	17	37.4	20.8502	16.5498	27.4	36.2	31.4	31.6	22.2	25	24.2	23.8	64	40	55	53	23.3	24.3	25.4	24.3	20	20.6	21.4	20.6
1988	3	18	36.2	20.2813	15.9187	26.4	35.2	30.2	30.5	21.6	25.2	23.2	23.3	66	45	55	55	22.6	25.4	23.8	23.9	19.5	21.4	20.3	20.4
1988	3	19	37.4	20.1484	17.2516	27.2	36.8	31.4	31.7	21.8	25	24.2	23.7	62	38	55	52	22.5	23.9	25.4	23.9	19.4	20.3	21.4	20.4
1988	3	20	36.8	21.2747	15.5253	25.4	35.6	32.4	31.5	21.6	24.2	23.4	23.1	72	39	47	53	23.3	22.6	22.8	22.9	19.9	19.5	19.6	19.7
1988	3	21	37.4	21.3032	16.0968	26.4	35.8	31.4	31.3	23	25.2	23.2	23.8	75	43	50	56	25.8	25	23	24.6	21.6	21.1	19.7	20.8
1988	3	22	34.2	19.5482	14.6518	27.4	33.6	32.4	31.5	23	25.4	24.4	24.3	69	52	52	58	25.2	27	25.3	25.8	21.2	22.4	21.3	21.6
1988	3	23	37.4	21.2176	16.1824	27.2	36.2	31.4	31.5	21.2	25.2	24.2	23.5	59	41	55	52	21.2	24.8	25.4	23.8	18.4	20.9	21.4	20.2
1988	3	24	36.2	20.497	15.703	26.4	35.4	30.4	30.6	20.8	25.2	23.2	23.1	61	44	55	53	20.8	25.3	23.7	23.3	18.2	21.3	20.2	19.9
1988	3	25	37	21.4673	15.5327	26.2	36.2	31.4	31.3	23.4	26	24.2	24.5	79	45	55	60	26.9	26.9	25.4	26.4	22.3	22.3	21.4	22
1988	3	26	36.4	21.2629	15.1371	26.8	35.8	32.4	31.9	20.8	25.2	24.2	23.4	58	43	51	51	20.6	25	24.8	23.5	18	21.1	20.9	20
1988	3	27	37.4	21.7812	15.6188	25.8	35.2	31.4	31	21.6	25.4	23.2	23.4	69	46	50	55	23	25.9	23	24	19.7	21.7	19.7	20.4
1988	3	28	36.8	21.5101	15.2899	26.6	35.4	31.2	31.1	22.4	25.2	24.4	24	70	44	57	57	24.3	25.3	26	25.2	20.6	21.3	21.8	21.2
1988	3	29	37.2	21.4459	15.7541	27.4	36.2	31.4	31.6	22.8	25	24.2	24	68	40	55	54	24.7	24.3	25.4	24.8	20.9	20.6	21.4	21
1988	3	30	37.8	20.6611	17.1389	26.6	36.4	30.2	30.9	22.4	25.4	23.2	23.7	70	41	55	56	24.3	25.1	23.8	24.4	20.6	21.2	20.3	20.7
1988	3	31	36.4	21.6528	14.7472	26.6	35.2	31.4	31.1	20.4	25.2	24.2	23.3	57	45	55	52	19.9	25.4	25.4	23.6	17.4	21.4	21.4	20
1988	4	1	37.6	20.7396	16.8604	27.2	36.2	31.4	31.5	22.8	25.2	23.4	23.8	69	41	51	54	24.8	24.8	23.5	24.4	21	20.9	20.1	20.7
1988	4	2	36.4	20.0333	16.3667	27.4	35.2	30.4	30.9	22.6	25	24.4	24	66	44	61	57	24.2	24.9	26.6	25.2	20.6	21	22.1	21.2
1988	4	3	35.2	18.8276	16.3724	26.4	34.2	30.4	30.4	23.2	25.4	23.8	24.1	76	49	58	61	26.3	26.6	25.1	26	21.9	22.1	21.2	21.7
1988	4	4	37.2	19.8763	17.3237	27.8	36.4	31.4	31.8	22.8	24.4	24	23.7	65	37	54	52	24.4	22.6	24.9	24	20.7	19.5	21	20.4
1988	4	5	36.8	19.5529	17.2471	25.6	35.2	30.2	30.3	23.6	25.8	24.4	24.6	85	47	62	65	27.8	27	26.7	27.2	22.8	22.3	22.2	22.5
1988	4	6	34.2	20.7831	13.4169	27.2	33.6	30.2	30.3	23.4	25.4	24.8	24.5	73	52	65	63	26.3	27	27.7	27	21.9	22.4	22.8	22.3
1988	4	7	35.2	20.0377	15.1623	25.2	32.4	29.2	29	23.8	25.4	24.4	24.5	89	57	68	71	28.5	27.8	27.4	27.9	23.3	22.8	22.6	22.9
1988	4	8	34.2	21.8882	12.3118	26.2	33.2	27.4	28.5	24.2	25.6	24	24.6	85	55	76	72	28.9	27.8	27.6	28.1	23.5	22.8	22.7	23
1988	4	9	35.2	19.8549	15.3451	26.4	34.2	31.4	30.9	23.6	25.4	24.2	24.4	79	49	55	61	27.3	26.6	25.4	26.4	22.5	22.1	21.4	22
1988	4	10	34.2	19.7622	14.4378	27.2	32.6	29.2	29.5	23.2	24.2	24	23.8	71	50	65	62	25.8	24.6	26.4	25.6	21.6	20.8	22	21.5
1988	4	11	37.4	19.8977	17.5023	25.2	36.2	31.4	31	23.8	25.8	24.4	24.7	89	44	56	63	28.5	26.3	25.9	26.9	23.3	21.9	21.7	22.3
1988	4	12	36.2	20.2473	15.9527	26	35.2	30.2	30.4	23.4	25.2	23.8	24.1	81	45	59	61	27	25.4	25.2	25.9	22.4	21.4	21.2	21.7
1988	4	13	34.2	20.8395	13.3605	24.8	33.6	29.2	29.2	23.2	25.4	24.4	24.3	87	52	68	69	27.4	27	27.4	27.2	22.6	22.4	22.6	22.5
1988	4	14	35.2	20.5898	14.6102	25.6	34.2	30.2	30.1	22.6	25.4	23.8	23.9	77	49	59	62	25.4	26.6	25.2	25.8	21.4	22.1	21.2	21.6
1988	4	15	34.2	20.6183	13.5817	25.6	32.6	29.2	29.1	24.4	25.6	25	25	91	57	71	73	29.8	28.2	28.9	28.9	24	23.1	23.5	23.5
1988	4	16	36.2	20.4363	15.7637	26.4	35.2	31.2	31	22.6	26.2	24.4	24.4	72	49	57	60	24.9	28	26	26.3	21	23	21.8	21.9
1988	4	17	36	20.3401	15.6599	26.2	35.4	31.4	31.1	23.2	25.2	24	24.1	78	44	54	59	26.4	25.3	24.9	25.6	22	21.3	21	21.4
1988	4	18	35.2	19.6266	15.5734	26.8	34.2	30.2	30.4	23.6	25.2	24.2	24.3	77	49	61	62	27	26.1	26.2	26.4	22.4	21.8	21.9	22
1988	4	19	34.2	20.3625	13.8375	26.4	33.8	26.2	28.1	23	25.4	24.2	24.2	75	51	85	70	25.8	26.9	28.9	27.2	21.6	22.3	23.5	22.5
1988	4	20	33.8	20.5543	13.2457	26.2	32.4	27.8	28.5	23.6	25.6	24	24.4	81	58	73	71	27.4	28.3	27.3	27.7	22.6	23.1	22.5	22.8
1988	4	21	33.8	19.7794	14.0206	26.2	32.4	27.8	28.5	23.6	25.6	24	24.4	81	58	73	71	27.4	28.3	27.3	27.7	22.6	23.1	22.5	22.8
1988	4	22	33.4	20.5913	12.8087	27.8	32.4	26.2	28.2	23.8	25.4	24	24.4	72	57	83	71	26.8	27.8	28.4	27.7	22.2	22.8	23.2	22.7
1988	4	23	36.6	20.6142	15.9858	26	35.8	30.6	30.8	21.8	25.8	24.6	24.1	69	45	61	59	23.3	26.6	26.9	25.6	20	22.1	22.3	21.5
1988	4	24	35.8	18.8938	16.9062	27.4	35.2	30.2	30.8	21.6	25.6	24.2	23.8	60	47	61	56	22	26.5	26.2	24.9	19	22	21.9	21
1988	4	25	22.4732	20.5691	1.90414	27.2	34	30.4	30.5	22.8	25	24.6	24.1	69	48	62	60	24.8	25.7	27.1	25.9	21	21.5	22.4	21.6
1988	4	26	36.4	20.4289	15.9711	27.4	35.4	31.2	31.3	23.2	26.2	23.6	24.3	70	49	53	57	25.6	27.9	24.1	25.9	21.5	22.9	20.5	21.6
1988	4	27	34.4	19.6835	14.7165	26.6	33.6	29.2	29.6	24.2	26.4	24.8	25.1	82	57	70	70	28.6	29.6	28.4	28.9	23.3	23.9	23.2	23.5
1988	4	28	34.6	20.2901	14.3099	27.2	34.2	31.2	31	24.6	25.8	24.2	24.9	81	51	56	63	29.2	27.6	25.6	27.5	23.6	22.7	21.5	22.6
1988	4	29	34.2	19.8692	14.3308	26.8	30.8	29.6	29.2	23.4	25	23.8	24.1	75	63	62	67	26.5	27.8	25.6	26.7	22.1	22.8	21.5	22.1
1988	4	30	30.6	18.9703	11.6297	26.4	29.6	28	28	23.8	25.8	24	24.5	81	74	72	76	27.7	30.7	27.2	28.5	22.8	24.5	22.5	23.2
1988	5	1	34.2	18.9203	15.2797	26.4	33	27.4	28.5	23.2	25.6	23.6	24.1	76	56	73	68	26.3	27.9	26.6	26.9	21.9	22.9	22.1	22.3
1988	5	2	33	19.7132	13.2868	25.4	31.8	27.2	27.9	24.2	25.4	24.6	24.7	91	60	81	77	29.4	28.2	29.2	28.9	23.8	23.1	23.6	23.5
1988	5	3	33.4	19.6244	13.7756	26	32.6	27.8	28.5	23	25.2	24.2	24.1	78	55	74	69	26.1	27.1	27.8	27	21.8	22.4	22.8	22.4
1988	5	4	33.6	18.7848	14.8152	26.6	32.4	27.6	28.6	23.8	25.4	24.2	24.5	79	57	76	71	27.6	27.8	27.9	27.8	22.7	22.8	22.9	22.8
1988	5	5	18.9307	17.8573	1.07335	26.2	33.4	30.8	30.3	24.2	25.8	24.6	24.9	85	55	60	67	28.9	28.2	26.8	27.9	23.5	23.1	22.2	22.9
1988	5	6	34.6	18.6133	15.9867	25.2	30.6	28.6	28.3	23.4	25.4	23.8	24.2	86	66	67	73	27.6	29	26.3	27.6	22.7	23.5	21.9	22.7
1988	5	7	19.1299	18.8989	0.231006	26	33.6	22.6516	21.7598	24.8	25	20.5184	18.4583	91	50	61.1415	53.0649	30.5	26	23.9536	20.5248	24.4	21.7	19.3662	16.5874
1988	5	8	34.4	19.8015	14.5985	27	33.8	26.8	28.6	23.4	26.8	24.4	24.9	74	58	82	71	26.4	30.6	29	28.6	22	24.4	23.5	23.3
1988	5	9	35.6	19.8692	15.7308	25.8	34.6	30.6	30.4	23.6	25.2	24	24.3	83	47	58	63	27.7	25.8	25.5	26.3	22.8	21.6	21.4	21.9
1988	5	10	36	19.7277	16.2723	27.4	35	31.4	31.3	24.2	26.2	24.4	24.9	77	50	56	61	28.1	28.2	25.9	27.4	23	23.1	21.7	22.6
1988	5	11	36	20.4732	15.5268	27.4	35	31.4	31.3	24.2	26.2	24.4	24.9	77	50	56	61	28.1	28.2	25.9	27.4	23	23.1	21.7	22.6
1988	5	12	34.4	20.4363	13.9637	27	34.2	30.2	30.4	23.8	25.2	24.2	24.4	77	49	61	62	27.4	26.1	26.2	26.6	22.6	21.8	21.9	22.1
1988	5	13	34.4	19.8606	14.5394	27.4	25.7551	30.6	20.9615	23.4	21.2629	24.4	20.1713	72	46.8285	60	55.9636	26.1	23.7021	26.4	22.2404	21.8	19.1521	22	17.9878
1988	5	14	34.2	18.5493	15.6507	25.8	31.2	27.4	28	23.4	25.8	24.2	24.5	82	65	77	75	27.2	29.6	28.1	28.3	22.5	23.9	23	23.1
1988	5	15	34.6	19.7408	14.8592	27.2	34.6	30.4	30.6	23.2	26.6	24.6	24.8	71	54	62	63	25.8	29.5	27.1	27.5	21.6	23.8	22.4	22.6
1988	5	16	36.4	19.9227	16.4773	27.6	34.8	30.8	31	23.6	26.4	24	24.7	72	52	57	60	26.5	28.8	25.3	26.9	22	23.4	21.3	22.3
1988	5	17	36	18.9417	17.0583	25.2	35.2	32	31.1	23.6	25.4	24.4	24.5	88	46	54	62	28.1	25.9	25.5	26.5	23	21.7	21.4	22
1988	5	18	32.8	19.17	13.63	26	31.6	29.4	29.1	23	25.2	23.6	23.9	78	60	62	66	26.1	27.8	25.3	26.4	21.8	22.8	21.3	22
1988	5	19	33.8	20.8038	12.9962	26.2	33.6	28.8	29.3	23.6	25	24.2	24.3	81	50	69	66	27.4	26	27.1	26.8	22.6	21.7	22.4	22.2
1988	5	20	35.6	19.6466	15.9534	26	34.4	31.6	30.9	23.6	24.4	23.8	23.9	82	44	52	59	27.5	23.9	24.3	25.3	22.7	20.4	20.6	21.2
1988	5	21	20.3472	18.635	1.71225	28	34.2	22.2806	21.5208	24.4	26.6	21.5172	19.3993	75	55	65.5648	62.0321	28.2	29.8	25.3948	23.7796	23.1	24	20.4293	19.2
1988	5	22	20.761	20.3551	0.405921	26.4	35.6	29.2	30.1	24	26.8	24.4	25.1	82	51	68	67	28.2	29.4	27.4	28.3	23.1	23.8	22.6	23.1
1988	5	23	35.6	20.2687	15.3313	26.8	35	32.6	31.8	24	26.4	25.2	25.2	79	51	55	62	28	28.7	27.1	27.9	22.9	23.4	22.4	22.9
1988	5	24	20.3686	20.5826	-0.214031	26	37.4	29.2	30.5	23.6	25.2	24	24.3	82	37	65	61	27.5	24	26.4	26	22.7	20.4	22	21.7
1988	5	25	38.8	20.5612	18.2388	26.2	35	30.6	30.6	24.2	25.8	24.4	24.8	85	48	60	64	28.9	27.1	26.4	27.5	23.5	22.4	22	22.6
1988	5	26	36.4	20.4328	15.9672	27.6	34.8	28.2	29.7	23	25.2	24.2	24.1	68	46	72	62	25	25.7	27.5	26.1	21.1	21.5	22.7	21.8
1988	5	27	35.8	20.5149	15.2851	26.4	35.8	31.4	31.3	23.8	24.8	24.4	24.3	81	41	56	59	27.7	24	25.9	25.9	22.8	20.4	21.7	21.6
1988	5	28	34.6	20.237	14.363	26.2	32.6	28.4	28.9	23.4	26.2	24.4	24.7	79	61	72	71	26.9	29.8	27.9	28.2	22.3	24	22.9	23.1
1988	5	29	36.2	20.2901	15.9099	26	35.2	29.4	30	23.8	25.4	24	24.4	83	46	64	64	28	25.9	26.3	26.7	23	21.7	21.9	22.2
1988	5	30	36	20.2739	15.7261	26.2	33.8	31	30.5	23.2	25.6	23.8	24.2	78	52	55	62	26.4	27.4	24.7	26.2	22	22.6	20.9	21.8
1988	5	31	36.2	20.2813	15.9187	23.8	32.8	30.4	29.3	23.6	26.4	24.2	24.7	98	61	60	73	29	30.2	26.1	28.4	23.5	24.2	21.8	23.2
1988	6	1	36.2	20.1617	16.0383	23.8	33.8	30.4	29.6	23.2	25.6	23.4	24.1	95	52	56	68	28	27.4	24.1	26.5	23	22.6	20.5	22
1988	6	2	35.2	19.0131	16.1869	26	34.4	29.2	29.7	24	25.6	24.2	24.6	85	50	66	67	28.5	27	26.9	27.5	23.2	22.3	22.3	22.6
1988	6	3	36	19.1486	16.8514	25.6	35.4	28.2	29.4	23.8	25.8	24.4	24.7	86	47	73	69	28.3	26.9	28	27.7	23.1	22.3	23	22.8
1988	6	4	34.4	19.3484	15.0516	25.4	33.8	30	29.8	23.8	25.6	24.2	24.5	88	52	62	67	28.4	27.4	26.3	27.4	23.2	22.6	22	22.6
1988	6	5	35.4	19.0192	16.3808	25	34.2	29.2	29.4	23.8	26.2	24.4	24.8	91	53	68	71	28.7	28.7	27.4	28.2	23.3	23.4	22.6	23.1
1988	6	6	36	18.7166	17.2834	27.4	34.6	31	31	24.2	25.2	24.4	24.6	77	47	58	61	28.1	25.8	26.2	26.7	23	21.6	21.8	22.2
1988	6	7	34.6	18.7277	15.8723	26	32.4	30.6	29.9	24.2	25	24.6	24.6	86	55	61	68	29	26.8	26.9	27.6	23.5	22.2	22.3	22.7
1988	6	8	35	17.0654	17.9346	26.8	34.4	30.2	30.4	23.8	26.6	24.2	24.9	78	55	61	65	27.5	29.6	26.2	27.8	22.6	23.9	21.9	22.8
1988	6	9	35.6	18.0892	17.5108	26.2	35.6	30.6	30.8	23.6	26.8	24.2	24.9	81	51	59	63	27.4	29.4	26	27.6	22.6	23.8	21.7	22.7
1988	6	10	34.2	17.9073	16.2927	26.4	33.6	28.4	29.2	24	25.4	24	24.5	82	52	70	68	28.2	27	26.9	27.4	23.1	22.4	22.3	22.6
1988	6	11	33.4	18.6136	14.7864	25.6	32.4	29.2	29.1	23.6	25.4	23.8	24.3	85	57	64	69	27.8	27.8	25.9	27.2	22.8	22.8	21.7	22.4
1988	6	12	21.7103	17.9358	3.77455	23.2	26.8466	22.4376	21.2112	22.6	22.1042	20.5933	19.0795	95	49.6699	62.283	57.147	27	24.6283	24.2105	22.2022	22.4	19.9196	19.4911	17.9496
1988	6	13	21.7069	19.3627	2.34423	22.9084	25.9691	22.78	21.9203	20.3971	20.2739	21.9453	19.4842	73.7337	45.2417	62.7824	54.0613	24.2247	22.6873	25.1308	21.5839	19.7729	18.3107	19.9834	17.4251
1988	6	14	32.6	19.7265	12.8735	26.2	31.8	28.8	28.9	23.8	26.6	24.4	24.9	82	67	70	73	27.9	31.4	27.6	29	22.9	24.8	22.7	23.5
1988	6	15	32	19.3841	12.6159	24.6	31.6	26.8	27.5	23.8	25	24	24.3	94	59	79	77	28.9	27.3	28	28.1	23.5	22.5	22.9	23
1988	6	16	33	18.635	14.365	24.6	31.4	27.6	27.8	23.8	26.4	24.4	24.9	94	68	77	79	28.9	31.1	28.4	29.5	23.5	24.7	23.2	23.8
1988	6	17	32.6	18.3698	14.2302	24.2	31.2	27.4	27.5	23.4	25.8	24.2	24.5	94	65	77	79	28.2	29.6	28.1	28.6	23.1	23.9	23	23.3
1988	6	18	33.6	19.6516	13.9484	24	32.4	28.2	28.2	23.2	25.2	23.4	23.9	94	56	67	72	27.9	27.3	25.6	26.9	22.9	22.5	21.5	22.3
1988	6	19	32	19.6392	12.3608	25	31.2	28.8	28.5	23.6	25.6	23.8	24.3	89	64	66	73	28.2	29.1	26.2	27.8	23.1	23.6	21.8	22.8
1988	6	20	30.6	18.6136	11.9864	25.2	29.4	25.4	26.4	23.4	25.2	23.8	24.1	86	71	88	82	27.6	29.3	28.4	28.4	22.7	23.7	23.2	23.2
1988	6	21	31.4	19.7551	11.6449	24.8	28.4	26	26.3	23.6	26.4	24	24.7	91	86	85	87	28.3	33.1	28.5	30	23.1	25.7	23.2	24
1988	6	22	32.4	18.8419	13.5581	27.6	31.2	30	29.7	24.2	25.8	24.4	24.8	76	65	63	68	27.9	29.6	26.8	28.1	22.9	23.9	22.3	23
1988	6	23	33.2	17.9215	15.2785	26.8	32.8	25.6	27.7	24	25.8	24.2	24.7	79	57	89	75	28	28.6	29.3	28.6	22.9	23.3	23.7	23.3
1988	6	24	34	18.5137	15.4863	24.8	31.2	29.6	28.8	23.8	25.6	24.4	24.6	92	64	65	74	28.8	29.1	27.1	28.3	23.4	23.6	22.4	23.1
1988	6	25	32.4	20.5755	11.8245	23.6	31	26.2	26.8	22.8	25.2	24.2	24.1	93	63	85	80	27.2	28.2	28.9	28.1	22.5	23.1	23.5	23
1988	6	26	20.5655	19.4126	1.15291	25.2	31.2	27.6	27.9	23.6	25.4	24	24.3	88	63	74	75	28.1	28.6	27.4	28	23	23.3	22.6	23
1988	6	27	31.6	20.0451	11.5549	24.2	31	28	27.8	23.6	25.6	24.4	24.5	95	65	75	78	28.7	29.2	28.2	28.7	23.4	23.7	23.1	23.4
1988	6	28	32.6	19.5063	13.0937	26.6	30.6	27.4	28	23	26.8	23.2	24.3	74	75	70	73	25.7	32.7	25.6	28	21.5	25.5	21.5	22.9
1988	6	29	21.9724	18.4288	3.54361	26.4	27.9517	22.8585	22.3854	24	22.5018	19.7408	19.0605	82	48.2283	57.4673	54.0549	28.2	24.9917	23.019	21.8281	23.1	20.1617	18.5458	17.732
1988	6	30	34.2	18.6421	15.5579	27.8	33.2	28.2	29.4	23.4	25.8	24.2	24.5	69	56	72	66	25.9	28.3	27.5	27.2	21.6	23.1	22.7	22.5
1988	7	1	34.6	19.1914	15.4086	24.2	28	27.4	26.8	23.2	25	24	24.1	92	79	76	82	27.8	29.7	27.6	28.3	22.8	23.9	22.7	23.1
1988	7	2	32.4	20.4756	11.9244	25.6	30.6	29	28.5	24	26.2	23.6	24.6	88	71	64	74	28.8	31.1	25.5	28.5	23.4	24.7	21.4	23.2
1988	7	3	33.6	19.843	13.757	25.4	30.8	26.2	27.1	23.6	25.4	23.8	24.3	86	65	82	78	27.9	28.9	27.9	28.2	22.9	23.4	22.9	23.1
1988	7	4	32.6	20.3829	12.2171	25.8	30.4	26.4	27.3	24	26.2	24.4	24.9	86	72	85	81	28.6	31.2	29.2	29.7	23.3	24.8	23.7	23.9
1988	7	5	31.2	20.0303	11.1697	24.6	28.8	26.4	26.5	23.6	25.6	24.4	24.5	92	78	85	85	28.5	30.7	29.2	29.5	23.2	24.5	23.7	23.8
1988	7	6	31.6	19.4126	12.1874	24.2	29.2	26.6	26.7	23.4	26.2	24.2	24.6	94	79	82	85	28.2	32	28.6	29.6	23.1	25.2	23.3	23.9
1988	7	7	21.4388	20.2188	1.21998	24.8	30.6	28.6	28.1	23.6	25	23.8	24.1	91	64	67	74	28.3	28	26.3	27.5	23.1	22.9	21.9	22.7
1988	7	8	20.126	19.6837	0.442331	24.8	30.2	28.6	28	23.8	25.2	24.2	24.4	92	67	70	76	28.8	28.7	27.3	28.3	23.4	23.4	22.5	23.1
1988	7	9	23.9786	19.541	4.43757	26.8	32.4	28.2	28.9	24.4	26.6	25.2	25.4	82	64	79	75	29	31	30.1	30	23.5	24.6	24.1	24.1
1988	7	10	24.3639	20.1632	4.20066	26.6	32.6	27.4	28.5	24.8	25.2	26.2	25.4	86	55	91	78	30.1	27.1	33.2	30.1	24.2	22.4	25.8	24.1
1988	7	11	24.6069	19.3056	5.30131	23.6	30	28.2	27.5	23	25.2	26.4	24.9	95	68	87	83	27.7	28.9	33.2	29.9	22.8	23.5	25.8	24
1988	7	12	22.9941	19.3735	3.62057	25.2	31.2	28.2	28.2	24	25.8	24.2	24.7	91	65	72	76	29	29.6	27.5	28.7	23.6	23.9	22.7	23.4
1988	7	13	23.1581	20.1779	2.9802	24.2	30.4	28.2	27.8	23.4	26.8	24.2	24.8	94	76	72	80	28.2	32.8	27.5	29.5	23.1	25.6	22.7	23.8
1988	7	14	23.6	17.8002	5.79976	24.2	31.8	29.6	28.8	23.6	25.4	23.8	24.3	95	60	62	72	28.7	28.2	25.6	27.5	23.4	23.1	21.5	22.6
1988	7	15	19.8478	17.7075	2.14031	27.4	32.4	28.2	29.1	23.8	25.8	24.4	24.7	74	59	73	69	27.1	28.8	28	28	22.4	23.4	23	22.9
1988	7	16	22.6587	19.0118	3.64689	25.8	33.4	22.0844	21.75	24.2	25.4	18.6849	17.3254	88	53	52.9727	50.1497	29.1	27.1	21.4709	19.772	23.6	22.4	17.4114	16.1335
1988	7	17	23.6147	20.0262	3.58859	22.4	30	24.7134	23.9322	21.8	24.8	21.381	21.1189	95	66	63.8403	58.2312	25.7	27.8	25.1265	23.1522	21.5	22.9	20.189	18.8126
1988	7	18	23.8145	20.1332	3.68133	22.9941	27.6956	24.2854	22.2449	19.2985	20.8053	21.503	19.1189	67.9191	43.8394	58.3591	51.3305	22.5232	22.4105	23.6968	20.5359	18.5386	18.3882	19.1772	16.8051
1988	7	19	24.8	20.0672	4.73276	23.0297	29.2794	23.7146	23.1225	20.3472	21.0562	19.7693	19.3034	69.8454	42.5479	58.8942	54.6886	23.1118	22.6983	23.2402	22.0267	18.8811	18.569	18.7063	17.9417
1988	7	20	24.6414	19.5125	5.12889	22.8792	29.201	25.1843	24.0453	20.2739	21.9419	20.4899	17.9687	65.833	44.8358	59.2152	56.5362	24.1449	23.6172	23.736	22.6603	19.6724	19.355	19.22	18.4802
1988	7	21	22.6017	19.2259	3.37578	20.975	25.2485	24.1498	19.7979	18.3107	18.6421	19.7622	15.746	62.7332	40.0595	57.0392	44.4299	20.6429	20.604	23.0012	18.0745	16.8974	16.6944	18.5565	14.6537
1988	7	22	23.365	18.3698	4.99528	22.7229	27.7313	25.9049	24.2426	19.2342	20.8717	20.7467	19.2296	69.5957	42.105	61.7479	52.6221	22.5874	21.7906	24.4709	21.0931	18.5815	17.7793	19.6302	17.1372
1988	7	23	24.2854	19.1344	5.15101	22.9798	29.0725	25.1344	24.3103	19.4055	21.0784	20.8859	19.3144	69.1677	43.7287	60.7134	54.541	22.8442	22.9308	24.5922	22.0599	18.7099	18.676	19.7122	17.9528
1988	7	24	23.2438	18.5922	4.65161	21.7204	28.2878	23.1375	22.1337	19.2333	20.2739	17.3222	15.4683	66.3865	41.2932	47.3451	40.503	21.6872	22.0452	19.8864	16.7967	17.7535	17.8937	15.9084	13.5557
1988	7	25	22.9084	18.6635	4.24495	21.3496	28.1415	23.258	23.4614	18.8989	19.1595	18.3496	17.7166	64.3876	39.5957	54.1141	48.157	21.6064	20.7647	21.8954	19.5654	17.5363	16.9527	17.4185	15.7682
1988	7	26	24.6655	19.5482	5.11736	22.9677	27.931	22.7301	21.702	19.2923	19.1595	19.9298	17.1785	68.2316	40.7397	57.1106	46.42	22.7205	20.8975	22.5303	18.5947	18.617	17.0191	18.0178	15.098
1988	7	27	23.3517	19.6766	3.67515	22.8228	28.8371	23.1449	23.5471	19.5482	20.1927	20.868	19.403	71.308	44.3561	63.9879	57.6407	23.2687	22.3441	24.6246	22.5618	18.9703	18.1262	19.6503	18.2406
1988	7	28	22.1237	18.7063	3.41736	21.6457	27.1891	23.0489	22.167	18.7348	20.2739	20.4215	19.4067	69.453	45.9797	62.438	58.2312	22.4162	22.7685	24.1449	22.6209	18.2711	18.3587	19.3661	18.2886
1988	7	29	21.731	18.0785	3.65256	21.9239	27.478	22.5945	21.8276	18.7348	19.9713	20.9893	18.4694	67.9191	41.4408	63.1034	53.5077	22.2949	21.499	25.0166	21.2629	18.1855	17.6133	19.9334	17.2295
1988	7	30	21.1605	17.7503	3.41023	22.4	30	28.2	27.2	21.8	25.8	24.4	24	95	72	73	80	25.7	30.4	28	28.1	21.5	24.3	23	23
1988	7	31	18.6133	18.4495	0.163844	24.8	29.4	27.2	27.1	23.4	25.4	24.2	24.3	89	73	78	80	27.8	29.8	28.2	28.6	22.9	24	23.1	23.3
1988	8	1	21.2818	17.8002	3.48157	24.8	31.2	28.6	28.3	23.8	25.6	26.6	25.3	92	64	86	81	28.8	29.1	33.5	30.5	23.4	23.6	25.9	24.3
1988	8	2	21.0678	17.1861	3.88168	24.6	30.4	28.6	28	24.2	25.4	24.4	24.7	97	67	71	78	29.9	29.1	27.8	28.9	24.1	23.6	22.8	23.5
1988	8	3	21.2675	17.8716	3.39596	23.6	28.2	27.6	26.8	23.2	25.6	23.4	24.1	97	81	70	83	28.2	31.1	26	28.4	23	24.7	21.7	23.2
1988	8	4	20.0618	17.5358	2.52606	24.6	30.8	29.6	28.6	23.8	25	24	24.3	94	63	63	73	28.9	27.8	26.1	27.6	23.5	22.8	21.8	22.7
1988	8	5	20.9824	17.7432	3.23925	23.6	29.6	28.2	27.4	23.2	25.4	23.6	24.1	97	72	68	79	28.2	29.6	26.1	28	23	23.9	21.8	22.9
1988	8	6	20.6208	16.9227	3.69806	25.6	33.6	27.8	28.7	23.4	25.6	23.4	24.1	83	53	69	68	27.3	27.5	25.9	26.9	22.5	22.7	21.6	22.3
1988	8	7	20.2331	17.5653	2.66776	26	32.8	24.4	26.9	23.4	25.6	24.2	24.4	81	56	98	78	27	28	30.1	28.4	22.4	23	24.1	23.2
1988	8	8	21.4887	16.7313	4.75739	23.6	28.8	27.4	26.8	23	25.8	23.8	24.2	95	79	74	83	27.7	31.2	27.1	28.7	22.8	24.8	22.4	23.3
1988	8	9	21.1249	17.4841	3.64074	24.4	31	28.4	28	23.4	25.8	24.2	24.5	92	66	71	76	28.1	29.8	27.4	28.4	23	24	22.6	23.2
1988	8	10	21.082	17.4398	3.64222	23.8	29.8	27.4	27.1	23.4	25.4	23.8	24.2	97	70	74	80	28.5	29.5	27.1	28.4	23.2	23.8	22.4	23.2
1988	8	11	21.132	17.4767	3.65525	24.8	27.8	25.6	26	23.2	25.2	23.6	24	87	81	85	84	27.4	30.3	27.8	28.5	22.6	24.3	22.8	23.2
1988	8	12	21.8414	17.9501	3.89132	23	27.2	27.4	26.3	22.4	26.2	23.8	24.1	95	92	74	87	26.7	33.3	27.1	29	22.2	25.9	22.4	23.5
1988	8	13	21.132	17.9786	3.15339	23.8	30.6	27.6	27.4	23.4	25	24.2	24.2	97	64	76	79	28.5	28	27.9	28.1	23.2	22.9	22.9	23
1988	8	14	21.5724	16.9941	4.57836	25.6	32.6	29.4	29.3	23	25.2	23.8	24	80	55	63	66	26.4	27.1	25.8	26.4	22	22.4	21.6	22
1988	8	15	19.4399	15.9667	3.47321	25.4	29.2	27	27.1	23.2	25.8	24.2	24.4	83	76	80	80	27	31	28.3	28.7	22.3	24.6	23.1	23.4
1988	8	16	20.8274	16.7515	4.07594	24.8	29.2	27	27	24	25.4	24.2	24.5	94	74	80	82	29.3	29.9	28.3	29.2	23.7	24	23.1	23.6
1988	8	17	20.0263	17.3955	2.63072	23.8	28.4	27	26.5	23.2	25.4	23.6	24.1	95	79	75	83	28	30.4	26.9	28.4	23	24.3	22.3	23.2
1988	8	18	21.8069	14.9465	6.8604	24.4	31.6	28.6	28.3	23.6	26.2	23.8	24.5	94	65	67	75	28.6	30.4	26.3	28.4	23.3	24.3	21.9	23.2
1988	8	19	20.8751	16.4582	4.41691	24.6	31.8	28.8	28.5	23	25.8	23.6	24.1	87	62	65	72	27	29.2	25.7	27.3	22.4	23.7	21.5	22.5
1988	8	20	20.8791	17.786	3.09312	24.4	28.6	26.8	26.6	23.6	25.6	23.8	24.3	94	79	78	83	28.6	30.8	27.5	29	23.3	24.6	22.6	23.5
1988	8	21	21.8138	17.7432	4.07063	24.8	29.8	26.4	26.8	23	25.2	23.6	23.9	86	69	79	78	26.9	29	27.3	27.7	22.3	23.5	22.5	22.8
1988	8	22	21.4245	17.5432	3.88134	23.4	25.6759	23.1103	21.0357	22.6	19.1138	19.2483	16.1772	93	41.1034	56.8621	49.5482	26.9	21.331	22.6759	19.8728	22.3	17.2	18.1897	16.0488
1988	8	23	19.1379	14.96	4.17791	24.2	31.2	27.4	27.5	23.2	25	24.2	24.1	92	61	77	77	27.8	27.6	28.1	27.8	22.8	22.7	23	22.8
1988	8	24	21.6	17.3864	4.21356	25.4	30.4	28.2	28	24.2	25.2	24.4	24.6	91	66	73	77	29.4	28.6	28	28.7	23.8	23.3	23	23.3
1988	8	25	21.1586	17.2794	3.87919	24.4	28.4	25.8	26.1	23.6	25.4	23.8	24.3	94	79	85	86	28.6	30.4	28.1	29.1	23.3	24.3	23	23.6
1988	8	26	20.3172	16.6373	3.6799	25.6	31.4	27.4	28	24.2	25.8	24	24.7	89	64	76	76	29.3	29.5	27.6	28.8	23.7	23.8	22.7	23.4
1988	8	27	21.7586	17.522	4.23662	25.4	31.4	27.8	28.1	23.4	25.6	24.2	24.4	85	63	74	74	27.4	29	27.8	28.1	22.6	23.5	22.8	23
1988	8	28	20.9465	17.4364	3.51011	25.4	30.4	26.8	27.3	24	19.9655	25.6	16.5911	89	46.069	91	50.6663	28.9	22.669	32	19.4362	23.5	18.1862	25.2	15.7054
1988	8	29	21.5069	17.7075	3.79941	23.6	28.6	28.4	27.3	23	25.6	26.6	25.1	95	79	87	87	27.7	30.8	33.6	30.7	22.8	24.6	26	24.4
1988	8	30	20.2931	17.365	2.92806	25.6	27.8	25.6	26.1	24.6	25.4	23.8	24.6	92	83	86	87	30.3	30.8	28.3	29.8	24.2	24.6	23.1	24
1988	8	31	20.5379	18.0229	2.51505	23.6	27.4	25.8	25.6	22.8	25.8	24.6	24.4	93	88	91	91	27.2	32.1	30.1	29.8	22.5	25.3	24.2	24
1988	9	1	21.3448	18.239	3.10583	23.4	30.8	27.4	27.3	22.8	24.8	23.2	23.6	95	62	70	76	27.3	27.3	25.6	26.8	22.6	22.5	21.5	22.2
1988	9	2	21.3655	18.1784	3.18716	23.8	32.6	29.6	28.9	23.4	26.2	24.2	24.6	97	61	64	74	28.5	29.8	26.6	28.3	23.2	24	22.1	23.1
1988	9	3	20.8181	18.1114	2.70663	24	29.2	27.4	27	23.4	25.8	24.4	24.5	95	76	78	83	28.4	31	28.6	29.3	23.2	24.6	23.3	23.7
1988	9	4	19.4982	18.1998	1.29845	24.6	31.2	28.6	28.3	23	25.4	23.6	24	87	63	66	72	27	28.6	25.8	27.1	22.4	23.3	21.6	22.4
1988	9	5	20.9465	18.1141	2.83234	23.6	31.8	27.6	27.6	23.2	25.2	23.8	24.1	97	59	73	76	28.2	27.7	27	27.6	23	22.8	22.3	22.7
1988	9	6	21.2105	17.497	3.71344	23.6	31.4	28.4	28	23.4	25.6	24.4	24.5	98	63	72	78	28.6	29	27.9	28.5	23.3	23.5	22.9	23.2
1988	9	7	20.8109	19.1629	1.64804	25	29	25	26	23	25.8	23.4	24.1	85	78	88	83	26.8	31.1	27.7	28.5	22.2	24.7	22.8	23.2
1988	9	8	21.0552	19.1986	1.8566	24.8	30.6	27.4	27.5	23.8	26.4	25.6	25.3	92	72	87	84	28.8	31.6	31.6	30.7	23.4	25	25	24.5
1988	9	9	20.3931	19.0773	1.31581	25.2	31.6	28	28.2	24	26.2	25.2	25.1	91	65	80	79	29	30.4	30.2	29.9	23.6	24.3	24.2	24
1988	9	10	21.0749	18.7705	2.3044	24.2	28.4	24.8	25.5	22.8	25.2	23.6	23.9	89	77	91	86	26.8	29.9	28.3	28.4	22.2	24.1	23.1	23.1
1988	9	11	21.7724	18.7462	3.02626	24.8	27.4	24.6	25.4	23.2	25.2	23.6	24	87	84	92	88	27.4	30.6	28.5	28.8	22.6	24.4	23.2	23.4
1988	9	12	20.9893	18.9676	2.02173	25.6	29.2	27.4	27.4	24	26.4	24.2	24.9	88	80	77	82	28.8	32.5	28.1	29.8	23.4	25.5	23	24
1988	9	13	18.4637	18.0927	0.370987	24.6	30.2	27.4	27.4	23.6	26.4	24	24.7	92	74	76	81	28.5	31.9	27.6	29.3	23.2	25.1	22.7	23.7
1988	9	14	20.868	19.0118	1.85616	25.2	31.6	29.4	28.9	24	25.4	24.4	24.6	91	61	66	73	29	28.3	27.2	28.2	23.6	23.1	22.5	23.1
1988	9	15	21.169	19.1843	1.98466	24.8	32	29.2	28.8	23.6	26.8	23.8	24.7	91	67	64	74	28.3	31.8	25.9	28.7	23.1	25.1	21.7	23.3
1988	9	16	20.5042	18.9631	1.54102	27.4	33.8	29.2	29.9	23.8	25.6	24	24.5	74	52	65	64	27.1	27.4	26.4	27	22.4	22.6	22	22.3
1988	9	17	20.9862	18.7848	2.20143	25	31.4	27.6	27.9	23.4	25.4	24.2	24.3	88	62	76	75	27.7	28.5	27.9	28	22.8	23.2	22.9	23
1988	9	18	20.2759	19.0844	1.19144	24.8	30.2	28.6	28	23.8	25.4	24	24.4	92	68	68	76	28.8	29.2	26.8	28.3	23.4	23.7	22.2	23.1
1988	9	19	20.6397	18.264	2.37574	24.2	31.4	27.2	27.5	23.6	25.8	23.8	24.4	95	64	75	78	28.7	29.5	27.2	28.5	23.4	23.8	22.5	23.2
1988	9	20	20.5655	19.1629	1.40262	25.6	31.8	28.4	28.5	24	26	24.8	24.9	88	63	75	75	28.8	29.8	28.9	29.1	23.4	24	23.5	23.6
1988	9	21	19.7517	17.0191	2.73258	24.2	32.4	28.2	28.3	22.8	25.4	23.2	23.8	89	57	66	71	26.8	27.8	25.1	26.6	22.2	22.8	21.2	22.1
1988	9	22	17.843	18.321	-0.478002	24.4	30.2	27.6	27.5	23.4	25.2	23.8	24.1	92	67	73	77	28.1	28.7	27	27.9	23	23.4	22.3	22.9
1988	9	23	18.269	17.8236	0.445357	25.6	30.8	27.4	27.8	23	25	23.6	23.9	80	63	73	72	26.4	27.8	26.6	26.9	22	22.8	22.1	22.3
1988	9	24	19.2207	17.8827	1.33804	26.6	31.6	28.2	28.7	23.6	25	23.8	24.1	78	59	69	69	27.1	27.3	26.6	27	22.4	22.5	22.1	22.3
1988	9	25	19.6621	17.8162	1.84584	27.4	32.4	27.8	28.9	23.6	25.2	23.6	24.1	73	56	71	67	26.6	27.3	26.3	26.7	22.1	22.5	21.9	22.2
1988	9	26	19.6828	18.2426	1.44019	25.8	32.4	27.4	28.3	24	25	24.2	24.4	86	55	77	73	28.6	26.8	28.1	27.8	23.3	22.2	23	22.8
1988	9	27	18.8015	18.141	0.660544	25.8	33.2	28.8	29.1	23	26.4	23.8	24.4	79	59	66	68	26.2	29.9	26.2	27.4	21.9	24	21.8	22.6
1988	9	28	19.3841	18.0999	1.28419	24.4	32.4	27.2	27.8	23.8	25.6	24.4	24.6	95	58	80	78	29.1	28.3	28.7	28.7	23.6	23.1	23.4	23.4
1988	9	29	19.063	18.0143	1.04875	24.6	34.4	28.2	28.9	23.8	25.8	24.4	24.7	94	51	73	73	28.9	27.5	28	28.2	23.5	22.7	23	23
1988	9	30	19.2057	16.0671	3.13863	25.8	34.2	20.7824	21.0036	24	26.4	17.0511	16.9655	86	54	54.9346	53.365	28.6	29.2	20.4828	20.1011	23.3	23.7	16.3805	16.1736
1988	10	1	17.7503	17.9419	-0.191652	24.8	32.4	28.2	28.4	24.8	26.4	25.2	15.0321	0	63	79	80	31.3	30.4	30.1	30.6	24.8	24.3	24.1	24.4
1988	10	2	17.9073	18.1998	-0.292509	23	32.6	28.2	28	21.8	27.2	26.4	25.1	90	66	87	81	25.3	32.5	33.2	30.3	21.3	25.4	25.8	24.2
1988	10	3	18.9061	19.0916	-0.185493	24.2	32.4	27.4	27.9	23.6	25.2	24.2	24.3	95	56	77	76	28.7	27.3	28.1	28	23.4	22.5	23	23
1988	10	4	20.3115	17.9786	2.33294	26.8	31.6	27.6	28.4	23.6	25.2	24.2	24.3	77	60	76	71	27	27.8	27.9	27.6	22.4	22.8	22.9	22.7
1988	10	5	20.6552	18.8918	1.76338	24.8	30.2	26.2	26.9	23.2	26.4	23.2	24.3	87	74	78	80	27.4	31.9	26.4	28.6	22.6	25.1	22	23.2
1988	10	6	19.8692	19.0131	0.856124	23.8	32.2	26.2	27.1	23	25.2	23.4	23.9	93	57	79	77	27.5	27.4	26.9	27.3	22.7	22.6	22.3	22.5
1988	10	7	18.8347	18.0155	0.819222	24.8	32.6	27.2	28	24	26.4	24.2	24.9	94	62	78	78	29.3	30.3	28.2	29.3	23.7	24.3	23.1	23.7
1988	10	8	19.3086	19.2128	0.0957498	24.2	31.6	28.4	28.1	23.4	25.4	24.2	24.3	94	61	71	75	28.2	28.3	27.4	28	23.1	23.1	22.6	22.9
1988	10	9	18.8419	18.8052	0.0366559	26.4	31.6	27.4	28.2	23.4	25.2	23.8	24.1	78	60	74	71	26.8	27.8	27.1	27.2	22.2	22.8	22.4	22.5
1988	10	10	17.2152	19.0202	-1.80499	26.2	33.6	27.4	28.6	23	26.2	23.2	24.1	76	56	70	68	26	29.1	25.6	26.9	21.7	23.6	21.5	22.3
1988	10	11	18.4362	18.0376	0.39854	25.6	32.8	27.2	28.2	24	25.8	24.4	24.7	88	57	80	75	28.8	28.6	28.7	28.7	23.4	23.3	23.4	23.3
1988	10	12	19.8763	18.3639	1.51249	24.8	30.2	27.2	27.4	23.6	25.2	24.4	24.4	91	67	80	79	28.3	28.7	28.7	28.6	23.1	23.4	23.4	23.3
1988	10	13	20.0832	18.0155	2.06774	24.8	33.6	27.4	28.3	23.8	26.2	24.2	24.7	92	56	77	75	28.8	29.1	28.1	28.7	23.4	23.6	23	23.3
1988	10	14	19.0345	18.1336	0.900898	25	31.4	27.4	27.8	22.4	25.2	23.4	23.7	80	61	72	71	25.4	27.9	26.1	26.5	21.3	22.9	21.8	22
1988	10	15	20.0262	18.569	1.45713	23.8	31.4	26.2	26.9	23	25.2	23.6	23.9	93	61	81	78	27.5	27.9	27.4	27.6	22.7	22.9	22.6	22.7
1988	10	16	20.0828	18.4731	1.60968	24	31.4	26.4	27	23.4	25.6	24	24.3	95	63	82	80	28.4	29	28.2	28.5	23.2	23.5	23.1	23.3
1988	10	17	20.6138	17.8605	2.75328	24	30.6	26.2	26.8	23.4	25.2	23.6	24.1	95	65	81	80	28.4	28.5	27.4	28.1	23.2	23.2	22.6	23
1988	10	18	18.4923	18.8989	-0.406659	24	30.8	26.2	26.8	23.4	25.6	24.8	24.6	95	66	89	84	28.4	29.4	30.4	29.4	23.2	23.7	24.3	23.7
1988	10	19	20.2621	18.569	1.69304	24.6	30.6	27.2	27.4	23.8	25.4	24.2	24.5	94	66	78	79	28.9	29	28.2	28.7	23.5	23.5	23.1	23.4
1988	10	20	19.7194	18.5321	1.18726	25	32.6	29.4	29.1	23.6	25.4	23.8	24.3	89	56	63	69	28.2	27.7	25.8	27.2	23.1	22.8	21.6	22.5
1988	10	21	20.1831	18.6992	1.48395	25	32.4	27.4	28	23.6	26.2	24.2	24.7	89	62	77	76	28.2	29.9	28.1	28.7	23.1	24	23	23.4
1988	10	22	20.0832	19.0345	1.04875	24.2	30.6	26.2	26.8	23.4	25.4	24.2	24.3	94	66	85	81	28.2	29	28.9	28.7	23.1	23.5	23.5	23.4
1988	10	23	20.6103	18.5764	2.03394	24.8	34.2	29.2	29.4	23.2	26.2	23.4	24.3	87	53	62	67	27.4	28.7	24.9	27	22.6	23.4	21	22.3
1988	10	24	20.1403	18.9011	1.23917	25	31.8	27	27.7	23.2	26.4	24	24.5	86	66	78	77	27.2	30.8	27.8	28.6	22.5	24.6	22.9	23.3
1988	10	25	20.3931	19.0773	1.31581	24.8	31.6	27.4	27.8	24	25.2	24.4	24.5	94	60	78	77	29.3	27.8	28.6	28.6	23.7	22.8	23.3	23.3
1988	10	26	20.3971	18.7535	1.64361	24.4	28.2	26.2	26.3	23.6	24.4	23.8	23.9	94	73	82	83	28.6	28	27.9	28.2	23.3	23	22.9	23.1
1988	10	27	20.3971	19.17	1.22711	25	31.6	27	27.6	24	25.2	24.8	24.7	92	60	84	79	29.2	27.8	29.8	28.9	23.6	22.8	24	23.5
1988	10	28	20.283	18.2497	2.03329	26	30.6	27.4	27.9	24.4	25.2	24.8	24.8	88	65	81	78	29.5	28.5	29.6	29.2	23.8	23.2	23.9	23.6
1988	10	29	20.0547	18.7904	1.26426	25.6	30.2	27.4	27.6	23.8	26.2	24	24.7	86	73	76	78	28.3	31.3	27.6	29.1	23.1	24.8	22.7	23.6
1988	10	30	20.0119	18.8419	1.17004	25.4	31.6	27.4	28	24	25.4	24.2	24.5	89	61	77	76	28.9	28.3	28.1	28.4	23.5	23.1	23	23.2
1988	10	31	20.0333	17.8458	2.18754	25.4	30.6	27.4	27.7	23.6	26.2	23.8	24.5	86	71	74	77	27.9	31.1	27.1	28.7	22.9	24.7	22.4	23.3
1988	11	1	19.6539	18.7166	0.937308	25.6	31.6	27.4	28	23.8	26.2	24	24.7	86	65	76	76	28.3	30.4	27.6	28.8	23.1	24.3	22.7	23.4
1988	11	2	19.2923	18.8126	0.479724	25.8	29.6	27.6	27.6	23.8	26.2	24	24.7	85	77	74	79	28.1	31.7	27.4	29.1	23	25	22.6	23.6
1988	11	3	19.6392	18.8704	0.768789	24.6	31.6	28.4	28.3	23.2	26.2	24.2	24.5	89	65	71	75	27.5	30.4	27.4	28.4	22.7	24.3	22.6	23.2
1988	11	4	18.4436	18.0229	0.420681	25.8	32.6	27.4	28.3	24	26.2	25.2	25.1	86	61	84	77	28.6	29.8	30.6	29.7	23.3	24	24.4	23.9
1988	11	5	17.919	16.8349	1.08415	25.2	32.6	28.6	28.8	23.4	26.8	24.4	24.9	86	64	71	74	27.6	31.4	27.8	28.9	22.7	24.9	22.8	23.5
1988	11	6	19.8089	18.8273	0.98159	24.4	29.6	27.4	27.2	23.6	25	23.8	24.1	94	69	74	79	28.6	28.6	27.1	28.1	23.3	23.3	22.4	23
1988	11	7	18.4583	18.938	-0.479724	25.2	32.4	27.4	28.1	23.8	26.4	24	24.7	89	63	76	76	28.5	30.4	27.6	28.8	23.3	24.3	22.7	23.4
1988	11	8	20.2402	18.8938	1.34643	25.6	32.6	28.4	28.8	23.6	25.6	23.8	24.3	85	57	68	70	27.8	28.2	26.4	27.5	22.8	23.1	22	22.6
1988	11	9	18.7134	18.5321	0.181311	25.6	32.4	27.4	28.2	23.8	25.8	24.2	24.6	86	59	77	74	28.3	28.8	28.1	28.4	23.1	23.4	23	23.2
1988	11	10	20.44	18.7093	1.7307	24.4	32.8	28.4	28.5	23.6	25.2	24.2	24.3	94	54	71	73	28.6	27	27.4	27.7	23.3	22.4	22.6	22.8
1988	11	11	18.8864	18.6428	0.243552	24.2	32.4	27.4	27.9	23.4	25.2	24.2	24.3	94	56	77	76	28.2	27.3	28.1	27.9	23.1	22.5	23	22.9
1988	11	12	18.51	18.1141	0.395834	23.6	31.6	28.2	27.9	22.8	26.2	23.4	24.1	93	65	67	75	27.2	30.4	25.6	27.7	22.5	24.3	21.5	22.8
1988	11	13	18.5469	18.5912	-0.0442823	25.2	33.2	28.4	28.8	23.4	25.2	23.6	24.1	86	53	67	69	27.6	26.7	25.9	26.8	22.7	22.2	21.7	22.2
1988	11	14	18.3255	17.6022	0.723277	25	32.4	28.6	28.7	23.2	25	23.8	24	86	55	67	69	27.2	26.8	26.3	26.8	22.5	22.2	21.9	22.2
1988	11	15	18.558	18.6064	-0.0484645	25.6	31.6	27.4	28	23	25.2	23.6	23.9	80	60	73	71	26.4	27.8	26.6	26.9	22	22.8	22.1	22.3
1988	11	16	18.9061	18.9346	-0.0285375	21.3379	26.5586	23.6724	23.169	16.9241	18.6278	18.2345	17.7503	65.1724	44.1617	60.6897	54.0071	20.1897	20.5006	22.1483	20.0262	16.5517	16.4162	17.6517	16.1308
1988	11	17	20.3829	18.6945	1.68838	24.6	32.6	27.6	28.1	23.8	25.2	24.4	24.5	94	55	77	75	28.9	27.1	28.4	28.2	23.5	22.4	23.2	23
1988	11	18	19.0916	18.7019	0.389684	24.4	31.6	28.2	28.1	23	26.8	23.4	24.4	89	69	67	75	27.2	32	25.6	28.3	22.4	25.2	21.5	23
1988	11	19	19.9123	18.3919	1.52036	25.8	32.6	27.8	28.5	23	25.4	23.6	24	79	56	71	69	26.2	27.7	26.3	26.7	21.9	22.8	21.9	22.2
1988	11	20	19.8015	18.4495	1.35208	25	31.6	27.4	27.9	23.8	25.2	24	24.3	91	60	76	75	28.7	27.8	27.6	28	23.3	22.8	22.7	23
1988	11	21	20.5184	18.6281	1.89036	23.6	32.4	27.8	27.9	23.2	25.6	24.2	24.3	97	58	74	76	28.2	28.3	27.8	28.1	23	23.1	22.8	23
1988	11	22	19.4002	18.7093	0.690956	24.6	31.8	28.6	28.4	23	25.6	23.4	24	87	61	65	71	27	28.7	25.3	27	22.4	23.4	21.3	22.3
1988	11	23	20.0599	18.6059	1.45393	24.6	32.8	28.2	28.5	23.4	25.4	23.8	24.2	90	55	69	72	28	27.5	26.6	27.4	22.9	22.7	22.1	22.6
1988	11	24	19.7794	17.5136	2.26578	25.4	32.4	27.4	28.1	23.6	25.2	24.2	24.3	86	56	77	73	27.9	27.3	28.1	27.8	22.9	22.5	23	22.8
1988	11	25	19.0202	18.4637	0.55648	26.6	34.2	28.2	29.3	23.6	26.2	24.4	24.7	78	53	73	68	27.1	28.7	28	28	22.4	23.4	23	22.9
1988	11	26	18.8419	18.7019	0.139981	25.6	26.2	27.4	23.031	23.6	18.6966	24	17.8793	85	45.3448	76	55.8276	27.8	21.1621	27.6	20.9241	22.8	17.1103	22.7	16.9586
1988	11	27	17.9429	17.9638	-0.0209111	25.6	33	27.4	28.4	23.8	26.2	24.2	24.7	86	59	77	74	28.3	29.5	28.1	28.6	23.1	23.8	23	23.3
1988	11	28	18.724	18.5208	0.203206	25.8	33.2	28.4	29	22.4	25.4	23.6	23.8	75	54	67	65	24.8	27.3	25.9	26	21	22.5	21.7	21.7
1988	11	29	19.3841	17.2922	2.09184	25.8	32.6	28.6	28.9	21.8	25.8	23.4	23.7	71	58	65	65	23.5	28.7	25.3	25.8	20.1	23.4	21.3	21.6
1988	11	30	18.1356	17.4649	0.67063	23.8	31.8	28.4	28.1	21.2	25.8	23.2	23.4	80	62	65	69	23.4	29.2	25	25.9	20.1	23.7	21.1	21.6
1988	12	1	13.4411	15.9881	-2.54697	24.6	33	28.4	28.6	22.2	25.4	23.2	23.6	81	54	65	67	25.2	27.4	25	25.8	21.2	22.6	21.1	21.6
1988	12	2	18.2782	18.296	-0.0177129	25.6	32.6	27.4	28.3	21.8	25.8	23.2	23.6	72	58	70	67	23.6	28.7	25.6	26	20.2	23.4	21.5	21.7
1988	12	3	18.2925	16.6501	1.64238	25	33.6	27.4	28.3	21.8	26.2	24	24	76	56	76	69	24	29.1	27.6	26.9	20.4	23.6	22.7	22.2
1988	12	4	18.879	17.5077	1.37127	23	32.6	28.4	28.1	21.6	25.4	24.2	23.7	89	56	71	72	24.9	27.7	27.4	26.6	21	22.8	22.6	22.1
1988	12	5	18.4566	17.9465	0.510107	21.4	34.2	27.8	27.8	19.6	25.4	23.8	22.9	85	49	72	69	21.6	26.6	26.8	25	18.7	22.1	22.2	21
1988	12	6	18.5137	17.8679	0.645783	23	32.2	27.6	27.6	20.2	24.6	23.8	22.9	78	54	73	68	21.8	25.9	27	24.9	18.9	21.7	22.3	21
1988	12	7	19.1226	17.8679	1.25466	24.8	32.6	28.6	28.6	20.4	25.2	23.6	23.1	67	55	66	63	21	27.1	25.8	24.7	18.3	22.4	21.6	20.8
1988	12	8	17.7055	17.2319	0.473617	25.4	33.6	28.4	28.9	22.6	25.4	24.2	24.1	79	52	71	67	25.6	27	27.4	26.7	21.5	22.4	22.6	22.1
1988	12	9	17.2295	17.2848	-0.0553528	25.8	32.6	27.6	28.4	21.4	26.2	24.2	23.9	68	61	76	68	22.6	29.8	27.9	26.8	19.4	24	22.9	22.1
1988	12	10	17.8605	17.4792	0.381319	25.4	31.6	27.4	28	22.2	25.2	24	23.8	76	60	76	70	24.6	27.8	27.6	26.7	20.9	22.8	22.7	22.1
1988	12	11	17.5434	17.0708	0.47259	23.2	33.6	28.8	28.6	20.6	25.4	24	23.3	79	52	67	66	22.5	27	26.6	25.4	19.4	22.4	22.1	21.3
1988	12	12	17.4293	17.2922	0.137029	23.8	34.2	27.4	28.2	20.6	25.2	24.2	23.3	75	49	77	67	22.1	26.1	28.1	25.4	19.1	21.8	23	21.3
1988	12	13	18.0598	17.3008	0.758949	26.8	32.6	29.2	29.5	23	25.2	24.4	24.2	73	55	68	65	25.6	27.1	27.4	26.7	21.5	22.4	22.6	22.2
1988	12	14	17.1653	17.2152	-0.0499405	24.2	34.2	27	28.1	20.2	25.2	23.8	23.1	70	49	77	65	21	26.1	27.4	24.8	18.3	21.8	22.6	20.9
1988	12	15	18.5351	15.717	2.81807	25	36.4	28.4	29.5	22.6	25.4	24.2	24.1	82	41	71	65	25.8	25.1	27.4	26.1	21.6	21.2	22.6	21.8
1988	12	16	17.258	13.8335	3.42449	23.8	32.6	27.6	27.9	21.4	24.2	23.4	23	81	50	70	67	23.9	24.6	26	24.8	20.4	20.8	21.7	21
1988	12	17	18.6778	16.3876	2.29013	26	34.2	27.2	28.7	21.4	25.2	23	23.2	67	49	70	62	22.4	26.1	25.3	24.6	19.3	21.8	21.3	20.8
1988	12	18	17.9491	15.4459	2.50318	26.2	32.6	28.6	29	21.6	25.2	24.2	23.7	67	55	70	64	22.7	27.1	27.3	25.7	19.6	22.4	22.5	21.5
1988	12	19	18.0007	16.3948	1.60597	26.4	34.2	28.4	29.4	21	25.2	23.6	23.3	62	49	67	59	21.3	26.1	25.9	24.4	18.5	21.8	21.7	20.7
1988	12	20	17.8015	15.8454	1.95605	24.2	34.6	27.8	28.6	20.6	25.6	23.2	23.1	72	49	68	63	21.9	26.9	25.4	24.7	18.9	22.3	21.3	20.8
1988	12	21	18.6564	17.0083	1.64804	24.8	34.6	28.8	29.3	23.2	25.2	24	24.1	87	47	67	67	27.4	25.8	26.6	26.6	22.6	21.6	22.1	22.1
1988	12	22	17.3793	15.8169	1.56243	25	33.2	28.8	29	21	23.6	24	22.9	70	45	67	61	22.2	22.8	26.6	23.9	19.2	19.6	22.1	20.3
1988	12	23	18.7705	16.459	2.31153	24	32.6	27.6	28	21.2	24.2	23.2	22.9	78	50	69	66	23.3	24.6	25.5	24.5	20	20.8	21.4	20.7
1988	12	24	16.409	16.1522	0.256837	24.6	32.6	28.2	28.4	20.4	25.2	23.2	22.9	69	55	66	63	21.2	27.1	25.1	24.5	18.4	22.4	21.2	20.7
1988	12	25	16.4126	15.6599	0.752675	17.6138	20.8897	17.4345	16.7724	12.9862	14.8483	14.2069	12.4276	49.1724	30.3793	42.8621	36.1034	14.8655	15.6655	16.1862	13.8448	12.4379	12.9759	13.2621	11.4483
1988	12	26	17.6219	16.2949	1.32699	27.4	33.6	27.4	28.9	22.4	24.2	23.2	23.3	65	46	70	61	23.8	24	25.6	24.5	20.3	20.4	21.5	20.7
1988	12	27	18.7562	16.7015	2.0547	27	32.4	27.4	28.5	22.4	25.2	24.2	23.9	67	56	77	67	24	27.3	28.1	26.5	20.5	22.5	23	22
1988	12	28	19.0416	15.7027	3.33888	26.8	34.2	29.2	29.9	22.2	24.2	23.2	23.2	67	44	60	57	23.7	23.6	24.5	23.9	20.2	20.1	20.7	20.4
1988	12	29	18.3476	15.3746	2.97306	26.6	32.6	28.2	28.9	22.4	24.2	23.4	23.3	70	50	67	62	24.3	24.6	25.6	24.8	20.6	20.8	21.5	21
1988	12	30	17.786	15.3674	2.41855	23.6	34.2	27.4	28.1	22.2	23.2	24.2	23.2	89	39	77	68	25.8	21.1	28.1	25	21.6	18.4	23	21
1988	12	31	14.436	13.0773	1.35873	24.4	34.2	27.6	28.5	21.6	24.2	23.6	23.1	78	44	72	65	23.9	23.6	26.5	24.7	20.4	20.1	22	20.9

## Sheet: 1989
						Temperature				Temperature				Relative Humidity				Pressure				Dew temperature
Year	Month	Day	Maximum	Minimum	Max-Min	1899-12-31 07:00:00	1899-12-31 13:00:00	1899-12-31 19:00:00	Average	1899-12-31 01:00:00	1899-12-31 13:00:00	1899-12-31 19:00:00	Average	1899-12-31 01:00:00	1899-12-31 13:00:00	1899-12-31 19:00:00	Average	1899-12-31 07:00:00	1899-12-31 13:00:00	1899-12-31 19:00:00	Average	1899-12-31 07:00:00	1899-12-31 13:00:00	1899-12-31 19:00:00	Average		Month	Taverage	Hraverage
1989	1	1	14.0271	12.8108	1.21631	17.372	17.5023	14.6432	13.7428	12.6844	15.4409	14.6511	12.8029	44.0716	26.2218	38.6614	30.8423	13.7033	13.9876	14.8998	12.2658	11.7208	11.8867	12.4988	10.4019		January	28.0138	59.6788
1989	1	2	15.354	14.3746	0.97937	18.1341	21.2618	17.9051	18.0512	12.7397	16.3807	15.8674	13.7783	46.0067	31.5926	44.4271	38.0296	13.9995	16.2662	17.3404	14.6708	11.9301	13.7467	14.4339	12.3448		February	29.2929	59.8571
1989	1	3	19.617	16.3992	3.21784	26	34.2	28	29	22	24.2	25.2	23.8	71	44	80	65	23.8	23.6	30.2	25.8	20.3	20.1	24.2	21.5		March	29.4677	61.5484
1989	1	4	18.9988	16.2093	2.78954	26.6	33.6	27.4	28.8	21.2	25.2	24.2	23.5	62	51	77	63	21.6	26.5	28.1	25.4	18.7	22	23	21.3		April	31.1533	56.8333
1989	1	5	20.1403	16.4376	3.70273	26.4	32.6	26.6	28	21.2	24.2	23.4	22.9	63	50	77	63	21.7	24.6	26.6	24.3	18.8	20.8	22.1	20.6		May	29.6328	65.3232
1989	1	6	21.5315	17.9215	3.60999	25.6	34.4	27.4	28.7	21.2	22.8	24.2	22.7	68	37	77	61	22.3	20.1	28.1	23.5	19.2	17.6	23	19.9		June	29.44	68.4
1989	1	7	19.6318	17.617	2.01484	27.6	32.6	27.4	28.8	19.8	23.2	24.2	22.4	49	45	77	57	17.9	22.2	28.1	22.7	15.8	19.2	23	19.3		July	28.935	63.748
1989	1	8	21.4316	17.4915	3.94014	21.2	33.2	27.4	27.3	18.8	23.6	24.2	22.2	80	45	77	67	20.1	22.8	28.1	23.6	17.6	19.6	23	20.1		August	28.414	72.3759
1989	1	9	20.6946	17.1225	3.5721	23.0828	26.9655	23.069	22.2345	18.0276	19.4828	18.5586	17.6552	63.1379	37.3793	46.7586	44.1724	19.8862	19.531	18.8	17.6034	16.831	16.3621	15.7931	14.8276		September	27.8267	77.7667
1989	1	10	21.6243	18.4851	3.13912	28.4	34.2	27.2	29.3	20.2	23.6	24.8	22.9	47	41	82	57	18.2	22.1	29.7	23.3	16.1	19.1	23.9	19.7		October	27.563	76.8922
1989	1	11	20.408	17.8502	2.55783	25.8	34.4	27.6	28.9	19.6	22.6	23.6	21.9	56	36	72	55	18.7	19.6	26.5	21.6	16.4	17.2	22	18.6		November	27.97	76.4
1989	1	12	21.1448	18.8062	2.3386	24.8	32.6	27.2	28	20.8	25.4	24	23.4	70	56	77	68	21.9	27.7	27.7	25.8	19	22.8	22.8	21.5		December	26.4117	66.5119
1989	1	13	21.8597	17.9358	3.9239	25.2	33.6	28.2	28.8	21.8	23.4	24.2	23.1	74	42	72	63	23.9	22	27.5	24.5	20.3	19	22.7	20.7
1989	1	14	21.7455	19.063	2.68252	25.6	32.6	27.2	28.1	21.2	23.4	24.2	22.9	68	46	78	64	22.3	22.7	28.2	24.4	19.2	19.5	23.1	20.6
1989	1	15	21.1374	17.8573	3.28009	26	33.4	29.4	29.5	21.6	25.6	24.2	23.8	68	54	65	62	22.9	27.7	26.7	25.8	19.7	22.7	22.2	21.5
1989	1	16	21.7883	18.0999	3.68847	23.6	36.2	31.2	30.6	20.8	27.2	24.8	24.3	78	50	60	63	22.7	30.1	27.1	26.6	19.5	24.2	22.4	22
1989	1	17	21.8526	18.5208	3.33175	25.4	34.2	29.2	29.5	21.6	24	25.4	23.7	72	43	74	63	23.3	23.1	29.9	25.4	19.9	19.8	24	21.3
1989	1	18	22.7537	17.9572	4.79651	24.6	33.6	29.2	29.1	21	24.2	25.4	23.5	73	46	74	64	22.5	24	29.9	25.5	19.4	20.4	24	21.3
1989	1	19	22.5692	18.5779	3.99131	25.4	33.8	28.4	29	21.2	23.2	24.2	22.9	69	41	71	60	22.4	21.4	27.4	23.7	19.3	18.6	22.6	20.2
1989	1	20	21.9596	18.355	3.60458	24.8	34.2	29.6	29.5	21.4	25.2	24.2	23.6	74	49	64	62	23.2	26.1	26.6	25.3	19.9	21.8	22.1	21.3
1989	1	21	21.9596	17.0654	4.89417	26.6	34.4	28.4	29.5	22.6	25.2	24.2	24	71	48	71	63	24.8	26	27.4	26	20.9	21.7	22.6	21.7
1989	1	22	20.4828	18.1141	2.36861	26.6	33.4	29.6	29.8	23.2	25.2	24.8	24.4	75	52	68	65	26.2	26.6	28.1	27	21.8	22.1	23	22.3
1989	1	23	21.6243	20.3187	1.30559	25.6	35.2	29.2	29.8	22.4	25.2	24.8	24.1	76	45	70	64	25	25.4	28.4	26.3	21.1	21.4	23.2	21.9
1989	1	24	21.2481	19.0059	2.24216	25.6	34.6	27.6	28.9	22.2	24.2	25.4	23.9	75	42	84	67	24.5	23.3	31	26.3	20.8	20	24.6	21.8
1989	1	25	21.824	18.9061	2.91795	26	34.6	28.6	29.5	22.6	25.2	24.2	24	75	47	70	64	25.2	25.8	27.3	26.1	21.2	21.6	22.5	21.8
1989	1	26	20.6076	18.3567	2.25089	26.4	35.2	27.6	29.2	21	24.2	25.2	23.5	62	40	83	62	21.3	22.9	30.5	24.9	18.5	19.7	24.3	20.8
1989	1	27	20.6968	18.1213	2.57551	26	33.6	28.4	29.1	21.2	24.2	25.2	23.5	65	46	77	63	22	24	29.9	25.3	19	20.4	24.1	21.2
1989	1	28	20.1337	18.6064	1.52725	25	33.8	29.2	29.3	20.6	24.2	25.4	23.4	67	45	74	62	21.3	23.8	29.9	25	18.5	20.3	24	21
1989	1	29	22.0166	18.9676	3.04908	24.2	31.6	28.4	28.1	19.2	24.2	21.6	21.7	63	54	55	57	18.9	25.3	21.3	21.8	16.6	21.3	18.5	18.8
1989	1	30	20.5184	18.4138	2.10464	24.4	34.2	30.4	29.9	19.8	25.2	23.4	22.8	66	49	56	57	20	26.1	24.1	23.4	17.5	21.8	20.5	20
1989	1	31	20.8395	17.6647	3.17479	24.8	34.2	31.2	30.4	19.6	25.2	24.2	23	62	49	56	56	19.4	26.1	25.6	23.7	17	21.8	21.5	20.1
1989	2	1	20.8609	18.5493	2.31153	27	34.2	28.2	29.4	21.8	24.2	23.4	23.1	64	44	67	58	22.7	23.6	25.6	23.9	19.5	20.1	21.5	20.4
1989	2	2	20.7396	17.6576	3.08205	25	34.2	28.4	29	19.2	23.2	22.6	21.7	58	39	61	53	18.4	21.1	23.6	21	16.2	18.4	20.1	18.2
1989	2	3	22.302	18.5493	3.75268	25.2	33.6	27.8	28.6	22	25.2	24.2	23.8	76	51	74	67	24.3	26.5	27.8	26.2	20.6	22	22.8	21.8
1989	2	4	20.3034	19.591	0.712452	23.8	34.2	28.2	28.6	18.6	25.2	23.2	22.3	61	49	66	58	18	26.1	25.1	23.1	15.8	21.8	21.2	19.6
1989	2	5	22.2021	18.6706	3.53151	26.2	33.8	27.2	28.6	22.2	25.2	24.8	24.1	71	50	82	68	24.1	26.4	29.7	26.7	20.5	22	23.9	22.1
1989	2	6	22.0666	19.5196	2.54697	25.4	33.6	26.2	27.9	21	23.6	24.2	22.9	68	43	85	65	21.9	22.5	28.9	24.4	19	19.4	23.5	20.6
1989	2	7	19.7551	18.0785	1.67658	27.4	34.6	27.4	29.2	23.4	24.2	25.2	24.3	72	42	84	66	26.1	23.3	30.6	26.7	21.8	20	24.4	22.1
1989	2	8	20.7539	17.1082	3.64566	26	35.2	27.2	28.9	20	24.2	23.8	22.7	58	40	75	58	19.4	22.9	27.2	23.2	17	19.7	22.5	19.7
1989	2	9	21.0749	16.9941	4.08086	27.8	34.2	27	29	19.6	21.8	23.4	21.6	47	33	74	51	17.4	17.9	26.4	20.6	15.3	15.8	22	17.7
1989	2	10	20.3034	16.0809	4.22256	26.8	35.2	29.2	30.1	21.2	23.2	24.6	23	61	36	69	55	21.5	20.5	27.9	23.3	18.6	17.9	22.9	19.8
1989	2	11	18.478	17.4792	0.998811	28.2	35.2	28.4	30	18.8	23.2	24.2	22.1	40	36	71	49	15.5	20.5	27.4	21.1	13.5	17.9	22.6	18
1989	2	12	19.0488	17.8966	1.1522	25.8	35.2	28.2	29.4	20.2	23.4	24.2	22.6	60	37	72	56	20	21	27.5	22.8	17.5	18.3	22.7	19.5
1989	2	13	18.3995	17.2866	1.11296	27.6	34.8	27.2	29.2	19.6	22	23.2	21.6	47	32	71	50	17.5	18	25.8	20.4	15.4	15.8	21.6	17.6
1989	2	14	17.0226	17.5149	-0.492271	26.4	35.4	27.6	29.3	18.2	24.2	23.8	22.1	45	40	73	53	15.5	22.8	27	21.7	13.5	19.6	22.3	18.5
1989	2	15	16.3402	16.7087	-0.368527	25.6	34.2	27.4	28.6	20	23.6	24.2	22.6	60	41	77	59	19.7	22.1	28.1	23.3	17.2	19.1	23	19.8
1989	2	16	17.0226	18.3282	-1.30559	26.2	35.4	27.6	29.2	19	21.4	23.2	21.2	51	28	69	49	17.2	16.2	25.5	19.6	15.1	14.2	21.4	16.9
1989	2	17	18.8716	18.0785	0.793144	25.6	34.8	28.4	29.3	24.2	26.2	25.2	25.2	89	51	77	72	29.3	28.3	29.9	29.2	23.7	23.1	24.1	23.6
1989	2	18	19.0118	18.371	0.640863	26.8	35.4	27.6	29.4	20.6	23.6	24.4	22.9	57	37	77	57	20.2	21.3	28.4	23.3	17.6	18.5	23.2	19.8
1989	2	19	20.8181	18.2069	2.61118	27.6	35.2	29.4	30.4	22.4	24.2	25.4	24	64	40	73	59	23.6	22.9	29.8	25.4	20.2	19.7	24	21.3
1989	2	20	20.3034	17.8974	2.406	27.8	36.4	29.6	30.9	23.4	25.2	24.8	24.5	69	41	68	59	25.9	24.6	28.1	26.2	21.6	20.9	23	21.8
1989	2	21	20.4805	18.9454	1.53512	27.2	35.8	28.4	30	22.4	25.2	23.6	23.7	66	43	67	59	23.9	25	25.9	25	20.4	21.1	21.7	21.1
1989	2	22	21.0678	18.1213	2.94649	24.8	35.6	27.4	28.8	21.6	23.2	24.4	23.1	76	35	78	63	23.7	20.2	28.6	24.2	20.2	17.7	23.3	20.4
1989	2	23	20.4805	19.0416	1.43893	24.8	35.6	27.4	28.8	21.6	23.4	25.6	23.5	76	36	87	66	23.7	20.7	31.6	25.3	20.2	18.1	25	21.1
1989	2	24	21.1391	20.3615	0.777646	25.8	36.4	27.6	29.4	22.6	24.2	23.6	23.5	76	36	72	61	25.3	22.1	26.5	24.6	21.3	19.1	22	20.8
1989	2	25	21.0107	19.6195	1.3912	24.2	35.2	27.6	28.7	23.4	25.2	24.4	24.3	94	45	77	72	28.2	25.4	28.4	27.4	23.1	21.4	23.2	22.6
1989	2	26	19.9084	18.3402	1.56821	26.6	35.4	29.4	30.2	23.2	25.2	24.6	24.3	75	44	68	62	26.2	25.3	27.7	26.4	21.8	21.3	22.8	22
1989	2	27	19.8692	18.1557	1.71348	25.6	33.6	29.2	29.4	23.4	25.4	24.8	24.5	83	52	70	68	27.3	27	28.4	27.6	22.5	22.4	23.2	22.7
1989	2	28	21.0464	19.3661	1.68027	26.4	35.6	28.8	29.9	22.8	25.2	24.8	24.3	74	43	72	63	25.4	25.2	28.6	26.4	21.3	21.2	23.3	22
1989	3	1	19.248	20.2776	-1.02956	27.6	34.6	29.2	30.1	22.8	25.4	23.6	23.9	67	48	63	59	24.6	26.3	25.4	25.4	20.8	21.9	21.4	21.4
1989	3	2	20.1779	20.3698	-0.19189	26.4	36.2	28.6	30	22.2	25.2	24.2	23.9	70	41	70	60	24	24.8	27.3	25.3	20.4	20.9	22.5	21.3
1989	3	3	20.1632	20.2001	-0.0369019	25.6	36.4	29.2	30.1	22.6	25.8	24.2	24.2	77	43	66	62	25.4	26.2	26.9	26.2	21.4	21.9	22.3	21.8
1989	3	4	22.2235	22.2592	-0.0356718	27.6	36.2	29.2	30.6	22.8	25.8	24.2	24.3	67	44	66	59	24.6	26.3	26.9	25.9	20.8	21.9	22.3	21.7
1989	3	5	20.8966	22.2518	-1.35528	27.4	36.4	28.4	30.1	22.8	25.2	23.6	23.9	68	41	67	58	24.7	24.6	25.9	25.1	20.9	20.9	21.7	21.1
1989	3	6	20.3625	21.791	-1.42852	25.8	36	29.6	30.3	21.6	25.4	23.4	23.5	69	43	60	57	23	25.4	24.7	24.4	19.7	21.4	20.9	20.7
1989	3	7	22.1344	22.1707	-0.0362869	27.6	36.2	28.2	30.1	21.4	25.8	23.8	23.7	58	44	69	57	21.4	26.3	26.6	24.8	18.6	21.9	22.1	20.9
1989	3	8	22.1237	21.9861	0.137521	25.4	31.4	28.4	28.4	21.6	24.2	23.6	23.1	72	55	67	65	23.3	25.4	25.9	24.9	19.9	21.4	21.7	21
1989	3	9	21.0036	20.9824	0.0211571	26.4	31.4	27.6	28.3	22.6	25.2	23.8	23.9	72	61	73	69	24.9	27.9	27	26.6	21	22.9	22.3	22.1
1989	3	10	21.9025	22.0968	-0.19435	24.8	32.4	27.4	28	22.4	25.4	23.6	23.8	81	57	73	71	25.5	27.8	26.6	26.6	21.4	22.8	22.1	22.1
1989	3	11	21.7741	22.0083	-0.234204	25.2	31.6	27.4	27.9	23.2	25	23.8	24	85	59	74	73	27.1	27.3	27.1	27.2	22.4	22.5	22.4	22.5
1989	3	12	21.4326	21.8681	-0.435442	24.6	31.4	28.4	28.2	22.6	26.2	24.2	24.3	84	67	71	74	26.1	30.6	27.4	28	21.8	24.4	22.6	22.9
1989	3	13	23.0932	20.9195	2.17365	26.4	32.6	29.2	29.4	21.2	25.8	23.8	23.6	63	58	64	62	21.7	28.7	25.9	25.4	18.8	23.4	21.7	21.3
1989	3	14	22.4083	22.0266	0.381744	24.6	34.2	28.4	28.9	21.4	26.2	24.8	24.1	76	53	75	68	23.4	28.7	28.9	27	20	23.4	23.5	22.3
1989	3	15	23.5042	21.8357	1.66843	26.2	32.8	28.8	29.1	21.4	26.6	23.4	23.8	66	62	64	64	22.3	30.7	25.2	26.1	19.2	24.5	21.2	21.7
1989	3	16	23.3864	21.9123	1.47411	25.6	34.6	27.4	28.8	20.6	24.6	22.8	22.7	64	44	68	59	20.9	24.3	24.7	23.3	18.2	20.6	20.9	19.9
1989	3	17	21.1189	21.5692	-0.450203	25	34.6	28.6	29.2	21.6	25.2	23.8	23.5	74	47	67	63	23.5	25.8	26.3	25.2	20.1	21.6	21.9	21.2
1989	3	18	20.4685	20.9806	-0.512139	25.6	35.2	27.6	29	20.5	26.6	23.4	23.5	63	51	70	62	20.7	29.1	26	25.3	18.1	23.6	21.7	21.1
1989	3	19	21.8312	20.8432	0.987952	25	35.4	28.6	29.4	21.6	25.8	24.2	23.9	74	47	70	64	23.5	26.9	27.3	25.9	20.1	22.3	22.5	21.6
1989	3	20	19.5339	22.0083	-2.47439	27.6	34.2	27.6	29.3	22.6	25.2	23.8	23.9	65	49	73	62	24.1	26.1	27	25.7	20.5	21.8	22.3	21.5
1989	3	21	21.4174	22.0378	-0.620444	25.4	33.2	27.8	28.5	22.8	24	23.4	23.4	80	47	69	65	26	23.7	25.9	25.2	21.7	20.3	21.6	21.2
1989	3	22	21.214	20.2222	0.9918	25.8	35.2	28.2	29.4	19.4	25.2	23.8	22.8	55	45	69	56	18.3	25.4	26.6	23.4	16.1	21.4	22.1	19.8
1989	3	23	21.4958	21.9492	-0.453401	26.6	34.6	29.2	29.9	21.2	25.2	24	23.5	62	47	65	58	21.6	25.8	26.4	24.6	18.7	21.6	22	20.8
1989	3	24	21.9382	21.2038	0.734347	25.6	34.2	27.6	28.8	21.4	26.2	23.8	23.8	69	53	73	65	22.7	28.7	27	26.1	19.5	23.4	22.3	21.7
1989	3	25	20.7681	22.2076	-1.43942	26.4	35.6	29.4	30.2	21.2	26.2	23.8	23.7	63	48	63	58	21.7	27.8	25.8	25.1	18.8	22.8	21.6	21.1
1989	3	26	21.981	21.9961	-0.0150916	25.6	36.2	31.6	31.3	19	25.6	23.2	22.6	54	43	49	49	17.6	25.8	22.9	22.1	15.5	21.6	19.6	18.9
1989	3	27	21.8026	22.5323	-0.729673	26	36.4	31.4	31.3	21	25.8	23.6	23.5	64	43	52	53	21.5	26.2	24	23.9	18.7	21.9	20.4	20.3
1989	3	28	21.5802	22.2518	-0.671614	25.6	36.4	29.8	30.4	21.4	25.2	24	23.5	69	41	62	57	22.7	24.6	26	24.4	19.5	20.9	21.7	20.7
1989	3	29	22.0378	22.1854	-0.147608	24.8	35.8	29.8	30	20.6	26.2	24.8	23.9	69	47	67	61	21.5	27.6	28	25.7	18.6	22.7	22.9	21.4
1989	3	30	22.1237	21.3736	0.750092	24.6	35.2	28.4	29.1	20.2	24.8	23.6	22.9	67	43	67	59	20.8	24.4	25.9	23.7	18.1	20.7	21.7	20.2
1989	3	31	19.4384	22.3994	-2.96106	25	35.2	28.6	29.4	21	24.2	23.8	23	70	40	67	59	22.2	22.9	26.3	23.8	19.2	19.7	21.9	20.3
1989	4	1	21.4252	21.4548	-0.0295215	26.6	35.2	25.4	28.1	21.8	25.2	23.8	23.6	66	45	88	66	22.9	25.4	28.4	25.6	19.7	21.4	23.2	21.4
1989	4	2	21.9524	20.7241	1.22834	25.8	35.4	29.8	30.2	20.4	25.8	23.6	23.3	61	47	60	56	20.4	26.9	25	24.1	17.8	22.3	21.1	20.4
1989	4	3	21.4673	19.4768	1.99049	26.8	36.2	28.4	30	20.8	25.2	24	23.3	58	41	70	56	20.6	24.8	26.9	24.1	18	20.9	22.3	20.4
1989	4	4	22.1023	20.5617	1.54053	27.2	36.8	29.6	30.8	22.6	25.8	23.4	23.9	68	42	60	56	24.4	25.9	24.7	25	20.7	21.7	20.9	21.1
1989	4	5	21.6024	20.2271	1.37522	26.8	36.4	29.6	30.6	22.8	26.4	23.4	24.2	71	46	60	59	25.1	27.8	24.7	25.8	21.2	22.8	20.9	21.6
1989	4	6	22.5544	21.4998	1.05463	27	35.2	29.4	30.3	22.4	26.2	23.8	24.1	67	49	63	60	24	28	25.8	25.9	20.5	23	21.6	21.7
1989	4	7	21.3514	20.7287	0.622751	27.6	36.4	31.2	31.6	22.4	25.2	23.4	23.7	64	41	52	52	23.6	24.6	23.6	24	20.2	20.9	20.2	20.4
1989	4	8	21.9426	22.643	-0.700372	27.4	37.4	31.4	31.9	22.2	26.2	24.2	24.2	64	41	55	54	23.3	26.6	25.4	25.1	20	22.1	21.4	21.1
1989	4	9	21.4695	20.5396	0.929927	26.6	36.2	32.6	32	22.8	25.2	23.8	23.9	72	41	48	54	25.2	24.8	23.6	24.5	21.2	20.9	20.2	20.8
1989	4	10	21.5064	20.4436	1.06277	25.4	36.8	31.4	31.3	21.8	26.2	23.4	23.8	73	44	51	56	23.7	27	23.5	24.7	20.2	22.3	20.1	20.9
1989	4	11	23.0725	20.5839	2.48866	27	36.8	29.6	30.8	22.2	26.4	24.8	24.5	66	44	68	59	23.6	27.5	28.1	26.4	20.1	22.7	23	21.9
1989	4	12	21.9738	20.9455	1.02833	27.4	36.6	31.4	31.7	23.2	25.4	24	24.2	70	41	54	55	25.6	25	24.9	25.2	21.5	21.1	21	21.2
1989	4	13	24.5636	21.5581	3.00554	27.8	36.4	29.6	30.9	22.4	26.2	24.8	24.5	63	45	68	59	23.5	27.2	28.1	26.3	20.1	22.5	23	21.9
1989	4	14	24.4709	21.2998	3.1711	27	36.8	31.4	31.6	22.2	25.2	23.8	23.7	66	39	53	53	23.6	24.4	24.4	24.1	20.1	20.7	20.7	20.5
1989	4	15	24.214	21.3293	2.88474	27.6	37.4	32.6	32.5	22.4	26.2	24.2	24.3	64	41	50	52	23.6	26.6	24.6	25	20.2	22.1	20.8	21
1989	4	16	23.0083	21.141	1.86736	26	35.6	31.2	31	22.6	26.8	24.6	24.7	75	51	58	61	25.2	29.4	26.5	27	21.2	23.8	22.1	22.3
1989	4	17	24.3496	21.0415	3.30813	27.2	36.2	29.8	30.8	23.2	25.4	24.2	24.3	71	42	63	59	25.8	25.3	26.5	25.8	21.6	21.3	22	21.6
1989	4	18	24.2497	20.3034	3.94629	26.6	36.8	33.6	32.6	20.4	25.4	23.8	23.2	57	40	44	47	19.9	24.9	23	22.6	17.4	21	19.7	19.4
1989	4	19	25.1272	21.0646	4.06262	26.4	36.8	32.4	32	20.6	24.4	23.6	22.9	59	36	48	48	20.4	22.3	23.3	22	17.8	19.3	19.9	19
1989	4	20	23.9501	21.2631	2.68694	26.2	36.2	32.6	31.9	22.8	25.6	25.2	24.5	75	43	55	58	25.5	25.8	27.1	26.1	21.4	21.6	22.4	21.8
1989	4	21	21.1463	20.4615	0.684797	26	36.4	29.6	30.4	23.8	26.2	24.2	24.7	83	45	64	64	28	27.2	26.6	27.3	23	22.5	22.1	22.5
1989	4	22	23.7931	21.3013	2.49181	25.8	36.8	31.6	31.5	24.6	26.2	23.2	24.7	91	44	49	61	30.1	27	22.9	26.7	24.2	22.3	19.6	22.1
1989	4	23	23.3663	21.325	2.04128	27.6	36.8	31.8	32	24.4	26.2	23.4	24.7	77	44	49	57	28.4	27	23.2	26.2	23.2	22.3	19.9	21.8
1989	4	24	23.7788	19.5453	4.23356	27.8	36.4	32.6	32.3	24.2	26	23.4	24.5	74	44	46	55	27.8	26.7	22.7	25.7	22.8	22.2	19.5	21.5
1989	4	25	23.2482	21.2784	1.9698	26.8	35.6	31.6	31.4	22.4	25.8	24.8	24.3	69	46	58	57	24.2	26.7	26.8	25.9	20.5	22.2	22.2	21.6
1989	4	26	23.7574	21.1333	2.62411	27.2	37.4	31.8	32	22.4	26.2	24.2	24.3	66	41	54	54	23.9	26.6	25.2	25.2	20.4	22.1	21.2	21.2
1989	4	27	23.5791	20.3622	3.21687	27.4	34.6	29.6	30.3	23.2	25.2	24.2	24.2	70	47	64	60	25.6	25.8	26.6	26	21.5	21.6	22.1	21.7
1989	4	28	23.4649	20.9898	2.47513	25.8	35.2	29.2	29.9	22.2	24.2	23.8	23.4	73	40	64	59	24.4	22.9	25.9	24.4	20.7	19.7	21.7	20.7
1989	4	29	23.843	20.5543	3.2887	26.2	36.6	31.2	31.3	21.8	26.4	24.8	24.3	68	45	60	58	23.2	27.7	27.1	26	19.9	22.7	22.4	21.7
1989	4	30	22.5375	19.6244	2.91303	27.4	35.2	30.4	30.9	23.2	26.2	24.2	24.5	70	49	60	60	25.6	28	26.1	26.6	21.5	23	21.8	22.1
1989	5	1	20.392	19.5728	0.819222	26.6	35.6	30.6	30.9	22.8	26.4	25.8	25	72	49	68	63	25.2	28.3	30	27.9	21.2	23.1	24.1	22.8
1989	5	2	20.3477	20.393	-0.045309	26	35.2	31.2	30.9	23.2	26.4	24.2	24.6	79	50	56	62	26.6	28.6	25.6	26.9	22.1	23.3	21.5	22.3
1989	5	3	20.5256	20.3011	0.22444	24.8	36.2	31.4	31	23.4	26.2	24.8	24.8	89	46	59	64	27.8	27.4	26.9	27.4	22.9	22.6	22.3	22.6
1989	5	4	19.3341	19.4325	-0.098405	26.4	34.8	32.4	31.5	21.8	24.4	23.6	23.3	67	43	48	53	23.1	23.7	23.3	23.3	19.8	20.2	19.9	20
1989	5	5	19.5834	18.4731	1.11036	26.6	35	32.4	31.6	22.4	24.8	24.4	23.9	70	44	52	55	24.3	24.5	25.3	24.7	20.6	20.8	21.3	20.9
1989	5	6	20.2444	19.2551	0.989225	27.4	35.2	28.4	29.9	22.4	25.2	23.2	23.6	65	45	65	58	23.8	25.4	25	24.7	20.3	21.4	21.1	20.9
1989	5	7	19.7896	19.5506	0.238971	22.8799	27.0892	23.4327	22.5101	20.6254	22.1042	21.226	19.0948	72.4851	51.0353	63.2498	54.8947	23.8288	24.8313	24.7796	21.2326	19.3092	20.0599	20.034	17.1594
1989	5	8	20.9679	20.4844	0.483533	22.0009	24.5208	25.2	20.5064	20.3182	23.8	21.4	20.0072	69.4862	48.1939	72	55.1238	23.1928	23.5877	23	22.019	18.8716	19.0893	19.7	17.8656
1989	5	9	22.1308	20.5543	1.57645	25.6	32.8	28.2	28.7	23.4	24.8	23.2	23.8	83	52	66	67	27.3	26	25.1	26.1	22.5	21.7	21.2	21.8
1989	5	10	21.0321	20.408	0.624091	27.6	34.2	28.4	29.6	24.6	25.6	23.8	24.7	78	50	68	66	28.9	27.1	26.4	27.5	23.5	22.4	22	22.6
1989	5	11	21.5743	21.1791	0.395181	25	33.4	30.6	29.9	23.2	26.8	26.2	25.4	86	60	71	72	27.2	30.9	31.1	29.7	22.5	24.6	24.7	23.9
1989	5	12	22.7301	21.141	1.58912	26.2	34.2	30	30.1	23.4	26.8	26	25.4	79	56	73	70	26.9	30.3	31	29.4	22.3	24.3	24.6	23.7
1989	5	13	21.8385	20.5454	1.29309	24.6	31.4	27.8	27.9	23.8	25.6	24.2	24.5	94	63	74	77	28.9	29	27.8	28.6	23.5	23.5	22.8	23.3
1989	5	14	22.4875	19.189	3.29854	24.4	32.4	29.4	28.9	23.8	26.8	25.6	25.4	95	65	74	78	29.1	31.5	30.3	30.3	23.6	24.9	24.3	24.3
1989	5	15	21.2461	20.4215	0.824634	24.2	32	29.8	29	22.4	25.4	24.8	24.2	86	59	67	71	25.9	28.1	28	27.3	21.7	23	22.9	22.5
1989	5	16	22.3234	20.6097	1.71372	23.8	33.6	30.4	29.5	23.2	26.8	26	25.3	95	59	71	75	28	30.7	30.7	29.8	23	24.5	24.5	24
1989	5	17	22.0166	19.5949	2.42175	27.6	34.8	31.4	31.3	23	25.8	24.8	24.5	68	49	59	58	25	27.2	26.9	26.4	21.1	22.5	22.3	22
1989	5	18	22.2093	19.8311	2.3782	25.6	34.2	30.6	30.3	23.8	27.2	26.4	25.8	86	58	72	72	28.3	31.4	31.6	30.4	23.1	24.9	25	24.3
1989	5	19	22.088	21.5212	0.566813	27	33.6	29.2	29.8	23.4	26.4	25.2	25	74	57	73	68	26.4	29.6	29.4	28.5	22	23.9	23.8	23.2
1989	5	20	21.9168	20.324	1.59274	27.2	35.2	29.8	30.5	23.4	25.2	24.2	24.3	73	45	63	60	26.3	25.4	26.5	26.1	21.9	21.4	22	21.8
1989	5	21	21.0488	19.2775	1.77129	26.4	36.2	31.4	31.4	23.8	26.2	25.4	25.1	81	46	62	63	27.7	27.4	28.5	27.9	22.8	22.6	23.2	22.9
1989	5	22	21.4769	21.057	0.419918	27.2	36.2	32.4	32.1	24.2	26.2	25.4	25.3	78	46	57	60	28.2	27.4	27.8	27.8	23.1	22.6	22.8	22.8
1989	5	23	21.717	20.9676	0.749354	26.2	35.8	30.4	30.7	24.4	26.4	25.2	25.3	86	48	66	67	29.4	28.2	28.6	28.7	23.7	23.1	23.3	23.4
1989	5	24	21.071	21.2924	-0.221411	26.2	35.2	29.4	30	23.6	26.2	24.2	24.7	81	49	65	65	27.4	28	26.7	27.4	22.6	23	22.2	22.6
1989	5	25	21.3145	21.2702	0.0442823	24.8	32	27.4	27.9	23.8	26.4	24.2	24.8	92	65	77	78	28.8	30.7	28.1	29.2	23.4	24.5	23	23.6
1989	5	26	22.0166	21.1374	0.879249	25	35.2	29.4	29.8	23.8	27.4	25.2	25.5	91	55	71	72	28.7	31.3	29.3	29.8	23.3	24.8	23.7	23.9
1989	5	27	21.2038	21.2223	-0.0184509	26.8	35.2	29.6	30.3	23.4	26.2	24.8	24.8	75	49	68	64	26.5	28	28.1	27.6	22.1	23	23	22.7
1989	5	28	21.3293	20.9348	0.394468	24.8	36.2	29.8	30.1	23.6	26.8	24.2	24.9	91	48	63	67	28.3	29	26.5	27.9	23.1	23.5	22	22.9
1989	5	29	21.3514	20.9898	0.361638	26.2	36.2	30.4	30.8	23.8	27.4	24.2	25.1	82	51	60	64	27.9	30.7	26.1	28.2	22.9	24.5	21.8	23
1989	5	30	22.1237	20.973	1.15067	25	35.2	31.4	30.8	23.4	25.2	24.2	24.3	88	45	55	63	27.7	25.4	25.4	26.2	22.8	21.4	21.4	21.8
1989	5	31	20.8966	20.9806	-0.0840769	26.8	36.4	29.2	30.4	23.6	26.2	24.6	24.8	77	45	69	63	27	27.2	27.9	27.4	22.4	22.5	22.9	22.6
1989	6	1	22.2138	20.8569	1.35685	27.2	36.2	29.8	30.8	24.2	26.2	25.2	25.2	78	46	69	64	28.2	27.4	29	28.2	23.1	22.6	23.5	23.1
1989	6	2	20.8751	19.6687	1.20645	26.8	34.2	27.4	29	24.6	25.2	23.8	24.5	84	49	74	69	29.5	26.1	27.1	27.5	23.8	21.8	22.4	22.7
1989	6	3	21.331	19.8089	1.5221	24.2	28.4	28.4	27.4	23	25	23.8	23.9	90	76	68	78	27.3	29.4	26.4	27.7	22.5	23.8	22	22.8
1989	6	4	21.4759	20.0156	1.46028	25.4	34.2	29.6	29.7	23.6	25.2	24	24.3	86	49	63	66	27.9	26.1	26.1	26.7	22.9	21.8	21.8	22.2
1989	6	5	21.0414	19.6751	1.36631	27.6	31	27.4	28.4	23.4	26.8	24	24.7	70	72	76	73	26	32.4	27.6	28.7	21.7	25.4	22.7	23.3
1989	6	6	21.5517	19.362	2.18969	25.6	32.8	28.2	28.7	23.8	26.2	24	24.7	86	60	71	72	28.3	29.6	27	28.3	23.1	23.9	22.4	23.1
1989	6	7	20.8395	19.3735	1.46599	24.2	33.2	27.8	28.3	23.2	26.2	24.6	24.7	92	58	77	76	27.8	29.4	28.8	28.6	22.8	23.7	23.4	23.3
1989	6	8	21.6621	17.6539	4.00821	25.4	32.6	28.2	28.6	22.8	26.2	24.8	24.6	80	61	76	72	26	29.8	29	28.3	21.7	24	23.6	23.1
1989	6	9	20.5172	18.7129	1.8043	27.2	35	29.2	30.2	23	27.4	25.2	25.2	70	56	73	66	25.3	31.5	29.4	28.7	21.3	24.9	23.8	23.3
1989	6	10	21.6069	18.5247	3.08215	26	35.2	31.2	30.9	24.8	27.8	25.2	25.9	91	57	62	70	30.5	32.4	28.1	30.3	24.4	25.4	23	24.3
1989	6	11	21.2461	19.2554	1.99073	27.4	35.2	29.2	30.3	24.2	27.4	23.6	25.1	77	55	63	65	28.1	31.3	25.4	28.3	23	24.8	21.4	23.1
1989	6	12	22.459	18.5543	3.90471	26.2	34.4	31.4	30.9	23.6	25.8	24.4	24.6	81	51	56	63	27.4	27.5	25.9	26.9	22.6	22.7	21.7	22.3
1989	6	13	22.4554	20.0303	2.42507	27.4	33.4	31.4	30.9	24.2	25.6	24.8	24.9	77	54	59	63	28.1	27.7	26.9	27.5	23	22.7	22.3	22.7
1989	6	14	21.1793	20.4067	0.77257	25.2	34.6	29.2	29.5	24.6	26	25.2	25.3	95	51	73	73	30.5	27.9	29.4	29.3	24.4	22.9	23.8	23.7
1989	6	15	22.2345	20.0525	2.182	27.4	35.2	29.2	30.3	22.8	26.4	24.2	24.5	68	50	66	61	24.7	28.6	26.9	26.7	20.9	23.3	22.3	22.2
1989	6	16	20.8252	19.2775	1.54766	27.4	35.6	31.2	31.4	23	24.8	23.6	23.8	69	42	53	55	25.2	24.1	24.1	24.5	21.2	20.5	20.5	20.7
1989	6	17	22.4019	19.0032	3.39871	27.4	35.2	29.8	30.5	22.6	26.4	25.2	24.7	66	50	69	62	24.2	28.6	29	27.3	20.6	23.3	23.5	22.5
1989	6	18	21.7793	20.3292	1.45006	28.2	35.2	28.4	30	23.6	26.2	25	24.9	68	49	76	65	26.1	28	29.4	27.8	21.8	23	23.8	22.8
1989	6	19	21.531	20.3164	1.21464	25.8	34.6	29.2	29.7	22.6	26	24.2	24.3	76	51	66	64	25.3	27.9	26.9	26.7	21.3	22.9	22.3	22.2
1989	6	20	21.809	19.2554	2.55361	25.4	35.2	29.2	29.8	23.6	26.2	25.4	25.1	86	49	74	70	27.9	28	29.9	28.6	22.9	23	24	23.3
1989	6	21	22.1379	20.4363	1.70167	26.8	33.2	28.2	29.1	22.8	26.2	24.2	24.4	71	58	72	67	25.1	29.4	27.5	27.3	21.2	23.7	22.7	22.5
1989	6	22	22.5874	19.4916	3.09582	27.4	34.6	27.8	29.4	24.2	25.2	24.8	24.7	77	47	78	67	28.1	25.8	29.3	27.7	23	21.6	23.7	22.8
1989	6	23	21.9172	18.5395	3.37774	23.8	31.2	25.4	26.5	22.8	25.2	24.2	24.1	92	62	91	81	27.1	28.1	29.4	28.2	22.4	23	23.8	23.1
1989	6	24	20.5543	19.1521	1.40227	25.6	34.2	28.2	29.1	24.2	26.2	23.4	24.6	89	53	67	70	29.3	28.7	25.6	27.9	23.7	23.4	21.5	22.8
1989	6	25	22.1593	21.285	0.874329	24.8	35.2	28.2	29.1	23.6	26.2	24	24.6	91	49	71	70	28.3	28	27	27.8	23.1	23	22.4	22.8
1989	6	26	21.2747	20.082	1.19267	25.6	35.2	29.2	29.8	24.2	25.2	23.6	24.3	89	45	63	66	29.3	25.4	25.4	26.7	23.7	21.4	21.4	22.1
1989	6	27	22.0166	20.7363	1.28033	23.8	34.2	28	28.5	23.2	26.2	24.2	24.5	95	53	73	74	28	28.7	27.7	28.1	23	23.4	22.8	23
1989	6	28	21.9345	20.179	1.75551	24.8	35.2	29	29.5	23.4	26.4	25.2	25	89	50	74	71	27.8	28.6	29.5	28.6	22.9	23.3	23.8	23.3
1989	6	29	22.7301	19.0643	3.66581	24.6	33.6	28.4	28.8	21.8	26	24.2	24	78	55	71	68	24.3	28.6	27.4	26.7	20.6	23.3	22.6	22.2
1989	6	30	21.2033	19.2849	1.91841	25.2	32.6	27.4	28.1	22.4	25.2	24.6	24.1	79	55	80	71	25.2	27.1	29.1	27.1	21.2	22.4	23.6	22.4
1989	7	1	23.8414	19.8532	3.98817	22.83	24.7705	23.691	21.5544	20.1474	21.3032	20.3329	19.1742	72.1998	44.8751	56.9765	50.4449	23.6433	22.5731	22.8275	20.0008	19.4197	18.2747	18.3956	16.27
1989	7	2	24.3172	21.1817	3.13556	22.9382	27.6813	23.0797	22.857	20.0968	22.3662	21.5529	21.2038	70.4088	47.4435	56.5755	55.1314	23.5397	24.6457	23.1046	22.4105	19.3255	19.962	18.635	18.1594
1989	7	3	24.2621	20.5273	3.73479	22.9798	26.6825	22.8718	21.916	20.0404	21.0562	20.547	19.2554	70.3448	43.7656	51.4043	46.5333	23.2901	22.8607	21.0304	19.0192	19.2057	18.6465	16.8568	15.4545
1989	7	4	22.302	21.0857	1.21629	22.953	26.8941	21.7136	22.0571	20.1263	20.66	19.7438	17.9343	67.4197	46.7254	60.3918	56.0781	23.6762	22.8206	22.9504	21.7899	19.3698	18.5375	18.6405	17.7244
1989	7	5	23.7111	20.721	2.99002	27.8	35.2	28.4	30	23.6	25.2	24	24.3	71	45	70	62	26.3	25.4	26.9	26.2	21.9	21.4	22.3	21.9
1989	7	6	22.0747	20.082	1.9927	25.6	33	31.4	30.4	23.4	26.2	24.8	24.8	83	59	59	67	27.3	29.5	26.9	27.9	22.5	23.8	22.3	22.9
1989	7	7	22.178	20.916	1.26204	27.8	35.6	29	30.3	22.8	26	24.2	24.3	65	47	67	60	24.4	27.2	27	26.2	20.7	22.5	22.4	21.9
1989	7	8	20.82	20.3625	0.457583	25.2	31.6	27.8	28.1	24	24.8	23.6	24.1	91	58	71	73	29	26.8	26.3	27.4	23.6	22.2	21.9	22.6
1989	7	9	24.8054	20.2149	4.59059	26	34.2	29.6	29.9	24	26	25.8	25.3	85	52	74	70	28.5	28.2	30.7	29.1	23.2	23.1	24.5	23.6
1989	7	10	25.204	20.8585	4.34551	25.2	32.6	30.2	29.5	23	25.4	24.4	24.3	83	56	62	67	26.6	27.7	26.7	27	22.1	22.8	22.2	22.4
1989	7	11	25.4554	19.9713	5.48411	26	34.4	29	29.6	22.4	25	24.2	23.9	74	47	67	63	24.7	25.4	27	25.7	20.9	21.4	22.4	21.5
1989	7	12	23.787	20.0415	3.74541	27.2	36.8	28.6	30.3	23.2	24.4	23.8	23.8	71	36	67	58	25.8	22.3	26.3	24.8	21.6	19.3	21.9	20.9
1989	7	13	23.9567	20.8737	3.08296	26.8	36.4	29.6	30.6	23.4	25.2	24	24.2	75	41	63	60	26.5	24.6	26.1	25.8	22.1	20.9	21.8	21.6
1989	7	14	24.4138	18.414	5.99975	26.8	36.8	33.4	32.6	24.2	26.6	25.2	25.3	81	45	52	59	28.5	28.1	26.6	27.7	23.2	23	22.1	22.8
1989	7	15	20.5322	18.3181	2.21411	29.2	38.4	32.4	33.1	22.6	23.2	22.8	22.9	57	27	44	43	23	18.4	21.4	20.9	19.8	16.2	18.6	18.2
1989	7	16	23.4401	19.6674	3.77264	30.2	37.4	30	31.9	23.4	24.4	22.6	23.5	57	34	53	48	24.3	21.9	22.5	22.9	20.6	19	19.4	19.7
1989	7	17	24.429	20.7167	3.71233	26.6	37.8	30.2	31.2	24.2	25.2	24	24.5	82	36	60	59	28.6	23.7	25.7	26	23.3	20.2	21.6	21.7
1989	7	18	24.6357	20.8274	3.80827	27.4	36.2	31.4	31.6	23.6	25.4	24.2	24.4	73	42	55	57	26.6	25.3	25.4	25.8	22.1	21.3	21.4	21.6
1989	7	19	25.6552	20.7592	4.89596	27.4	35.2	28.4	29.9	23.8	25.8	24	24.5	74	47	70	64	27.1	27	26.9	27	22.4	22.3	22.3	22.4
1989	7	20	25.4911	20.1853	5.30575	23.6	36.2	27.6	28.8	22.4	26.4	24.2	24.3	90	47	76	71	26.3	27.9	27.9	27.4	21.9	22.9	22.9	22.6
1989	7	21	23.381	19.8888	3.49219	26.6	36.8	31	31.4	23.2	26.2	24.6	24.7	75	44	59	59	26.2	27	26.7	26.6	21.8	22.3	22.2	22.1
1989	7	22	24.1707	19.0032	5.16754	26.4	39.4	29.2	31.1	23.8	26.8	24.6	25.1	81	38	69	62	27.7	26.9	27.9	27.5	22.8	22.3	22.9	22.7
1989	7	23	25.1228	19.7942	5.32863	26.2	35.8	27.8	29.4	24.4	25.2	23.6	24.4	86	43	71	67	29.4	25	26.3	26.9	23.7	21.1	21.9	22.3
1989	7	24	24.0453	19.2333	4.81201	23.8	31.4	29.6	28.6	22.6	26.2	26	24.9	90	67	75	77	26.6	30.6	31.2	29.5	22.1	24.4	24.8	23.8
1989	7	25	23.6984	19.3071	4.39132	24.6	31.4	27.4	27.7	24.2	26.8	23.2	24.7	97	70	70	79	29.9	32.2	25.6	29.2	24.1	25.3	21.5	23.6
1989	7	26	25.5161	20.2222	5.29382	24.6	31.6	27.2	27.7	23.8	25.8	26.2	25.3	94	63	92	83	28.9	29.4	33.3	30.5	23.5	23.7	25.9	24.4
1989	7	27	24.157	20.3551	3.80188	24.4	31.6	29.4	28.7	23.6	25.4	25.8	24.9	94	61	75	77	28.6	28.3	30.8	29.2	23.3	23.1	24.5	23.7
1989	7	28	22.8865	19.3513	3.5352	24.6	32.4	27.4	28	23.8	26.2	25	25	94	62	82	79	28.9	29.9	30.1	29.6	23.5	24	24.1	23.9
1989	7	29	22.4804	18.7019	3.77851	26.6	33.8	29.6	29.9	23.8	25.2	26.2	25.1	79	50	77	69	27.6	26.4	31.7	28.6	22.7	22	25	23.2
1989	7	30	21.8902	18.3624	3.52782	27.6	32.4	29	29.5	23.8	24.4	25.4	24.5	73	52	75	67	27	25.3	30	27.4	22.3	21.3	24.1	22.6
1989	7	31	19.2551	19.0857	0.169494	24.8	33.8	28.2	28.8	22	25.2	24.6	23.9	79	50	75	68	24.6	26.4	28.5	26.5	20.8	22	23.3	22
1989	8	1	22.0157	18.414	3.60162	25.6	34.2	28.4	29.1	22.6	25.2	24.2	24	77	49	71	66	25.4	26.1	27.4	26.3	21.4	21.8	22.6	21.9
1989	8	2	21.7943	17.7787	4.01553	25.2	34.8	24.6	27.3	23.8	25.4	23.6	24.3	89	47	92	76	28.5	26.2	28.5	27.7	23.3	21.9	23.2	22.8
1989	8	3	22.0009	18.4878	3.51306	23.8	32.6	28.2	28.2	23.2	26.4	25.2	24.9	95	62	79	78	28	30.3	30.1	29.5	23	24.3	24.1	23.8
1989	8	4	20.7536	18.1405	2.61316	24.6	35	29.6	29.7	23	26.4	25.4	24.9	87	51	72	70	27	28.7	29.6	28.5	22.4	23.4	23.9	23.2
1989	8	5	21.7059	18.355	3.35095	24.8	33	27.4	28.1	23.4	26.2	25.2	24.9	89	59	84	77	27.8	29.5	30.6	29.3	22.9	23.8	24.4	23.7
1989	8	6	21.3318	17.5063	3.82558	25	35.2	27.2	28.7	23.8	25.8	24.8	24.8	91	47	82	73	28.7	27	29.7	28.5	23.3	22.3	23.9	23.2
1989	8	7	20.9307	18.171	2.75975	26.8	34.2	29	29.8	24.4	25.6	24.6	24.9	82	50	70	68	29	27.1	28	28	23.5	22.4	23	23
1989	8	8	22.2297	17.3083	4.92144	24.8	33.8	27.8	28.5	23.4	26.6	25.4	25.1	89	57	83	76	27.8	30	30.8	29.6	22.9	24.1	24.6	23.8
1989	8	9	21.8533	18.087	3.76628	26.8	35.6	29.2	30.2	23.4	27.4	25.2	25.3	75	53	73	67	26.5	31.1	29.4	29	22.1	24.7	23.8	23.5
1989	8	10	21.809	18.0412	3.76781	24.4	34.6	28.4	28.9	23	26.2	25	24.7	89	52	76	72	27.2	28.4	29.4	28.3	22.4	23.2	23.8	23.1
1989	8	11	21.8607	18.0794	3.7813	24.6	35.6	28.6	29.4	23.8	25.4	24	24.4	94	44	68	69	28.9	25.7	26.8	27.1	23.5	21.5	22.2	22.4
1989	8	12	22.5945	18.569	4.0255	24.8	35.2	27.4	28.7	23.2	25.6	24.2	24.3	87	47	77	70	27.4	26.5	28.1	27.3	22.6	22	23	22.5
1989	8	13	21.8607	18.5985	3.26213	25.2	32.6	28.6	28.8	23.8	25.2	24	24.3	89	55	68	71	28.5	27.1	26.8	27.5	23.3	22.4	22.2	22.6
1989	8	14	22.3163	17.5801	4.73623	23.8	30.6	27.2	27.2	23.2	25.6	24.2	24.3	95	67	78	80	28	29.5	28.2	28.6	23	23.8	23.1	23.3
1989	8	15	20.1103	16.5173	3.59297	26	33.6	27.2	28.5	23.8	26.8	24.4	25	83	59	80	74	28	30.7	28.7	29.1	23	24.5	23.4	23.6
1989	8	16	21.5456	17.3291	4.21649	26.4	32.8	28.6	29.1	24.6	25.8	23.4	24.6	86	57	65	70	29.7	28.6	25.3	27.9	23.9	23.3	21.3	22.8
1989	8	17	20.7168	17.9954	2.72144	25	32	28.4	28.5	23.6	24.6	22.8	23.7	89	55	62	69	28.2	26	24	26.1	23.1	21.7	20.5	21.8
1989	8	18	22.5589	15.4619	7.09697	24.4	33.6	27.2	28.1	23	26.2	24.8	24.7	89	56	82	76	27.2	29.1	29.7	28.7	22.4	23.6	23.9	23.3
1989	8	19	21.595	17.0258	4.56922	26.4	34.6	27.6	29	24	26.2	24.2	24.8	82	52	76	70	28.2	28.4	27.9	28.2	23.1	23.2	22.9	23.1
1989	8	20	21.5991	18.3993	3.19977	23.8	34.6	28.6	28.9	22.8	26.2	25.4	24.8	92	52	77	74	27.1	28.4	30.3	28.6	22.4	23.2	24.3	23.3
1989	8	21	22.566	18.355	4.211	25	34.2	27.4	28.5	24	25.4	23.8	24.4	92	49	74	72	29.2	26.6	27.1	27.6	23.6	22.1	22.4	22.7
1989	8	22	22.1633	18.1481	4.01518	25.6	35.2	29.2	29.8	24.6	26.2	25.2	25.3	92	49	73	71	30.3	28	29.4	29.2	24.2	23	23.8	23.7
1989	8	23	19.7979	15.4759	4.32197	25.4	35.6	29.8	30.1	23.8	26.4	24.8	25	88	49	67	68	28.4	28.3	28	28.2	23.2	23.1	22.9	23.1
1989	8	24	22.3448	17.986	4.35885	26.2	28.8	27.2	27.4	23	24.8	23.6	23.8	76	72	74	74	26	28.6	26.7	27.1	21.7	23.3	22.2	22.4
1989	8	25	21.8882	17.8753	4.01296	23.6	30.4	28	27.5	23.2	25.8	24.2	24.4	97	70	73	80	28.2	30.2	27.7	28.7	23	24.2	22.8	23.3
1989	8	26	21.0178	17.211	3.8068	23.8	32.4	27.4	27.8	23.4	25.6	24.2	24.4	97	58	77	77	28.5	28.3	28.1	28.3	23.2	23.1	23	23.1
1989	8	27	22.5089	18.1262	4.38271	20.6276	24.5793	22.4414	21.6345	18.0207	18.5279	18.3172	16.912	65.2759	42.6992	57.4138	51.6528	21.6724	20.7824	21.931	19.7408	17.6517	16.8228	17.5207	15.9667
1989	8	28	21.6688	18.0376	3.63115	25.4	31.6	27.4	28	24.6	26.4	23.8	24.9	94	67	74	78	30.4	31	27.1	29.5	24.3	24.6	22.4	23.8
1989	8	29	22.2485	18.3181	3.93042	25.4	32.6	28	28.5	24.6	25.8	24.2	24.9	94	58	73	75	30.4	28.7	27.7	28.9	24.3	23.4	22.8	23.5
1989	8	30	20.9929	17.9638	3.02903	22.4	33.6	28.4	28.2	21.8	25.6	24.2	23.9	95	53	71	73	25.7	27.5	27.4	26.9	21.5	22.7	22.6	22.3
1989	8	31	21.2461	18.6444	2.60178	24	31.6	29.6	28.7	23.4	25.6	26	25	95	62	75	78	28.4	28.8	31.2	29.5	23.2	23.4	24.8	23.8
1989	9	1	22.0809	18.8679	3.21292	24.4	31.6	28.2	28.1	23.4	25.4	24.6	24.5	92	61	75	76	28.1	28.3	28.5	28.3	23	23.1	23.3	23.1
1989	9	2	22.1023	18.8052	3.29706	25.4	32.6	27.6	28.3	23.4	25.8	24	24.4	85	58	74	72	27.4	28.7	27.4	27.9	22.6	23.4	22.6	22.9
1989	9	3	21.5359	18.736	2.79996	25.2	33.6	27.6	28.5	23.4	25.8	24.2	24.5	86	54	76	72	27.6	28	27.9	27.9	22.7	23	22.9	22.9
1989	9	4	20.1706	18.8273	1.34323	24.4	32.6	27.2	27.9	23.6	25.6	24.2	24.5	94	57	78	76	28.6	28.2	28.2	28.3	23.3	23.1	23.1	23.1
1989	9	5	21.6688	18.7388	2.93001	23.4	31.6	27.2	27.4	22.8	24.2	23.4	23.5	95	54	73	74	27.3	25.3	26.3	26.3	22.6	21.3	21.9	21.9
1989	9	6	21.9419	18.1004	3.84149	25.2	29.8	27.6	27.5	24.1	25.8	25.2	25	91	73	83	82	29.3	30.6	30.5	30.1	23.7	24.4	24.3	24.1
1989	9	7	21.5286	19.8237	1.70487	25.1	31.2	28.2	28.2	24.2	25	25.2	24.8	93	61	79	77	29.6	27.6	30.1	29.1	23.9	22.7	24.1	23.6
1989	9	8	21.7812	19.8606	1.92062	26.7	31.8	30.4	29.8	24.8	25.6	26.4	25.6	86	61	73	73	30	28.7	31.8	30.2	24.1	23.4	25	24.2
1989	9	9	21.0963	19.7351	1.36119	25.4	32.6	29.6	29.3	24.6	25	24.4	24.7	94	54	65	71	30.4	26.6	27.1	28	24.3	22.1	22.4	23
1989	9	10	21.8016	19.4178	2.38386	24.8	33.6	28.6	28.9	24.2	24.6	24.4	24.4	95	48	71	71	29.8	25	27.8	27.5	24	21.1	22.8	22.6
1989	9	11	22.5232	19.3926	3.13061	25.6	31.8	29.2	29	24.4	25.2	25	24.9	91	59	71	74	29.8	27.7	28.9	28.8	24	22.8	23.5	23.4
1989	9	12	21.7131	19.6216	2.09145	25.4	31.2	28.2	28.3	24.6	25	24.4	24.7	94	61	73	76	30.4	27.6	28	28.7	24.3	22.7	23	23.3
1989	9	13	19.1004	18.7166	0.38378	25.6	32.6	28.4	28.8	24.2	26.8	25.4	25.5	89	64	79	77	29.3	31.4	30.4	30.4	23.7	24.9	24.3	24.3
1989	9	14	21.5876	19.6674	1.92017	23.4	29.4	28	27.2	22.6	25.8	25.2	24.5	93	75	80	83	26.9	30.8	30.2	29.3	22.3	24.5	24.2	23.7
1989	9	15	21.8989	19.8458	2.0531	24.4	33.2	27.4	28.1	23.6	25.8	24.2	24.5	94	56	77	75	28.6	28.3	28.1	28.3	23.3	23.1	23	23.1
1989	9	16	21.2112	19.617	1.59416	25	31.6	27.4	27.9	23.8	26	25.4	25.1	91	64	85	80	28.7	29.9	31.1	29.9	23.3	24	24.7	24
1989	9	17	21.7099	19.4325	2.27734	26	32.6	27	28.1	24	26.2	25.2	25.1	85	61	87	77	28.5	29.8	30.8	29.7	23.2	24	24.6	23.9
1989	9	18	20.975	19.7425	1.23252	23.8	29	25	25.7	23.4	24.6	23.8	23.9	97	70	91	86	28.5	28	28.7	28.4	23.2	23	23.3	23.2
1989	9	19	21.3514	18.8938	2.45767	23.6	31.2	28.4	27.9	22.2	26.6	25.8	24.9	89	70	81	80	25.8	31.8	31.5	29.7	21.6	25.1	24.9	23.9
1989	9	20	21.2747	19.8237	1.45098	23.6	29.8	27.6	27.1	22.8	25.4	24.2	24.1	93	70	76	80	27.2	29.5	27.9	28.2	22.5	23.8	22.9	23.1
1989	9	21	20.4328	17.606	2.8268	24.8	27.8	26.4	26.3	24.2	26.2	23.8	24.7	95	88	81	88	29.8	32.9	27.7	30.2	24	25.7	22.8	24.1
1989	9	22	18.4583	18.9528	-0.494485	23.2	29	26.6	26.4	22.8	25.2	24.8	24.3	97	74	86	86	27.5	29.5	30.1	29	22.6	23.8	24.2	23.5
1989	9	23	18.8989	18.4382	0.460714	24.8	30.6	27.8	27.8	23.2	25.4	24.2	24.3	87	66	74	76	27.4	29	27.8	28	22.6	23.5	22.8	23
1989	9	24	19.8835	18.4993	1.38418	24.8	31.6	28.6	28.4	23.8	26.4	24.8	25	92	67	74	77	28.8	31	28.8	29.5	23.4	24.6	23.4	23.8
1989	9	25	20.3401	18.4306	1.90949	24	30.6	27.6	27.5	23.2	26.2	24.2	24.5	94	71	76	80	27.9	31.1	27.9	29	22.9	24.7	22.9	23.5
1989	9	26	20.3615	18.8716	1.48985	24.2	30.6	27.4	27.4	22.8	25.4	24.2	24.1	89	66	77	77	26.8	29	28.1	28	22.2	23.5	23	22.9
1989	9	27	19.4498	18.7665	0.683321	24.8	27.8	26.8	26.5	23.2	24.4	25	24.2	87	76	87	83	27.4	28.3	30.5	28.7	22.6	23.1	24.4	23.4
1989	9	28	20.0525	18.724	1.32847	24	30.2	27	27	23	25.6	24	24.2	92	69	78	80	27.4	29.8	27.8	28.3	22.6	24	22.9	23.1
1989	9	29	19.7204	18.6355	1.08492	23	30.8	28	27.5	22.4	25.2	24.2	23.9	95	64	73	77	26.7	28.3	27.7	27.6	22.2	23.2	22.8	22.7
1989	9	30	19.868	16.6211	3.24686	25.8	31.2	27.4	28	24	25.6	24.6	24.7	86	64	80	77	28.6	29.1	29.1	28.9	23.3	23.6	23.6	23.5
1989	10	1	18.3624	18.5606	-0.198261	25.4	31.6	26.4	27.5	24.8	25.2	23.6	24.5	95	60	79	78	30.9	27.8	27.3	28.7	24.6	22.8	22.5	23.3
1989	10	2	18.5247	18.8273	-0.302595	26.2	30.4	27.6	28	24.2	26.8	24.8	25.3	85	76	80	80	28.9	32.8	29.4	30.4	23.5	25.6	23.8	24.3
1989	10	3	19.558	19.7499	-0.19189	24.6	28.4	26.2	26.4	24	25.4	24.6	24.7	95	79	88	87	29.4	30.4	29.9	29.9	23.8	24.3	24	24
1989	10	4	21.0119	18.5985	2.41338	24.6	30.6	27	27.3	23.8	25.2	24.2	24.4	94	65	80	79	28.9	28.5	28.3	28.6	23.5	23.2	23.1	23.3
1989	10	5	21.3674	19.5432	1.82418	23.6	28.6	27	26.5	22.8	25.4	24.2	24.1	93	77	80	83	27.2	30.3	28.3	28.6	22.5	24.3	23.1	23.3
1989	10	6	20.5543	19.6687	0.885645	23.4	30.6	27.4	27.2	22.8	25.6	24.4	24.3	95	67	78	80	27.3	29.5	28.6	28.5	22.6	23.8	23.3	23.2
1989	10	7	19.4842	18.6367	0.847471	25	32.2	28.6	28.6	23.8	25	26.4	25.1	91	56	84	77	28.7	26.9	32.9	29.5	23.3	22.3	25.7	23.8
1989	10	8	19.9744	19.8754	0.0990515	26.8	30.6	27.8	28.3	24.4	25.2	25	24.9	82	65	80	76	29	28.5	29.8	29.1	23.5	23.2	24	23.6
1989	10	9	19.4916	19.4537	0.0379199	25.8	29.8	26.8	27.3	24.8	26.6	25.2	25.5	92	78	88	86	30.6	32.7	31	31.4	24.4	25.5	24.6	24.9
1989	10	10	17.8088	19.6761	-1.86724	24.4	31.8	27	27.5	23.6	25.4	25	24.7	94	60	85	80	28.6	28.2	30.3	29	23.3	23.1	24.3	23.5
1989	10	11	19.0719	18.6596	0.412283	24	32	27.4	27.7	23.6	25	24.2	24.3	97	57	77	77	28.8	27	28.1	28	23.4	22.4	23	22.9
1989	10	12	20.5617	18.9971	1.56464	23.8	31	27.6	27.5	23.4	25.2	24.2	24.3	97	63	76	78	28.5	28.2	27.9	28.2	23.2	23.1	22.9	23.1
1989	10	13	20.7758	18.6367	2.13904	24.4	31.4	28	28	23.6	25.8	24	24.5	94	64	72	77	28.6	29.5	27.2	28.4	23.3	23.8	22.5	23.2
1989	10	14	19.6908	18.7589	0.931963	22.8	32.8	28.2	28	22.4	25	23.8	23.7	97	53	69	73	26.8	26.5	26.6	26.6	22.2	22	22.1	22.1
1989	10	15	20.7167	19.2093	1.50738	25	32.6	28.2	28.5	24.2	25	24.2	24.5	94	54	72	73	29.7	26.6	27.5	27.9	23.9	22.1	22.7	22.9
1989	10	16	20.7753	19.1101	1.66518	27.2	32.8	29.2	29.6	24	25.4	25	24.8	77	55	71	68	27.7	27.5	28.9	28	22.8	22.7	23.5	23
1989	10	17	21.3246	18.4764	2.84822	25.4	33.2	28.2	28.8	23.8	25	25.2	24.7	88	52	79	73	28.4	26.2	30.1	28.2	23.2	21.9	24.1	23.1
1989	10	18	19.1299	19.5506	-0.420681	24.2	28.8	27	26.8	23.4	25.8	24.2	24.5	94	79	80	84	28.2	31.2	28.3	29.3	23.1	24.8	23.1	23.7
1989	10	19	20.9608	19.2093	1.75142	26.6	32.4	25.4	27.5	24.8	25.6	22.6	24.3	86	58	79	75	30.1	28.3	25.6	28	24.2	23.1	21.5	22.9
1989	10	20	20.3994	19.1712	1.2282	24.6	30.2	27.6	27.5	23.8	25.8	24.8	24.8	94	71	80	81	28.9	30.3	29.4	29.6	23.5	24.3	23.8	23.8
1989	10	21	20.8791	19.344	1.53512	25.4	31.6	27.8	28.1	23.4	25.2	24.8	24.5	85	60	78	74	27.4	27.8	29.3	28.2	22.6	22.8	23.7	23.1
1989	10	22	20.7758	19.6908	1.08492	24.4	32.4	28.6	28.5	23.8	25	24.6	24.5	95	55	72	74	29.1	26.8	28.3	28	23.6	22.2	23.1	23
1989	10	23	21.321	19.217	2.10407	20.4	24.1862	21.503	20.8537	17	17.3734	17.5434	16.3955	66.3793	44.0608	57.7883	52.659	20.4345	20.189	20.8359	19.3661	16.6966	16.1298	16.8371	15.6538
1989	10	24	20.8348	19.5529	1.2819	26.2	30.6	27.6	28	24.4	25.8	25.2	25.1	86	68	83	79	29.4	30	30.5	29.9	23.7	24.1	24.3	24.1
1989	10	25	21.0963	19.7351	1.36119	26.2	32.6	27.6	28.5	23.4	25.4	24.8	24.5	79	56	80	72	26.9	27.7	29.4	28	22.3	22.8	23.8	22.9
1989	10	26	21.1005	19.4002	1.70029	26.2	31.2	24.4	26.5	22.4	24.8	23.6	23.6	72	60	94	75	24.6	27.1	28.6	26.7	20.8	22.4	23.3	22.2
1989	10	27	21.1005	19.8311	1.26942	26.6	31.8	27.6	28.4	24	25.4	24.6	24.7	81	60	78	73	28.1	28.2	28.9	28.4	23	23.1	23.5	23.2
1989	10	28	20.9824	18.879	2.10341	24.4	30.6	26.6	27	23.6	25.4	24.8	24.6	94	66	86	82	28.6	29	30.1	29.2	23.3	23.5	24.2	23.7
1989	10	29	20.7462	19.4384	1.30785	24.8	31.6	27.4	27.8	23.8	26.8	25.2	25.3	92	69	84	82	28.8	32	30.6	30.5	23.4	25.2	24.4	24.3
1989	10	30	20.702	19.4916	1.21038	25.6	32	27.2	28	24	26.6	25.4	25.3	88	66	87	80	28.8	31.2	31.2	30.4	23.4	24.8	24.8	24.3
1989	10	31	20.7241	18.4611	2.26298	23.6	32.6	28.4	28.3	23.2	25.4	24.2	24.3	97	56	71	75	28.2	27.7	27.4	27.7	23	22.8	22.6	22.8
1989	11	1	20.3317	19.362	0.969629	26.1	30.6	27.2	27.8	24.8	25.6	25.4	25.3	90	67	87	81	30.4	29.5	31.2	30.4	24.3	23.8	24.8	24.3
1989	11	2	19.9576	19.4613	0.496267	25.2	31.8	28.6	28.5	24	26.4	25.2	25.2	91	66	76	77	29	30.8	29.8	29.9	23.6	24.6	24	24
1989	11	3	20.3164	19.5211	0.795299	24.2	29.2	27.6	27.2	23.6	25.8	24.6	24.7	95	76	78	83	28.7	31	28.9	29.5	23.4	24.6	23.5	23.8
1989	11	4	19.0795	18.6444	0.435188	24.2	31.6	27.2	27.6	23.4	25.4	24	24.3	94	61	77	77	28.2	28.3	27.7	28.1	23.1	23.1	22.8	23
1989	11	5	18.5369	17.4154	1.12154	25.6	33.4	28.2	28.9	23.6	26.6	25.4	25.2	85	59	80	75	27.8	30.3	30.6	29.6	22.8	24.3	24.4	23.8
1989	11	6	20.492	19.4766	1.01544	24.8	33.2	29	29	23.4	25.8	24.8	24.7	89	56	71	72	27.8	28.3	28.5	28.2	22.9	23.1	23.3	23.1
1989	11	7	19.0948	19.5911	-0.496267	26	32.6	28.4	28.8	23.6	25.4	25.2	24.7	82	56	77	72	27.5	27.7	29.9	28.4	22.7	22.8	24.1	23.2
1989	11	8	20.9381	19.5453	1.39286	25.4	29.8	27.4	27.5	23.4	25.4	24.2	24.3	85	70	77	77	27.4	29.5	28.1	28.3	22.6	23.8	23	23.1
1989	11	9	19.3587	19.1712	0.187563	24.6	30.2	27.4	27.4	23.2	25.2	24.6	24.3	89	67	80	79	27.5	28.7	29.1	28.4	22.7	23.4	23.6	23.2
1989	11	10	21.1448	19.3544	1.79038	25.2	31.4	23.4	25.9	23.6	25.6	22.4	23.9	88	63	92	81	28.1	29	26.4	27.8	23	23.5	22	22.8
1989	11	11	19.5376	19.2857	0.251951	22.6	31.6	24.2	25.7	21.8	25.8	23.6	23.7	93	63	95	84	25.6	29.4	28.7	27.9	21.5	23.7	23.4	22.9
1989	11	12	19.1483	18.7388	0.409484	23.6	30.8	27.4	27.3	23.4	25.6	24.2	24.4	98	66	77	80	28.6	29.4	28.1	28.7	23.3	23.7	23	23.4
1989	11	13	19.1864	19.2322	-0.0458092	23.4	31.8	27.4	27.5	23	25	24.6	24.2	97	58	80	78	27.8	27.2	29.1	28	22.8	22.5	23.6	23
1989	11	14	18.9574	18.2092	0.748217	22.6	31.6	28	27.5	21.6	25.4	24.2	23.7	92	61	73	75	25.1	28.3	27.7	27	21.2	23.1	22.8	22.4
1989	11	15	19.1979	19.248	-0.0501357	24.2	31.8	27.4	27.7	22.4	25.2	24	23.9	86	59	76	73	25.9	27.7	27.6	27	21.7	22.8	22.7	22.4
1989	11	16	19.558	19.5875	-0.0295215	24	32.8	27.8	28.1	22.8	26.8	25.2	24.9	90	63	81	78	26.9	31.2	30.3	29.5	22.3	24.8	24.3	23.8
1989	11	17	21.0857	19.3391	1.7466	25.2	31.8	27.6	28	23.8	26.4	24.8	25	89	66	80	78	28.5	30.8	29.4	29.6	23.3	24.6	23.8	23.9
1989	11	18	19.7499	19.3468	0.403121	25.6	32.8	27.4	28.3	23.6	26.6	25.2	25.1	85	62	84	77	27.8	30.7	30.6	29.7	22.8	24.5	24.4	23.9
1989	11	19	20.5989	19.0261	1.57278	25.8	31.6	28.2	28.5	22.6	25.4	23.2	23.7	76	61	66	68	25.3	28.3	25.1	26.2	21.3	23.1	21.2	21.9
1989	11	20	20.4844	19.0857	1.39871	26.2	33.6	27.6	28.8	21.6	24.4	23.4	23.1	67	47	70	61	22.7	24.5	26	24.4	19.6	20.7	21.7	20.7
1989	11	21	21.226	19.2704	1.95555	26.2	32.6	28.4	28.9	22.8	25.4	24.2	24.1	75	56	71	67	25.5	27.7	27.4	26.9	21.4	22.8	22.6	22.3
1989	11	22	20.0692	19.3544	0.714782	23.6	33.2	28.2	28.3	23.4	26.2	25.2	24.9	98	58	79	78	28.6	29.4	30.1	29.4	23.3	23.7	24.1	23.7
1989	11	23	20.7516	19.2475	1.50407	24.8	34.6	25.6	27.6	23.8	26.2	25.4	25.1	92	52	98	81	28.8	28.4	32.3	29.8	23.4	23.2	25.3	24
1989	11	24	20.4615	18.1176	2.34391	26.2	31.8	27.4	28.2	24.4	26.2	25.2	25.3	86	64	84	78	29.4	30.3	30.6	30.1	23.7	24.3	24.4	24.1
1989	11	25	19.6761	19.1004	0.575669	24.2	30.2	27.4	27.3	23.6	26.8	25.2	25.2	95	77	84	85	28.7	33	30.6	30.8	23.4	25.7	24.4	24.5
1989	11	26	19.4916	19.3468	0.144808	24.2	29.6	27.6	27.3	23.4	26.2	24.6	24.7	94	77	78	83	28.2	31.7	28.9	29.6	23.1	25	23.5	23.9
1989	11	27	18.5616	18.5833	-0.0216321	25.2	32.8	28.4	28.7	23.8	25.8	24.2	24.6	89	57	71	72	28.5	28.6	27.4	28.2	23.3	23.3	22.6	23.1
1989	11	28	19.3697	19.1595	0.210213	27.2	33.2	31.2	30.7	24	25.4	25	24.8	77	54	61	64	27.7	27.3	27.6	27.5	22.8	22.5	22.7	22.7
1989	11	29	20.0525	17.8885	2.16398	25.2	31.4	28.2	28.3	23.6	25.8	24.2	24.5	88	64	72	75	28.1	29.5	27.5	28.4	23	23.8	22.7	23.2
1989	11	30	18.7609	18.0672	0.693755	24.6	31.6	27.4	27.8	23.8	25.8	26.2	25.3	94	63	91	83	28.9	29.4	33.2	30.5	23.5	23.7	25.8	24.3
1989	12	1	13.9046	16.5394	-2.63479	23.8	30.6	27.6	27.4	23.6	25.8	24.2	24.5	98	68	76	81	29	30	27.9	29	23.5	24.1	22.9	23.5
1989	12	2	18.9085	18.9268	-0.0183237	23.8	28.6	26.4	26.3	23.4	25.2	25	24.5	97	76	89	87	28.5	29.8	30.7	29.7	23.2	24	24.5	23.9
1989	12	3	18.9233	17.2243	1.69901	24.2	30.6	27.4	27.4	23.4	24.6	23.8	23.9	94	61	74	76	28.2	26.9	27.1	27.4	23.1	22.3	22.4	22.6
1989	12	4	19.53	18.1114	1.41856	23.6	28.4	27	26.5	22.8	24.6	23.4	23.6	93	73	74	80	27.2	28.4	26.4	27.3	22.5	23.2	22	22.5
1989	12	5	19.093	18.5653	0.527697	23.6	30.4	27.4	27.2	22.6	25.2	24.2	24	92	66	77	78	26.7	28.6	28.1	27.8	22.2	23.3	23	22.8
1989	12	6	19.1521	18.484	0.668051	21.6	32.4	28.2	27.6	21.2	25.8	24	23.7	97	59	71	76	24.9	28.8	27	26.9	21	23.4	22.4	22.3
1989	12	7	19.782	18.484	1.29793	22.4	32.2	29.2	28.3	21.4	25.2	24.6	23.7	92	57	69	72	24.8	27.4	27.9	26.7	21	22.6	22.9	22.2
1989	12	8	18.3161	17.8261	0.489948	23.4	32.8	29	28.5	22.2	24.8	23.8	23.6	90	52	65	69	26	26	26	26	21.7	21.7	21.8	21.7
1989	12	9	17.8236	17.8809	-0.0572615	23.6	32.6	27.4	27.8	22.4	25.2	24.2	23.9	90	55	77	74	26.3	27.1	28.1	27.2	21.9	22.4	23	22.4
1989	12	10	18.4764	18.0819	0.394468	24.4	31.8	27	27.5	23.2	24.8	25	24.3	90	57	85	77	27.6	26.7	30.3	28.2	22.7	22.1	24.3	23.1
1989	12	11	18.1483	17.6595	0.488886	24.2	32.2	28.4	28.3	21.2	24.4	23.6	23.1	77	53	67	66	23.2	25.4	25.9	24.8	19.9	21.3	21.7	21
1989	12	12	18.0303	17.8885	0.141754	21.8	32.6	27.4	27.3	20.2	23.8	22.4	22.1	87	48	65	67	22.6	23.6	23.8	23.3	19.5	20.2	20.3	20
1989	12	13	18.6825	17.8974	0.785119	20.2	33.4	27.6	27.2	19.6	24.8	23.4	22.6	95	50	70	72	22.4	25.6	26	24.7	19.3	21.5	21.7	20.8
1989	12	14	17.7572	17.8088	-0.0516626	23.6	32.6	26.2	27.1	20.6	23.4	24	22.7	76	46	83	69	22.3	22.7	28.4	24.4	19.2	19.5	23.2	20.6
1989	12	15	19.1742	16.259	2.91525	20.4	33.2	27.4	27.1	18.8	25.2	24.2	22.7	86	53	77	72	20.6	26.7	28.1	25.1	18	22.2	23	21.1
1989	12	16	17.8531	14.3105	3.54258	23.8	32.6	27.4	27.8	20.6	24.2	23.6	22.8	75	50	73	66	22.1	24.6	26.6	24.5	19.1	20.8	22.1	20.7
1989	12	17	19.3218	16.9527	2.3691	26.6	32.4	26	27.8	21.6	25.4	23.4	23.5	65	57	81	67	22.5	27.8	27	25.8	19.4	22.8	22.4	21.5
1989	12	18	18.568	15.9785	2.58949	18.2	33.6	27.4	26.6	17.4	24.2	23.2	21.6	93	46	70	70	19.3	24	25.6	23	17	20.4	21.5	19.6
1989	12	19	18.6215	16.9601	1.66135	24.2	32.6	26.8	27.6	20.6	25.4	24.2	23.4	72	56	81	70	21.9	27.7	28.5	26	18.9	22.8	23.2	21.6
1989	12	20	18.4153	16.3918	2.0235	24.6	33.2	29.8	29.4	20.6	24.2	21.6	22.1	70	48	49	55	21.6	24.2	20.4	22.1	18.7	20.6	17.8	19
1989	12	21	19.2997	17.5948	1.70487	27.2	31.6	28.4	28.9	20.8	24.2	22.6	22.5	56	54	61	57	20.3	25.3	23.6	23.1	17.8	21.3	20.1	19.7
1989	12	22	17.9786	16.3623	1.6163	19.7051	25.2897	21.5103	21.3389	13.8264	17.2966	15.7103	14.3258	50.761	36.1034	46.2069	41.2366	15.3317	18.2207	17.6793	15.7598	13.0059	15.0966	14.5793	13.1165
1989	12	23	19.4178	17.0265	2.39124	22.6	32.6	27.4	27.5	20.2	24.2	23.4	22.6	81	50	72	67	22.1	24.6	26.1	24.3	19.1	20.8	21.8	20.6
1989	12	24	16.9749	16.7092	0.265694	20.0276	25.531	19.3056	19.459	14.9034	17.4621	13.9548	13.6159	55.2069	35.7241	40.9869	38.5256	16.6379	18.4517	15.9168	15.0071	14.0793	15.2621	13.0309	12.4566
1989	12	25	16.9786	16.1999	0.77863	18.2212	21.61	18.0357	17.3508	13.434	15.3603	14.6968	12.8561	50.868	31.4269	44.3401	37.3484	15.3781	16.2057	16.7444	14.3222	12.8668	13.4233	13.7194	11.843
1989	12	26	18.2295	16.8568	1.37275	24.8	34.2	27.2	28.4	22.4	24.2	23	23.2	81	44	70	65	25.5	23.6	25.3	24.8	21.4	20.1	21.3	20.9
1989	12	27	19.403	17.2775	2.12555	23.2	31.6	26.4	26.9	20.2	25.2	24.2	23.2	76	60	84	73	21.7	27.8	28.7	26.1	18.8	22.8	23.4	21.7
1989	12	28	19.6982	16.2442	3.45402	21.4	32.6	26.4	26.7	20.4	24.2	23.2	22.6	91	50	76	73	23.3	24.6	26.3	24.7	19.9	20.8	21.9	20.9
1989	12	29	18.9803	15.9047	3.07558	24.2	34.2	27.2	28.2	19.8	24.2	23.4	22.5	67	44	73	61	20.2	23.6	26.3	23.3	17.6	20.1	21.9	19.9
1989	12	30	18.3993	15.8973	2.50195	24.2	32.4	26.2	27.3	20.4	25.2	23.6	23.1	71	56	81	69	21.4	27.3	27.4	25.4	18.6	22.5	22.6	21.2
1989	12	31	14.9338	13.5282	1.40558	17	21.717	16.842	16.0154	14.0483	15.874	13.912	13.7312	47.6207	30.9631	40.1123	35.7579	14.6069	16.1593	15.2995	13.864	12.4448	13.4697	12.6758	11.5983

## Sheet: 1990
						Temperature				Temperature				Relative Humidity				Pressure				Dew temperature
Year	Month	Day	Maximum	Minimum	Max-Min	1899-12-31 07:00:00	1899-12-31 13:00:00	1899-12-31 19:00:00	Average	1899-12-31 01:00:00	1899-12-31 13:00:00	1899-12-31 19:00:00	Average	1899-12-31 01:00:00	1899-12-31 13:00:00	1899-12-31 19:00:00	Average	1899-12-31 07:00:00	1899-12-31 13:00:00	1899-12-31 19:00:00	Average	1899-12-31 07:00:00	1899-12-31 13:00:00	1899-12-31 19:00:00	Average		Month	Taverage	Hraverage
1990	1	1	14.5108	13.2525	1.25826	26.8	34.2	26.4	28.5	21.8	24.2	23.8	23.3	65	44	81	63	22.8	23.6	27.7	24.7	19.6	20.1	22.8	20.8		January	29.5226	59.0968
1990	1	2	15.8834	14.8703	1.01314	26.8	32.6	27.8	28.8	22.2	24.4	23.6	23.4	67	51	71	63	23.7	25.1	26.3	25.1	20.2	21.2	21.9	21.1		February	29.6964	60.3571
1990	1	3	20.2935	16.9647	3.3288	25.6	34.2	28.4	29.1	22.4	25.2	24.2	23.9	76	49	71	65	25	26.1	27.4	26.2	21.1	21.8	22.6	21.8		March	29.3802	63.8353
1990	1	4	19.6539	16.7682	2.88573	26.4	34.6	28.2	29.4	22.4	25.2	24.6	24.1	71	47	75	64	24.4	25.8	28.5	26.3	20.7	21.6	23.3	21.9		April	29.23	70.8333
1990	1	5	20.8348	17.0044	3.83042	27.4	32.6	27.4	28.7	21.4	24.6	23.8	23.3	59	52	74	62	21.5	25.6	27.1	24.7	18.7	21.5	22.4	20.9		May	29.1327	70.6391
1990	1	6	22.274	18.5395	3.73447	26.4	34.6	28.2	29.4	22.4	25.2	24.6	24.1	71	47	75	64	24.4	25.8	28.5	26.3	20.7	21.6	23.3	21.9		June	29.3533	70.7667
1990	1	7	20.3088	18.2244	2.08432	27.4	32.6	27.4	28.7	21.4	24.6	23.8	23.3	59	52	74	62	21.5	25.6	27.1	24.7	18.7	21.5	22.4	20.9		July	29.4419	67.7097
1990	1	8	22.1707	18.0946	4.076	24.6	34.2	26.2	27.8	20.4	24.2	23.4	22.7	69	44	79	64	21.2	23.6	26.9	23.9	18.4	20.1	22.3	20.3		August	28.788	69.7861
1990	1	9	21.4082	17.7129	3.69528	25.4	34.8	26.4	28.3	20.6	22.4	21.8	21.6	65	34	67	55	21.1	18.9	23.1	21	18.3	16.6	19.8	18.2		September	29.1133	70.6471
1990	1	10	22.3699	19.1226	3.24737	26	34.6	28.4	29.3	20.2	23.6	22.6	22.1	59	40	61	53	19.8	21.8	23.6	21.7	17.4	18.9	20.1	18.8		October	28.0968	77.1613
1990	1	11	21.1117	18.4657	2.64604	25.2	34.6	28.4	29.1	20.4	23.8	22.6	22.3	65	41	61	55	20.8	22.3	23.6	22.2	18.1	19.3	20.1	19.2		November	28.6725	70.4249
1990	1	12	21.8739	19.4547	2.41924	26.6	35.2	31.4	31.1	20.8	24.2	22.8	22.6	60	40	48	49	20.7	22.9	22.1	21.9	18.1	19.7	19.1	18.9		December	27.3975	63.5904
1990	1	13	22.6135	18.5543	4.05921	24.6	34.6	29.2	29.4	21	24.6	23.4	23	73	44	62	59	22.5	24.3	24.9	23.9	19.4	20.6	21	20.4
1990	1	14	22.4954	19.7204	2.77502	24.4	34.6	28.4	28.9	21.6	24.8	23.4	23.3	78	45	66	63	23.9	24.8	25.5	24.7	20.4	21	21.4	20.9
1990	1	15	21.8663	18.4731	3.39319	25.2	32.8	28.4	28.7	20.6	23.4	22.4	22.1	66	45	60	57	21.2	22.5	23.1	22.3	18.4	19.4	19.8	19.2
1990	1	16	22.5397	18.724	3.81565	26.8	34.6	28.4	29.5	21	22.8	21.6	21.8	60	36	55	50	21	19.9	21.3	20.7	18.3	17.5	18.5	18.1
1990	1	17	22.6061	19.1595	3.44664	27.4	35.4	29.2	30.3	21.2	24.2	23.8	23.1	58	40	64	54	21.1	22.8	25.9	23.2	18.3	19.6	21.7	19.9
1990	1	18	23.5383	18.5764	4.9619	25.6	35.2	28.6	29.5	21	24.4	23.4	22.9	66	41	65	57	21.8	23.4	25.3	23.5	18.9	20	21.3	20.1
1990	1	19	23.3474	19.2185	4.12894	25.6	35.6	28.4	29.5	21.6	24.4	23.6	23.2	71	40	67	59	23.1	23.1	25.9	24.1	19.8	19.8	21.7	20.5
1990	1	20	22.7168	18.9879	3.72887	24.4	35.4	29.2	29.6	21.4	24.6	23.8	23.3	77	41	64	61	23.5	23.8	25.9	24.4	20.1	20.3	21.7	20.7
1990	1	21	22.7168	17.6539	5.06294	26.2	35.4	29.2	30	21.6	24.2	23.6	23.1	67	40	63	56	22.7	22.8	25.4	23.6	19.6	19.6	21.4	20.2
1990	1	22	21.1891	18.7388	2.45028	26.6	35.4	29.6	30.3	22.2	24.4	23.4	23.3	68	41	60	56	23.8	23.3	24.7	23.9	20.3	19.9	20.9	20.4
1990	1	23	22.3699	21.0193	1.35061	25.8	35.4	28.6	29.6	22.4	25.6	24.2	24.1	75	46	70	63	24.8	26.3	27.3	26.1	21	21.9	22.5	21.8
1990	1	24	21.9808	19.6613	2.31947	26.2	34.2	28.4	29.3	21.8	25.2	23.6	23.5	68	49	67	61	23.2	26.1	25.9	25.1	19.9	21.8	21.7	21.1
1990	1	25	22.5766	19.558	3.01857	25.6	35.4	31.6	31.1	21.6	25.2	23.6	23.5	71	44	51	55	23.1	25.3	23.8	24.1	19.8	21.3	20.3	20.5
1990	1	26	21.3182	18.9897	2.32851	25	35.6	29.6	30	22.8	25.8	24.2	24.3	83	46	64	64	26.3	26.7	26.6	26.5	21.9	22.2	22.1	22.1
1990	1	27	21.4105	18.7462	2.66432	25.6	36.2	31.4	31.1	22.4	25.2	23.6	23.7	76	41	52	56	25	24.8	24	24.6	21.1	20.9	20.4	20.8
1990	1	28	20.8279	19.248	1.57991	25.4	35.2	29.2	29.8	22.2	25.4	24.2	23.9	76	46	66	63	24.6	25.9	26.9	25.8	20.9	21.7	22.3	21.6
1990	1	29	22.7758	19.6216	3.15422	26	35.6	29.4	30.1	22.4	26.2	24.2	24.3	74	48	65	62	24.7	27.8	26.7	26.4	20.9	22.8	22.2	22
1990	1	30	21.226	19.0488	2.17721	25.4	35.6	30.6	30.5	21.6	25.2	24.2	23.7	72	43	59	58	23.3	25.2	26	24.8	19.9	21.2	21.7	20.9
1990	1	31	21.5581	18.2738	3.28427	25.4	35.4	29.2	29.8	21.8	24.6	23.6	23.3	73	41	63	59	23.7	23.8	25.4	24.3	20.2	20.3	21.4	20.6
1990	2	1	21.5802	19.189	2.39124	26.2	35.6	29.4	30.1	22	26.2	24.2	24.1	70	48	65	61	23.6	27.8	26.7	26.1	20.2	22.8	22.2	21.7
1990	2	2	21.4548	18.2664	3.18832	25.8	36.2	29.4	30.2	21.8	25.2	24	23.7	71	41	64	59	23.5	24.8	26.3	24.8	20.1	20.9	21.9	21
1990	2	3	23.0711	19.189	3.88208	27.4	36	28.4	30	22.8	25.2	23.6	23.9	68	42	67	59	24.7	24.9	25.9	25.2	20.9	21	21.7	21.2
1990	2	4	21.0035	20.2665	0.73702	26	36.4	29.6	30.4	21.4	25	24.2	23.5	67	40	64	57	22.4	24.1	26.6	24.4	19.3	20.5	22.1	20.7
1990	2	5	22.9677	19.3144	3.65329	25.4	32.4	27.8	28.4	22.2	23.8	22.6	22.9	76	49	64	63	24.6	23.8	24	24.1	20.9	20.3	20.4	20.5
1990	2	6	22.8275	20.1927	2.63479	25.2	32.8	28.4	28.7	22.4	23.6	22.8	22.9	79	46	62	62	25.2	23	24	24.1	21.2	19.8	20.5	20.5
1990	2	7	20.4363	18.7019	1.73439	26.2	35.2	29.8	30.3	22	25.4	23.6	23.7	70	46	60	58	23.6	25.9	25	24.9	20.2	21.7	21.1	21
1990	2	8	21.4695	17.6981	3.77137	24.8	35.4	29.4	29.8	19.6	26.6	23.4	23.2	62	50	61	58	19.4	29	24.8	24.4	17	23.5	21	20.5
1990	2	9	21.8016	17.5801	4.22158	25.2	36.2	28.4	29.5	20.2	24.2	23.6	22.7	64	37	67	56	20.4	22.2	25.9	22.8	17.8	19.2	21.7	19.6
1990	2	10	21.0035	16.6354	4.36816	25.6	35.2	29.2	29.8	22	25.2	23.8	23.7	73	45	64	61	24	25.4	25.9	25.1	20.5	21.4	21.7	21.2
1990	2	11	19.1152	18.0819	1.03325	27	36.2	29.8	30.7	23	26.2	24.2	24.5	71	46	63	60	25.4	27.4	26.5	26.4	21.4	22.6	22	22
1990	2	12	19.7056	18.5137	1.19193	24.8	36.8	29.6	30.2	22.2	25.2	24.2	23.9	80	39	64	61	25	24.4	26.6	25.3	21.1	20.7	22.1	21.3
1990	2	13	19.034	17.8827	1.15134	24.6	34.4	27.4	28.5	21.8	26.4	24	24.1	78	54	76	69	24.3	29.1	27.6	27	20.6	23.6	22.7	22.3
1990	2	14	17.6096	18.1188	-0.509246	25.4	34.2	27.2	28.5	21.6	25.2	23.6	23.5	72	49	74	65	23.3	26.1	26.7	25.4	19.9	21.8	22.2	21.3
1990	2	15	16.9036	17.2848	-0.381235	24.4	35.8	30.4	30.3	21.8	26.6	24.2	24.2	80	49	60	63	24.4	28.7	26.1	26.4	20.7	23.4	21.8	21.9
1990	2	16	17.6096	18.9602	-1.35061	24.8	34.6	27.4	28.5	21.6	24.2	23.6	23.1	76	42	73	64	23.7	23.3	26.6	24.5	20.2	20	22.1	20.8
1990	2	17	19.5224	18.7019	0.820494	25.6	35.6	28.2	29.4	21.8	26.4	23.4	23.9	72	49	67	63	23.6	28.3	25.6	25.8	20.2	23.1	21.5	21.6
1990	2	18	19.6674	19.0045	0.662961	24.2	36.2	29.8	30	20.8	25.4	25.4	23.9	74	42	70	62	22.3	25.3	29.5	25.7	19.2	21.3	23.8	21.4
1990	2	19	21.5359	18.8347	2.70122	26.2	36	30.2	30.7	22.8	26.4	24.2	24.5	75	47	61	61	25.5	28	26.2	26.6	21.4	23	21.9	22.1
1990	2	20	21.0035	18.5146	2.48897	25.4	36.4	29.6	30.3	22.2	26.2	24	24.1	76	45	63	61	24.6	27.2	26.1	26	20.9	22.5	21.8	21.7
1990	2	21	21.1868	19.5987	1.58805	25.6	36.2	28.4	29.6	22.6	25.4	23.6	23.9	77	42	67	62	25.4	25.3	25.9	25.5	21.4	21.3	21.7	21.4
1990	2	22	21.7943	18.7462	3.0481	25.2	36	29.6	30.1	21.8	24.2	23.4	23.1	74	38	60	57	23.9	22.4	24.7	23.6	20.3	19.3	20.9	20.2
1990	2	23	21.1868	19.6982	1.48855	25.4	35.6	29.2	29.9	22	24	23.6	23.2	75	38	63	58	24.2	22.2	25.4	23.9	20.5	19.1	21.4	20.3
1990	2	24	21.8681	21.0636	0.804461	24.4	34.8	29.6	29.6	20.6	23.8	22.2	22.2	71	40	53	55	21.7	22.2	21.9	21.9	18.8	19.2	18.9	19
1990	2	25	21.7352	20.296	1.43917	25.2	35.2	28.4	29.3	20.4	26.2	24.2	23.6	65	49	71	62	20.8	28	27.4	25.4	18.1	23	22.6	21.2
1990	2	26	20.5949	18.9727	1.62228	25.2	35	28	29	21.6	24.8	23.6	23.3	73	44	69	62	23.4	24.5	26.2	24.7	20	20.8	21.9	20.9
1990	2	27	20.5543	18.7818	1.77256	26	36.2	28.2	29.7	20.4	25.2	23.2	22.9	60	41	66	56	20.3	24.8	25.1	23.4	17.7	20.9	21.2	19.9
1990	2	28	21.7721	20.0339	1.73821	25.6	35.2	29.6	30	20.4	24.2	23.6	22.7	63	40	61	55	20.5	22.9	25.1	22.9	17.9	19.7	21.2	19.6
1990	3	1	19.9117	20.9768	-1.06506	25.6	36.2	28.6	29.8	21.4	25.2	24.2	23.6	69	41	70	60	22.7	24.8	27.3	24.9	19.5	20.9	22.5	21
1990	3	2	20.8737	21.0722	-0.198507	25	34	27.4	28.5	22.8	26.8	23.8	24.5	83	57	74	72	26.3	30.5	27.1	27.9	21.9	24.4	22.4	22.9
1990	3	3	20.8585	20.8966	-0.0381744	26.2	35.2	30.2	30.5	21.8	25.2	24	23.7	68	45	60	58	23.2	25.4	25.7	24.8	19.9	21.4	21.6	20.9
1990	3	4	22.9899	23.0268	-0.0369019	25.2	34.6	30.4	30.1	22.4	25.2	24.2	23.9	79	47	60	62	25.2	25.8	26.1	25.7	21.2	21.6	21.8	21.5
1990	3	5	21.6171	23.0191	-1.40202	26.2	36.4	29.2	30.3	23.4	25.4	24	24.3	79	41	65	62	26.9	25.1	26.4	26.1	22.3	21.2	22	21.8
1990	3	6	21.0646	22.5424	-1.47778	26.8	36.2	28.8	30.1	22.4	26.2	24.2	24.3	69	46	69	61	24.2	27.4	27.1	26.2	20.5	22.6	22.4	21.9
1990	3	7	22.8976	22.9352	-0.0375381	26.4	31.6	28.4	28.7	22.2	25.8	23.6	23.9	70	63	67	67	24	29.4	25.9	26.4	20.4	23.7	21.7	21.9
1990	3	8	22.8865	22.7443	0.142263	25	34.2	28.6	29.1	21.6	25.2	24.2	23.7	74	49	70	64	23.5	26.1	27.3	25.6	20.1	21.8	22.5	21.5
1990	3	9	21.7278	21.7059	0.0218866	27.8	34	28.2	29.5	23.8	25.8	24	24.5	72	52	71	65	26.8	27.8	27	27.2	22.2	22.8	22.4	22.5
1990	3	10	22.6578	22.8588	-0.201052	27.2	35.2	28.4	29.8	24.2	25.4	23.8	24.5	78	46	68	64	28.2	25.9	26.4	26.9	23.1	21.7	22	22.3
1990	3	11	22.5249	22.7672	-0.24228	26.8	37.4	32.4	32.3	23.8	26.2	24.4	24.8	78	41	52	57	27.5	26.6	25.3	26.4	22.6	22.1	21.3	22
1990	3	12	22.1717	22.6221	-0.450457	26.6	36.8	31.6	31.6	23.6	26.2	24.2	24.7	78	44	54	59	27.1	27	25.3	26.5	22.4	22.3	21.3	22
1990	3	13	23.8895	21.6409	2.2486	25.4	37.2	30.2	30.8	23	26.4	24	24.5	82	43	60	62	26.5	27.3	25.7	26.5	22	22.5	21.6	22
1990	3	14	23.1811	22.7861	0.394907	26.4	36.8	31.8	31.7	23.2	26.2	24.2	24.5	76	44	54	58	26.3	27	25.2	26.1	21.9	22.3	21.2	21.8
1990	3	15	24.3147	22.5887	1.72596	26.6	28.6944	24.7491	24.7776	23.6	21.285	20.3994	20.2628	78	36.3853	49.1902	50.0021	27.1	20.9234	21.4695	21.2407	22.4	17.5653	17.9638	17.8088
1990	3	16	24.1929	22.6679	1.52494	26.6	36.4	29.4	30.5	23.6	26.2	24.8	24.9	78	45	69	64	27.1	27.2	28.2	27.5	22.4	22.5	23.1	22.7
1990	3	17	21.8472	22.3129	-0.465727	26.2	37.4	31.4	31.6	22.4	26.8	24.2	24.5	72	44	55	57	24.6	28.2	25.4	26.1	20.8	23.1	21.4	21.7
1990	3	18	21.1743	21.7041	-0.529799	26.6	36.8	32.6	32.1	23.2	27.4	24.8	25.1	75	49	53	59	26.2	30.3	26.1	27.5	21.8	24.2	21.8	22.6
1990	3	19	22.584	21.5619	1.02202	26.6	36.4	31.8	31.6	22.8	25.2	24.2	24.1	72	41	54	56	25.2	24.6	25.2	25	21.2	20.9	21.2	21.1
1990	3	20	20.2075	22.7672	-2.55972	26.4	33.8	28.2	29.1	21.8	26.6	24.2	24.2	67	57	72	65	23.1	30	27.5	26.9	19.8	24.1	22.7	22.2
1990	3	21	22.1559	22.7977	-0.641838	27	34.2	27.4	29	23.6	26.4	24.2	24.7	75	54	77	69	26.9	29.2	28.1	28.1	22.3	23.7	23	23
1990	3	22	21.9455	20.9195	1.026	26	34	28.6	29.3	22	26.2	23.8	24	71	54	67	64	23.8	28.8	26.3	26.3	20.3	23.4	21.9	21.9
1990	3	23	22.2371	22.7061	-0.469036	25.8	35.2	28.2	29.4	21.6	25.2	24.4	23.7	69	45	73	62	23	25.4	28	25.5	19.7	21.4	23	21.4
1990	3	24	22.6947	21.935	0.75967	26.2	32.4	28.4	28.9	23.6	25.4	24.2	24.4	81	57	71	70	27.4	27.8	27.4	27.5	22.6	22.8	22.6	22.7
1990	3	25	21.4843	22.9733	-1.48905	26	27.8	25.4	26.1	22.6	24.8	23.6	23.7	75	78	86	80	25.2	29.3	27.9	27.5	21.2	23.7	22.9	22.6
1990	3	26	22.7389	22.7546	-0.015612	24.6	34.6	27.6	28.6	22.2	27.4	24.2	24.6	81	58	76	72	25.2	31.7	27.9	28.3	21.2	25	22.9	23
1990	3	27	22.5544	23.3093	-0.754834	25.4	35.2	26.9	28.6	22.6	26.8	24.2	24.5	79	52	80	70	25.6	29.7	28.4	27.9	21.5	23.9	23.2	22.8
1990	3	28	22.3244	23.0191	-0.694773	24.849	28.9084	24.7316	24.7095	19.6266	20.606	20.8751	19.6097	67.9548	37.0495	51.2567	49.8913	22.3377	20.9307	22.2666	21.0267	18.6136	17.4694	18.5026	17.5505
1990	3	29	22.7977	22.9504	-0.152697	25.8	31.4	27.4	28	23	25.2	24.4	24.2	79	61	78	73	26.2	27.9	28.6	27.6	21.9	22.9	23.3	22.7
1990	3	30	22.8865	22.1106	0.775958	26	30.6	27.2	27.8	23.6	25.4	24	24.3	82	66	77	75	27.5	29	27.7	28.1	22.7	23.5	22.8	23
1990	3	31	20.1087	23.1718	-3.06316	26.2	32.4	26.4	27.9	22.8	25.4	24.2	24.1	75	57	84	72	25.5	27.8	28.7	27.3	21.4	22.8	23.4	22.5
1990	4	1	22.164	22.1946	-0.0305395	26.2	32.4	27.4	28.4	23.2	26.2	24.4	24.6	78	62	78	73	26.4	29.9	28.6	28.3	22	24	23.3	23.1
1990	4	2	22.7094	21.4387	1.2707	25.4	34.2	28.4	29.1	24.6	25.2	23.8	24.5	94	49	68	70	30.4	26.1	26.4	27.6	24.3	21.8	22	22.7
1990	4	3	22.2076	20.1484	2.05913	27	34	27.8	29.1	24.8	26.2	25.2	25.4	84	54	81	73	29.8	28.8	30.3	29.7	24	23.4	24.3	23.9
1990	4	4	22.8644	21.2708	1.59365	24	28.4	26.2	26.2	23	25.2	24.2	24.1	92	77	85	85	27.4	29.9	28.9	28.7	22.6	24.1	23.5	23.4
1990	4	5	22.3473	20.9246	1.42264	25	33.4	26.8	28	24.8	26.8	22.6	24.7	98	60	70	76	31.2	30.9	24.6	28.9	24.7	24.6	20.9	23.4
1990	4	6	23.3322	22.2412	1.091	25.8	34.2	27.4	28.7	24.8	26.4	23.8	25	92	54	74	74	30.6	29.2	27.1	29	24.4	23.7	22.4	23.5
1990	4	7	22.0877	21.4435	0.644225	26.8	32.4	26.8	28.2	25.4	26	24.2	25.2	89	60	81	77	31.5	29.4	28.5	29.8	24.9	23.7	23.2	24
1990	4	8	22.6993	23.4238	-0.724523	26.6	34.2	28.4	29.4	24.8	26.2	23.6	24.9	86	53	67	69	30.1	28.7	25.9	28.2	24.2	23.4	21.7	23.1
1990	4	9	22.2098	21.2478	0.961994	26.8	35.2	29.2	30.1	24.6	26	23.8	24.8	84	48	64	65	29.5	27.5	25.9	27.6	23.8	22.7	21.7	22.7
1990	4	10	22.248	21.1486	1.09942	26.2	32.4	28.6	29	22.8	25.6	23.4	23.9	75	58	65	66	25.5	28.3	25.3	26.4	21.4	23.1	21.3	22
1990	4	11	23.8681	21.2937	2.57448	26.8	36.2	31.4	31.5	23.6	26.8	25.2	25.2	77	48	61	62	27	29	27.9	28	22.4	23.5	22.9	22.9
1990	4	12	22.7316	21.6678	1.06379	26.4	36.4	30.4	30.9	25.4	27.8	25.6	26.3	92	52	68	71	31.8	31.7	29.6	31	25.1	25	23.9	24.6
1990	4	13	25.4106	22.3015	3.10917	28.2	37.4	31.6	32.2	25	27.2	24.2	25.5	77	46	54	59	29.5	29.3	25.3	28	23.8	23.7	21.3	22.9
1990	4	14	25.3147	22.0342	3.28045	27	37.2	27.8	30	25.4	27	24	25.5	88	46	73	69	31.4	28.9	27.3	29.2	24.8	23.5	22.5	23.6
1990	4	15	25.049	22.0648	2.98422	26.4	35.2	28.4	29.6	24.6	26.2	23.6	24.8	86	49	67	68	29.7	28	25.9	27.9	23.9	23	21.7	22.9
1990	4	16	23.8017	21.87	1.93175	25.2	34.2	27.4	28.5	24.4	25.2	23.6	24.4	94	49	73	72	30	26.1	26.6	27.6	24.1	21.8	22.1	22.7
1990	4	17	25.1892	21.767	3.4222	26.6	35.2	28.6	29.8	25.4	26.4	24	25.3	91	50	68	70	31.6	28.6	26.8	29	25	23.3	22.2	23.5
1990	4	18	25.0859	21.0035	4.08237	27.2	36.4	28.4	30.1	24.2	26.4	23.6	24.7	78	46	67	64	28.2	27.8	25.9	27.3	23.1	22.8	21.7	22.5
1990	4	19	25.9937	21.791	4.20271	25.8	36.2	27.8	29.4	22.8	25.6	24.2	24.2	78	43	74	65	25.8	25.8	27.8	26.5	21.6	21.6	22.8	22
1990	4	20	24.7759	21.9963	2.77959	26.6	35.8	31	31.1	22.6	26.2	24.8	24.5	71	47	61	60	24.8	27.6	27.2	26.5	20.9	22.7	22.5	22
1990	4	21	21.8754	21.167	0.708411	27.8	36.2	31	31.5	23.6	26.4	24	24.7	71	47	56	58	26.3	27.9	25.2	26.5	21.9	22.9	21.2	22
1990	4	22	24.6136	22.0358	2.57773	27.4	34.2	27.6	29.2	24	25.9	23.8	24.6	76	52	73	67	27.6	27.9	27	27.5	22.7	22.9	22.3	22.6
1990	4	23	24.172	22.0603	2.11167	27.6	35.2	29	30.2	25	26.4	24	25.1	81	50	66	66	29.9	28.6	26.5	28.3	24.1	23.3	22.1	23.1
1990	4	24	24.5988	20.2192	4.37955	27.4	35.4	28.2	29.8	24.8	25.6	23.6	24.7	81	46	68	65	29.6	26.3	26.1	27.3	23.9	21.9	21.8	22.5
1990	4	25	24.0498	22.0121	2.03772	26	29.8	27.4	27.6	24.6	24.4	25.2	24.7	89	64	84	79	30	27	30.6	29.2	24.1	22.3	24.4	23.6
1990	4	26	24.5767	21.8621	2.71459	25.8	31.6	28.2	28.5	24.2	25.2	25.2	24.9	88	60	79	75	29.1	27.8	30.1	29	23.6	22.8	24.1	23.5
1990	4	27	24.3921	21.0643	3.3278	26.6	31.6	27.4	28.3	25.8	26	24	25.3	94	64	76	78	32.7	29.9	27.6	30	25.5	24	22.7	24.1
1990	4	28	24.2741	21.7136	2.56048	25.8	29.4	27	27.3	25	26.2	24.4	25.2	94	78	81	84	31.1	31.9	28.8	30.6	24.7	25.1	23.4	24.4
1990	4	29	24.6652	21.2631	3.4021	24.4	31.6	27.6	27.8	23.8	26.4	24.8	25	95	67	80	81	29.1	31	29.4	29.8	23.6	24.6	23.8	24
1990	4	30	23.3146	20.3011	3.01348	25	29.6	27.4	27.4	24.8	26.8	23.6	25.1	98	81	73	84	31.2	33.4	26.6	30.4	24.7	25.9	22.1	24.2
1990	5	1	21.0952	20.2477	0.847471	23.2	29.4	26.4	26.4	22.6	26.2	24.2	24.3	95	78	84	85	27	31.9	28.7	29.2	22.4	25.1	23.4	23.6
1990	5	2	21.0493	21.0962	-0.0468714	25	32	27.4	28	23.6	26	25.2	24.9	89	62	84	78	28.2	29.6	30.6	29.5	23.1	23.9	24.4	23.8
1990	5	3	21.2333	21.0012	0.232179	24.6	30.6	28.2	27.9	23.8	25.4	25.2	24.8	94	66	79	79	28.9	29	30.1	29.3	23.5	23.5	24.1	23.7
1990	5	4	20.0008	20.1026	-0.101798	24.6	31.4	28	28	23.6	25.6	24.6	24.6	92	63	76	77	28.5	29	28.7	28.7	23.2	23.5	23.3	23.4
1990	5	5	20.2587	19.1101	1.14865	24.6	32.6	26.4	27.5	23.4	26.8	24	24.7	90	64	82	79	28	31.4	28.2	29.2	22.9	24.9	23.1	23.6
1990	5	6	20.9425	19.9191	1.02334	25.4	33.2	28.6	29	24.6	26	25.2	25.3	94	57	76	76	30.4	28.8	29.8	29.7	24.3	23.4	24	23.9
1990	5	7	20.472	20.2248	0.247212	26	33.4	29.6	29.7	25.6	26.2	24.8	25.5	97	57	68	74	32.5	29.2	28.1	30	25.5	23.7	23	24.1
1990	5	8	21.6909	21.1907	0.500207	25.2	25.3664	29.2	21.2135	25	21.9788	24.6	20.6971	98	49.8557	69	57.0246	31.5	24.4011	27.9	22.7782	24.9	19.7476	22.9	18.4817
1990	5	9	35	23.6	11.4	26.4	33.4	30.6	30.3	19.6	26.8	20.4471	20.4578	53	60	61.2842	57.7883	18.3	30.9	23.843	22.6445	16.1	24.6	19.2949	18.3567
1990	5	10	34.2	22.8	11.4	25.8	33.6	31.4	30.5	24.6	26.4	25	25.3	91	57	60	69	30.1	29.6	27.4	29.1	24.2	23.9	22.6	23.6
1990	5	11	35.6	23.2	12.4	26.6	34.4	31.2	30.9	19.6	25.2	24	22.9	52	48	55	52	18.2	26	25.1	23.1	16	21.7	21.1	19.6
1990	5	12	35.2	23	12.2	26.2	34.4	30.4	30.4	23.6	25	24.6	24.4	81	47	62	63	27.4	25.4	27.1	26.6	22.6	21.4	22.4	22.1
1990	5	13	35.6	26.2	9.4	26.8	34.6	31.4	31	23	25.8	25.2	24.7	73	50	61	61	25.6	27.4	27.9	27	21.5	22.6	22.9	22.3
1990	5	14	34.6	25	9.6	27	30.8	28.2	28.5	23.4	25.8	24.6	24.6	74	67	75	72	26.4	29.9	28.5	28.3	22	24	23.3	23.1
1990	5	15	34.4	19.4	15	24.8	33.2	30.2	29.6	24.2	25.2	24.2	24.5	95	53	61	70	29.8	26.7	26.2	27.6	24	22.2	21.9	22.7
1990	5	16	34.6	24	10.6	25.2	34.2	29.2	29.5	23.4	26.2	24.6	24.7	86	53	69	69	27.6	28.7	27.9	28.1	22.7	23.4	22.9	23
1990	5	17	34.2	25.6	8.6	26.6	30.6	30	29.3	23.8	25.6	25.4	24.9	79	67	69	72	27.6	29.5	29.4	28.8	22.7	23.8	23.8	23.4
1990	5	18	34.8	25.2	9.6	25.8	33.6	30.2	30	24	26	25.2	25.1	86	55	67	69	28.6	28.6	28.7	28.6	23.3	23.3	23.4	23.3
1990	5	19	36.2	25.6	10.6	26.6	35.4	30.8	30.9	24.2	25.4	25	24.9	82	45	63	63	28.6	25.8	27.8	27.4	23.3	21.6	22.8	22.6
1990	5	20	36	21.0249	14.9751	25.6	36	30.6	30.7	25.6	25.6	24.4	21.9972	0	44	60	68	32.8	25.9	26.4	28.4	25.6	21.7	22	23.1
1990	5	21	34.8	19.9423	14.8577	25.2	34.4	31.6	30.7	24.2	26.6	25.4	25.4	92	55	61	69	29.5	29.6	28.3	29.2	23.8	23.9	23.1	23.6
1990	5	22	34.2	23.2	11	25	32.2	28	28.3	24	26.2	25.4	25.2	92	62	81	79	29.2	30	30.7	30	23.6	24.1	24.5	24.1
1990	5	23	34	24.8	9.2	25	32.8	27.4	28.1	24.2	26.4	25.2	25.3	94	61	84	79	29.7	30.2	30.6	30.1	23.9	24.2	24.4	24.2
1990	5	24	35.2	24.4	10.8	25.4	34.6	29.2	29.6	23.8	26.2	25.2	25.1	88	52	73	71	28.4	28.4	29.4	28.7	23.2	23.2	23.8	23.4
1990	5	25	33.6	24.8	8.8	25.4	30.8	28.4	28.3	24.4	25.6	24.8	24.9	92	66	75	78	29.9	29.4	28.9	29.4	24	23.7	23.5	23.8
1990	5	26	35.2	24.6	10.6	25.8	34	31.6	30.8	25.2	26.8	25.2	25.7	95	57	60	71	31.6	30.5	27.8	30	25	24.4	22.8	24.1
1990	5	27	35.4	23.4	12	26.8	34.8	30.2	30.5	24.4	25.2	25.2	24.9	82	46	67	65	29	25.7	28.7	27.8	23.5	21.5	23.4	22.8
1990	5	28	35.2	23.8	11.4	24.6	34.2	30.6	30	24	26.4	24.8	25.1	95	54	63	71	29.4	29.2	27.4	28.7	23.8	23.7	22.6	23.4
1990	5	29	33.6	23.4	10.2	25.2	31.4	27.2	27.8	23.8	25	25.6	24.8	89	60	88	79	28.5	27.4	31.8	29.2	23.3	22.6	25	23.6
1990	5	30	33.4	23	10.4	24.8	32.8	29.4	29.1	23.8	25.6	24.6	24.7	92	56	68	72	28.8	28	27.7	28.2	23.4	23	22.8	23.1
1990	5	31	35.2	21.6	13.6	25.6	34.2	31.4	30.6	23	26.4	25.2	24.9	80	54	61	65	26.4	29.2	27.9	27.8	22	23.7	22.9	22.8
1990	6	1	34.6	24.4	10.2	26.6	32.6	25.2	27.4	24	26.4	23.6	24.7	81	62	88	77	28.1	30.3	28.1	28.8	23	24.3	23	23.4
1990	6	2	34.2	22.4	11.8	24.8	33.6	28.4	28.8	23.4	26.4	25.2	25	89	57	77	74	27.8	29.6	29.9	29.1	22.9	23.9	24.1	23.6
1990	6	3	35.2	22.2	13	25	34.2	29.6	29.6	22.8	25.2	24.2	24.1	83	49	64	65	26.3	26.1	26.6	26.3	21.9	21.8	22.1	21.9
1990	6	4	35	24	11	26	33.8	28.4	29.1	22.8	24.8	23.6	23.7	76	48	67	64	25.6	25.3	25.9	25.6	21.5	21.3	21.7	21.5
1990	6	5	34.4	23.6	10.8	26.2	32.6	28.2	28.8	23.4	26	25.2	24.9	79	59	79	72	26.9	29.2	30.1	28.7	22.3	23.7	24.1	23.4
1990	6	6	36.4	25.8	10.6	26.6	34.6	29.2	29.9	24.4	25.4	24.6	24.8	84	48	69	67	29.1	26.3	27.9	27.8	23.6	21.9	22.9	22.8
1990	6	7	36.4	25.2	11.2	26.4	35.6	30.2	30.6	24.6	26	25.4	25.3	86	47	68	67	29.7	27.2	29.2	28.7	23.9	22.5	23.7	23.4
1990	6	8	36.2	26.2	10	26.6	35.8	31.4	31.3	24	26.4	25.2	25.2	81	48	61	63	28.1	28.2	27.9	28.1	23	23.1	22.9	23
1990	6	9	36	25.4	10.6	25.6	35.4	31.2	30.9	23.8	26.8	24.2	24.9	86	51	56	65	28.3	29.5	25.6	27.8	23.1	23.8	21.5	22.8
1990	6	10	34.2	23.6	10.6	25.6	31.6	28.4	28.5	24.4	26.2	25.2	25.3	91	65	77	78	29.8	30.4	29.9	30	24	24.3	24.1	24.1
1990	6	11	33.6	23	10.6	25	32.4	27.4	28	24.4	26.6	25.4	25.5	95	64	85	81	30.1	31	31.1	30.7	24.2	24.6	24.7	24.5
1990	6	12	33.8	22.6	11.2	23.4	31.4	27.2	27.3	23.2	26.4	25.2	24.9	98	68	85	84	28.3	31.1	30.7	30	23.1	24.7	24.5	24.1
1990	6	13	34.4	22	12.4	27.4	33.8	27.6	29.1	24.6	26.8	24.2	25.2	80	58	76	71	29.1	30.6	27.9	29.2	23.6	24.4	22.9	23.6
1990	6	14	30.2	22.4	7.8	23.4	29.4	26.6	26.5	22.8	25.6	24.8	24.4	95	74	86	85	27.3	30.3	30.1	29.2	22.6	24.3	24.2	23.7
1990	6	15	31.6	22.2	9.4	25.4	31.4	27.4	27.9	24.4	26.2	25.2	25.3	92	67	84	81	29.9	30.6	30.6	30.3	24	24.4	24.4	24.3
1990	6	16	31.4	23	8.4	24.8	30.6	27.4	27.5	24	26.2	25	25.1	94	71	82	82	29.3	31.1	30.1	30.2	23.7	24.7	24.1	24.2
1990	6	17	34.2	22.4	11.8	26.4	33.6	27.6	28.8	24.8	26.4	25.2	25.5	88	57	83	76	30.2	29.6	30.5	30.1	24.2	23.9	24.3	24.2
1990	6	18	34.8	22.4	12.4	27.4	34.6	30.4	30.7	24	25.2	25	24.7	76	47	65	62	27.6	25.8	28.1	27.2	22.7	21.6	23	22.4
1990	6	19	36	23.8	12.2	25.2	35.8	30.2	30.4	23.8	25	24.6	24.5	89	42	63	65	28.5	24.5	27.2	26.8	23.3	20.8	22.5	22.2
1990	6	20	35.6	19.9194	15.6806	25	35.2	30	30	23.4	25.4	24.2	24.3	88	46	62	65	27.7	25.9	26.3	26.7	22.8	21.7	22	22.1
1990	6	21	36.4	26.2	10.2	26.8	35	29.2	30	24.8	25.2	25.8	25.3	85	45	76	69	30	25.6	31	28.8	24.1	21.5	24.6	23.4
1990	6	22	36.2	24.4	11.8	26.6	35.2	30.4	30.6	24.4	25.6	24.4	24.8	84	47	61	64	29.1	26.5	26.6	27.4	23.6	22	22.1	22.6
1990	6	23	35.2	23.4	11.8	25	33.2	27.6	28.4	24	25.4	25	24.8	92	54	81	76	29.2	27.3	29.9	28.8	23.6	22.5	24.1	23.4
1990	6	24	35.6	22	13.6	24.4	34	29.8	29.5	23.4	25.2	24.4	24.3	92	49	64	69	28.1	26.2	27	27.1	23	21.9	22.3	22.4
1990	6	25	35.4	23.8	11.6	24.2	34.4	29.4	29.4	24	25.6	24.8	24.8	98	50	69	72	29.7	27	28.2	28.3	23.9	22.3	23.1	23.1
1990	6	26	35.2	23	12.2	25.6	35	29.2	29.8	25.4	25.8	24.4	25.2	98	48	68	71	32.3	27.1	27.4	28.9	25.3	22.4	22.6	23.4
1990	6	27	34.6	22.6	12	27.4	34	30.2	30.5	23.4	26.4	25.8	25.2	72	55	71	66	26.1	29.4	30.3	28.6	21.8	23.7	24.3	23.3
1990	6	28	36.2	24.6	11.6	27.2	34.8	29.2	30.1	24	25.6	24.6	24.7	77	48	69	65	27.7	26.7	27.9	27.4	22.8	22.2	22.9	22.6
1990	6	29	35.6	25.2	10.4	26.4	34.6	30.2	30.4	23.4	25.2	24	24.2	78	47	60	62	26.8	25.8	25.7	26.1	22.2	21.6	21.6	21.8
1990	6	30	36.8	26.2	10.6	27	35.6	30.4	30.8	24.4	25.4	26	25.3	81	44	71	65	28.8	25.7	30.7	28.4	23.4	21.5	24.5	23.1
1990	7	1	36.6	25	11.6	27.2	35.4	30.2	30.8	23	25.6	25.2	24.6	70	46	67	61	25.3	26.3	28.7	26.8	21.3	21.9	23.4	22.2
1990	7	2	36.4	24.4	12	27.6	35.8	31	31.4	24.4	25.4	25.6	25.1	77	43	65	62	28.4	25.5	29.2	27.7	23.2	21.4	23.7	22.8
1990	7	3	36	22.6	13.4	27.2	35.6	30.8	31.1	22.6	25.6	24.6	24.3	68	45	60	58	24.4	26.2	26.8	25.8	20.7	21.9	22.2	21.6
1990	7	4	35.4	25.2	10.2	27	34.2	30.4	30.5	22.6	24.4	25.2	24.1	69	45	66	60	24.5	24.1	28.6	25.7	20.8	20.5	23.3	21.5
1990	7	5	35.4	25.2	10.2	27.4	33.8	30.2	30.4	23.4	25.8	24.8	24.7	72	53	65	63	26.1	27.9	27.7	27.2	21.8	22.9	22.8	22.5
1990	7	6	34.6	23	11.6	25.6	33.6	28.8	29.2	24.6	25.4	25	25	92	52	74	73	30.3	27	29.1	28.8	24.2	22.4	23.6	23.4
1990	7	7	35.2	22.6	12.6	25.4	34.8	28.6	29.4	23.4	25	25.4	24.6	85	45	77	69	27.4	25.2	30.3	27.6	22.6	21.2	24.3	22.7
1990	7	8	35.6	22.6	13	27.2	34.6	30.8	30.8	23.2	25.6	24.2	24.3	71	49	58	60	25.8	26.9	25.8	26.2	21.6	22.3	21.6	21.8
1990	7	9	36.4	25	11.4	26.6	36	28.2	29.8	22.4	25.8	22.8	23.7	70	45	63	59	24.3	26.5	24.2	25	20.6	22	20.5	21.1
1990	7	10	35.6	22	13.6	25.4	33.8	25.2	27.4	21.8	24.2	23.6	23.2	73	45	88	69	23.7	23.8	28.1	25.2	20.2	20.3	23	21.2
1990	7	11	36.6	23.4	13.2	26.2	35.8	29.2	30.1	24	25.2	24.2	24.5	83	43	66	64	28.4	25	26.9	26.8	23.2	21.1	22.3	22.2
1990	7	12	35.4	22.6	12.8	25.6	34.6	27.6	28.9	23.2	25.4	24.2	24.3	82	48	76	68	26.8	26.3	27.9	27	22.3	21.9	22.9	22.4
1990	7	13	36.2	24	12.2	27.8	34.8	28.2	29.8	24	25.8	24.8	24.9	73	49	76	66	27.3	27.2	29	27.9	22.5	22.5	23.6	22.9
1990	7	14	36.2	25	11.2	27	35.4	28	29.6	22.8	26.2	24.6	24.5	70	49	76	65	25	27.9	28.7	27.2	21.1	22.9	23.3	22.4
1990	7	15	34.6	23.2	11.4	27.6	33.6	27.6	29.1	23.4	26	24.2	24.5	70	55	76	67	26	28.6	27.9	27.5	21.7	23.3	22.9	22.6
1990	7	16	34.8	24.2	10.6	26.6	33.8	28.4	29.3	23.8	26.2	24	24.7	79	55	70	68	27.6	29	26.9	27.8	22.7	23.5	22.3	22.8
1990	7	17	35.2	21.6	13.6	24.8	34.8	28.2	29	23.6	25.4	24.8	24.6	91	47	76	71	28.3	26.2	29	27.9	23.1	21.9	23.6	22.9
1990	7	18	34.2	24.2	10	26.2	33.6	29.2	29.5	22.4	24	25.8	24.1	72	45	76	65	24.6	23.5	31	26.3	20.8	20.1	24.6	21.8
1990	7	19	35.2	23	12.2	24	35.2	28.2	28.9	23.6	25.2	24.6	24.5	97	45	75	72	28.8	25.4	28.5	27.6	23.4	21.4	23.3	22.7
1990	7	20	35.6	22.8	12.8	26	34.8	29.2	29.8	23.6	25.2	24.2	24.3	82	46	66	65	27.5	25.7	26.9	26.7	22.7	21.5	22.3	22.2
1990	7	21	34.8	22.4	12.4	25.6	33.6	28.2	28.9	22.8	25.8	25.4	24.7	79	54	80	71	25.9	28	30.6	28.2	21.7	23	24.4	23
1990	7	22	34.2	24.8	9.4	26	34	27.4	28.7	23.8	25.6	24.2	24.5	83	51	77	71	28	27.3	28.1	27.8	23	22.5	23	22.8
1990	7	23	36.6	22.4	14.2	25.6	35	28.6	29.5	22.4	24.8	23.4	23.5	76	44	65	61	25	24.5	25.3	24.9	21.1	20.8	21.3	21.1
1990	7	24	36	24.8	11.2	25.4	33.6	27.4	28.4	23.6	25.4	24.2	24.4	86	52	77	72	27.9	27	28.1	27.7	22.9	22.4	23	22.8
1990	7	25	36.2	23.4	12.8	26.2	34.4	29.2	29.8	24.2	26.6	25.2	25.3	85	55	73	71	28.9	29.6	29.4	29.3	23.5	23.9	23.8	23.7
1990	7	26	34.2	22.4	11.8	24.8	33.6	27.8	28.5	23.6	26	25.4	25	91	55	83	76	28.3	28.6	30.8	29.2	23.1	23.3	24.6	23.7
1990	7	27	34	24	10	25.4	33.2	28.6	29	24.4	26.4	25.2	25.3	92	59	76	76	29.9	29.9	29.8	29.9	24	24	24	24
1990	7	28	34.6	23.8	10.8	24.6	33.6	28.2	28.6	23.8	26.2	25.2	25.1	94	56	79	76	28.9	29.1	30.1	29.4	23.5	23.6	24.1	23.7
1990	7	29	35.6	23.6	12	26	34.8	27.4	28.9	24.8	25.2	25	25	91	46	82	73	30.5	25.7	30.1	28.8	24.4	21.5	24.1	23.3
1990	7	30	34.6	23.2	11.4	24.8	33.6	29.2	29.2	23.8	25.6	25.2	24.9	92	53	73	73	28.8	27.5	29.4	28.6	23.4	22.7	23.8	23.3
1990	7	31	34	22	12	25	33.8	27.4	28.4	23.6	26.2	24.2	24.7	89	55	77	74	28.2	29	28.1	28.4	23.1	23.5	23	23.2
1990	8	1	34.6	23.2	11.4	26.8	33.6	28.2	29.2	24	26.2	25.2	25.1	79	56	79	71	28	29.1	30.1	29	22.9	23.6	24.1	23.6
1990	8	2	35.2	23	12.2	26.4	34.6	30.2	30.4	23.6	26	25	24.9	79	51	66	65	27.3	27.9	28.2	27.8	22.5	22.9	23.1	22.8
1990	8	3	35.2	24.4	10.8	26	33.6	28.4	29.1	24.4	26.2	24.2	24.9	88	56	71	72	29.5	29.1	27.4	28.7	23.8	23.6	22.6	23.3
1990	8	4	34.2	24	10.2	26.2	33.6	27.4	28.6	24.2	25.2	24	24.5	85	51	76	70	28.9	26.5	27.6	27.6	23.5	22	22.7	22.7
1990	8	5	35.2	23	12.2	25.8	34.4	28.2	29.2	23.4	25.4	25	24.6	82	49	77	69	27.2	26.5	29.5	27.7	22.5	22	23.8	22.8
1990	8	6	36.2	23	13.2	25.8	35.2	30.2	30.4	24	25.8	25.2	25	86	47	67	67	28.6	27	28.7	28.1	23.3	22.3	23.4	23
1990	8	7	35	23.6	11.4	24.8	34.8	28.6	29.2	24	25.2	24.2	24.5	94	46	70	70	29.3	25.7	27.3	27.4	23.7	21.5	22.5	22.6
1990	8	8	34.2	24	10.2	26.8	33.4	29.2	29.7	24.2	26.4	26.2	25.6	81	58	79	73	28.5	29.8	32	30.1	23.2	24	25.2	24.1
1990	8	9	35.4	23.6	11.8	27.4	35	29	30.1	24.8	26.2	25.2	25.4	81	50	74	68	29.6	28.2	29.5	29.1	23.9	23.1	23.8	23.6
1990	8	10	35.2	24	11.2	27.2	34.6	28.4	29.6	24.6	25.2	24.8	24.9	81	47	75	68	29.2	25.8	28.9	28	23.6	21.6	23.5	22.9
1990	8	11	35.6	21.8	13.8	24.2	34.6	29.2	29.3	22.4	26.8	24.2	24.5	86	55	66	69	25.9	30.1	26.9	27.6	21.7	24.1	22.3	22.7
1990	8	12	35.2	23	12.2	27.6	33	27.4	28.9	24.2	26	24	24.7	76	58	76	70	27.9	29	27.6	28.2	22.9	23.5	22.7	23
1990	8	13	34.6	23.6	11	25.4	33.6	28.2	28.9	23.8	25.4	24.2	24.5	88	52	72	71	28.4	27	27.5	27.6	23.2	22.4	22.7	22.7
1990	8	14	32.6	23.8	8.8	24.8	31.6	28.4	28.3	23.6	25.2	24.6	24.5	91	60	73	75	28.3	27.8	28.4	28.2	23.1	22.8	23.2	23.1
1990	8	15	34.2	23	11.2	25	32.6	27.4	28.1	23.4	25	24.2	24.2	88	54	77	73	27.7	26.6	28.1	27.5	22.8	22.1	23	22.6
1990	8	16	33.4	22.6	10.8	24.4	32.2	27.4	27.9	23.6	26.6	25.4	25.2	94	65	85	81	28.6	31.1	31.1	30.3	23.3	24.7	24.7	24.2
1990	8	17	34.2	23.6	10.6	25	32.6	27.6	28.2	21.8	25.2	23.6	23.5	76	55	72	68	24	27.1	26.5	25.9	20.4	22.4	22	21.6
1990	8	18	34.2	23.4	10.8	25.4	33.6	27.8	28.6	22.6	25.4	23.6	23.9	79	52	71	67	25.6	27	26.3	26.3	21.5	22.4	21.9	21.9
1990	8	19	35.4	24	11.4	27	34.2	28.2	29.4	24.8	26.2	25.2	25.4	84	53	79	72	29.8	28.7	30.1	29.5	24	23.4	24.1	23.8
1990	8	20	36.4	24.6	11.8	27.2	35.6	29.2	30.3	23.4	25.2	24.2	24.3	73	43	66	61	26.3	25.2	26.9	26.1	21.9	21.2	22.3	21.8
1990	8	21	35.4	24.2	11.2	25.8	35	27.8	29.1	23.8	26.2	25.2	25.1	85	50	81	72	28.1	28.2	30.3	28.9	23	23.1	24.3	23.5
1990	8	22	35.2	23.2	12	25.2	34.2	29.2	29.5	22.8	26.4	24.2	24.5	82	54	66	67	26.2	29.2	26.9	27.4	21.8	23.7	22.3	22.6
1990	8	23	35.2	24	11.2	25.8	34.6	27.4	28.8	23.2	26.2	24.2	24.5	80	52	77	70	26.7	28.4	28.1	27.7	22.2	23.2	23	22.8
1990	8	24	33.6	22.6	11	26.4	32.6	27.4	28.4	23.4	25.2	24.2	24.3	78	55	77	70	26.8	27.1	28.1	27.3	22.2	22.4	23	22.6
1990	8	25	33.4	22.2	11.2	26.8	32.6	28.2	29	24.6	25.2	24.8	24.9	84	55	76	72	29.5	27.1	29	28.5	23.8	22.4	23.6	23.3
1990	8	26	21.7426	17.8045	3.93807	19.4483	25.7103	22.7172	21.3282	16.1308	19.9034	18.3172	16.1058	62.7467	47.2414	57.4483	50.3686	19.5624	22.7345	21.9103	19.0702	15.8847	18.2448	17.5103	15.3353
1990	8	27	34	22.6	11.4	26.2	33.6	27.6	28.8	23.4	25.4	24	24.3	79	52	74	68	26.9	27	27.4	27.1	22.3	22.4	22.6	22.4
1990	8	28	35.2	23	12.2	24.2	34	27.4	28.3	23.6	25.4	24.2	24.4	95	50	77	74	28.7	26.7	28.1	27.8	23.4	22.2	23	22.9
1990	8	29	35.1	22.6	12.5	23.4	34.4	27.2	28.1	22.8	26.2	24.4	24.5	95	53	80	76	27.3	28.6	28.7	28.2	22.6	23.3	23.4	23.1
1990	8	30	34.2	22.4	11.8	25	33.6	28.2	28.8	23.8	25.2	24	24.3	91	51	71	71	28.7	26.5	27	27.4	23.3	22	22.4	22.6
1990	8	31	34.2	24.2	10	26	32.8	28.4	28.9	24.4	25.4	25	24.9	88	55	76	73	29.5	27.5	29.4	28.8	23.8	22.7	23.8	23.4
1990	9	1	35.8	22	13.8	26.8	34.2	29.2	29.9	23.6	26.4	24.2	24.7	77	54	66	66	27	29.2	26.9	27.7	22.4	23.7	22.3	22.8
1990	9	2	36.2	22.6	13.6	26.6	35.6	29.2	30.1	23.4	25.6	25.2	24.7	77	45	73	65	26.6	26.2	29.4	27.4	22.1	21.9	23.8	22.6
1990	9	3	34.6	23.4	11.2	24.8	33.8	29.2	29.3	23.8	25.2	24.2	24.4	92	50	66	70	28.8	26.4	26.9	27.3	23.4	22	22.3	22.6
1990	9	4	36.4	22	14.4	26.8	35.2	29	30	23.6	26.2	25.4	25.1	77	49	75	67	27	28	30	28.4	22.4	23	24.1	23.2
1990	9	5	37.4	23.2	14.2	26.6	36.2	30.2	30.8	24.4	26	25.2	25.2	84	45	67	65	29.1	26.9	28.7	28.2	23.6	22.3	23.4	23.1
1990	9	6	35.6	23	12.6	27	34.2	29.2	29.9	24	26.2	25.2	25.1	78	53	73	68	27.8	28.7	29.4	28.6	22.9	23.4	23.8	23.3
1990	9	7	35.6	23.2	12.4	25.4	34.2	29.2	29.5	24.2	25.4	26	25.2	91	49	78	73	29.4	26.6	31.5	29.2	23.8	22.1	24.9	23.6
1990	9	8	35.2	24.2	11	27.2	34.6	29.2	30	24	25.4	24.8	24.7	77	48	70	65	27.7	26.3	28.4	27.5	22.8	21.9	23.2	22.6
1990	9	9	34.6	24.4	10.2	25.2	33.6	28.4	28.9	24.8	25.6	25.2	25.2	97	53	77	76	31	27.5	29.9	29.5	24.7	22.7	24.1	23.8
1990	9	10	34.2	22	12.2	23	33.8	27.4	27.9	22.4	26.6	23.6	24.2	95	57	73	75	26.7	30	26.6	27.8	22.2	24.1	22.1	22.8
1990	9	11	35.2	22.2	13	26.8	34.6	27.6	29.1	24.8	26.4	23.6	24.9	85	53	72	70	30	29	26.5	28.5	24.1	23.5	22	23.2
1990	9	12	33.6	22	11.6	26.2	32.6	27.8	28.6	24.8	25.8	23.6	24.7	89	58	71	73	30.4	28.7	26.3	28.5	24.3	23.4	21.9	23.2
1990	9	13	35.2	21.2	14	25.6	34.2	28.6	29.3	24.4	25.4	25.2	25	91	49	76	72	29.8	26.6	29.8	28.7	24	22.1	24	23.4
1990	9	14	33.6	23.2	10.4	25.6	32.8	29.2	29.2	23.8	25.4	25.2	24.8	86	55	73	71	28.3	27.5	29.4	28.4	23.1	22.7	23.8	23.2
1990	9	15	34	22.4	11.6	25.4	33.6	28.2	28.9	23.6	25.2	24.6	24.5	86	51	75	71	27.9	26.5	28.5	27.6	22.9	22	23.3	22.7
1990	9	16	35.2	22.6	12.6	27.4	34.6	28.2	29.6	24.2	25.4	25.2	24.9	77	48	79	68	28.1	26.3	30.1	28.2	23	21.9	24.1	23
1990	9	17	36.2	21.2	15	26.8	35.2	29.2	30.1	24.2	25.4	25.2	24.9	81	46	73	66	28.5	25.9	29.4	27.9	23.2	21.7	23.8	22.9
1990	9	18	35	23.8	11.2	27.4	35	28.2	29.7	24.4	25.8	25.2	25.1	78	48	79	68	28.6	27.1	30.1	28.6	23.3	22.4	24.1	23.3
1990	9	19	34.8	23.4	11.4	25.2	33.6	28.2	28.8	23.4	25.2	24.6	24.4	86	51	75	71	27.6	26.5	28.5	27.5	22.7	22	23.3	22.7
1990	9	20	32.6	22.2	10.4	24.6	31.4	28.2	28.1	23.6	25.2	25.2	24.7	92	61	79	77	28.5	27.9	30.1	28.8	23.2	22.9	24.1	23.4
1990	9	21	33.2	22	11.2	23.6	31.6	27.4	27.5	22.8	25.2	24.2	24.1	93	60	77	77	27.2	27.8	28.1	27.7	22.5	22.8	23	22.8
1990	9	22	33.6	22.4	11.2	25	31.4	28.2	28.2	23.6	26.2	25.4	25.1	89	67	80	79	28.2	30.6	30.6	29.8	23.1	24.4	24.4	24
1990	9	23	32.4	22	10.4	23.4	31.6	29.2	28.4	22.6	25.6	24.8	24.3	93	62	70	75	26.9	28.8	28.4	28	22.3	23.4	23.2	23
1990	9	24	33.6	22.4	11.2	23.8	33.4	27.4	28	23.2	25.6	24.2	24.3	95	54	77	75	28	27.7	28.1	27.9	23	22.7	23	22.9
1990	9	25	34.2	22.8	11.4	24.4	33.6	28.2	28.6	23.8	26.2	25.4	25.1	95	56	80	77	29.1	29.1	30.6	29.6	23.6	23.6	24.4	23.9
1990	9	26	35.6	22.6	13	27.2	34.8	29.2	30.1	24.4	25.4	25.2	25	80	47	73	66	28.7	26.2	29.4	28.1	23.4	21.9	23.8	23
1990	9	27	35.8	23.6	12.2	26.2	34.6	29.2	29.8	23.8	17.4546	25.4	15.7387	82	43.3966	74	49.4116	27.9	20.2222	29.9	18.6687	22.9	16.1372	24	15.0117
1990	9	28	35.2	23	12.2	26.4	31.2	27.4	28.1	24.6	25.6	25.2	25.1	86	64	84	78	29.7	29.1	30.6	29.8	23.9	23.6	24.4	24
1990	9	29	31.6	23.4	8.2	25	30.2	27.4	27.5	24.4	25.2	24.2	24.6	95	67	77	80	30.1	28.7	28.1	29	24.2	23.4	23	23.5
1990	9	30	35.2	22	13.2	26.6	34.6	28.4	29.5	23.2	26.4	24.2	24.6	75	53	71	66	26.2	29	27.4	27.5	21.8	23.5	22.6	22.7
1990	10	1	34.2	21.8	12.4	23.8	30.6	27.2	27.2	22.8	25.8	23.6	24.1	92	68	74	78	27.1	30	26.7	27.9	22.4	24.1	22.2	22.9
1990	10	2	34.6	22.6	12	24.2	33.6	27.4	28.1	23.4	26.2	24.2	24.6	94	56	77	75	28.2	29.1	28.1	28.5	23.1	23.6	23	23.2
1990	10	3	33.8	22.6	11.2	24	32.6	27.8	28	23.8	25.2	24.2	24.4	98	55	74	76	29.3	27.1	27.8	28.1	23.7	22.4	22.8	23
1990	10	4	32.6	23.2	9.4	24.6	31.4	27.4	27.7	23.8	26.2	25.2	25.1	94	67	84	81	28.9	30.6	30.6	30	23.5	24.4	24.4	24.1
1990	10	5	33.4	23	10.4	24.4	32.6	27.6	28	23.8	26.8	24.4	25	95	64	77	79	29.1	31.4	28.4	29.6	23.6	24.9	23.2	23.9
1990	10	6	32.6	22.8	9.8	25.2	32	28.2	28.4	24	26.2	25.2	25.1	91	63	79	78	29	30.2	30.1	29.7	23.6	24.2	24.1	24
1990	10	7	30.6	24	6.6	24.8	29.4	27.4	27.3	24.4	25.2	26.2	25.3	97	71	91	86	30.3	29.3	33.2	30.9	24.3	23.7	25.8	24.6
1990	10	8	32.6	22	10.6	23.6	31.6	27.6	27.6	23.2	26.4	24.8	24.8	97	67	80	81	28.2	31	29.4	29.5	23	24.6	23.8	23.8
1990	10	9	32.6	23.2	9.4	24.8	31.6	27.4	27.8	23	26.2	25.2	24.8	86	65	84	78	26.9	30.4	30.6	29.3	22.3	24.3	24.4	23.7
1990	10	10	32.6	23.4	9.2	23.8	31.8	27.2	27.5	23	25.4	24.4	24.3	93	60	80	78	27.5	28.2	28.7	28.1	22.7	23.1	23.4	23
1990	10	11	33.6	23	10.6	25.2	32.6	27.6	28.3	24	26.4	25.4	25.3	91	62	84	79	29	30.3	31	30.1	23.6	24.3	24.6	24.1
1990	10	12	35.6	23.6	12	25	34.2	28.2	28.9	23.8	26.8	25.6	25.4	91	56	81	76	28.7	30.3	31.1	30	23.3	24.3	24.7	24.1
1990	10	13	32.6	24	8.6	26	31.8	27.4	28.1	24.8	25.4	23.4	24.5	91	60	72	74	30.5	28.2	26.1	28.3	24.4	23.1	21.8	23.1
1990	10	14	33.6	23	10.6	25.6	32.4	27.9	28.5	24	25.4	23.6	24.3	88	57	70	72	28.8	27.8	26.3	27.6	23.4	22.8	21.9	22.7
1990	10	15	35.6	21.6	14	25.6	32.4	27.9	28.5	24	25.4	23.6	24.3	88	57	70	72	28.8	27.8	26.3	27.6	23.4	22.8	21.9	22.7
1990	10	16	33.6	22	11.6	23.6	32.4	29	28.5	22.8	26.2	25.4	24.8	93	62	75	77	27.2	29.9	30	29	22.5	24	24.1	23.5
1990	10	17	34.6	23.4	11.2	25.4	33	28.4	28.8	24	26.4	25.2	25.2	89	60	77	75	28.9	30	29.9	29.6	23.5	24.1	24.1	23.9
1990	10	18	33.6	23.6	10	25.4	32.4	27.4	28.1	24.8	25.2	23.2	24.4	95	56	70	74	30.9	27.3	25.6	27.9	24.6	22.5	21.5	22.9
1990	10	19	34.2	23.2	11	25.6	33.6	27.4	28.5	24.4	26.2	25.4	25.3	91	56	85	77	29.8	29.1	31.1	30	24	23.6	24.7	24.1
1990	10	20	34.8	23.4	11.4	24.8	33.6	28.2	28.7	24.2	26.8	25.2	25.4	95	59	79	78	29.8	30.7	30.1	30.2	24	24.5	24.1	24.2
1990	10	21	35.2	22.2	13	24.8	34.6	28.2	29	23.8	26.2	24.2	24.7	92	52	72	72	28.8	28.4	27.5	28.3	23.4	23.2	22.7	23.1
1990	10	22	32.4	23	9.4	26.6	31.6	27.4	28.3	24.6	26.8	24.8	25.4	85	69	81	78	29.6	32	29.6	30.4	23.9	25.2	23.9	24.3
1990	10	23	32.6	23	9.6	25.8	31.4	27.4	28	24.6	25.2	23.8	24.5	91	61	74	75	30.1	27.9	27.1	28.4	24.2	22.9	22.4	23.2
1990	10	24	33.4	22	11.4	23.6	32.6	27.6	27.9	22.6	25.2	24.2	24	92	55	76	74	26.7	27.1	27.9	27.3	22.2	22.4	22.9	22.5
1990	10	25	33.6	22.4	11.2	24.2	32.4	27.8	28	23.2	25.2	24.2	24.2	92	56	74	74	27.8	27.3	27.8	27.6	22.8	22.5	22.8	22.7
1990	10	26	32.6	23	9.6	24.2	30.2	28.4	27.8	23.6	26.4	25.2	25.1	95	74	77	82	28.7	31.9	29.9	30.2	23.4	25.1	24.1	24.2
1990	10	27	32.8	23.2	9.6	25.2	31.4	27	27.6	24	26.2	25.4	25.2	91	67	88	82	29	30.6	31.4	30.3	23.6	24.4	24.8	24.3
1990	10	28	33.6	22.8	10.8	23.6	32.4	28.2	28.1	23.2	26.4	24.2	24.6	97	63	72	77	28.2	30.4	27.5	28.7	23	24.3	22.7	23.4
1990	10	29	32.4	23	9.4	24.8	30.6	27.4	27.5	23.8	26.6	24.2	24.9	92	73	77	81	28.8	32.2	28.1	29.7	23.4	25.3	23	23.9
1990	10	30	33.6	22.8	10.8	26.2	32.4	28.4	28.9	24.8	25.2	24.6	24.9	89	56	73	73	30.4	27.3	28.4	28.7	24.3	22.5	23.2	23.3
1990	10	31	34.2	23.6	10.6	24.6	33.8	25.6	27.4	23.8	26.2	24.6	24.9	94	55	92	80	28.9	29	30.3	29.4	23.5	23.5	24.2	23.8
1990	11	1	34.2	23.6	10.6	24.6	32.4	28.4	28.5	23.8	26.2	25.2	25.1	94	62	77	77	28.9	29.9	29.9	29.6	23.5	24	24.1	23.9
1990	11	2	33.6	23.2	10.4	25.6	31	29.4	28.9	24.6	26.6	25.2	25.5	92	71	71	78	30.3	31.9	29.3	30.5	24.2	25.1	23.7	24.3
1990	11	3	32.6	24.4	8.2	26.2	31.4	28.4	28.6	24.8	26.2	25.2	25.4	89	67	77	78	30.4	30.6	29.9	30.3	24.3	24.4	24.1	24.3
1990	11	4	19.7375	19.2873	0.450194	21.2604	26.2552	22.4518	22.5507	16.7943	18.931	18	16.6206	61.6052	47.6897	59.5006	56.3492	20.1688	21.9483	21.8133	20.9049	16.4768	17.5552	17.3793	16.7904
1990	11	5	33.6	23.2	10.4	24.8	32.4	27.6	28.1	23.6	25.2	24.2	24.3	91	56	76	74	28.3	27.3	27.9	27.8	23.1	22.5	22.9	22.9
1990	11	6	34.6	23	11.6	25.2	33.6	29.2	29.3	23.2	26.8	24.2	24.7	85	59	66	70	27.1	30.7	26.9	28.2	22.4	24.5	22.3	23.1
1990	11	7	33.6	23.4	10.2	26.6	32.8	29.8	29.8	23.8	28.4	24.4	25.5	79	72	64	72	27.6	35.8	27	30.1	22.7	27.1	22.3	24
1990	11	8	32.4	24	8.4	25.6	31.6	29.6	29.1	24.4	25.4	24	24.6	91	61	63	72	29.8	28.3	26.1	28.1	24	23.1	21.8	23
1990	11	9	34.6	23.8	10.8	26.2	33.6	28.2	29	24.8	25.6	25	25.1	89	53	77	73	30.4	27.5	29.5	29.1	24.3	22.7	23.8	23.6
1990	11	10	33.6	24.4	9.2	26	32.4	29.2	29.2	25.6	25.8	25.4	25.6	97	59	74	77	32.5	28.8	29.9	30.4	25.5	23.4	24	24.3
1990	11	11	34.6	23	11.6	26.4	33.6	29.2	29.6	25.4	24	24.2	24.5	92	45	66	68	31.8	23.5	26.9	27.4	25.1	20.1	22.3	22.5
1990	11	12	19.8085	19.3849	0.423604	21.0107	26.2207	22.6445	22.8228	16.5446	18.8	17.7646	17.6005	63.6029	47.7586	58.4304	56.3971	19.6124	21.6862	21.3103	20.7574	16.1451	17.3862	17.0904	16.7872
1990	11	13	35.2	23.4	11.8	25.2	34.6	28.2	29	24.4	26	25.2	25.2	94	51	79	74	30	27.9	30.1	29.3	24.1	22.9	24.1	23.7
1990	11	14	35.2	24	11.2	26.4	33.6	28.6	29.3	24.6	26.4	24.8	25.3	86	57	74	72	29.7	29.6	28.8	29.4	23.9	23.9	23.4	23.7
1990	11	15	35.4	24.4	11	27.2	34.6	29.2	30	24.4	25.6	25	25	80	49	71	67	28.7	26.9	28.9	28.1	23.4	22.3	23.5	23
1990	11	16	35	24.6	10.4	27.2	34.2	28.2	29.5	24	25.4	25.2	24.9	77	49	79	68	27.7	26.6	30.1	28.1	22.8	22.1	24.1	23
1990	11	17	35.4	23.6	11.8	27.6	34	29.2	30	24.6	25.2	25	24.9	78	49	71	66	28.9	26.2	28.9	28	23.5	21.9	23.5	22.9
1990	11	18	35.6	23	12.6	25.2	34.6	28.4	29.1	24.2	26.2	25	25.1	92	52	76	73	29.5	28.4	29.4	29.1	23.8	23.2	23.8	23.6
1990	11	19	34.6	23	11.6	25	33.6	28.8	29	23.6	27.4	25.2	25.4	89	62	75	75	28.2	32.4	29.7	30.1	23.1	25.4	23.9	24.1
1990	11	20	34.6	22.6	12	26.4	32.6	28.4	28.9	24.8	25.2	23.8	24.6	88	55	68	70	30.2	27.1	26.4	27.9	24.2	22.4	22	22.9
1990	11	21	35.2	23.4	11.8	26.2	34.6	28.4	29.4	23.6	26.2	25.2	25	81	52	77	70	27.4	28.4	29.9	28.6	22.6	23.2	24.1	23.3
1990	11	22	33.6	20.8	12.8	24.8	32.4	27.4	28	21.8	25.2	23.8	23.6	77	56	74	69	24.1	27.3	27.1	26.2	20.5	22.5	22.4	21.8
1990	11	23	35.2	21.4	13.8	24.6	34.6	28.4	29	22.4	26.4	24.6	24.5	83	53	73	70	25.6	29	28.4	27.7	21.5	23.5	23.2	22.7
1990	11	24	35.4	21.4	14	24.6	34.2	29.2	29.3	22.4	26.8	24.2	24.5	83	56	66	69	25.6	30.3	26.9	27.6	21.5	24.3	22.3	22.7
1990	11	25	34.6	21.4	13.2	27.4	33.6	28.2	29.4	23.6	25.4	24.2	24.4	73	52	72	66	26.6	27	27.5	27	22.1	22.4	22.7	22.4
1990	11	26	34.8	23.4	11.4	27.6	34.6	28.6	29.9	23.8	26.2	24.4	24.8	73	52	71	65	27	28.4	27.8	27.7	22.3	23.2	22.8	22.8
1990	11	27	33.8	22.4	11.4	28.2	32.8	28.2	29.4	23.4	26.4	24.2	24.7	67	61	72	67	25.6	30.2	27.5	27.8	21.5	24.2	22.7	22.8
1990	11	28	34.6	22.6	12	27.4	33.2	27.4	28.9	24.6	26.8	25.2	25.5	80	61	84	75	29.1	31	30.6	30.2	23.6	24.6	24.4	24.2
1990	11	29	34.6	22.2	12.4	23.4	33.8	27.6	28.1	22.8	25.2	23.6	23.9	95	50	72	72	27.3	26.4	26.5	26.7	22.6	22	22	22.2
1990	11	30	34.6	22.2	12.4	24	33.6	28.2	28.5	23.4	25.4	24.2	24.3	95	52	72	73	28.4	27	27.5	27.6	23.2	22.4	22.7	22.7
1990	12	1	14.3841	17.1097	-2.72565	19.3241	23.6966	20.0897	20.3828	15.5034	17.3864	16.8483	16.3769	59.5172	39.3817	54.2069	50.6897	17.9621	19.1807	19.7621	18.7527	14.9759	15.635	16.0379	15.3746
1990	12	2	34.6	23.6	11	26.2	34.2	28.2	29.2	23.8	25.2	24.8	24.6	82	49	76	69	27.9	26.1	29	27.7	22.9	21.8	23.6	22.7
1990	12	3	33.8	23.4	10.4	24.8	32.6	28.2	28.5	23	25.2	24.2	24.1	86	55	72	71	26.9	27.1	27.5	27.2	22.3	22.4	22.7	22.5
1990	12	4	34.6	22.6	12	26.4	33.8	28.2	29.1	23.6	26.2	25.4	25.1	79	55	80	71	27.3	29	30.6	28.9	22.5	23.5	24.4	23.5
1990	12	5	33.2	22.2	11	25.4	32.6	28	28.5	22.6	25.4	24.6	24.2	79	56	76	70	25.6	27.7	28.7	27.3	21.5	22.8	23.3	22.5
1990	12	6	32.6	23.4	9.2	24.4	31.4	27.4	27.6	23.2	25.2	24.2	24.2	90	61	77	76	27.6	27.9	28.1	27.9	22.7	22.9	23	22.9
1990	12	7	34.2	23	11.2	23.8	33.6	28.4	28.5	23	25.2	24.2	24.1	93	51	71	72	27.5	26.5	27.4	27.1	22.7	22	22.6	22.4
1990	12	8	34.2	23	11.2	26.4	33.4	28	29	24.6	25	24.8	24.8	86	51	77	71	29.7	26.1	29.2	28.3	23.9	21.8	23.6	23.1
1990	12	9	31.6	22.8	8.8	26.2	29.8	26.4	27.2	24	25	23.4	24.1	83	68	78	76	28.4	28.5	26.8	27.9	23.2	23.2	22.2	22.9
1990	12	10	32.4	22.4	10	24.6	31.6	27.2	27.7	21.2	25.6	24.2	23.7	74	62	78	71	22.9	28.8	28.2	26.7	19.7	23.4	23.1	22.1
1990	12	11	35.6	21	14.6	23.6	31.8	27.4	27.5	20.2	24.2	23.6	22.7	74	54	73	67	21.4	25.2	26.6	24.4	18.6	21.2	22.1	20.6
1990	12	12	34	21	13	24.8	33.2	28.4	28.7	21.6	26.2	25.2	24.3	76	58	77	70	23.7	29.4	29.9	27.7	20.2	23.7	24.1	22.7
1990	12	13	33.4	21.8	11.6	26.6	32.6	28.2	28.9	23.4	25.2	24.6	24.4	77	55	75	69	26.6	27.1	28.5	27.4	22.1	22.4	23.3	22.6
1990	12	14	34.6	22	12.6	26.8	33.4	28.6	29.4	24.2	25.4	23.4	24.3	81	53	65	66	28.5	27.1	25.3	27	23.2	22.4	21.3	22.3
1990	12	15	34.6	24.2	10.4	26.4	33.2	28.2	29	23.8	25.2	24	24.3	81	53	71	68	27.7	26.7	27	27.2	22.8	22.2	22.4	22.5
1990	12	16	34.6	22.6	12	27.4	33.8	28	29.3	23	25.2	24.6	24.3	69	50	76	65	25.2	26.4	28.7	26.7	21.2	22	23.3	22.2
1990	12	17	35.2	24.8	10.4	27.2	34.6	28.6	29.8	23	26.4	24.2	24.5	70	53	70	64	25.3	29	27.3	27.2	21.3	23.5	22.5	22.4
1990	12	18	34.6	23.4	11.2	24.8	33.6	27.4	28.3	21.6	25.8	24.4	23.9	76	54	78	69	23.7	28	28.6	26.8	20.2	23	23.3	22.2
1990	12	19	35.2	23	12.2	25.4	34.6	28.2	29.1	21.2	25.2	24	23.5	69	47	71	62	22.4	25.8	27	25.1	19.3	21.6	22.4	21.1
1990	12	20	34.4	22.4	12	26.4	33.2	29.8	29.8	21.8	25.2	23.8	23.6	67	53	61	60	23.1	26.7	25.5	25.1	19.8	22.2	21.4	21.1
1990	12	21	34.4	20.6	13.8	27.2	33.6	28.4	29.4	20.4	25.2	24	23.2	54	51	70	58	19.5	26.5	26.9	24.3	17.1	22	22.3	20.5
1990	12	22	33.2	21.4	11.8	24.4	32.4	27.6	28	19.6	24.2	23.8	22.5	64	51	73	63	19.6	24.8	27	23.8	17.2	20.9	22.3	20.2
1990	12	23	34.6	21.6	13	24.6	33.8	27.4	28.3	19.4	25.2	24.2	22.9	62	50	77	63	19.1	26.4	28.1	24.5	16.8	22	23	20.6
1990	12	24	34.4	19.8	14.6	24.8	33.6	27.6	28.4	20.4	25.2	24.2	23.3	67	51	76	65	21	26.5	27.9	25.2	18.3	22	22.9	21.1
1990	12	25	17.564	16.7585	0.805479	18.8495	22.3552	18.6576	17.9491	13.8972	15.89	15.2036	13.2994	52.6221	32.5106	45.869	38.6363	15.9084	16.7645	17.3217	14.8161	13.3105	13.8862	14.1925	12.2514
1990	12	26	34.6	20.6	14	26	33.6	27.6	28.7	21	24.2	23.6	22.9	64	46	72	61	21.5	24	26.5	24	18.7	20.4	22	20.4
1990	12	27	35.6	23.6	12	26.6	34.6	28.2	29.4	21.6	24.6	23.6	23.3	65	44	68	59	22.5	24.3	26.1	24.3	19.4	20.6	21.8	20.6
1990	12	28	35.4	22.8	12.6	25.8	33.6	28.6	29.1	21.8	25.6	24.2	23.9	71	53	70	64	23.5	27.5	27.3	26.1	20.1	22.7	22.5	21.7
1990	12	29	34.6	21.6	13	26	33.8	27.4	28.6	21.4	25.2	23.6	23.4	67	50	73	63	22.4	26.4	26.6	25.1	19.3	22	22.1	21.1
1990	12	30	35.6	22.6	13	26.2	35.2	20.2117	19.4233	22	26.2	24.6	24.3	70	49	45.874	41.9857	23.6	28	17.3686	16.0166	20.2	23	14.4507	13.4269
1990	12	31	15.4488	13.9947	1.45405	17.5862	22.4659	17.4228	16.5677	14.5327	16.4213	14.3917	14.2047	49.2628	32.0308	41.4955	36.991	15.1106	16.7166	15.8271	14.3421	12.874	13.9342	13.1129	11.9982

## Sheet: 1991
						Temperature				Temperature				Relative Humidity				Pressure				Dew temperature
Year	Month	Day	Maximum	Minimum	Max-Min	1899-12-31 07:00:00	1899-12-31 13:00:00	1899-12-31 19:00:00	Average	1899-12-31 01:00:00	1899-12-31 13:00:00	1899-12-31 19:00:00	Average	1899-12-31 01:00:00	1899-12-31 13:00:00	1899-12-31 19:00:00	Average	1899-12-31 07:00:00	1899-12-31 13:00:00	1899-12-31 19:00:00	Average	1899-12-31 07:00:00	1899-12-31 13:00:00	1899-12-31 19:00:00	Average		Month	Taverage	Hraverage
1991	1	1	15.0112	13.7095	1.30164	17.971	18.1058	15.1481	14.2167	13.1218	15.9733	15.1563	13.2444	45.5914	27.126	39.9946	31.9058	14.1758	14.4699	15.4136	12.6888	12.125	12.2966	12.9298	10.7605		January	28.3779	57.0891
1991	1	2	16.4311	15.3831	1.04808	18.7595	21.995	18.5225	18.6737	13.179	16.9456	16.4145	14.2534	47.5931	32.682	45.959	39.3409	14.4822	16.8271	17.9383	15.1767	12.3415	14.2207	14.9316	12.7705		February	30.4779	56.9862
1991	1	3	35.2	21.8	13.4	26.6	34.6	27.8	29.2	21.6	25.2	24.2	23.7	65	47	74	62	22.5	25.8	27.8	25.4	19.4	21.6	22.8	21.3		March	30.4781	62.9053
1991	1	4	35.4	21.2	14.2	25.8	34.2	32.2	31.1	21.8	25.2	23.4	23.5	71	49	48	56	23.5	26.1	22.9	24.2	20.1	21.8	19.7	20.5		April	30.8037	59.3556
1991	1	5	35.2	22.6	12.6	25.8	34.6	31.6	30.9	21.8	24.8	23.6	23.4	71	45	51	56	23.5	24.8	23.8	24	20.1	21	20.3	20.4		May	29.0824	70.1121
1991	1	6	35.4	22.4	13	25.4	32.6	28.8	28.9	20.8	24.2	23.8	22.9	66	50	66	61	21.5	24.6	26.2	24.1	18.7	20.8	21.8	20.5		June	28.0402	67.6618
1991	1	7	21.0091	18.8529	2.15619	21.8	26.8138	21.5922	21.6992	16.2828	19.6897	18.635	17.4899	59.7931	38.8966	48.0143	45.4816	17.9828	20.1828	19.2592	17.7503	15.2759	16.7759	16.0095	14.8537		July	27.5713	61.4525
1991	1	8	34.2	23.6	10.6	27.4	33.6	28.4	29.4	22.2	25.2	23.4	23.6	64	51	66	60	23.3	26.5	25.5	25.1	20	22	21.4	21.1		August	27.6751	61.8446
1991	1	9	35.2	24.6	10.6	27.4	34.6	28.2	29.6	25.2	26.2	24.6	25.3	84	52	75	70	30.6	28.4	28.5	29.2	24.4	23.2	23.3	23.6		September	28.6769	74.9004
1991	1	10	35.6	24.4	11.2	26	33.6	29.2	29.5	21	25.2	24.2	23.5	64	51	66	60	21.5	26.5	26.9	25	18.7	22	22.3	21		October	28.2055	77.0798
1991	1	11	35.6	23.8	11.8	26.4	34.2	31.6	31	23.6	26.2	25.6	25.1	79	53	62	65	27.3	28.7	28.8	28.3	22.5	23.4	23.4	23.1		November	28.2267	71.1895
1991	1	12	36.2	22.6	13.6	24.8	35.2	28.6	29.3	21.8	26	25.4	24.4	77	48	77	68	24.1	27.5	30.3	27.3	20.5	22.7	24.3	22.5		December	28.2782	62.5066
1991	1	13	37.4	22.2	15.2	23.6	35.2	22.8	23.0345	22	20.5172	19.5241	19.1931	87	37.7241	50.3103	48.8621	25.4	20.5207	20.0862	19.2931	21.3	17.1759	16.8034	16.2724
1991	1	14	35.6	23.4	12.2	25.6	34.6	31.6	30.9	21.2	25.4	24.6	23.7	68	48	57	57	22.3	26.3	26.3	25	19.2	21.9	21.9	21
1991	1	15	36.6	21.2	15.4	26.6	35.4	32.4	31.7	23.4	25.2	24.8	24.5	77	44	54	58	26.6	25.3	26.3	26.1	22.1	21.3	21.9	21.8
1991	1	16	36.4	20.4	16	21.8	35.4	31.6	30.1	21.2	26.2	24.6	24	95	49	57	67	24.8	27.9	26.3	26.3	20.9	22.9	21.9	21.9
1991	1	17	36.8	22.8	14	25.2	35.4	31.6	31	22	26.2	24.8	24.3	76	49	58	61	24.3	27.9	26.8	26.3	20.6	22.9	22.2	21.9
1991	1	18	36.4	23.4	13	25.6	35.6	32.6	31.6	21.2	26.4	24.4	24	68	49	51	56	22.3	28.3	25.1	25.2	19.2	23.1	21.2	21.2
1991	1	19	36	22.6	13.4	24.4	35.8	32.2	31.1	21	26.2	24.2	23.8	74	47	52	58	22.6	27.6	24.9	25	19.5	22.7	21	21.1
1991	1	20	36.2	21.2	15	22.2	35.8	31.8	30.4	21.2	26.4	24.6	24.1	92	48	56	65	24.5	28.2	26.2	26.3	20.8	23.1	21.8	21.9
1991	1	21	35.6	21.2	14.4	23.4	34.4	29.6	29.3	21.4	26.4	24.2	24	84	54	64	67	24.2	29.1	26.6	26.6	20.5	23.6	22.1	22.1
1991	1	22	36.4	21.2	15.2	26	35.6	31	30.9	22.2	26.2	24.6	24.3	72	48	59	60	24.2	27.8	26.7	26.2	20.6	22.8	22.2	21.9
1991	1	23	36.4	23.8	12.6	24.2	35.4	30.8	30.3	19.8	23.6	22.6	22	67	37	50	51	20.2	21.3	22	21.2	17.6	18.5	19	18.4
1991	1	24	36.2	23.6	12.6	26	35	29.2	29.9	20.8	24.2	23.6	22.9	63	41	63	56	21.1	23	25.4	23.2	18.4	19.8	21.4	19.8
1991	1	25	36.2	19.8	16.4	23.8	35.4	27.4	28.5	21.4	25.2	23.6	23.4	81	44	73	66	23.9	25.3	26.6	25.3	20.4	21.3	22.1	21.2
1991	1	26	36.8	23.4	13.4	25.4	35.6	31.4	30.9	21.8	25.2	24.2	23.7	73	43	55	57	23.7	25.2	25.4	24.8	20.2	21.2	21.4	20.9
1991	1	27	38.6	21.2	17.4	26.9	36.9	24.5379	23.5724	21.6	19.6828	18.1483	17.1034	63	36.1034	48.1724	45.2414	22.3	19.669	19.6862	18.2138	19.2	16.4483	16.3207	15.2379
1991	1	28	37.4	25.4	12	25.6	35.8	31.4	31	22.6	26.2	24.2	24.3	77	47	55	60	25.4	27.6	25.4	26.2	21.4	22.7	21.4	21.8
1991	1	29	38.6	20.4	18.2	25	35.4	22.4207	21.5172	22.4	26.8	18.5655	17.6621	80	51	42.931	40.931	25.4	29.5	17.7897	16.7448	21.3	23.8	14.9138	14.0759
1991	1	30	35.2	21.2	14	21.6	34.6	31.6	29.9	19.8	24.2	23.8	22.6	85	42	52	60	21.9	23.3	24.3	23.2	18.9	20	20.6	19.8
1991	1	31	37.8	21.2	16.6	24.8	35.8	31	30.6	21.8	26.2	24.6	24.2	77	47	59	61	24.1	27.6	26.7	26.1	20.5	22.7	22.2	21.8
1991	2	1	36.2	21	15.2	27.4	35.8	31.4	31.5	22.2	25.2	24.6	24	64	43	58	55	23.3	25	26.4	24.9	20	21.1	22	21
1991	2	2	35.6	25	10.6	27.8	34.8	31.2	31.3	21.2	26.2	24.2	23.9	56	51	56	54	20.8	28.3	25.6	24.9	18.1	23.1	21.5	20.9
1991	2	3	36.2	23.4	12.8	25.8	35.4	29.2	29.9	21.2	25.2	23.4	23.3	67	44	62	57	22.1	25.3	24.9	24.1	19.1	21.3	21	20.5
1991	2	4	36.8	23.2	13.6	26.2	35.4	31.4	31.1	22.4	25.2	23.2	23.6	72	44	50	55	24.6	25.3	23	24.3	20.8	21.3	19.7	20.6
1991	2	5	36.4	23.4	13	26	35.2	30.6	30.6	21.8	25.4	23.4	23.5	69	46	55	57	23.3	25.9	24	24.4	20	21.7	20.4	20.7
1991	2	6	36.8	23.4	13.4	24.6	35.2	29.2	29.6	20.8	24.2	23.6	22.9	71	40	63	58	22	22.9	25.4	23.5	19.1	19.7	21.4	20
1991	2	7	36.4	21.6	14.8	24.8	34.6	30.6	30.1	21.8	24.2	23.6	23.2	77	42	56	58	24.1	23.3	24.5	24	20.5	20	20.8	20.4
1991	2	8	35.4	24.6	10.8	24.8	34.6	30.6	30.1	22.6	25.2	23.8	23.9	83	47	57	62	26	25.8	25	25.6	21.7	21.6	21.1	21.5
1991	2	9	35.6	24.4	11.2	26.6	34.2	29.2	29.8	23.4	26.2	24.2	24.6	77	53	66	65	26.6	28.7	26.9	27.4	22.1	23.4	22.3	22.6
1991	2	10	36.8	22.8	14	24.6	35.6	31.4	30.8	23.6	25.4	24	24.3	92	44	54	64	28.5	25.7	24.9	26.4	23.2	21.5	21	21.9
1991	2	11	19.7743	24.6	-4.82568	27.6	36.2	24.3282	24.7313	25	26.4	17.8216	17.3033	81	47	43.0202	40.7766	29.9	27.9	18.0785	17.0597	24.1	22.9	15.1284	14.3844
1991	2	12	36.8	24.8	12	27	35.4	31.4	31.3	25.2	26	24.2	25.1	87	48	55	63	30.8	27.4	25.4	27.9	24.6	22.6	21.4	22.8
1991	2	13	36.4	24.8	11.6	28.6	35	32.4	32.1	23.8	26.2	24.8	24.9	67	50	54	57	26.3	28.2	26.3	26.9	21.9	23.1	21.9	22.3
1991	2	14	37.6	24.8	12.8	26.2	36.4	32.4	31.9	23.8	26.8	24.6	25.1	82	48	53	61	27.9	28.9	25.8	27.5	22.9	23.5	21.6	22.6
1991	2	15	36.8	23.6	13.2	25.6	35.2	31.8	31.1	23.4	27.4	25.2	25.3	83	55	59	66	27.3	31.3	27.7	28.8	22.5	24.8	22.8	23.4
1991	2	16	37.4	20.8	16.6	26.8	36.2	31.2	31.4	23.8	27.4	24.2	25.1	78	51	56	62	27.5	30.7	25.6	27.9	22.6	24.5	21.5	22.9
1991	2	17	35.2	21	14.2	22.3773	34.6	31.4	23.3035	16.1852	26.2	24	17.4767	55.3528	52	54	42.105	17.8199	28.4	24.9	17.5505	15.067	23.2	21	14.7054
1991	2	18	36.4	20.4	16	27.8	35.8	31.2	31.5	21.8	25	23.6	23.5	59	42	53	51	22.1	24.5	24.1	23.6	19.1	20.8	20.5	20.1
1991	2	19	36.2	24	12.2	25.8	35.2	32.4	31.5	20.6	26.4	23.6	23.5	63	50	48	54	20.8	28.6	23.3	24.2	18.1	23.3	19.9	20.5
1991	2	20	36.4	24.8	11.6	22.8799	35.6	32	22.4474	15.0749	25.6	24.2	14.067	50.7253	45	53	32.732	16.7015	26.2	25	13.8087	14.0725	21.9	21.1	11.5687
1991	2	21	37.6	25.4	12.2	26.6	36	32.6	31.9	22.6	26.2	24.8	24.5	71	46	53	57	24.8	27.5	26.1	26.1	20.9	22.7	21.8	21.8
1991	2	22	37.6	21	16.6	26.6	36.4	31.4	31.5	22.4	26.8	25.2	24.8	70	48	61	59	24.3	28.9	27.9	27	20.6	23.5	22.9	22.3
1991	2	23	37.8	25.4	12.4	27.2	36.2	32.4	32.1	24.6	26.8	25.8	25.7	81	48	59	63	29.2	29	28.8	29	23.6	23.5	23.4	23.5
1991	2	24	39.6	26.2	13.4	28.6	37.4	32.8	32.9	25.2	26	24.6	25.3	76	41	51	56	29.8	26.1	25.5	27.1	24	21.8	21.4	22.4
1991	2	25	38.6	26.8	11.8	28.8	36.2	31.8	32.2	25.6	27.4	24.6	25.9	78	51	56	61	30.7	30.7	26.2	29.2	24.5	24.5	21.8	23.6
1991	2	26	37.8	26.6	11.2	27.6	36	31.6	31.7	24.4	26.8	25.2	25.5	77	49	60	62	28.4	29.1	27.8	28.5	23.2	23.6	22.8	23.2
1991	2	27	37.4	21	16.4	26.8	36.2	32.8	32.2	24.6	27.4	25.2	25.7	84	51	54	63	29.5	30.7	27	29	23.8	24.5	22.4	23.5
1991	2	28	39.4	26.4	13	28.6	37.6	32.4	32.8	24.8	27.2	26.2	26.1	74	45	62	60	28.8	29.2	29.9	29.3	23.4	23.6	24	23.7
1991	3	1	37.4	26.4	11	27.8	36.2	30.2	31.1	23.4	25.4	24.2	24.3	69	42	61	57	25.9	25.3	26.2	25.8	21.6	21.3	21.9	21.6
1991	3	2	37.4	21.7989	15.6011	25.4	36	31.6	31.1	23	25.2	24.8	24.3	82	42	58	60	26.5	24.9	26.8	26.1	22	21	22.2	21.8
1991	3	3	37.6	21.6172	15.9828	26.4	36.2	30.6	31	23.8	27.4	25.4	25.5	81	51	66	66	27.7	30.7	29	29.1	22.8	24.5	23.5	23.6
1991	3	4	38.2	25	13.2	26.8	37.9	31.6	32	25.6	27.2	24.2	25.7	91	44	54	63	32	29	25.3	28.8	25.2	23.5	21.3	23.3
1991	3	5	36.2	24.6	11.6	25.4	35.4	31.8	31.1	24.8	26.2	25.4	25.5	95	49	60	68	30.9	27.9	28.2	29	24.6	22.9	23.1	23.5
1991	3	6	35.6	23.2	12.4	24.4	34.4	24.4659	24.7095	23.8	26.6	19.2702	18.3033	95	55	46.7547	44.3561	29.1	29.6	20.1632	18.9491	23.6	23.9	16.842	15.9416
1991	3	7	34.6	23.4	11.2	26.4	34.2	30.2	30.3	23.8	27.4	25.2	25.5	81	59	67	69	27.7	32	28.7	29.5	22.8	25.2	23.4	23.8
1991	3	8	35.2	25	10.2	25.6	34.6	31.4	30.8	23	26.2	24.2	24.5	80	52	55	62	26.4	28.4	25.4	26.7	22	23.2	21.4	22.2
1991	3	9	36.4	24.6	11.8	26.8	35.4	31.6	31.4	24.4	27.4	25.2	25.7	82	54	60	65	29	31.2	27.8	29.3	23.5	24.7	22.8	23.7
1991	3	10	35.4	23.6	11.8	25.2	34.6	29.4	29.6	24.2	26.2	25.4	25.3	92	52	73	72	29.5	28.4	29.8	29.2	23.8	23.2	24	23.7
1991	3	11	35.2	24	11.2	26.2	34.6	32.4	31.4	25.4	27.4	24.4	25.7	94	58	52	68	31.9	31.7	25.3	29.6	25.1	25	21.3	23.8
1991	3	12	35	23.8	11.2	24.6	34.6	29.6	29.6	24.2	26.4	23.8	24.8	97	53	62	70	29.9	29	25.6	28.2	24.1	23.5	21.5	23
1991	3	13	37.4	22.3872	15.0128	26	36.2	32.4	31.8	24.8	27	25.4	25.7	91	49	57	66	30.5	29.5	27.8	29.3	24.4	23.8	22.8	23.7
1991	3	14	37.4	24.6	12.8	27.8	36.2	31.4	31.7	25.6	27.4	25	26	84	51	60	65	31.4	30.7	27.4	29.8	24.8	24.5	22.6	24
1991	3	15	38.4	24.2	14.2	25.2	37.4	32.4	31.9	24.6	26.6	26.2	25.8	95	43	62	67	30.5	27.7	29.9	29.4	24.4	22.8	24	23.7
1991	3	16	36.4	23.8	12.6	24.8	35.2	31.6	30.8	21.8	27.4	25.2	24.8	77	55	60	64	24.1	31.3	27.8	27.7	20.5	24.8	22.8	22.7
1991	3	17	36.8	24.4	12.4	25.4	35.4	31.2	30.8	23	27.4	25	25.1	82	54	61	66	26.5	31.2	27.6	28.4	22	24.7	22.7	23.2
1991	3	18	36.2	24.2	12	26.2	35.2	29.6	30.2	23.2	26.4	25.4	25	78	50	72	67	26.4	28.6	29.6	28.2	22	23.3	23.9	23.1
1991	3	19	37.2	23.2	14	25	36.2	32.4	31.5	21.8	25.4	23.6	23.6	76	42	48	55	24	25.3	23.3	24.2	20.4	21.3	19.9	20.5
1991	3	20	37.8	23.8	14	24.8	36.8	32.2	31.5	24.6	27.4	25.2	25.7	98	49	57	68	30.8	30.3	27.4	29.5	24.5	24.2	22.6	23.8
1991	3	21	36.4	24.6	11.8	26.8	35.4	33.4	32.3	23.6	27.6	26	25.7	77	55	56	63	27	31.7	28.7	29.1	22.4	25	23.4	23.6
1991	3	22	36.8	21.6409	15.1591	27.6	35.6	23.8128	23.9309	23	27.2	20.5113	20.497	68	53	52.6959	52.659	25	30.5	21.8681	21.7057	21.1	24.4	18.2701	18.141
1991	3	23	37.4	21.2	16.2	27.2	36.8	32.6	32.3	22.4	27.6	25.2	25.1	66	50	55	57	23.9	30.8	27.1	27.3	20.4	24.6	22.4	22.5
1991	3	24	37.2	24.2	13	26	35.4	32.4	31.6	22	26.2	24.6	24.3	71	49	53	57	23.8	27.9	25.8	25.8	20.3	22.9	21.6	21.6
1991	3	25	37.4	24.6	12.8	26	36.2	30.6	30.9	22	27.4	25.4	24.9	71	51	66	63	23.8	30.7	29	27.8	20.3	24.5	23.5	22.8
1991	3	26	37.8	25	12.8	25.6	36.2	31.6	31.3	23.6	27.4	25.2	25.4	85	51	60	65	27.8	30.7	27.8	28.8	22.8	24.5	22.8	23.4
1991	3	27	35.4	25	10.4	25.4	34.6	29.4	29.7	24	26.2	25	25.1	89	52	70	70	28.9	28.4	28.8	28.7	23.5	23.2	23.4	23.4
1991	3	28	36.8	23.6	13.2	26	35.4	31.4	31	24	27.2	25.2	25.5	85	53	61	66	28.5	30.6	27.9	29	23.2	24.4	22.9	23.5
1991	3	29	38.6	25	13.6	26.8	37.2	32.4	32.2	24.4	27	26.2	25.9	82	46	62	63	29	28.9	29.9	29.2	23.5	23.5	24	23.7
1991	3	30	37.6	25.4	12.2	27.2	35.2	32.4	31.8	24	27.2	26.2	25.8	77	54	62	64	27.7	30.8	29.9	29.5	22.8	24.5	24	23.8
1991	3	31	38.2	23.4	14.8	25.4	36.2	23.6615	23.4807	23.6	19.8835	19.7868	18.7056	86	36.5993	48.9688	47.0499	27.9	20.2652	21.2629	19.9787	22.9	16.8977	17.6649	16.6464
1991	4	1	37.8	23.2	14.6	27	36.8	31.6	31.8	24.8	26.2	25.2	25.4	84	44	60	62	29.8	27	27.8	28.2	24	22.3	22.8	23.1
1991	4	2	38.6	24.2	14.4	24.8	37.4	32.4	31.8	23.8	20.9394	24.4	19.0273	92	38.5969	52	47.0155	28.8	21.5493	25.3	19.7836	23.4	17.8609	21.3	16.3983
1991	4	3	37.4	24	13.4	25.2	36.2	32.8	31.8	24	20.7539	25.4	18.1498	91	39.7384	55	50.4756	29	21.4602	27.5	20.8359	23.6	17.8074	22.7	17.2224
1991	4	4	38.4	25	13.4	26.6	37.4	31.6	31.8	24.4	21.824	26.4	19.6798	84	41.5933	67	51.884	29.1	22.6659	31	21.4363	23.6	18.7741	24.6	17.7683
1991	4	5	37.6	26.2	11.4	27.2	36.4	31.4	31.6	25.2	19.9196	26	19.0377	85	37.6399	65	48.157	30.7	20.8237	30	20.0451	24.5	17.1963	24.1	16.5136
1991	4	6	38.6	26.6	12	26.8	37.4	30.2	31.2	25	21.7204	26.4	20.8016	87	41.1456	74	55.3897	30.5	22.6651	31.9	22.9382	24.4	18.7646	25.1	18.9307
1991	4	7	37.4	26.6	10.8	27.4	36.2	31.4	31.6	24.8	26.2	25.2	25.4	81	46	61	62	29.6	27.4	27.9	28.3	23.9	22.6	22.9	23.1
1991	4	8	37.2	26.4	10.8	27.8	36	31	31.5	24.4	27.4	25.2	25.7	76	52	63	63	28.3	30.8	28.2	29.1	23.1	24.5	23.1	23.6
1991	4	9	37.4	26.2	11.2	27.4	36.2	31.4	31.6	25.6	26.2	25	25.6	87	46	60	64	31.6	27.4	27.4	28.8	25	22.6	22.6	23.4
1991	4	10	38.2	25.6	12.6	26.2	37.4	31.8	31.8	25.4	26	25.8	25.7	94	41	62	66	31.9	26.1	29.2	29.1	25.1	21.8	23.7	23.5
1991	4	11	38.2	24.6	13.6	26.8	37.4	31.6	31.9	25.8	26.4	26.4	26.2	92	42	67	67	32.5	27.1	31	30.2	25.5	22.4	24.6	24.2
1991	4	12	37.2	26.8	10.4	27.8	36.2	32.4	32.2	26.8	19.8478	19.7122	18.6945	93	38.5969	51.6885	47.5296	34.6	20.5933	20.8573	19.5395	26.5	17.044	17.2866	16.1593
1991	4	13	36.8	26.4	10.4	27.4	29.0797	30.2	25.4839	24.4	26.8	25.4	25.5	78	44.3044	68	56.5706	28.6	23.151	29.2	23.0821	23.3	19.0702	23.7	19.0118
1991	4	14	37.4	24	13.4	25.8	36.8	31.4	31.3	23.8	26.2	25.2	25.1	85	44	61	63	28.1	27	27.9	27.7	23	22.3	22.9	22.8
1991	4	15	37.4	25	12.4	28.2	35.2	31	31.4	24.4	26.2	25.2	25.3	73	49	63	62	28	28	28.2	28.1	23	23	23.1	23
1991	4	16	24.6225	24	0.622463	26.8	28.2806	22.7168	23.0009	25.2	21.0606	19.189	19.0709	88	41.1653	53.6922	52.29	31	22.1629	21.7979	21.2555	24.6	18.2069	17.8162	17.4509
1991	4	17	37.6	26	11.6	27.2	36.2	31.2	31.5	25.6	26.6	26.4	26.2	88	47	69	68	31.8	28.5	31.2	30.5	25	23.2	24.8	24.3
1991	4	18	38.4	26.2	12.2	27.4	37.2	31.6	32	25.2	26	24.8	25.3	84	41	58	61	30.6	26.2	26.8	27.9	24.4	21.9	22.2	22.8
1991	4	19	36.2	24.8	11.4	26.2	35.6	31.4	31.1	25.4	20.8496	26	19.5338	94	41.9205	65	54.7802	31.9	22.1743	30	21.7327	25.1	18.2	24.1	17.9229
1991	4	20	38.4	24	14.4	27.6	37.4	32.4	32.5	25.8	21.8902	27	19.7858	87	47.8248	66	54.513	32	23.9161	32.1	21.4273	25.2	19.4916	25.2	17.5144
1991	4	21	22.6298	21.8969	0.732839	24.8202	28.9727	24.6136	24.6263	20.1484	22.3734	21.1226	20.8661	70.8885	47.4792	61.5523	59.3611	23.7205	24.6528	24.4069	23.8284	19.3956	19.9655	19.7573	19.3773
1991	4	22	37.2	25	12.2	25.6	36.4	32.4	31.7	25.2	22.17	27.8	20.3044	97	45.4816	71	59.679	31.8	23.918	34.3	24.0321	25.1	19.5232	26.4	19.6231
1991	4	23	38.6	25.2	13.4	26.6	37.4	31.2	31.6	25.8	21.8828	26.2	19.8392	94	46.3119	68	58.2541	32.7	23.6873	30.7	23.4314	25.5	19.3587	24.5	19.1597
1991	4	24	38.2	26.6	11.6	28.2	37.2	32.4	32.6	26.8	19.6503	19.868	18.5985	90	41.4039	58.7109	45.9238	34.3	20.916	22.1264	17.8541	26.3	17.2738	18.0007	14.6819
1991	4	25	38.4	26.2	12.2	27.4	37.4	32.4	32.4	26.8	21.809	27	20.721	95	49.1164	66	58.1777	34.8	23.9272	32.1	22.7786	26.6	19.5026	25.2	18.5337
1991	4	26	37.8	26	11.8	27.8	36.2	31.4	31.7	24.8	22.0599	27.4	19.8545	78	48.2308	74	56.7653	29.3	24.3442	33.8	22.5954	23.7	19.7646	26.1	18.4497
1991	4	27	37.6	25.4	12.2	26.6	36	28.2	29.8	25.4	27.4	26.2	26.3	91	52	85	76	31.6	30.8	32.7	31.7	25	24.5	25.5	25
1991	4	28	36.2	24.2	12	26.2	35.2	28	29.4	25.2	27.4	26	26.2	92	55	85	78	31.4	31.3	32.3	31.7	24.8	24.8	25.3	25
1991	4	29	35.4	25	10.4	27.4	34.2	29.2	30	26.2	27.8	25.2	26.4	91	62	73	75	33.2	33.1	29.4	31.9	25.8	25.8	23.8	25.1
1991	4	30	37.4	25.6	11.8	26.6	36.2	31.4	31.4	25.8	22.0083	27.4	20.1005	94	48.0463	74	56.9027	32.7	24.1855	33.8	22.8312	25.5	19.6761	26.1	18.6502
1991	5	1	37.4	20.9459	16.4541	26.2	35.6	31.4	31.1	25.6	27.4	26.2	26.4	95	53	67	72	32.4	31.1	30.6	31.3	25.4	24.7	24.4	24.8
1991	5	2	37.6	26.2	11.4	22.7537	37.4	31.4	22.1079	20.4289	21.0931	27.4	20.2702	73.9145	47.6403	74	61.0726	24.4733	23.5065	33.8	23.6283	19.8606	19.0635	26.1	19.1262
1991	5	3	37.4	25.2	12.2	27	36.2	28.2	29.9	25.6	27.4	24.2	25.7	89	51	72	71	31.9	30.7	27.5	30	25.1	24.5	22.7	24.1
1991	5	4	38.2	24.8	13.4	25.2	37.4	28.2	29.8	24.8	22.1094	21.3888	21.2996	97	52.1165	63.8882	63.3175	31	24.8098	24.9596	24.6599	24.7	20.0904	20.1653	20.0155
1991	5	5	37.2	19.7691	17.4309	26.6	37	29.8	30.8	25.8	22.9382	21.1005	20.8088	94	54.3934	64.0986	59.8574	32.7	25.8977	24.5988	22.9466	25.5	20.916	19.927	18.6711
1991	5	6	35.6	23.4	12.2	25.8	34.6	32.8	31.5	25.2	26.8	21.5315	20.9577	95	55	62.1046	57.0325	31.6	30.1	24.3496	22.2327	25	24.1	19.5803	17.9878
1991	5	7	38.2	25.6	12.6	25.8	37.6	31.4	31.5	23.8	22.8664	26.2	19.7533	85	52.7951	67	56.7877	28.1	25.6875	30.6	21.9647	23	20.7516	24.4	17.7511
1991	5	8	35.2	25.4	9.8	22.7596	26.2411	23.7004	21.945	21.0188	22.7366	22.0968	21.4108	71.8823	51.5749	64.7997	58.991	23.9926	25.2425	25.6874	23.5637	19.5224	20.4285	20.761	19.119
1991	5	9	36.6	26.2	10.4	28.2	36.2	30.8	31.5	23.8	25.2	24.8	24.6	69	41	62	57	26.6	24.8	27.3	26.2	22.1	20.9	22.5	21.9
1991	5	10	33.2	26.4	6.8	27	32.6	30.8	30.3	25	26.2	24.8	25.3	85	61	62	69	30.3	29.8	27.3	29.1	24.3	24	22.5	23.6
1991	5	11	36.2	25.2	11	27	35.4	25.2	28.2	25	26.8	24.6	25.5	85	51	95	77	30.3	29.5	30.5	30.1	24.3	23.8	24.4	24.2
1991	5	12	37.2	23.4	13.8	25.6	35.8	26.8	28.8	24.2	27.4	25.2	25.6	89	53	88	77	29.3	30.9	31	30.4	23.7	24.6	24.6	24.3
1991	5	13	32.6	23.6	9	24.2	31.6	29.6	28.8	23.8	26.2	25.4	25.1	97	65	72	78	29.2	30.4	29.6	29.8	23.7	24.3	23.9	24
1991	5	14	35	19.8507	15.1493	26.6	34.4	31.6	31.1	24.8	25.6	25.2	25.2	86	50	60	65	30.1	27	27.8	28.3	24.2	22.3	22.8	23.1
1991	5	15	35.2	25.2	10	27.4	34.6	27.2	29.1	24.6	26.4	25.2	25.4	80	53	85	73	29.1	29	30.7	29.6	23.6	23.5	24.5	23.9
1991	5	16	35.4	23.8	11.6	27	33.8	30.2	30.3	24.6	26.8	25.4	25.6	82	58	68	70	29.3	30.6	29.2	29.7	23.7	24.4	23.7	23.9
1991	5	17	28.2	25.4	2.8	26.6	26.4	25.8	26.1	25	25.4	24.2	24.9	88	92	88	89	30.6	31.8	29.1	30.5	24.4	25.1	23.6	24.4
1991	5	18	30.4	24.4	6	25.6	29.6	27.6	27.6	23.6	25.8	24.4	24.6	85	74	77	79	27.8	30.7	28.4	29	22.8	24.5	23.2	23.5
1991	5	19	33.6	23.4	10.2	25.2	32.4	27.4	28.1	23.4	26.2	25.6	25.1	86	62	87	78	27.6	29.9	31.6	29.7	22.7	24	25	23.9
1991	5	20	33.6	22.8	10.8	24.6	28.4	26.8	26.6	23.4	24.8	23.8	24	90	75	78	81	28	28.9	27.5	28.1	22.9	23.5	22.6	23
1991	5	21	33.4	23.4	10	24.6	31.6	28.2	28.2	23.2	25.4	24.6	24.4	89	61	75	75	27.5	28.3	28.5	28.1	22.7	23.1	23.3	23
1991	5	22	33.8	23	10.8	24.4	30.4	29.4	28.4	23.6	25.2	24.6	24.5	94	66	68	76	28.6	28.6	27.7	28.3	23.3	23.3	22.8	23.1
1991	5	23	34.2	22.2	12	27.8	33.6	29.8	30.3	24.8	25.6	25.4	25.3	78	53	70	67	29.3	27.5	29.5	28.8	23.7	22.7	23.8	23.4
1991	5	24	33.6	23.8	9.8	26.4	30.8	27.4	28	24.2	26.6	25.2	25.3	84	72	84	80	28.7	32	30.6	30.4	23.4	25.2	24.4	24.3
1991	5	25	35.2	21.6	13.6	27.4	33.6	29.4	29.9	24.6	26.4	25.2	25.4	80	57	71	69	29.1	29.6	29.3	29.3	23.6	23.9	23.7	23.7
1991	5	26	35.6	25.2	10.4	27.6	35	26.8	29	24.6	25.8	24.2	24.9	78	48	81	69	28.9	27.1	28.5	28.2	23.5	22.4	23.2	23
1991	5	27	36.2	23.2	13	25.6	35.6	29.4	30	23.4	26.4	25.4	25.1	83	49	73	68	27.3	28.3	29.8	28.5	22.5	23.1	24	23.2
1991	5	28	36.2	24.2	12	27.8	35.8	32.8	32.3	23.4	22.9013	25.2	20.9501	69	53.397	54	66.3852	25.9	25.6689	27	25.6379	21.6	20.7721	22.4	20.721
1991	5	29	36.6	24.6	12	26.4	35.8	30.6	30.9	22.6	21.3532	26.4	20.4178	72	50.5113	72	62.0321	24.9	24.1463	31.6	24.0305	21	19.4554	25	19.3292
1991	5	30	35.6	23.2	12.4	26.4	34.6	29.2	29.9	24.6	27.4	26.4	26.1	86	58	80	75	29.7	31.7	32.5	31.3	23.9	25	25.5	24.8
1991	5	31	35.6	24.6	11	27.2	34.6	28.2	29.5	24.4	27.8	25.4	25.9	80	60	80	73	28.7	32.8	30.6	30.7	23.4	25.6	24.4	24.5
1991	6	1	35.6	24.4	11.2	21.7527	27.6828	23.3586	23.3044	20.8069	22.3983	21.5655	21.453	73.1986	54.3995	67.3103	63.5672	23.7325	25.6373	25.5207	24.1962	19.2556	20.5826	20.5276	19.5018
1991	6	2	36.2	22.2	14	22.5089	35.4	32.4	23.2482	20.3187	22.331	21.3246	21.1116	75.9096	51.4138	63.9239	63.3236	24.3068	24.9276	24.8633	24.4733	19.8193	20.1966	20.1118	19.8606
1991	6	3	36	24.4	11.6	21.5448	27.8483	23.4792	23.5077	20.4483	22.1593	20.9793	20.4471	73.7586	52.4732	63.6029	59.893	23.4345	24.9346	24.6813	22.8442	19.1172	20.1653	19.7693	18.4744
1991	6	4	36.4	23.4	13	22.1448	28.2806	29.2	23.2408	20.5398	21.9861	26.2	20.9386	70.7729	48.526	79	59.2848	23.4792	24.2814	32	23.1451	19.0987	19.7425	25.2	18.7703
1991	6	5	37.2	23	14.2	26.2	36.4	30.2	30.8	24.2	20.0894	26.4	18.4177	85	49.4485	74	57.53	28.9	22.9198	31.9	21.7573	23.5	18.4768	25.1	17.5468
1991	6	6	36.8	24.2	12.6	25.4	35.4	29.8	30.1	24.6	27.4	26.4	26.1	94	54	77	75	30.4	31.2	32.1	31.2	24.3	24.7	25.3	24.8
1991	6	7	36.6	24.2	12.4	26.4	35.2	31.4	31.1	24.8	20.7058	26	19.9766	88	47.1072	65	57.0707	30.2	22.9924	30	22.0533	24.2	18.6863	24.1	17.8809
1991	6	8	36.2	25.2	11	27.4	35.4	30.2	30.8	23.8	21.9121	26.2	20.0759	74	49.9702	73	59.7429	27.1	24.5805	31.3	23.4162	22.4	19.8621	24.8	18.9268
1991	6	9	21.2247	19.3582	1.86651	22.7586	25.9548	23.5363	22.7693	20.3401	21.4105	21.5064	20.1217	74.0904	48.6367	64.5783	59.1703	24.1819	24.215	25.4365	23.4009	19.7515	19.4584	20.3994	18.9154
1991	6	10	37.4	24.8	12.6	21.6393	36.2	32.4	23.5508	20.3846	21.9426	27.4	21.0799	71.8849	49.3594	68	59.9337	23.4032	24.5576	33.2	23.4581	18.9971	19.8354	25.8	18.9498
1991	6	11	38.6	25.8	12.8	21.9025	37.6	32.4	23.7432	20.5327	26.8	24.2	21.4289	71.9857	43	51	61.2202	23.5327	28.1	24.8	24.0637	19.1094	23	20.9	19.3477
1991	6	12	38.6	24.2	14.4	22.4806	37.4	31.4	21.9426	20.2887	28.2	24.2	19.7375	75.4643	50	55	59.1176	24.3663	32.1	25.4	22.9678	19.8052	25.3	21.4	18.5685
1991	6	13	39.8	24.6	15.2	27.2	37.8	29.6	31	24	26.4	25.4	25.3	77	41	72	63	27.7	26.9	29.6	28.1	22.8	22.3	23.9	23
1991	6	14	35.2	24.4	10.8	26.2	34.2	29.2	29.7	23.8	27.4	25.2	25.5	82	59	73	71	27.9	32	29.4	29.8	22.9	25.2	23.8	23.9
1991	6	15	36.2	23.6	12.6	26.4	35.2	29.2	30	24.4	28.2	26.2	26.3	85	59	79	74	29.2	33.6	32	31.6	23.7	26	25.2	24.9
1991	6	16	36.2	24	12.2	26.2	35.4	28.2	29.5	24.4	27.4	26.2	26	86	54	85	75	29.4	31.2	32.7	31.1	23.7	24.7	25.5	24.7
1991	6	17	35.2	24.2	11	25.8	34.6	28.2	29.2	25.2	27.4	26.2	26.3	95	58	85	79	31.6	31.7	32.7	32	25	25	25.5	25.2
1991	6	18	34.2	22.6	11.6	25.8	33.4	27.4	28.5	23.4	24.8	24.2	24.1	82	50	77	70	27.2	25.6	28.1	26.9	22.5	21.5	23	22.3
1991	6	19	35.4	24.4	11	26.8	34.4	34.6	32.6	24.6	26.8	25.2	25.5	84	56	47	62	29.5	30.2	25.8	28.5	23.8	24.2	21.6	23.2
1991	6	20	34.6	23.8	10.8	26.4	33.6	28.2	29.1	24.4	27.4	25.4	25.7	85	62	80	76	29.2	32.4	30.6	30.7	23.7	25.4	24.4	24.5
1991	6	21	35.2	23.4	11.8	27.6	33.2	27.4	28.9	24.2	26.4	25.6	25.4	76	59	87	74	27.9	29.9	31.6	29.8	22.9	24	25	24
1991	6	22	36.2	25.4	10.8	26.6	35.6	30.6	30.9	23.4	28.4	26.8	26.2	77	58	75	70	26.6	33.9	32.7	31.1	22.1	26.2	25.5	24.6
1991	6	23	34.8	25.4	9.4	27.8	33.6	30.4	30.5	25.2	27.4	26.2	26.3	81	62	72	72	30.3	32.4	31.2	31.3	24.3	25.4	24.8	24.8
1991	6	24	33.4	23.6	9.8	27.8	32.6	28.4	29.3	23.8	26.2	25.4	25.1	72	61	79	70	26.8	29.8	30.4	29	22.2	24	24.3	23.5
1991	6	25	34	25.2	8.8	26.8	33.6	29.8	30	24	26.4	25.4	25.3	79	57	70	69	28	29.6	29.5	29	22.9	23.9	23.8	23.6
1991	6	26	34.2	25.4	8.8	28.2	32.4	29.6	30	25.2	26.6	25.8	25.9	79	64	74	72	30.1	31	30.7	30.6	24.1	24.6	24.5	24.4
1991	6	27	34.6	24	10.6	25.8	33.6	27.4	28.5	22.6	24.4	23.6	23.5	76	47	73	65	25.3	24.5	26.6	25.5	21.3	20.7	22.1	21.4
1991	6	28	33.6	22.6	11	25	32.4	27.4	28	24.4	26.6	25.2	25.4	95	64	84	81	30.1	31	30.6	30.6	24.2	24.6	24.4	24.4
1991	6	29	34.2	21.6	12.6	26.2	33.6	28.2	29	25.4	26.4	25.8	25.9	94	57	83	78	31.9	29.6	31.6	31	25.1	23.9	25	24.7
1991	6	30	34.6	20.6	14	24.4	32.2	28.4	28.4	23.2	25.6	24.2	24.3	90	59	71	74	27.6	28.4	27.4	27.8	22.7	23.2	22.6	22.8
1991	7	1	34.2	23.6	10.6	24.8	33.6	27.4	28.3	24.4	26.4	25.4	25.4	97	57	85	80	30.3	29.6	31.1	30.3	24.3	23.9	24.7	24.3
1991	7	2	34.8	22.8	12	26.8	33.6	28.2	29.2	23.6	27.4	26.2	25.7	77	62	85	75	27	32.4	32.7	30.7	22.4	25.4	25.5	24.4
1991	7	3	32.6	25	7.6	25.6	30.6	27.4	27.8	22.2	25.2	26.2	24.5	75	65	91	77	24.5	28.5	33.2	28.7	20.8	23.2	25.8	23.3
1991	7	4	34.8	24.2	10.6	26.4	32.6	29.8	29.6	23.2	26.4	25.4	25	76	62	70	70	26.3	30.3	29.5	28.7	21.9	24.3	23.8	23.3
1991	7	5	35.2	24.4	10.8	26.4	34.2	28.4	29.4	23.6	27.4	25.2	25.4	79	59	77	72	27.3	32	29.9	29.7	22.5	25.2	24.1	23.9
1991	7	6	35.6	23.6	12	27.2	34.4	31.6	31.2	23.4	27.8	26.2	25.8	73	61	65	66	26.3	33	30.4	29.9	21.9	25.7	24.3	24
1991	7	7	35.2	24	11.2	26.8	34.2	30.2	30.4	23.6	26.2	25.4	25.1	77	53	68	66	27	28.7	29.2	28.3	22.4	23.4	23.7	23.1
1991	7	8	35.2	24.2	11	26.8	33.4	26.4	28.3	23.4	25.2	24.2	24.3	75	52	84	70	26.5	26.6	28.7	27.3	22.1	22.1	23.4	22.5
1991	7	9	35.2	23.4	11.8	27.2	34.2	27.4	29	23.2	26.2	25.2	24.9	71	53	84	70	25.8	28.7	30.6	28.4	21.6	23.4	24.4	23.1
1991	7	10	36.4	23.2	13.2	26.2	35.8	23.2334	21.1028	24	28.2	19.093	16.854	83	57	56.9765	45.7329	28.4	33.2	21.9603	18.0107	23.2	25.8	17.8642	14.7468
1991	7	11	38.4	22	16.4	27.8	37.6	24.4438	22.0381	23	24.6	21.13	18.9421	67	34	59.0799	55.2383	24.9	22.3	23.37	21.7327	21	19.3	18.9528	17.69
1991	7	12	38.6	22.8	15.8	25.6	37.4	32.6	32	23	28.2	25.2	25.5	80	50	55	62	26.4	32.1	27.1	28.5	22	25.3	22.4	23.2
1991	7	13	37.4	22.2	15.2	27.8	36.2	32.4	32.2	23.2	28.2	25.2	25.5	68	55	56	60	25.4	32.9	27.3	28.5	21.3	25.7	22.5	23.2
1991	7	14	38.4	24.4	14	21.8312	36.4	23.9429	22.9234	19.2665	27.4	21.6171	18.3771	65.5008	50	63.2105	54.7993	22.7648	30.5	25.302	21.9455	18.6281	24.4	20.3365	17.89
1991	7	15	21.2402	18.9498	2.29046	20.916	24.9917	22.8193	20.4842	19.2997	20.2973	20.44	18.2812	61.5523	44.1617	60	52.6959	21.4953	22.2485	23.6718	20.8643	17.6317	18.0749	19.1879	17.0044
1991	7	16	38.4	25	13.4	27.8	37.4	32.4	32.5	23.8	20.3044	25.2	17.9229	72	43.5553	56	51.879	26.8	22.1558	27.3	20.4538	22.2	18.0749	22.5	16.6898
1991	7	17	36.4	23.4	13	26.8	35.6	28.4	29.8	24.2	27.4	26.2	25.9	81	53	84	73	28.5	31.1	32.5	30.7	23.2	24.7	25.5	24.5
1991	7	18	35.2	23	12.2	23.787	34.2	28.8	23.012	19.9639	24.6	25.4	19.7781	70.2612	46	76	53.1005	23.2998	24.6	30.2	21.244	19.1779	20.8	24.2	17.3846
1991	7	19	33.8	25	8.8	26.6	32.6	27.4	28.5	23.2	25.8	24.2	24.4	75	58	77	70	26.2	28.7	28.1	27.6	21.8	23.4	23	22.7
1991	7	20	37.6	22.8	14.8	26.8	36.2	29.6	30.5	23.4	26.2	25.4	25	75	46	72	64	26.5	27.4	29.6	27.8	22.1	22.6	23.9	22.8
1991	7	21	35.6	24.4	11.2	21.6983	34.6	29.2	20.4805	18.9421	27.4	25.2	16.289	64.8964	58	73	45.9619	21.3547	31.7	29.4	18.6978	17.48	25	23.8	15.159
1991	7	22	37.4	25.6	11.8	27.8	36.2	31.8	31.9	23	26.4	25.2	24.9	67	47	59	57	24.9	27.9	27.7	26.8	21	22.9	22.8	22.2
1991	7	23	38.6	25	13.6	23.7722	37.2	26.0011	25.1486	20.0746	28.2	21.6061	19.9805	71.5527	51	62.807	56.4217	23.632	32.3	25.4402	22.8206	19.355	25.3	20.392	18.5718
1991	7	24	38.8	26.6	12.2	28.4	37.4	32.6	32.8	23.4	28.2	26.2	25.9	66	50	61	59	25.5	32.1	29.8	29.1	21.4	25.3	24	23.5
1991	7	25	38.6	24.6	14	26.6	37.2	32.6	32.3	23.8	19.8201	18.9823	18.3275	79	40.9611	55.9802	49.8175	27.6	21.4807	22.6504	20.24	22.7	17.5373	18.0192	16.3119
1991	7	26	39.6	26	13.6	23.7597	38.2	23.5139	22.4503	19.9576	19.8201	20.6171	17.7708	70.5844	42.1445	59.0799	48.0207	23.504	21.6181	23.3072	19.2359	19.259	17.606	18.6391	15.6186
1991	7	27	39.2	26.8	12.4	23.6098	38.4	23.943	24.3591	20.2222	20.889	21.5876	20.0721	73.7669	45.8856	66.1943	59.6284	24.0711	23.1146	25.4738	23.3398	19.6244	18.7512	20.3278	18.8696
1991	7	28	38.6	25.4	13.2	22.3921	37	31.6	22.9313	19.3809	20.973	26.4	20.0759	71.848	47.5653	67	60.2391	23.1891	23.5536	31	23.4009	18.9011	18.9917	24.6	18.9192
1991	7	29	38.4	26.2	12.2	22.6799	36.2	31.8	22.5803	19.3809	27.4	25.4	19.1063	70.2612	51	60	55.3528	23.0637	30.7	28.2	21.9961	18.8126	24.5	23.1	17.8236
1991	7	30	37.4	23.6	13.8	27.4	36.2	32.4	32.1	24	20.5256	26.2	18.7348	76	44.7681	62	53.1387	27.6	22.7729	29.9	21.2629	22.7	18.4209	24	17.2553
1991	7	31	34.2	22.6	11.6	24.4	33.6	29.8	29.4	23.2	26.2	25.2	24.9	90	56	69	72	27.6	29.1	29	28.6	22.7	23.6	23.5	23.3
1991	8	1	34.6	22.4	12.2	24.4	33.6	26.2	27.6	23.6	25.4	24.2	24.4	94	52	85	77	28.6	27	28.9	28.1	23.3	22.4	23.5	23
1991	8	2	35.6	21.2	14.4	26.4	34.6	28.2	29.4	23.6	27.4	25.2	25.4	79	58	79	72	27.3	31.7	30.1	29.7	22.5	25	24.1	23.9
1991	8	3	34.6	23.6	11	26.4	33.2	28.2	29	24	26.2	25.4	25.2	82	58	80	73	28.2	29.4	30.6	29.4	23.1	23.7	24.4	23.7
1991	8	4	35.6	22.6	13	24.6	34.4	28.2	28.9	23.2	27.2	24.2	24.9	89	58	72	73	27.5	31.3	27.5	28.8	22.7	24.8	22.7	23.4
1991	8	5	36.2	24.2	12	26.6	35.4	29.4	30.2	24.2	18.635	25.4	17.9037	82	38.9893	73	50.9394	28.6	20.4257	29.8	20.6076	23.3	16.6195	24	16.7194
1991	8	6	36.4	23	13.4	20.6276	34.2	22.7301	22.0559	18.2	19.1448	25.2	18.0178	64.1724	40.9655	56.8966	52.2949	21.5966	21.3759	22.6908	21.0107	17.5862	17.2069	18.1391	16.9405
1991	8	7	37.2	23.6	13.6	21.2747	36.4	31.6	21.7869	17.843	18.9724	27.4	17.0262	63.4245	40.2735	73	48.1201	21.082	20.6647	33.7	19.2739	17.2438	16.7479	26.1	15.6132
1991	8	8	38.6	24.8	13.8	29.6	37.4	31.6	32.5	23.8	20.0966	27.4	17.7793	62	44.7931	73	52.9173	25.6	22.731	33.7	20.9861	21.5	18.2069	26.1	16.8199
1991	8	9	38.6	23.2	15.4	27.4	36.2	31.4	31.6	23.6	28.2	26.2	26	73	55	67	65	26.6	32.9	30.6	30	22.1	25.7	24.4	24.1
1991	8	10	37.2	22.4	14.8	26.4	36.2	31.4	31.4	23.6	27.4	25.4	25.5	79	51	62	64	27.3	30.7	28.5	28.8	22.5	24.5	23.2	23.4
1991	8	11	38.4	25.2	13.2	27.6	37.4	31.4	32	23.8	19.9517	26.2	18.2517	73	44.4138	67	53.1034	27	22.4034	30.6	21.2586	22.3	18.0483	24.4	17.1517
1991	8	12	37.4	25	12.4	25.4	36.2	29.2	30	23.2	19.8966	25.4	18.9793	83	43.4138	74	55.8621	27	22.131	29.9	22.0172	22.3	17.8759	24	17.8172
1991	8	13	37.2	23.6	13.6	21.0241	35.4	31.2	21.6528	18.1034	18.6706	25.2	16.5911	63.5862	41.3436	62	52.2531	21.6724	20.8323	28.1	20.3661	17.6448	16.83	23	16.4878
1991	8	14	39.6	24.8	14.8	28.6	37.4	32.4	32.7	24.2	19.7862	25.4	17.7146	70	45.2414	57	52.7943	27.3	22.2414	27.8	20.5042	22.5	17.9241	22.8	16.6409
1991	8	15	39.4	17.0868	22.3132	20.6326	38.2	31.6	19.2913	17.629	27.4	25.2	17.918	65.0654	44	60	49.2628	20.868	29.3	27.8	19.113	17.1189	23.7	22.8	15.3603
1991	8	16	37.4	24.4	13	27.6	36.2	32.4	32.2	25	19.6908	25.2	18.3365	81	43.591	56	50.3711	29.9	22.0773	27.3	19.355	24.1	17.7753	22.5	15.6501
1991	8	17	37.4	26.2	11.2	19.7194	36.2	31.6	19.9196	17.6361	27.4	25.4	18.1151	63.8882	51	61	49.9282	20.1332	30.7	28.3	18.8827	16.4518	24.5	23.1	15.3623
1991	8	18	36.2	23.8	12.4	25.6	35.4	30.6	30.6	24.6	26.2	25.4	25.4	92	49	66	69	30.3	27.9	29	29	24.2	22.9	23.5	23.6
1991	8	19	35.4	21.2	14.2	24.4	34.6	28.2	28.9	23.6	26.2	25.2	25	94	52	79	75	28.6	28.4	30.1	29	23.3	23.2	24.1	23.5
1991	8	20	34.6	23.6	11	24.6	33.6	27.4	28.3	23	26.2	25.2	24.8	87	56	84	76	27	29.1	30.6	28.9	22.4	23.6	24.4	23.5
1991	8	21	35.4	24	11.4	27.2	34.6	28.2	29.5	24.2	27.4	25.4	25.7	78	58	80	72	28.2	31.7	30.6	30.2	23.1	25	24.4	24.2
1991	8	22	36.2	25.2	11	20.8038	35.4	27.4	21.761	17.786	26.2	25.2	16.735	62.9608	49	84	51.2567	21.2818	27.9	30.6	20.558	17.3508	22.9	24.4	16.6022
1991	8	23	20.4805	16.0095	4.47101	20.269	25.2759	21.7655	22.0241	17.2069	18.7862	18.0966	17.1241	59.3448	41.6552	54.3103	52.8966	20.4414	20.8241	21.1966	20.8138	16.6931	16.9	17.1103	16.9034
1991	8	24	34.6	22.8	11.8	20.6112	33.2	25.4	22.673	17.7788	26.2	24.2	17.7396	62.9608	58	91	56.0761	21.2604	29.4	29.4	21.6564	17.3472	23.7	23.8	17.5612
1991	8	25	37.4	23.6	13.8	27.6	36.2	28.2	30.1	24.8	27.4	25.4	25.9	80	51	80	70	29.4	30.7	30.6	30.2	23.8	24.5	24.4	24.2
1991	8	26	38.4	23	15.4	20.1189	36.8	29.2	22.0636	16.687	27.6	24.6	16.6612	64.9104	50	69	52.1055	20.237	30.8	27.9	19.7277	16.4324	24.6	22.9	15.8641
1991	8	27	38.4	26.2	12.2	27.6	37.2	26.2	29.3	23.6	27.4	25.2	25.4	72	47	92	70	26.5	30	31.4	29.3	22	24.1	24.8	23.7
1991	8	28	36.2	24.6	11.6	26.8	35.4	28.2	29.7	24.8	26.8	25	25.5	85	51	77	71	30	29.5	29.5	29.7	24.1	23.8	23.8	23.9
1991	8	29	37.2	24.6	12.6	27.4	36.4	31.2	31.6	25.2	26.2	25.6	25.7	84	45	64	64	30.6	27.2	29.1	29	24.4	22.5	23.6	23.5
1991	8	30	36.2	24.2	12	27.4	35.4	28.2	29.8	24.2	26.2	25.2	25.2	77	49	79	68	28.1	27.9	30.1	28.7	23	22.9	24.1	23.3
1991	8	31	35.6	24	11.6	26.4	34.6	28.2	29.4	25.2	27.4	26.2	26.3	91	58	85	78	31.2	31.7	32.7	31.9	24.8	25	25.5	25.1
1991	9	1	34.6	23.6	11	25.4	33.8	27.4	28.5	24.4	26.2	25.2	25.3	92	55	84	77	29.9	29	30.6	29.8	24	23.5	24.4	24
1991	9	2	35.6	23	12.6	25.8	34.8	28.2	29.3	24.6	27.4	26.4	26.1	91	57	87	78	30.1	31.6	33.2	31.6	24.2	25	25.8	25
1991	9	3	37.4	22.8	14.6	25.6	36.2	29.2	30.1	24.4	27.8	25.2	25.8	91	53	73	72	29.8	31.8	29.4	30.3	24	25.1	23.8	24.3
1991	9	4	35.6	23.2	12.4	27.2	34.4	28.2	29.5	23.6	26.2	25.4	25.1	74	53	80	69	26.7	28.6	30.6	28.6	22.2	23.3	24.4	23.3
1991	9	5	37.4	23.2	14.2	24.6	35.2	29.2	29.6	23.6	27.8	26.2	25.9	92	57	79	76	28.5	32.4	32	31	23.2	25.4	25.2	24.6
1991	9	6	35.8	24.2	11.6	27.6	34.2	28.2	29.6	24.6	26.4	25.4	25.5	78	54	80	71	28.9	29.2	30.6	29.6	23.5	23.7	24.4	23.9
1991	9	7	36.8	23.4	13.4	26	35	27.4	29	23.6	25.2	24.2	24.3	82	45	77	68	27.5	25.6	28.1	27.1	22.7	21.5	23	22.4
1991	9	8	37.4	24.2	13.2	26	36.2	29.2	30.2	24	27.4	25.2	25.5	85	51	73	69	28.5	30.7	29.4	29.5	23.2	24.5	23.8	23.8
1991	9	9	37.6	26.2	11.4	27.8	36.4	31.4	31.8	25.6	27.4	26.2	26.4	84	50	67	67	31.4	30.5	30.6	30.8	24.8	24.4	24.4	24.5
1991	9	10	38.4	20.4	18	25.6	37.6	29.4	30.5	24.8	19.0138	25.2	17.7681	94	44.6207	71	56.7539	30.8	21.6586	29.3	21.0499	24.5	17.3897	23.7	16.9477
1991	9	11	37.4	20.2	17.2	25.6	36.2	29.2	30.1	24	27.2	26.2	25.8	88	50	79	72	28.8	30.1	32	30.3	23.4	24.2	25.2	24.2
1991	9	12	36.4	22.2	14.2	25.4	35.6	27.4	28.9	23	26.2	25.4	24.9	82	48	85	72	26.5	27.8	31.1	28.5	22	22.8	24.7	23.2
1991	9	13	37.6	23	14.6	26.2	36	28.2	29.7	24	26.2	25.2	25.1	83	46	79	69	28.4	27.5	30.1	28.6	23.2	22.7	24.1	23.3
1991	9	14	37.8	24.6	13.2	27.4	36.4	28.2	30.1	23.2	26.2	25.2	24.9	70	45	79	65	25.6	27.2	30.1	27.6	21.5	22.5	24.1	22.7
1991	9	15	37	26.2	10.8	27.4	26.2	28.2	27.5	23.8	26.2	24.6	24.9	74	100	75	83	27.1	34	28.5	29.9	22.4	26.2	23.3	24
1991	9	16	38.4	23.6	14.8	25.2	25.3931	26.4	21.9061	23.8	18.692	24.2	16.9263	89	45.874	84	53.258	28.5	21.5172	28.7	20.0262	23.3	17.2224	23.4	16.1308
1991	9	17	30.4	22.8	7.6	23.6	28.6	26.2	26.2	23.4	25.4	24.8	24.5	98	77	89	88	28.6	30.3	30.4	29.8	23.3	24.3	24.3	24
1991	9	18	34.6	22.4	12.2	24.8	32.8	27.4	28.1	23.4	26.4	25.2	25	89	61	84	78	27.8	30.2	30.6	29.5	22.9	24.2	24.4	23.8
1991	9	19	33.6	23	10.6	24.6	32.4	27.9	28.2	24.2	26.2	25	25.1	97	62	79	79	29.9	29.9	29.7	29.9	24.1	24	24	24
1991	9	20	33.4	22.2	11.2	24.6	31.6	27.2	27.7	24.4	26.4	25.6	25.5	98	67	88	84	30.4	31	31.8	31	24.3	24.6	25	24.7
1991	9	21	32.6	22.4	10.2	23.8	31.4	28.2	27.9	23.4	27.2	26.2	25.6	97	72	85	85	28.5	33.3	32.7	31.5	23.2	25.8	25.5	24.9
1991	9	22	34.6	23.6	11	27.2	33.6	27.8	29.1	24.6	26.4	25.2	25.4	81	57	81	73	29.2	29.6	30.3	29.7	23.6	23.9	24.3	23.9
1991	9	23	31.2	22.6	8.6	24.4	30.4	28.4	27.9	23.8	27	26.2	25.7	95	77	84	85	29.1	33.4	32.5	31.7	23.6	25.9	25.5	25
1991	9	24	31.6	22.2	9.4	24.6	30	27.4	27.4	23.8	26.2	25.2	25.1	94	74	84	84	28.9	31.5	30.6	30.3	23.5	24.9	24.4	24.3
1991	9	25	33.6	22.4	11.2	27.2	32.4	28.2	29	24.8	27.4	25.4	25.9	82	68	80	77	29.7	33.2	30.6	31.1	23.9	25.8	24.4	24.7
1991	9	26	30.6	23.4	7.2	24.2	29.8	26.8	26.9	23.6	26.4	25.2	25.1	95	77	88	87	28.7	32.1	31	30.6	23.4	25.3	24.6	24.4
1991	9	27	34.2	22.6	11.6	25.4	33.6	30.6	30	23.6	27.4	26.6	25.9	86	62	73	74	27.9	32.4	32.2	30.8	22.9	25.4	25.3	24.5
1991	9	28	33.6	23.6	10	26.4	32.4	28.2	28.8	25.2	26.8	24.2	25.4	91	65	72	76	31.2	31.5	27.5	30.1	24.8	24.9	22.7	24.1
1991	9	29	32.4	24.4	8	26	30.8	28.6	28.5	24.8	26.2	25.6	25.5	91	70	79	80	30.5	31	30.8	30.8	24.4	24.6	24.6	24.5
1991	9	30	33.6	23.4	10.2	25.8	32.6	27.4	28.3	24.6	26.6	25.2	25.5	91	63	84	79	30.1	30.8	30.6	30.5	24.2	24.6	24.4	24.4
1991	10	1	18.9956	23	-4.00444	25.6	31.6	19.3983	19.6694	24.4	26.4	15.9667	15.5505	91	67	53.3294	51.4744	29.8	31	19.1843	18.8668	24	24.6	15.3853	15.2283
1991	10	2	32.6	22	10.6	25.2	29.6	27.4	27.4	23.6	26.6	25.8	25.3	88	79	88	85	28.1	32.8	32.1	31	23	25.6	25.3	24.6
1991	10	3	32.4	24	8.4	26.2	32.2	27.4	28.3	25.4	27.4	26.2	26.3	94	69	91	85	31.9	33.3	33.2	32.8	25.1	25.9	25.8	25.6
1991	10	4	33.6	22.4	11.2	25	32.4	28.4	28.5	23.6	26.2	25.2	25	89	62	77	76	28.2	29.9	29.9	29.3	23.1	24	24.1	23.7
1991	10	5	33.4	21.4	12	25.4	32.6	27.4	28.2	24.2	25.8	24.8	24.9	91	58	81	77	29.4	28.7	29.6	29.2	23.8	23.4	23.9	23.7
1991	10	6	31.6	23.6	8	24.4	31.2	26.6	27.2	23.4	25.8	24.2	24.5	92	65	82	80	28.1	29.6	28.6	28.8	23	23.9	23.3	23.4
1991	10	7	32.6	22.6	10	26.4	31.4	27.4	28.1	24.6	26.2	25	25.3	86	67	82	78	29.7	30.6	30.1	30.1	23.9	24.4	24.1	24.2
1991	10	8	32.6	22.6	10	24.2	29.8	27.4	27.2	23.4	26.2	25	24.9	94	75	82	84	28.2	31.6	30.1	30	23.1	25	24.1	24.1
1991	10	9	32.6	22	10.6	25.8	31.4	28.2	28.4	24.4	26.8	25.4	25.5	89	70	80	80	29.6	32.2	30.6	30.8	23.9	25.3	24.4	24.5
1991	10	10	33.6	21.6	12	25	32.4	28.8	28.8	24.2	27.4	26.2	25.9	94	68	82	81	29.7	33.2	32.3	31.7	23.9	25.8	25.3	25
1991	10	11	32.2	22.8	9.4	24.8	31.2	27.6	27.8	23.8	27.4	25.8	25.7	92	75	87	85	28.8	34	32	31.6	23.4	26.2	25.2	24.9
1991	10	12	32.6	23	9.6	24.4	31.4	28.2	28	23.6	27.8	25.6	25.7	94	76	81	84	28.6	35	31.1	31.5	23.3	26.7	24.7	24.9
1991	10	13	32.4	22.2	10.2	24.2	31.2	28.2	28	23.2	26.2	24.6	24.7	92	68	75	78	27.8	30.7	28.5	29	22.8	24.5	23.3	23.5
1991	10	14	32.6	22	10.6	24	31.4	27.4	27.5	23.6	26.2	25.2	25	97	67	84	82	28.8	30.6	30.6	30	23.4	24.4	24.4	24.1
1991	10	15	32.8	22.8	10	25.6	30.4	27.8	27.9	23.8	26.2	25.4	25.1	86	72	83	80	28.3	31.2	30.8	30.1	23.1	24.8	24.6	24.1
1991	10	16	31.6	21.4	10.2	24.2	30.4	28.2	27.8	22.2	26.2	25	24.5	84	72	77	78	25.4	31.2	29.5	28.7	21.4	24.8	23.8	23.3
1991	10	17	33.6	21.2	12.4	25.6	32.4	28.2	28.6	23.8	26.2	25.4	25.1	86	62	80	76	28.3	29.9	30.6	29.6	23.1	24	24.4	23.9
1991	10	18	32.8	20.6	12.2	25.4	31.6	29.2	28.9	24	27.4	26.2	25.9	89	73	79	80	28.9	33.7	32	31.5	23.5	26.1	25.2	24.9
1991	10	19	34.2	22.2	12	24.4	33.6	29.2	29.1	23	27.4	25.4	25.3	89	62	74	75	27.2	32.4	29.9	29.8	22.4	25.4	24	24
1991	10	20	33.6	21.6	12	25.2	32.4	28.2	28.5	23.8	26.2	25.4	25.1	89	62	80	77	28.5	29.9	30.6	29.7	23.3	24	24.4	23.9
1991	10	21	34.6	21.4	13.2	27.4	33.8	29.2	29.9	24.4	27.4	25.2	25.7	78	61	73	71	28.6	32.2	29.4	30.1	23.3	25.3	23.8	24.1
1991	10	22	34.8	22.6	12.2	27.4	34.2	28.2	29.5	24.6	26.2	25.4	25.4	80	53	80	71	29.1	28.7	30.6	29.4	23.6	23.4	24.4	23.8
1991	10	23	35.4	23.6	11.8	26.8	34.2	29.2	29.9	23.2	27.2	26.4	25.6	74	58	80	71	26	31.4	32.5	30	21.8	24.9	25.5	24
1991	10	24	35.4	21.4	14	24	34.4	29.6	29.4	22	26.6	25.4	24.7	84	55	72	70	25.1	29.6	29.6	28.1	21.2	23.9	23.9	23
1991	10	25	34.6	23.4	11.2	27.4	33.2	29.2	29.8	25.2	27.4	25.4	26	84	64	74	74	30.6	32.6	29.9	31	24.4	25.5	24	24.7
1991	10	26	33.6	22	11.6	24.6	32.4	28.4	28.5	23.4	26.2	25.2	24.9	90	62	77	76	28	29.9	29.9	29.3	22.9	24	24.1	23.7
1991	10	27	32.6	22.6	10	24.6	31.4	27.4	27.7	24	26.2	25.4	25.2	95	67	85	82	29.4	30.6	31.1	30.4	23.8	24.4	24.7	24.3
1991	10	28	33.6	23.6	10	25.6	32.4	28.4	28.7	24.2	26.2	25.2	25.2	89	62	77	76	29.3	29.9	29.9	29.7	23.7	24	24.1	23.9
1991	10	29	33.4	22	11.4	24	31.6	28.2	28	23.2	26.4	24.2	24.6	94	67	72	77	27.9	31	27.5	28.8	22.9	24.6	22.7	23.4
1991	10	30	34.6	22.2	12.4	26.4	33.6	29.2	29.6	23.8	27.4	25.6	25.6	81	62	75	73	27.7	32.4	30.4	30.2	22.8	25.4	24.3	24.2
1991	10	31	34.8	22.6	12.2	26.2	33.6	29.2	29.5	24.4	27.4	26.2	26	86	62	79	76	29.4	32.4	32	31.2	23.7	25.4	25.2	24.8
1991	11	1	34.6	22	12.6	27.8	33.2	28.4	29.5	24	26.6	25.2	25.3	73	60	77	70	27.3	30.4	29.9	29.2	22.5	24.3	24.1	23.6
1991	11	2	33.8	23.4	10.4	27.4	32.6	28.6	29.3	23.8	26.8	25.4	25.3	74	64	77	72	27.1	31.4	30.3	29.6	22.4	24.9	24.3	23.8
1991	11	3	33.6	22.6	11	25.6	32.4	28.2	28.6	23.6	27.4	25.4	25.5	85	68	80	78	27.8	33.2	30.6	30.5	22.8	25.8	24.4	24.3
1991	11	4	34.8	21.8	13	24.6	33.6	29.2	29.1	22.6	27.4	26.2	25.4	84	62	79	75	26.1	32.4	32	30.2	21.8	25.4	25.2	24.1
1991	11	5	34.2	21.6	12.6	27.4	33.6	28.4	29.4	23.8	27.4	26.2	25.8	74	62	84	74	27.1	32.4	32.5	30.7	22.4	25.4	25.5	24.4
1991	11	6	35.6	21.8	13.8	26.4	34.2	28.2	29.3	23.6	26.2	24.6	24.8	79	53	75	69	27.3	28.7	28.5	28.2	22.5	23.4	23.3	23
1991	11	7	35.6	21.4	14.2	26.4	34.8	28.2	29.4	22.8	27.4	25.4	25.2	74	57	80	70	25.4	31.6	30.6	29.2	21.3	25	24.4	23.6
1991	11	8	34.2	22.2	12	24	33.6	28.4	28.6	23.2	26.4	25.2	24.9	94	57	77	76	27.9	29.6	29.9	29.2	22.9	23.9	24.1	23.6
1991	11	9	33.6	22.2	11.4	23.6	32.4	27.4	27.7	23.2	26.2	25.4	24.9	97	62	85	81	28.2	29.9	31.1	29.7	23	24	24.7	23.9
1991	11	10	33.4	23.4	10	24.6	32.6	28.2	28.4	24	26.8	25	25.3	95	64	77	79	29.4	31.4	29.5	30.1	23.8	24.9	23.8	24.2
1991	11	11	34.6	22.6	12	24.6	33.6	29.2	29.1	23.8	27.4	26.2	25.8	94	62	79	78	28.9	32.4	32	31.1	23.5	25.4	25.2	24.7
1991	11	12	33.6	23.2	10.4	27.8	31.4	28.2	28.9	24.2	26.2	25.8	25.4	74	67	83	75	27.8	30.6	31.6	30	22.8	24.4	25	24.1
1991	11	13	34.2	22.4	11.8	26.2	33.4	28.2	29	22.2	26.4	25.2	24.6	71	58	79	69	24.1	29.8	30.1	28	20.5	24	24.1	22.9
1991	11	14	33.6	21.2	12.4	26.4	32.4	29.2	29.3	22.4	27.4	26.2	25.3	71	68	79	73	24.4	33.2	32	29.9	20.7	25.8	25.2	23.9
1991	11	15	34.8	20.4	14.4	24.4	33.6	29.2	29.1	21.4	26.4	23.6	23.8	77	57	63	66	23.5	29.6	25.4	26.2	20.1	23.9	21.4	21.8
1991	11	16	33.6	22.4	11.2	26.8	32.4	29.4	29.5	22.4	26.2	25.2	24.6	69	62	71	67	24.2	29.9	29.3	27.8	20.5	24	23.7	22.8
1991	11	17	35.4	21.4	14	26.8	34.2	28.6	29.5	23.2	26.4	25.2	24.9	74	54	76	68	26	29.2	29.8	28.4	21.8	23.7	24	23.1
1991	11	18	34.6	21.6	13	26.4	33.2	28.4	29.1	23.6	25.4	24.2	24.4	79	54	71	68	27.3	27.3	27.4	27.3	22.5	22.5	22.6	22.5
1991	11	19	35.4	22.6	12.8	26.2	34.6	27.4	28.9	23.2	26.2	24.2	24.5	78	52	77	69	26.4	28.4	28.1	27.6	22	23.2	23	22.7
1991	11	20	35.8	23.4	12.4	23.4	34.6	28.6	28.8	21.6	26.2	25.4	24.4	86	52	77	72	24.6	28.4	30.3	27.8	20.8	23.2	24.3	22.8
1991	11	21	34.2	23	11.2	25.6	33.2	28.4	28.9	23.4	26.2	25.2	24.9	83	58	77	73	27.3	29.4	29.9	28.9	22.5	23.7	24.1	23.4
1991	11	22	34.6	23.4	11.2	24.4	33.4	27.2	28.1	22.6	25.8	24.6	24.3	86	55	81	74	26.2	28.2	29.2	27.9	21.9	23.1	23.6	22.9
1991	11	23	35.6	23.6	12	26.8	34.2	29.4	30	23.6	26.2	25	24.9	77	53	70	67	27	28.7	28.8	28.2	22.4	23.4	23.4	23
1991	11	24	33.6	22.2	11.4	23.8	32.4	26.4	27.3	23	25.2	24.2	24.1	93	56	84	78	27.5	27.3	28.7	27.9	22.7	22.5	23.4	22.9
1991	11	25	33.6	22.4	11.2	24.2	26.1448	26.6	22.8069	23.2	18.7862	24.4	16.9517	92	47.0345	84	56.3448	27.8	21.5724	29.1	20.7724	22.8	17.3379	23.6	16.869
1991	11	26	31.4	23.6	7.8	25.2	30.6	25.4	26.6	24.8	25.8	24.2	24.9	97	68	91	85	31	30	29.4	30.1	24.7	24.1	23.8	24.2
1991	11	27	19.2017	23.6	-4.3983	26.6	34	22.7448	22.1966	24.4	25.2	18.0483	16.6766	84	49	58	51.5458	29.1	26.2	21.4793	19.3805	23.6	21.9	17.2828	15.7527
1991	11	28	34.2	23	11.2	24.4	33.6	28.2	28.6	23.4	26.4	25.2	25	92	57	79	76	28.1	29.6	30.1	29.3	23	23.9	24.1	23.7
1991	11	29	36.2	24.2	12	24.8	35.2	27.4	28.7	23.6	25.2	24.2	24.3	91	45	77	71	28.3	25.4	28.1	27.3	23.1	21.4	23	22.5
1991	11	30	19.4078	18.6902	0.717678	20.9517	26.6621	22.8345	23.0966	16.4069	18.669	17.7379	17.6103	62.6552	44.4483	57.069	54.7931	19.1241	20.9897	20.8034	20.3103	15.8724	16.9828	16.9034	16.5862
1991	12	1	14.8801	17.6997	-2.81964	19.9905	24.5137	20.7824	21.0856	16.038	17.986	17.4293	16.9417	61.5696	40.7397	56.0761	52.4376	18.5815	19.8421	20.4435	19.3993	15.4923	16.1741	16.591	15.9047
1991	12	2	35.2	23.6	11.6	27.4	33.4	29.6	30	23.8	25.2	24	24.3	74	52	63	63	27.1	26.6	26.1	26.6	22.4	22.1	21.8	22.1
1991	12	3	35.6	23.4	12.2	26	34	28.4	29.2	22.4	24.6	21.6	22.9	74	46	55	58	24.7	24.7	21.3	23.6	20.9	20.9	18.5	20.1
1991	12	4	34.6	21.4	13.2	26.4	32.8	27.4	28.5	21.6	25	24.2	23.6	66	53	77	65	22.6	26.5	28.1	25.7	19.5	22	23	21.5
1991	12	5	35.2	23.8	11.4	25.2	34.6	30.4	30.1	21.8	25.6	22.4	23.3	74	49	50	58	23.9	26.9	21.8	24.2	20.3	22.3	18.9	20.5
1991	12	6	34.4	20.2	14.2	26.2	33.6	29.4	29.6	21.8	25.4	23.4	23.5	68	52	61	60	23.2	27	24.8	25	19.9	22.4	21	21.1
1991	12	7	34.8	19.6	15.2	27.2	33.6	28.4	29.4	22.8	25.4	24.2	24.1	69	52	71	64	24.8	27	27.4	26.4	21	22.4	22.6	22
1991	12	8	34.6	25.2	9.4	26.4	33.6	27.4	28.7	21.8	25.8	23.6	23.7	67	54	73	65	23.1	28	26.6	25.9	19.8	23	22.1	21.6
1991	12	9	33.6	24.4	9.2	26.4	32.4	27.2	28.3	21.6	25.4	23.6	23.5	66	57	74	66	22.6	27.8	26.7	25.7	19.5	22.8	22.2	21.5
1991	12	10	33.8	22.4	11.4	23.4	31.4	28.2	27.8	20.8	25.4	24.2	23.5	79	62	72	71	22.8	28.5	27.5	26.3	19.6	23.2	22.7	21.8
1991	12	11	34.8	22	12.8	26.4	33.2	27.4	28.6	21.4	26.2	23.4	23.7	64	58	72	65	22.2	29.4	26.1	25.9	19.1	23.7	21.8	21.6
1991	12	12	35.2	23.6	11.6	26.2	34.2	27.8	29	21.6	24.4	23.4	23.1	67	45	69	60	22.7	24.1	25.9	24.2	19.6	20.5	21.6	20.6
1991	12	13	34.2	23	11.2	26.8	33.6	27.2	28.7	22.2	25.8	23.8	23.9	67	54	75	66	23.7	28	27.2	26.3	20.2	23	22.5	21.9
1991	12	14	34.6	23.4	11.2	25.8	33.6	27.4	28.5	19.8	25.4	23.2	22.8	58	52	70	60	19.1	27	25.6	23.9	16.8	22.4	21.5	20.2
1991	12	15	35.4	21.8	13.6	23.6	34.2	28.4	28.6	20.2	26.2	23.6	23.3	74	53	67	65	21.4	28.7	25.9	25.4	18.6	23.4	21.7	21.2
1991	12	16	35	21	14	25	34.6	27.4	28.6	20.4	24.2	23.6	22.7	66	42	73	60	20.9	23.3	26.6	23.6	18.2	20	22.1	20.1
1991	12	17	35.4	23.6	11.8	26.4	34.2	28.4	29.4	21.8	26.2	23.6	23.9	67	53	67	63	23.1	28.7	25.9	25.9	19.8	23.4	21.7	21.6
1991	12	18	35.2	23.8	11.4	25.2	34.2	29.2	29.5	21.8	25.4	24.6	23.9	74	49	69	64	23.9	26.6	27.9	26.1	20.3	22.1	22.9	21.8
1991	12	19	35.4	23.2	12.2	26.8	33.6	27.2	28.7	22.2	25.4	23.2	23.6	67	52	71	64	23.7	27	25.8	25.5	20.2	22.4	21.6	21.4
1991	12	20	34.6	24	10.6	25	33.6	27.4	28.3	19.2	25.2	23.2	22.5	58	51	70	60	18.4	26.5	25.6	23.5	16.2	22	21.5	19.9
1991	12	21	35.2	23.4	11.8	25.4	34	27.8	28.8	19.2	25.6	24.2	23	56	51	74	61	18.1	27.3	27.8	24.4	16	22.5	22.8	20.4
1991	12	22	33.6	21.4	12.2	26.6	32.4	26.2	27.9	20.4	25.2	24.2	23.3	57	56	85	66	19.9	27.3	28.9	25.3	17.4	22.5	23.5	21.1
1991	12	23	34.6	21.2	13.4	24.8	33.8	29.2	29.3	21	26.8	24.2	24	71	58	66	65	22.3	30.6	26.9	26.6	19.3	24.4	22.3	22
1991	12	24	34.6	21.8	12.8	24.8	33.6	27.6	28.4	21.6	25.4	24.2	23.7	76	52	76	68	23.7	27	27.9	26.2	20.2	22.4	22.9	21.8
1991	12	25	35.8	21.4	14.4	27.4	34.6	27.4	29.2	22.6	25.4	24.2	24.1	66	48	77	64	24.2	26.3	28.1	26.2	20.6	21.9	23	21.8
1991	12	26	35.2	21.2	14	26.6	35	28	29.4	22.4	26.4	24	24.3	70	51	72	64	24.3	28.7	27.2	26.7	20.6	23.4	22.5	22.2
1991	12	27	35	25.2	9.8	26.4	34.2	28.2	29.3	23.2	26.8	24	24.7	76	56	71	68	26.3	30.3	27	27.9	21.9	24.3	22.4	22.9
1991	12	28	35.6	22	13.6	22.6	34.6	27.4	28	21	26.2	24.2	23.8	87	52	77	72	23.8	28.4	28.1	26.8	20.3	23.2	23	22.2
1991	12	29	36.4	22.2	14.2	26.4	35	27.8	29.3	21.6	25.2	23.6	23.5	66	45	71	61	22.6	25.6	26.3	24.8	19.5	21.5	21.9	21
1991	12	30	35.2	23.4	11.8	26.4	34.2	28.2	29.3	21.8	25.2	23.4	23.5	67	49	67	61	23.1	26.1	25.6	24.9	19.8	21.8	21.5	21
1991	12	31	15.9815	14.4773	1.50419	18.1926	23.2406	18.0236	17.139	15.0338	16.9876	14.888	14.6945	50.9615	33.1353	42.9264	38.2665	15.6316	17.293	16.3729	14.8367	13.3179	14.4146	13.5651	12.4119
1992	12	31	29.4	23.45	5.95	26.8	29.4	26.4	27.3	24	24.6	23.2	23.9	79	68	76	75	28	27.7	26.3	27.3	22.9	22.8	21.9	22.6

## Sheet: 1992
						Temperature				Temperature				Relative Humidity				Pressure				Dew temperature
Year	Month	Day	Maximum	Minimum	Max-Min	1899-12-31 07:00:00	1899-12-31 13:00:00	1899-12-31 19:00:00	Average	1899-12-31 01:00:00	1899-12-31 13:00:00	1899-12-31 19:00:00	Average	1899-12-31 01:00:00	1899-12-31 13:00:00	1899-12-31 19:00:00	Average	1899-12-31 07:00:00	1899-12-31 13:00:00	1899-12-31 19:00:00	Average	1899-12-31 07:00:00	1899-12-31 13:00:00	1899-12-31 19:00:00	Average		Month	Taverage	Hraverage
1992	1	1	35.6	25	10.6	25.6	34.6	28.2	29.1	22.6	26.2	24.6	24.5	77	52	75	68	25.4	28.4	28.5	27.5	21.4	23.2	23.3	22.6		January	28.7568	61.9594
1992	1	2	36.2	22.8	13.4	25	35.4	29.2	29.7	23	25.2	24.2	24.1	85	44	66	65	26.8	25.3	26.9	26.3	22.2	21.3	22.3	21.9		February	29.2043	61.8879
1992	1	3	36.4	23.8	12.6	26.2	35.8	31.4	31.2	23.4	25.4	24	24.3	79	43	54	59	26.9	25.5	24.9	25.8	22.3	21.4	21	21.6		March	30.0677	59.871
1992	1	4	20.3317	17.3464	2.98524	20.9241	25.6483	21.4673	21.61	15.9103	18.7103	17.5577	17.2402	57.3448	36.4483	48.585	47.0511	17.2103	18.9103	18.9703	18.1998	14.7655	15.8517	15.8633	15.3496		April	30.1331	62.4031
1992	1	5	21.5532	17.5907	3.9625	21.2621	26.8069	22.3948	21.5493	17.1379	19.8414	18.5636	18.3496	61.2759	39.5172	52.0095	50.6897	18.8828	20.5379	20.283	19.6944	16.0586	17.069	16.8977	16.5161		May	29.3871	74.6452
1992	1	6	35.8	25	10.8	25.4	33.8	31.4	30.5	23.8	25.4	24	24.4	88	51	54	64	28.4	26.9	24.9	26.7	23.2	22.3	21	22.2		June	29.03	76.0333
1992	1	7	34.6	22.8	11.8	23.8	33.6	27.9	28.3	23.2	26.8	25.2	25.1	95	59	81	78	28	30.7	30.3	29.7	23	24.5	24.2	23.9		July	28.3767	71.7854
1992	1	8	35.4	23.4	12	27	34.6	29.2	30	23.2	26.2	24.2	24.5	73	52	66	64	25.9	28.4	26.9	27.1	21.7	23.2	22.3	22.4		August	29.7516	69.5721
1992	1	9	34.6	22.6	12	25.4	33.6	28.4	28.9	20.6	25.2	23.4	23.1	65	51	66	61	21.1	26.5	25.5	24.3	18.3	22	21.4	20.6		September	27.8948	55.1392
1992	1	10	35.2	24.8	10.4	26.4	34.6	29.4	29.9	20.2	26.2	24.2	23.5	57	52	65	58	19.6	28.4	26.7	24.9	17.2	23.2	22.2	20.9		October	27.6379	72.487
1992	1	11	35.6	22	13.6	24	34.8	28.4	28.9	21.2	26.2	24.2	23.9	78	51	71	67	23.3	28.3	27.4	26.3	20	23.1	22.6	21.9		November	28.2633	76.8383
1992	1	12	34.6	23.2	11.4	24.8	33.4	27.2	28.2	20.6	25.2	24	23.3	69	52	77	66	21.5	26.6	27.7	25.3	18.6	22.1	22.8	21.2		December	25.395	60.0636
1992	1	13	33.6	21.6	12	24.8	32	28	28.2	19.4	25.2	23.6	22.7	61	58	69	63	18.9	27.5	26.2	24.2	16.7	22.7	21.9	20.4
1992	1	14	35	22.6	12.4	25.6	34.2	31.2	30.6	19.8	25.2	22.6	22.5	59	49	48	52	19.2	26.1	21.7	22.4	16.9	21.8	18.8	19.2
1992	1	15	35.8	22.4	13.4	25.6	34.6	28.6	29.4	20.6	24.2	22.8	22.5	64	42	61	56	20.9	23.3	23.9	22.7	18.2	20	20.4	19.5
1992	1	16	35.6	23.6	12	24.2	34.8	28.8	29.1	20.4	25.6	23.4	23.1	71	48	64	61	21.4	26.7	25.2	24.5	18.6	22.2	21.2	20.7
1992	1	17	35.6	23.6	12	26.2	34.6	27.4	28.9	21.4	25.2	23.6	23.4	66	47	73	62	22.3	25.8	26.6	24.9	19.2	21.6	22.1	21
1992	1	18	36.4	24.8	11.6	26.4	35.4	27	29	19.6	25.8	23.6	23	53	47	75	58	18.3	26.9	26.9	24	16.1	22.3	22.3	20.2
1992	1	19	36.4	23.6	12.8	26.4	34.8	28.6	29.6	20.6	26.8	23.6	23.7	59	54	66	60	20.4	29.9	25.8	25.4	17.8	24.1	21.6	21.2
1992	1	20	36.4	20.2	16.2	26.8	35.6	28.2	29.7	22.4	26.2	24.2	24.3	69	48	72	63	24.2	27.8	27.5	26.5	20.5	22.8	22.7	22
1992	1	21	35.6	23.4	12.2	26.6	34.8	27.4	29	23.6	25.2	24.2	24.3	78	46	77	67	27.1	25.7	28.1	27	22.4	21.5	23	22.3
1992	1	22	35.4	19.3849	16.0151	24.8	34.6	27.8	28.8	21.8	25.2	23.8	23.6	77	47	72	65	24.1	25.8	26.8	25.6	20.5	21.6	22.2	21.5
1992	1	23	35.6	23.6	12	26.4	34.8	27.8	29.2	22.6	25.2	23.6	23.8	72	46	71	63	24.9	25.7	26.3	25.6	21	21.5	21.9	21.5
1992	1	24	35.4	23.2	12.2	26.4	34.2	28.4	29.4	22.8	25.2	23.6	23.9	74	49	67	63	25.4	26.1	25.9	25.8	21.3	21.8	21.7	21.6
1992	1	25	34.6	23.8	10.8	25.6	33.6	27.4	28.5	21.8	25.2	24.2	23.7	72	51	77	67	23.6	26.5	28.1	26	20.2	22	23	21.7
1992	1	26	35.4	24.2	11.2	26.2	32.6	27.8	28.6	20.8	26.2	24	23.7	62	61	73	65	21	29.8	27.3	26	18.3	24	22.5	21.6
1992	1	27	35.2	19.6	15.6	22.8	34.2	27.4	28	19.2	26.2	23.6	23	72	53	73	66	19.9	28.7	26.6	25.1	17.4	23.4	22.1	21
1992	1	28	35.8	22.2	13.6	25.4	34.6	28.6	29.3	20.6	25.8	24.2	23.5	65	50	70	62	21.1	27.4	27.3	25.2	18.3	22.6	22.5	21.1
1992	1	29	36.4	24	12.4	25.2	35.2	28.2	29.2	21	26.4	23.4	23.6	69	50	67	62	22.1	28.6	25.6	25.4	19.1	23.3	21.5	21.3
1992	1	30	36.2	24.2	12	26.4	35	29.2	30	21.2	25.2	23.6	23.3	63	45	63	57	21.7	25.6	25.4	24.2	18.8	21.5	21.4	20.5
1992	1	31	35.2	23.6	11.6	26.4	34.6	27.8	29.1	21.4	25.2	23.8	23.5	64	47	72	61	22.2	25.8	26.8	24.9	19.1	21.6	22.2	21
1992	2	1	34.6	23.8	10.8	24.6	33.8	27.4	28.3	20.6	25.2	23.8	23.2	70	50	74	65	21.6	26.4	27.1	25	18.7	22	22.4	21
1992	2	2	35.6	23.6	12	25.4	34.2	28.2	29	20.4	26.2	23.4	23.3	64	53	67	61	20.6	28.7	25.6	25	18	23.4	21.5	21
1992	2	3	36.4	23.4	13	26.4	35	28.4	29.5	22.4	26.2	24.2	24.3	71	50	71	64	24.4	28.2	27.4	26.7	20.7	23.1	22.6	22.1
1992	2	4	34.6	25	9.6	25.4	33.6	27.2	28.4	20.6	24.2	23.6	22.8	65	46	74	62	21.1	24	26.7	23.9	18.3	20.4	22.2	20.3
1992	2	5	35.4	24.8	10.6	25.4	34.6	28.2	29.1	22.2	25.2	23.6	23.7	76	47	68	64	24.6	25.8	26.1	25.5	20.9	21.6	21.8	21.4
1992	2	6	35.8	23.2	12.6	26.8	35.2	27.2	29.1	22.6	26.8	24.2	24.5	70	52	78	67	24.6	29.7	28.2	27.5	20.9	23.9	23.1	22.6
1992	2	7	36.6	22.8	13.8	25.2	35.2	28.4	29.3	21.6	26.2	24.6	24.1	73	49	73	65	23.4	28	28.4	26.6	20	23	23.2	22.1
1992	2	8	36.4	22.2	14.2	26.8	35.8	28.2	29.8	22.6	25.8	24.2	24.2	70	45	72	62	24.6	26.6	27.5	26.3	20.9	22.1	22.7	21.9
1992	2	9	36.8	22	14.8	26.8	35.4	29.2	30.2	23.8	26.4	25.2	25.1	78	50	73	67	27.5	28.4	29.4	28.4	22.6	23.2	23.8	23.2
1992	2	10	36.4	21.6	14.8	24.4	35.2	29.2	29.5	21.8	26.4	23.6	23.9	80	50	63	64	24.4	28.6	25.4	26.1	20.7	23.3	21.4	21.8
1992	2	11	20.4562	23.6	-3.14381	24.8	34.6	27.8	28.8	21.8	26.2	24.2	24.1	77	52	74	68	24.1	28.4	27.8	26.8	20.5	23.2	22.8	22.2
1992	2	12	20.3851	23.6	-3.21489	25.4	35.2	28.2	29.3	21.6	26	24.6	24.1	72	48	75	65	23.3	27.5	28.5	26.4	19.9	22.7	23.3	22
1992	2	13	19.6903	23.6	-3.90966	25.6	35.6	27.4	29	20.4	26.2	24.4	23.7	63	48	78	63	20.5	27.8	28.6	25.6	17.9	22.8	23.3	21.3
1992	2	14	18.2168	22.8	-4.5832	25.4	34.6	28.2	29.1	20.2	26.8	24.2	23.7	62	55	72	63	20.2	30.1	27.5	25.9	17.7	24.1	22.7	21.5
1992	2	15	17.4865	24.4	-6.91351	26.4	35.2	31.2	31	22.2	25.4	25.2	24.3	70	46	62	59	24	25.9	28.1	26	20.4	21.7	23	21.7
1992	2	16	18.2168	24.6	-6.3832	26.2	34.6	27.4	28.9	20.6	25.2	24.2	23.3	60	47	77	61	20.5	25.8	28.1	24.8	17.9	21.6	23	20.9
1992	2	17	20.1956	25.8	-5.60445	27.4	36.2	29.2	30.5	21.8	26.6	25.2	24.5	61	47	73	60	22.4	28.5	29.4	26.8	19.3	23.2	23.8	22.1
1992	2	18	20.3456	26.4	-6.05438	27.8	36.8	29.2	30.8	22	27.4	25.2	24.9	60	49	73	61	22.6	30.3	29.4	27.4	19.5	24.2	23.8	22.5
1992	2	19	22.2786	25	-2.72144	25.6	35.2	27.4	28.9	19.8	26.2	24.2	23.4	59	49	77	62	19.2	28	28.1	25.1	16.9	23	23	21
1992	2	20	21.7278	19.153	2.57479	23.6689	30.371	24.7464	23.2215	15.5947	18.5922	17.4546	14.5521	52.4745	31.8193	39.4112	33.8607	17.2775	18.2069	17.1151	14.2848	14.5578	15.2818	14.4028	11.9677
1992	2	21	21.9173	24.2	-2.28265	26.2	34.6	27.4	28.9	22.4	26.2	24.2	24.3	72	52	77	67	24.6	28.4	28.1	27	20.8	23.2	23	22.3
1992	2	22	22.5458	22.2	0.345777	25.4	35.2	27.4	28.9	21.6	23.8	22.6	22.7	72	39	66	59	23.3	21.9	24.2	23.1	19.9	19	20.6	19.8
1992	2	23	21.9173	24	-2.08265	25.6	33.2	26.2	27.8	22.6	24.6	23.4	23.5	77	50	79	69	25.4	25.2	26.9	25.9	21.4	21.2	22.3	21.6
1992	2	24	22.6221	24.8	-2.17787	27.4	33.6	27.4	28.9	22.8	25.4	23.8	24	68	52	74	65	24.7	27	27.1	26.3	20.9	22.4	22.4	21.9
1992	2	25	22.4847	22.6	-0.115302	27.6	38.2	29.2	31.1	23.4	24.8	23.8	24	70	34	64	56	26	22.4	25.9	24.8	21.7	19.3	21.7	20.9
1992	2	26	21.3051	25	-3.69489	27.8	37.4	27.6	30.1	23.2	25.2	24.2	24.2	68	37	76	60	25.4	24	27.9	25.8	21.3	20.4	22.9	21.6
1992	2	27	21.2631	25.2	-3.93688	27.4	37.6	27.8	30.1	22.4	25.2	24.2	23.9	65	37	74	59	23.8	23.8	27.8	25.1	20.3	20.3	22.8	21.1
1992	2	28	22.5229	24.8	-2.27713	26.8	37.4	28.2	30.2	22.8	26.2	24	24.3	71	41	71	61	25.1	26.6	27	26.2	21.2	22.1	22.4	21.9
1992	2	29	20.8857	25.6	-4.71429	26.8	36.2	27.8	29.6	23.2	25.2	24.2	24.2	74	41	74	63	26	24.8	27.8	26.2	21.8	20.9	22.8	21.8
1992	3	1	20.5984	25.6	-5.00164	26.8	37.4	28.2	30.2	23.2	26.2	24.2	24.5	74	41	72	62	26	26.6	27.5	26.7	21.8	22.1	22.7	22.2
1992	3	2	21.5935	26.4	-4.80648	27.6	36.2	27.4	29.6	23.4	25.2	24.2	24.3	70	41	77	63	26	24.8	28.1	26.3	21.7	20.9	23	21.9
1992	3	3	21.5777	25.4	-3.82227	26.8	37.4	28.4	30.3	21.4	26.2	24.2	23.9	62	41	71	58	21.9	26.6	27.4	25.3	19	22.1	22.6	21.2
1992	3	4	23.7826	25.4	-1.61737	27.4	35.2	27.4	29.4	22.6	24.2	23.2	23.3	66	40	70	59	24.2	22.9	25.6	24.3	20.6	19.7	21.5	20.6
1992	3	5	22.3625	24.2	-1.83746	27.8	35.6	28.4	30	23.2	26.2	24.2	24.5	68	48	71	62	25.4	27.8	27.4	26.9	21.3	22.8	22.6	22.3
1992	3	6	21.791	25	-3.20902	26.6	37.2	28.2	30.1	22.2	26.8	24.6	24.5	68	45	75	63	23.8	28.3	28.5	26.9	20.3	23.2	23.3	22.2
1992	3	7	23.6872	25.6	-1.91281	27.4	37.6	28.2	30.4	22.8	25.2	24	24	68	37	71	58	24.7	23.8	27	25.2	20.9	20.3	22.4	21.2
1992	3	8	23.6757	25	-1.32426	27.2	38.4	29.2	31	22.4	25.4	25.2	24.3	66	35	73	58	23.9	23.8	29.4	25.7	20.4	20.3	23.8	21.5
1992	3	9	22.4771	24.2	-1.72294	27.8	36.8	28.4	30.3	23.4	25.2	24.4	24.3	69	39	72	60	25.9	24.4	27.9	26	21.6	20.7	22.9	21.7
1992	3	10	23.4391	25.2	-1.76094	27.2	37.8	29.2	30.9	24.8	26.2	24.2	25.1	82	40	66	63	29.7	26.3	26.9	27.6	23.9	21.9	22.3	22.7
1992	3	11	23.3016	24.4	-1.09837	27.4	35.4	27.4	29.4	22.6	24.2	23.6	23.5	66	40	73	60	24.2	22.8	26.6	24.5	20.6	19.6	22.1	20.8
1992	3	12	22.9362	23	-0.063791	26.8	37.8	29.2	30.8	22.8	26.2	24.2	24.4	71	40	66	59	25.1	26.3	26.9	26.1	21.2	21.9	22.3	21.8
1992	3	13	24.7133	24.8	-0.0867087	27.6	38.4	28.4	30.7	23.8	25.2	24.2	24.4	73	34	71	59	27	23.3	27.4	25.9	22.3	20	22.6	21.6
1992	3	14	23.9804	25.6	-1.6196	27.8	37.4	28.8	30.7	22.4	26.2	24.4	24.3	63	41	70	58	23.5	26.6	27.6	25.9	20.1	22.1	22.7	21.6
1992	3	15	25.1531	25.4	-0.246914	27.2	36.8	29.2	30.6	22.8	27.4	24.2	24.8	69	49	66	61	24.8	30.3	26.9	27.3	21	24.2	22.3	22.5
1992	3	16	25.0271	25	0.0271109	27.6	37.6	27.4	30	21.6	25.2	23.6	23.5	59	37	73	56	21.8	23.8	26.6	24.1	18.9	20.3	22.1	20.4
1992	3	17	22.6005	24.6	-1.99946	25.8	36.4	27.4	29.3	19.2	25.2	23.6	22.7	54	41	73	56	17.9	24.6	26.6	23	15.7	20.9	22.1	19.6
1992	3	18	21.9044	25.4	-3.49555	26.8	35.2	28.4	29.7	19.4	26.4	24.2	23.3	50	50	71	57	17.6	28.6	27.4	24.5	15.5	23.3	22.6	20.5
1992	3	19	23.3627	25	-1.63729	27.2	36.8	28.4	30.2	21.6	26.2	24.2	24	61	44	71	59	22.1	27	27.4	25.5	19.1	22.3	22.6	21.3
1992	3	20	20.9043	25.4	-4.49572	27.8	36.6	29.2	30.7	23	25.4	24.6	24.3	67	41	69	59	24.9	25	27.9	25.9	21	21.1	22.9	21.7
1992	3	21	22.9199	25.6	-2.68011	26.8	36.4	28.2	29.9	21.6	25.2	23.6	23.5	63	41	68	57	22.3	24.6	26.1	24.4	19.3	20.9	21.8	20.6
1992	3	22	22.7023	24.2	-1.49771	26.2	37.6	28.2	30	21.2	26	24.2	23.8	64	40	72	59	21.9	25.9	27.5	25.1	18.9	21.7	22.7	21.1
1992	3	23	23.0039	23.8	-0.79613	27.4	38.4	28.4	30.6	20.2	27.4	24.2	23.9	52	43	71	55	18.9	29.2	27.4	25.2	16.6	23.7	22.6	21
1992	3	24	23.4772	23.4	0.0772318	27.6	36.4	27.8	29.9	22.2	24.2	23.6	23.3	63	36	71	57	23.2	22.1	26.3	23.9	19.9	19.1	21.9	20.3
1992	3	25	22.2251	24.4	-2.17489	27.6	35.6	28.2	29.9	23.4	26.4	24.2	24.7	70	49	72	64	26	28.3	27.5	27.3	21.7	23.1	22.7	22.5
1992	3	26	23.523	22.2	1.32304	26.2	35.6	27.4	29.1	21.8	25.4	23.6	23.6	68	44	73	62	23.2	25.7	26.6	25.2	19.9	21.5	22.1	21.2
1992	3	27	23.3322	23.8	-0.467831	26.4	36.6	27.8	29.6	21.6	26.4	24.2	24.1	66	45	74	62	22.6	27.7	27.8	26	19.5	22.7	22.8	21.7
1992	3	28	23.0942	24	-0.905828	26.4	36.2	27.4	29.4	22.6	24.2	23.6	23.5	72	37	73	61	24.9	22.2	26.6	24.6	21	19.2	22.1	20.8
1992	3	29	23.5839	24.8	-1.21614	26.8	36.4	28.2	29.9	22.2	26.2	24.2	24.2	67	45	72	61	23.7	27.2	27.5	26.2	20.2	22.5	22.7	21.8
1992	3	30	23.6757	23.4	0.275738	26.4	36.2	28.4	29.9	23.2	26.4	24.2	24.6	76	47	71	65	26.3	27.9	27.4	27.2	21.9	22.9	22.6	22.5
1992	3	31	20.8021	25	-4.19792	27.4	34.6	27.4	29.2	22.4	25.2	23.6	23.7	65	47	73	62	23.8	25.8	26.6	25.4	20.3	21.6	22.1	21.3
1992	4	1	22.9283	23.8	-0.871689	26.4	34.6	27.2	28.9	22.4	24.2	23.8	23.5	71	42	75	63	24.4	23.3	27.2	25	20.7	20	22.5	21.1
1992	4	2	23.4925	24.4	-0.907498	26.8	36.4	28.8	30.2	23.4	26.2	24.2	24.6	75	45	69	63	26.5	27.2	27.1	27	22.1	22.5	22.4	22.3
1992	4	3	22.9733	24.8	-1.82667	27.2	36.8	29.2	30.6	22.2	26.2	24.8	24.4	65	44	70	60	23.4	27	28.4	26.3	20	22.3	23.2	21.9
1992	4	4	23.6528	25.4	-1.74717	28.6	37.4	29.2	31.1	24.2	26.8	24.4	25.1	70	44	68	60	27.3	28.2	27.4	27.6	22.5	23.1	22.6	22.7
1992	4	5	23.1179	24	-0.882134	27.2	36.4	27.6	29.7	24.6	25.4	24.6	24.9	81	41	78	67	29.2	25.1	28.9	27.8	23.6	21.2	23.5	22.8
1992	4	6	24.1367	25.8	-1.66327	26.8	36.8	29.2	30.5	22.8	26.8	24.2	24.6	71	46	66	61	25.1	28.6	26.9	26.9	21.2	23.3	22.3	22.2
1992	4	7	22.8493	26.6	-3.75067	28.4	37.4	28.6	30.8	23.4	26.8	24.2	24.8	66	44	70	60	25.5	28.2	27.3	27	21.4	23.1	22.5	22.3
1992	4	8	23.482	26	-2.518	27.8	37.6	29.2	31	23.4	26.2	24	24.5	69	41	65	58	25.9	26.5	26.4	26.2	21.6	22	22	21.9
1992	4	9	39.2	25.6	13.6	28.6	37.6	29.4	31.3	22.8	25.4	24.2	24.1	61	38	65	55	23.9	24.4	26.7	25	20.4	20.7	22.2	21.1
1992	4	10	39.4	27.6	11.8	28.6	37.4	35	34	23.4	26.8	24.6	24.9	65	44	43	51	25.3	28.2	24	25.9	21.3	23.1	20.5	21.6
1992	4	11	35.2	27	8.2	28.4	30.2	27.4	28.4	23	25.4	24.2	24.2	63	68	77	70	24.5	29.2	28.1	27.3	20.8	23.7	23	22.5
1992	4	12	37.6	26.4	11.2	28.6	34.2	30	30.7	22.6	25.6	23.6	23.9	60	50	59	56	23.4	27.1	24.9	25.1	20	22.4	21	21.2
1992	4	13	36.2	26	10.2	26.8	35.8	30.2	30.8	22.4	25.2	24.2	23.9	69	43	61	57	24.2	25	26.2	25.1	20.5	21.1	21.9	21.2
1992	4	14	38.6	25.6	13	27.8	37.2	31.4	32	22.4	25	24	23.8	63	37	54	51	23.5	23.6	24.9	24	20.1	20.2	21	20.4
1992	4	15	36.4	26.2	10.2	27.8	35.4	31.4	31.5	22.6	25.4	24.2	24.1	64	45	55	55	24	25.8	25.4	25.1	20.4	21.6	21.4	21.1
1992	4	16	36.2	24	12.2	27.4	35.4	23.5001	23.7941	23.4	25.8	19.8507	19.7285	72	47	55.5437	54.0931	26.1	26.9	22.5496	21.9884	21.8	22.3	18.4306	18.0527
1992	4	17	37.6	26.4	11.2	28.2	36.2	31.4	31.8	23.6	25.6	24.8	24.7	68	43	59	57	26.1	25.8	26.9	26.3	21.8	21.6	22.3	21.9
1992	4	18	38.4	26.6	11.8	28.6	37.2	32.4	32.7	24.4	26.2	24.8	25.1	71	42	54	56	27.8	26.7	26.3	26.9	22.8	22.2	21.9	22.3
1992	4	19	34.6	22.6	12	26.2	33.6	29.2	29.5	23.8	25.2	24	24.3	82	51	65	66	27.9	26.5	26.4	26.9	22.9	22	22	22.3
1992	4	20	37.2	23.8	13.4	27	36.2	29.2	30.4	23.6	26.8	24.2	24.9	75	48	66	63	26.9	29	26.9	27.6	22.3	23.5	22.3	22.7
1992	4	21	37.4	25.8	11.6	27.2	36.2	31.4	31.5	23.8	27.2	25.2	25.4	75	50	61	62	27.2	30.1	27.9	28.4	22.5	24.2	22.9	23.2
1992	4	22	36.4	26.4	10	27.2	35.4	28.2	29.8	23.2	26	24.6	24.6	71	48	75	65	25.8	27.4	28.5	27.2	21.6	22.6	23.3	22.5
1992	4	23	38.2	25.6	12.6	27.8	35.6	29.4	30.5	23.8	26.2	25.2	25.1	72	48	71	64	26.8	27.8	29.3	28	22.2	22.8	23.7	22.9
1992	4	24	37.4	24.6	12.8	27.4	36.2	31	31.4	24.2	26.2	25.2	25.2	77	46	63	62	28.1	27.4	28.2	27.9	23	22.6	23.1	22.9
1992	4	25	37.2	24.6	12.6	27.2	36.2	29.2	30.5	23.8	26.4	25.2	25.1	75	47	73	65	27.2	27.9	29.4	28.2	22.5	22.9	23.8	23
1992	4	26	36.8	26.8	10	28.2	34.2	26.2	28.7	24.2	26.4	24.4	25	72	54	86	71	27.5	29.2	29.4	28.7	22.7	23.7	23.7	23.4
1992	4	27	33.2	23.6	9.6	24.6	31.4	26.2	27.1	24.2	26.8	23.4	24.8	97	70	79	82	29.9	32.2	26.9	29.7	24.1	25.3	22.3	23.9
1992	4	28	35.6	23	12.6	25.4	34.8	26.2	28.1	23.8	25.2	24.2	24.4	88	46	85	73	28.4	25.7	28.9	27.7	23.2	21.5	23.5	22.7
1992	4	29	32.6	24	8.6	24.2	31.2	27.2	27.5	23.4	26.4	25.2	25	94	69	85	83	28.2	31.2	30.7	30.1	23.1	24.8	24.5	24.1
1992	4	30	34.8	23.2	11.6	26.6	33.6	27.6	28.9	24.8	26.2	25.2	25.4	86	56	83	75	30.1	29.1	30.5	29.9	24.2	23.6	24.3	24
1992	5	1	35.4	26	9.4	26.6	34.2	26.4	28.4	24.8	26.8	25.4	25.7	86	56	92	78	30.1	30.3	31.8	30.7	24.2	24.3	25.1	24.5
1992	5	2	34.2	25.4	8.8	26.2	32	27.2	28.2	25.2	26.8	25.6	25.9	92	67	88	82	31.4	31.8	31.8	31.6	24.8	25.1	25	25
1992	5	3	33.6	25	8.6	26.8	32.8	28.4	29.1	24.2	26.4	25.2	25.3	81	61	77	73	28.5	30.2	29.9	29.5	23.2	24.2	24.1	23.8
1992	5	4	34.6	23.2	11.4	26.6	33.6	31.2	30.6	23.6	26.4	24.8	24.9	78	57	60	65	27.1	29.6	27.1	27.9	22.4	23.9	22.4	22.9
1992	5	5	35.4	21.6	13.8	27.2	34	30.4	30.5	24	27.4	26.2	25.9	77	60	72	70	27.7	32.1	31.2	30.3	22.8	25.2	24.8	24.3
1992	5	6	32.8	24.2	8.6	25.2	32.6	27.6	28.3	24.2	25.4	24.6	24.7	92	56	78	76	29.5	27.7	28.9	28.7	23.8	22.8	23.5	23.4
1992	5	7	34.2	24.8	9.4	25.2	32.8	28.4	28.7	24.6	27.8	25.2	25.9	95	68	77	80	30.5	34	29.9	31.5	24.4	26.2	24.1	24.9
1992	5	8	34.8	21.8	13	25.6	34.2	31.8	30.9	24	27.4	26.8	26.1	88	59	68	72	28.8	32	31.9	30.9	23.4	25.2	25.1	24.6
1992	5	9	34.8	22.8	12	26.6	34	29.2	29.8	24.4	26.8	25.2	25.5	84	57	73	71	29.1	30.5	29.4	29.6	23.6	24.4	23.8	23.9
1992	5	10	35.8	22	13.8	27.8	34.4	28.4	29.8	23.2	26.2	25.2	24.9	68	53	77	66	25.4	28.6	29.9	28	21.3	23.3	24.1	22.9
1992	5	11	37.2	21	16.2	26.4	34.6	31.6	31	23.6	26.4	25.2	25.1	79	53	60	64	27.3	29	27.8	28	22.5	23.5	22.8	23
1992	5	12	35.6	24.2	11.4	26.2	34.4	31.6	31	25.8	26.6	26.2	26.2	97	55	65	72	32.9	29.6	30.4	31	25.7	23.9	24.3	24.6
1992	5	13	34.8	25.4	9.4	26.4	33.6	29.2	29.6	25.2	27.6	26.4	26.4	91	63	80	78	31.2	32.9	32.5	32.2	24.8	25.7	25.5	25.3
1992	5	14	35.2	23.2	12	25.4	34.8	28.6	29.4	24.8	27.6	26.2	26.2	95	58	83	79	30.9	32.1	32.4	31.8	24.6	25.3	25.4	25.1
1992	5	15	35.2	23	12.2	24	34.6	28.2	28.8	23.6	27.2	25.6	25.5	97	57	81	78	28.8	31.2	31.1	30.4	23.4	24.7	24.7	24.3
1992	5	16	35.6	22.8	12.8	26.6	34.8	29.2	30	25.4	27	26.4	26.3	91	55	80	75	31.6	30.5	32.5	31.6	25	24.4	25.5	24.9
1992	5	17	35.8	23	12.8	24.6	34.6	28.4	29	23.8	26.2	25.2	25.1	94	52	77	74	28.9	28.4	29.9	29.1	23.5	23.2	24.1	23.6
1992	5	18	36.2	24	12.2	25.6	35.4	29.2	29.9	24.4	27.6	26.2	26.1	91	55	79	75	29.8	31.7	32	31.2	24	25	25.2	24.7
1992	5	19	34.2	25.4	8.8	26.4	32.2	28.6	29	24.8	27.4	25.2	25.8	88	69	76	78	30.2	33.3	29.8	31.1	24.2	25.9	24	24.7
1992	5	20	34	24.6	9.4	25.4	33.6	29.6	29.5	24.8	27	25	25.6	95	60	69	75	30.9	31.3	28.6	30.3	24.6	24.8	23.3	24.2
1992	5	21	34.6	23.6	11	25.6	33.6	27.8	28.7	24.4	26.2	25.2	25.3	91	56	81	76	29.8	29.1	30.3	29.7	24	23.6	24.3	23.9
1992	5	22	35.6	23	12.6	23.8	34.8	29.2	29.3	23.4	27	25.2	25.2	97	55	73	75	28.5	30.5	29.4	29.5	23.2	24.4	23.8	23.8
1992	5	23	33.6	23.4	10.2	25.6	32.4	28.4	28.7	24.6	26.2	25	25.3	92	62	76	77	30.3	29.9	29.4	29.9	24.2	24	23.8	24
1992	5	24	33.4	24.6	8.8	25	32.6	27.4	28.1	24.2	26.2	25.2	25.2	94	61	84	79	29.7	29.8	30.6	30	23.9	24	24.4	24.1
1992	5	25	35.4	24.8	10.6	26.2	34.6	30.2	30.3	24.6	26.8	26.2	25.9	88	55	73	72	29.9	30.1	31.3	30.4	24	24.1	24.8	24.3
1992	5	26	35.2	24	11.2	27.2	34.6	29.6	30.3	25.4	27.4	26.8	26.5	87	58	81	75	31.2	31.7	33.4	32.1	24.8	25	25.9	25.2
1992	5	27	35.4	23.6	11.8	24.4	34.2	28.4	28.9	23.4	26.2	25.2	24.9	92	53	77	74	28.1	28.7	29.9	28.9	23	23.4	24.1	23.5
1992	5	28	32.4	22.2	10.2	23.8	31.2	29.6	28.5	23.2	26.2	25.4	24.9	95	68	72	78	28	30.7	29.6	29.5	23	24.5	23.9	23.8
1992	5	29	34.6	22.2	12.4	25.2	33.6	28.2	28.8	24.6	26.8	26.2	25.9	95	59	85	80	30.5	30.7	32.7	31.3	24.4	24.5	25.5	24.8
1992	5	30	33.6	24.8	8.8	26.8	32.4	28.4	29	25.2	25.6	24.2	25	88	58	71	72	31	28.3	27.4	28.9	24.6	23.1	22.6	23.5
1992	5	31	35.6	22.8	12.8	24.2	35.2	30.6	30.2	23.6	28.4	27.4	26.5	95	60	78	78	28.7	34.2	34.4	32.4	23.4	26.3	26.4	25.3
1992	6	1	34.4	24	10.4	26.8	33.8	29.6	30	25.8	27.4	26.2	26.5	92	61	77	77	32.5	32.2	31.7	32.2	25.5	25.3	25	25.3
1992	6	2	35.2	22.4	12.8	24.6	34.6	30.8	30.2	23.6	25.6	24.4	24.5	92	49	59	67	28.5	26.9	26.3	27.2	23.2	22.3	21.9	22.5
1992	6	3	31.4	22.6	8.8	24.4	30.2	28.4	27.9	23.6	26.4	25.8	25.3	94	74	81	83	28.6	31.9	31.5	30.7	23.3	25.1	24.9	24.4
1992	6	4	33.6	23	10.6	24	32.4	28.4	28.3	23.8	26.8	25.2	25.3	98	65	77	80	29.3	31.5	29.9	30.3	23.7	24.9	24.1	24.2
1992	6	5	34.6	21.6	13	24.8	33.4	29.2	29.2	24.4	26.8	25.4	25.5	97	60	74	77	30.3	30.9	29.9	30.3	24.3	24.6	24	24.3
1992	6	6	35.8	23.8	12	25.4	34.6	28.6	29.3	23.8	26.4	25.4	25.2	88	53	77	73	28.4	29	30.3	29.2	23.2	23.5	24.3	23.7
1992	6	7	35.6	25.2	10.4	26.6	34.4	29.2	29.9	24.4	27.2	26.4	26	84	58	80	74	29.1	31.3	32.5	31	23.6	24.8	25.5	24.6
1992	6	8	34.6	23.8	10.8	25	33.4	28.4	28.8	24.2	26.2	25.4	25.3	94	57	79	76	29.7	29.2	30.4	29.8	23.9	23.7	24.3	24
1992	6	9	34.6	23.2	11.4	24.2	33.6	27.4	28.1	23.6	26.2	25.2	25	95	56	84	78	28.7	29.1	30.6	29.5	23.4	23.6	24.4	23.8
1992	6	10	33.8	23	10.8	24.2	32.4	27	27.7	23.8	26.8	25	25.2	97	65	85	82	29.2	31.5	30.3	30.4	23.7	24.9	24.3	24.3
1992	6	11	34.6	21.6	13	25.4	33.6	29.2	29.4	24.6	27.2	26.4	26.1	94	61	80	78	30.4	31.8	32.5	31.6	24.3	25.1	25.5	25
1992	6	12	31.4	25	6.4	25.8	29.6	27.2	27.5	25.4	26.4	25.2	25.7	97	78	85	87	32.2	32.3	30.7	31.7	25.3	25.3	24.5	25
1992	6	13	34.8	24.4	10.4	25.8	33.6	28.6	29.1	24.8	27.4	25.4	25.9	92	62	77	77	30.6	32.4	30.3	31.1	24.4	25.4	24.3	24.7
1992	6	14	35.6	23.4	12.2	25.4	34.6	28.2	29.1	24	26.4	25.8	25.4	89	53	83	75	28.9	29	31.6	29.8	23.5	23.5	25	24
1992	6	15	36	23.8	12.2	26.8	35.2	27.6	29.3	25.6	26.8	24.6	25.7	91	52	78	74	32	29.7	28.9	30.2	25.2	23.9	23.5	24.2
1992	6	16	37.4	24.4	13	25.4	36.8	31.4	31.3	24.2	26.2	25.2	25.2	91	44	61	65	29.4	27	27.9	28.1	23.8	22.3	22.9	23
1992	6	17	34.6	24.8	9.8	26.2	33.6	29.2	29.5	25.2	26	25	25.4	92	55	71	73	31.4	28.6	28.9	29.6	24.8	23.3	23.5	23.9
1992	6	18	34.2	23.8	10.4	25.2	33.4	28.6	29	24.8	26.4	25.4	25.5	97	58	77	77	31	29.8	30.3	30.4	24.7	24	24.3	24.3
1992	6	19	28.6	23.8	4.8	24.6	27.6	26.2	26.2	24.2	25.2	24	24.5	97	83	83	88	29.9	30.5	28.4	29.6	24.1	24.3	23.2	23.9
1992	6	20	34	22.4	11.6	25.6	33.6	28.6	29.1	24.2	26.2	25.4	25.3	89	56	77	74	29.3	29.1	30.3	29.6	23.7	23.6	24.3	23.8
1992	6	21	34	22.4	11.6	25.6	33.6	28.2	28.9	24.2	26.2	25.4	25.3	89	56	80	75	29.3	29.1	30.6	29.6	23.7	23.6	24.4	23.9
1992	6	22	35.4	21.6	13.8	26.2	34.6	27.4	28.9	24.2	26.8	25.2	25.4	85	55	84	74	28.9	30.1	30.6	29.8	23.5	24.1	24.4	24
1992	6	23	35.8	20.8	15	25.2	34.4	28.2	29	23.6	26.6	25.2	25.1	88	55	79	74	28.1	29.6	30.1	29.3	23	23.9	24.1	23.7
1992	6	24	36.4	24.6	11.8	27.4	35.4	25.6	28.5	24.6	26	24.6	25.1	80	48	92	73	29.1	27.4	30.3	28.9	23.6	22.6	24.2	23.5
1992	6	25	36.4	21.6	14.8	24.6	35	30.6	30.2	24.2	25.4	24.6	24.7	97	46	61	68	29.9	26.1	26.9	27.6	24.1	21.8	22.3	22.7
1992	6	26	36.2	21.2	15	26.8	35.4	29.2	30.2	25.2	26.6	25	25.6	88	50	71	70	31	29	28.9	29.6	24.6	23.5	23.5	23.9
1992	6	27	32.2	23.4	8.8	25.2	30.6	27.4	27.6	24.4	26.6	25.6	25.5	94	73	87	85	30	32.2	31.6	31.3	24.1	25.3	25	24.8
1992	6	28	34.6	22.6	12	25.4	33.6	28.2	28.9	24.4	26.2	25.4	25.3	92	56	80	76	29.9	29.1	30.6	29.9	24	23.6	24.4	24
1992	6	29	34.8	24	10.8	26.6	33.2	29.2	29.6	24.6	26	25.8	25.5	85	57	76	73	29.6	28.8	31	29.8	23.9	23.4	24.6	24
1992	6	30	35.6	25.4	10.2	27.2	32.6	27	28.5	22.4	25	23.6	23.7	66	54	75	65	23.9	26.6	26.9	25.8	20.4	22.1	22.3	21.6
1992	7	1	35.6	23	12.6	25.6	32.4	29.2	29.1	22.8	25.6	24.8	24.4	79	58	70	69	25.9	28.3	28.4	27.5	21.7	23.1	23.2	22.7
1992	7	2	35.2	22.6	12.6	26	33.2	29.4	29.5	23	26.4	25.2	24.9	78	59	71	69	26.1	29.9	29.3	28.4	21.8	24	23.7	23.2
1992	7	3	35.4	22.6	12.8	25.4	34.2	27.2	28.5	23.4	26.2	25.4	25	85	53	87	75	27.4	28.7	31.2	29.1	22.6	23.4	24.8	23.6
1992	7	4	34.2	22	12.2	25	33.2	27.6	28.4	23.8	26.4	25.2	25.1	91	59	83	77	28.7	29.9	30.5	29.7	23.3	24	24.3	23.9
1992	7	5	35.4	23	12.4	26.8	34.2	29.6	30	24.2	26.2	25.4	25.3	81	53	72	69	28.5	28.7	29.6	28.9	23.2	23.4	23.9	23.5
1992	7	6	34.2	25.2	9	27.8	32.6	28.2	29.2	22.8	26.8	25.6	25.1	65	64	81	70	24.4	31.4	31.1	29	20.7	24.9	24.7	23.4
1992	7	7	36.2	24.2	12	25.4	35.4	30.2	30.3	24.6	26.6	25.4	25.5	94	50	68	71	30.4	29	29.2	29.5	24.3	23.5	23.7	23.8
1992	7	8	34.6	22.6	12	24.4	32.4	27.4	27.9	23.4	25	24.2	24.2	92	55	77	75	28.1	26.8	28.1	27.6	23	22.2	23	22.7
1992	7	9	35.6	22.8	12.8	25.2	34.4	28.2	29	23	26.2	25.6	24.9	83	53	81	72	26.6	28.6	31.1	28.8	22.1	23.3	24.7	23.4
1992	7	10	34.6	23	11.6	26.4	33.6	27.8	28.9	23.6	26.8	25.2	25.2	79	59	81	73	27.3	30.7	30.3	29.4	22.5	24.5	24.3	23.8
1992	7	11	31.6	22.6	9	24.4	30.6	27.4	27.5	23.8	26	25.2	25	95	70	84	83	29.1	30.6	30.6	30.1	23.6	24.4	24.4	24.1
1992	7	12	33.6	23.2	10.4	24.8	32.8	26.8	27.8	23.8	26.6	24.2	24.9	92	62	81	78	28.8	30.7	28.5	29.3	23.4	24.5	23.2	23.7
1992	7	13	24.7828	23.2	1.58279	24.6	27.6671	24.107	23.9862	23	22.1042	20.5898	18.965	87	48.7843	59.5363	57.2234	27	24.3958	23.8502	22.7481	22.4	19.7831	19.2806	18.5298
1992	7	14	25.2556	19.049	6.20664	22.584	28.2	26.2	23.7139	19.9308	24.8	25.4	19.0108	67.7595	76	94	56.6889	23.5498	29	31.9	22.7023	19.2704	23.6	25.1	18.5069
1992	7	15	32.8	21.6	11.2	23.4	31.6	27.6	27.5	22.4	26.4	24.2	24.3	92	67	76	78	26.4	31	27.9	28.4	22	24.6	22.9	23.2
1992	7	16	34.8	20.2	14.6	24.8	33.6	28.2	28.7	22.8	26.4	25.6	24.9	84	57	81	74	26.4	29.6	31.1	29	22	23.9	24.7	23.5
1992	7	17	34.6	23.6	11	26.8	32.8	28.6	29.2	24.6	26	25.2	25.3	84	59	76	73	29.5	29.1	29.8	29.4	23.8	23.6	24	23.8
1992	7	18	34.4	24.2	10.2	26.6	33.6	28.2	29.1	24.8	25.4	24.6	24.9	86	52	75	71	30.1	27	28.5	28.5	24.2	22.4	23.3	23.3
1992	7	19	36.4	22.2	14.2	26.8	34.4	29.2	29.9	24.6	26.2	25.4	25.4	84	53	74	70	29.5	28.6	29.9	29.3	23.8	23.3	24	23.7
1992	7	20	35.6	23.6	12	25.4	34.2	29.2	29.5	23.8	26.8	25.4	25.3	88	56	74	73	28.4	30.3	29.9	29.5	23.2	24.3	24	23.8
1992	7	21	32.6	24.2	8.4	27.6	31.2	27.4	28.4	24.8	26.8	25.2	25.6	80	71	84	78	29.4	32.3	30.6	30.8	23.8	25.3	24.4	24.5
1992	7	22	32.4	19.6585	12.7415	23.5065	28.6875	25.6	25.0785	19.8975	21.5914	23	19.8927	71.9956	43.5569	80	54.4366	23.3663	22.542	26.4	21.8205	19.2222	18.3924	22	17.7282
1992	7	23	33.6	21.8	11.8	25.2	32.4	28.6	28.7	24.6	26.4	25.4	25.5	95	63	77	78	30.5	30.4	30.3	30.4	24.4	24.3	24.3	24.3
1992	7	24	35.8	24.2	11.6	25.8	34.2	29.2	29.6	23.4	26.2	25.4	25	82	53	74	70	27.2	28.7	29.9	28.6	22.5	23.4	24	23.3
1992	7	25	34.8	24	10.8	26.8	33.6	28.6	29.4	24.2	26.4	25.2	25.3	81	57	76	71	28.5	29.6	29.8	29.3	23.2	23.9	24	23.7
1992	7	26	33.4	22.2	11.2	24.4	31.6	28.4	28.2	23.4	25.8	24	24.4	92	63	70	75	28.1	29.4	26.9	28.1	23	23.7	22.3	23
1992	7	27	34.6	23.6	11	26.8	33.4	27.4	28.8	24.4	25.8	25.2	25.1	82	55	84	74	29	28.2	30.6	29.2	23.5	23.1	24.4	23.7
1992	7	28	33.2	25.6	7.6	26.8	32.6	28.4	29	23.6	26.2	24.2	24.7	77	61	71	69	27	29.8	27.4	28.1	22.4	24	22.6	23
1992	7	29	33.4	24	9.4	25.6	32.6	27.4	28.3	23.8	26.2	25.2	25.1	86	61	84	77	28.3	29.8	30.6	29.5	23.1	24	24.4	23.8
1992	7	30	32.6	23.4	9.2	24	31.4	28.2	28	23.4	26	25.4	24.9	95	65	80	80	28.4	30	30.6	29.7	23.2	24.1	24.4	23.9
1992	7	31	34.8	23.4	11.4	26.8	33.6	30.2	30.2	23.4	27.4	25.4	25.4	75	62	68	69	26.5	32.4	29.2	29.4	22.1	25.4	23.7	23.7
1992	8	1	32.6	26.2	6.4	26.6	31.7	28.6	28.9	23.8	26.2	25.2	25.1	79	65	76	73	27.6	30.4	29.8	29.3	22.7	24.3	24	23.7
1992	8	2	34	24	10	25.4	33.6	28.2	28.9	24.6	26.2	25.4	25.4	94	56	80	77	30.4	29.1	30.6	30	24.3	23.6	24.4	24.1
1992	8	3	36.2	24.8	11.4	26.8	34.6	29.2	30	24.4	27.4	26.2	26	82	58	79	73	29	31.7	32	30.9	23.5	25	25.2	24.6
1992	8	4	36.4	24.2	12.2	27.2	35.6	31.4	31.4	23.2	27.6	25.2	25.3	71	54	61	62	25.8	31.6	27.9	28.4	21.6	25	22.9	23.2
1992	8	5	34.6	25	9.6	26	33.6	28.6	29.2	24.4	27	25.2	25.5	88	60	76	75	29.5	31.3	29.8	30.2	23.8	24.8	24	24.2
1992	8	6	35.4	22.6	12.8	25	34.6	29.2	29.5	23	27.4	25	25.1	85	58	71	71	26.8	31.7	28.9	29.1	22.2	25	23.5	23.6
1992	8	7	35.4	22.8	12.6	25.6	34.2	29.2	29.6	23.2	26.8	25.2	25.1	82	56	73	70	26.8	30.3	29.4	28.9	22.3	24.3	23.8	23.4
1992	8	8	36.8	24.4	12.4	27.4	35.6	30.2	30.9	26	27.4	26.8	26.7	90	53	77	73	32.7	31.1	33	32.2	25.5	24.7	25.7	25.3
1992	8	9	33.8	23.6	10.2	27.8	32.6	27.2	28.7	25.2	26.4	24.2	25.3	81	62	78	74	30.3	30.3	28.2	29.6	24.3	24.3	23.1	23.9
1992	8	10	32.6	22.4	10.2	23.8	31.2	27.6	27.5	17.1225	25.2	24.2	17.9608	63.3532	62	76	52.0452	20.6005	28.1	27.9	20.8537	16.7194	23	22.9	16.8442
1992	8	11	34.6	22.2	12.4	22.8	33.4	28.6	28.4	22.4	26.4	25.4	24.7	97	58	77	77	26.8	29.8	30.3	29	22.2	24	24.3	23.5
1992	8	12	34.2	22.8	11.4	26.2	33.8	28	29	24.2	26.8	25.2	25.4	85	58	80	74	28.9	30.6	30.2	29.9	23.5	24.4	24.2	24
1992	8	13	35.4	24	11.4	25.4	34.6	29.2	29.6	24.2	27.4	25.4	25.7	91	58	74	74	29.4	31.7	29.9	30.3	23.8	25	24	24.3
1992	8	14	35.2	24.6	10.6	26.8	34.2	29	29.8	24.8	26.8	25.6	25.7	85	56	76	73	30	30.3	30.6	30.3	24.1	24.3	24.4	24.3
1992	8	15	35.4	23.8	11.6	27.4	34.2	29.2	30	24.2	27.4	25.6	25.7	77	59	75	71	28.1	32	30.4	30.2	23	25.2	24.3	24.2
1992	8	16	34.6	22.2	12.4	26	33.4	28.2	29	22.8	26.8	24.2	24.6	76	60	72	69	25.6	30.9	27.5	28	21.5	24.6	22.7	22.9
1992	8	17	34	23	11	26.2	33.2	29.2	29.5	24.6	26.2	25.4	25.4	88	58	74	73	29.9	29.4	29.9	29.7	24	23.7	24	23.9
1992	8	18	34.6	24.8	9.8	26	33.8	29.4	29.6	25.2	27.4	26.2	26.3	94	61	78	78	31.5	32.2	31.9	31.9	24.9	25.3	25.1	25.1
1992	8	19	35.6	22.8	12.8	27.4	34.8	29.2	30.1	24.6	27.4	25	25.7	80	57	71	69	29.1	31.6	28.9	29.8	23.6	25	23.5	24
1992	8	20	37.4	23	14.4	27.8	36.4	30.6	31.4	23.8	27.8	25.4	25.7	72	52	66	63	26.8	31.7	29	29.2	22.2	25	23.5	23.6
1992	8	21	36.8	23	13.8	25.4	35.4	29.2	29.8	23.4	26.8	25.4	25.2	85	51	74	70	27.4	29.5	29.9	29	22.6	23.8	24	23.5
1992	8	22	37.4	23.8	13.6	27.4	36.2	31.2	31.5	24.2	27.4	26.2	25.9	77	51	68	65	28.1	30.7	30.7	29.8	23	24.5	24.5	24
1992	8	23	36.8	26.2	10.6	26.8	35.2	29.6	30.3	23.8	26.8	25.4	25.3	78	52	72	67	27.5	29.7	29.6	28.9	22.6	23.9	23.9	23.5
1992	8	24	37.4	22.6	14.8	25.4	36.2	29.6	30.2	23.8	27.4	25.4	25.5	88	51	72	70	28.4	30.7	29.6	29.6	23.2	24.5	23.9	23.9
1992	8	25	36.4	21.6	14.8	25.8	35.8	30.6	30.7	23.6	27.4	25.4	25.5	83	53	66	67	27.7	30.9	29	29.2	22.8	24.6	23.5	23.6
1992	8	26	35.2	24.6	10.6	25.8	34.6	31.4	30.8	24.4	26.8	25.2	25.5	89	55	61	68	29.6	30.1	27.9	29.2	23.9	24.1	22.9	23.6
1992	8	27	34.6	23.4	11.2	26.4	33.4	27.4	28.6	24.6	26.2	25.6	25.5	86	57	87	77	29.7	29.2	31.6	30.2	23.9	23.7	25	24.2
1992	8	28	36.4	25.6	10.8	26.8	35.2	28.4	29.7	24.8	25.4	25.2	25.1	85	46	77	69	30	25.9	29.9	28.6	24.1	21.7	24.1	23.3
1992	8	29	36.6	23.4	13.2	25.6	35.4	29.2	29.9	18.2207	18.9379	19.4483	18.331	68.1034	43.5517	59.3103	54.8276	21.9966	21.3483	23.3552	21.569	17.8379	17.2034	18.5793	17.331
1992	8	30	35.6	23.4	12.2	25.4	34.2	29.4	29.6	17.9448	19.8621	19.1517	18.9897	68.5862	47.7931	60.5172	58.8621	21.5621	22.7103	22.9138	22.4034	17.5759	18.2207	18.3345	18.0379
1992	8	31	36.2	22.2	14	25.4	32.4	27.2	28.1	18.0207	19.0138	18.9061	16.9727	65.3448	45.7931	60.5707	56.2188	21.7069	21.7966	22.7479	21.0999	17.6724	17.4483	18.1784	16.9976
1992	9	1	35	23	12	26.2	34.8	28.6	29.5	17.893	20.0793	18.069	17.9001	67.6042	48.3793	56.931	54.5041	21.2666	23.2172	21.4655	20.7647	17.2885	18.4862	17.2483	16.7018
1992	9	2	36.2	22.6	13.6	25.8	35.4	28.4	29.5	17.629	20.0138	17.8859	16.8906	64.3876	46.3793	56.2545	53.1153	21.1356	22.1138	21.2247	19.9905	17.2652	17.6448	17.069	16.1201
1992	9	3	36.8	24.6	12.2	25.8	34.8	31.4	30.8	18.069	18.7277	18.9034	16.887	66.1379	46.1237	60.931	56.2545	21.8517	21.635	22.5621	21.132	17.7655	17.283	18.1069	17.0083
1992	9	4	32.2	24.4	7.8	25.4	31.2	28.4	28.4	17.7172	19.8897	19.0202	18.6992	68.2414	47.4828	59.1082	57.7527	21.131	22.7483	22.7836	22.0095	17.3207	18.2483	18.1891	17.7503
1992	9	5	34.6	25.2	9.4	26.2	33.4	28.2	29	17.4935	19.4911	18.8989	16.4398	63.4245	46.088	59.893	58.2312	21.1391	22.1058	22.6694	21.6171	17.2794	17.8181	18.1249	17.4657
1992	9	6	36.4	24.2	12.2	26.4	35.2	31.4	31.1	17.7325	19.6908	18.9774	18.5026	68.2759	44.8038	59.9287	57.0134	21.3567	22.2628	22.8157	21.8053	17.4007	17.8966	18.2069	17.5579
1992	9	7	32.4	24.2	8.2	25.2	29.8	27.4	27.5	17.736	19.7337	18.4276	17.9679	68.1688	46.0166	56.931	54.6136	21.3496	22.5196	22.0931	21.1891	17.4007	18.0357	17.6034	17.0369
1992	9	8	34.2	23	11.2	23.2	33.6	27.4	27.9	17.7075	18.6564	18.3655	16.038	63.8526	45.6243	58.5172	52.6516	21.2247	21.4067	22.1517	20.0369	17.3187	17.1546	17.6517	16.1379
1992	9	9	34.4	22.8	11.6	23.2	33.6	27.2	27.8	17.8502	19.8966	18.799	18.4546	70.2735	45.069	59.3579	57.4193	21.7491	22.4414	22.3841	21.7426	17.6254	18.0724	17.975	17.5321
1992	9	10	34.2	21.6	12.6	24.4	33.6	29.6	29.3	17.6576	19.6694	18.7348	18.3808	70.1665	46.1593	61.4269	58.7109	21.4138	22.4055	22.5517	21.7758	17.4221	17.9893	18.0392	17.5321
1992	9	11	34.8	21.8	13	26	33.6	28.6	29.2	18.0276	19.8483	19.1058	18.8133	68.8276	46.4483	61.3912	58.6088	21.731	22.5034	23.2152	22.2735	17.6828	18.1034	18.4316	17.9108
1992	9	12	35.2	21.6	13.6	26.4	34	27.4	28.8	18.2207	19.6552	17.7717	17.8537	67.9655	46.4447	56.7539	54.9346	21.9828	22.4162	21.1534	20.9964	17.8241	17.975	16.9976	16.9298
1992	9	13	19.759	19.362	0.397013	20.3172	25.4138	21.4	21.4448	17.9103	19.7479	17.5931	17.0761	70.2069	48.2283	57.8966	54.4352	21.6586	22.83	21.5103	20.4078	17.6414	18.2247	17.0379	16.3484
1992	9	14	34.6	22.6	12	25.6	33.6	28.2	28.9	17.3808	18.2148	17.9287	16.1707	67.4566	41.9943	56.1118	50.0084	20.8865	20.4141	21.3139	18.9421	17.0634	16.5173	17.126	15.3308
1992	9	15	32.6	23.2	9.4	24.4	31.4	26.8	27.3	17.786	19.869	19	18.7063	69.239	49.0345	60.6897	59.2509	21.5065	22.8655	22.6586	22.1451	17.5006	18.2862	18.1931	17.8323
1992	9	16	32.4	22.6	9.8	23.2	31.6	26.4	26.9	16.9655	19.3366	18.9448	17.5099	64.9584	47.4558	61.5172	55.0945	20.4471	22.2592	22.669	20.7167	16.6373	17.8162	18.2069	16.687
1992	9	17	33.4	21.4	12	23.2	32.6	27.4	27.6	17.5648	19.5793	19.0207	18.5386	69.7027	47	61.6552	59.2866	21.1855	22.0345	22.8207	21.8561	17.3008	17.8241	18.2862	17.6647
1992	9	18	33.2	22.8	10.4	24.4	32.6	26.8	27.6	17.8207	19.5624	17.8644	17.736	68.8621	49.4768	56.2188	56.0048	21.3448	22.6944	21.2426	20.9608	17.4621	18.1534	17.044	16.9049
1992	9	19	32.6	23.8	8.8	24.6	31.4	27.4	27.7	17.7503	18.8828	18.9724	17.7895	68.9536	44.7241	61.8621	55.7907	21.4602	21.4759	22.7828	21	17.4685	17.269	18.2655	16.9263
1992	9	20	33.2	24	9.2	24.8	32.8	26.4	27.6	18.0621	18.2148	18.6428	17.5837	71.069	46.2012	61.1464	56.5337	21.9862	21.0525	22.6135	20.9972	17.8241	16.8679	18.0081	16.842
1992	9	21	33.4	22.6	10.8	23.8	32.6	27	27.6	17.0207	17.7289	18.0828	15.9667	64.3793	44.3757	58.3793	54.3639	20.5862	20.5291	21.6	20.0476	16.7966	16.4055	17.3414	16.1486
1992	9	22	31.6	22.6	9	23.4	30.4	25.2	26	17.3379	17.7218	17.8002	16.9655	66.9655	45.0892	56.2188	51.6885	21.0793	20.5541	20.5648	19.2449	17.069	16.434	16.4197	15.4388
1992	9	23	32.6	22.4	10.2	24.8	31.4	25.4	26.8	17.1034	17.9862	18.269	17.2517	66.4828	45.1379	59.4138	54.8621	20.6414	20.7655	22.0862	20.5241	16.8138	16.6138	17.6069	16.4862
1992	9	24	31.6	22.8	8.8	23.6	30.2	25.2	26.1	16.8086	18.635	18.2552	17.4509	63.0678	46.2307	58.931	55.0207	20.0226	21.4709	22.0069	20.6023	16.3591	17.1795	17.5621	16.6095
1992	9	25	30.2	22.6	7.6	23.2	29.8	26.6	26.5	17.1103	16.6088	17.8074	15.9061	66.6897	40.8442	58.3234	50.44	20.6552	18.931	21.3175	18.7241	16.831	15.2711	17.126	15.1605
1992	9	26	32.6	23.4	9.2	25.6	32.2	26.2	27.6	16.887	17.1151	16.6944	14.5799	61.4269	43.1014	55.327	49.9282	20.3294	19.51	19.8585	18.2185	16.5731	15.735	16.038	14.7497
1992	9	27	31.6	24.2	7.4	24.8	30.4	28.6	28.1	16.7658	18.0565	18.1213	16.2814	60.7491	44.893	54.1855	51.1155	20.0583	20.9195	20.9786	19.3124	16.4197	16.6936	16.6587	15.5293
1992	9	28	33.4	23	10.4	23	32.6	30.4	29.1	17.0276	18.7724	18.0785	16.9405	62.8966	48.1724	59.0369	57.1106	20.4828	21.6345	21.9168	21.1819	16.7241	17.3759	17.44	17.0297
1992	9	29	33.4	23	10.4	23.4	32.6	26.2	27.1	17.2	17.3586	18.269	16.6538	67.3793	42.7324	59.5862	53.2125	20.8897	19.9492	22.0966	19.8569	16.9586	15.9859	17.6103	15.9195
1992	9	30	34.4	23.2	11.2	23.4	34.2	30.4	29.6	16.83	18.8062	17.6391	17.5505	65.3151	45.0535	56.8289	55.2052	20.2652	21.6171	21.1891	20.7942	16.5268	17.2687	16.9453	16.7313
1992	10	1	34.2	23.6	10.6	23.8	32.8	29.4	28.8	17.0226	17.5077	16.5173	16.0867	63.0321	43.698	55.1683	53.2494	20.7111	19.9584	19.8458	19.5174	16.7943	16.0773	15.9158	15.7534
1992	10	2	19.1635	22.4	-3.23647	23.6	31.6	28.4	28	17.2483	18.0828	17.4759	17.3103	67.1034	45.1724	58.4138	55.6897	20.9276	20.9552	21.3241	20.7069	16.9862	16.7345	16.931	16.5966
1992	10	3	32.4	24	8.4	24.4	31.4	28.4	28.1	23.2	26.8	25.4	25.1	90	70	79	80	27.6	32.2	30.4	30.1	22.7	25.3	24.3	24.1
1992	10	4	32.8	21.6	11.2	24.4	32	29.2	28.7	23.4	27.8	25.8	25.7	92	73	76	80	28.1	34.6	31	31.2	23	26.5	24.6	24.7
1992	10	5	32.4	21.6	10.8	24.6	29.4	27.2	27.1	24.4	25.4	24.2	24.7	98	73	78	83	30.4	29.8	28.2	29.5	24.3	24	23.1	23.8
1992	10	6	26.4	20.2	6.2	22.8	24.1034	20.7862	20.7646	22.4	23.8	23.2	23.1	97	46.6552	61.8276	56.5042	26.8	21.6759	22.4759	20.8038	22.2	17.3966	18.0897	16.8264
1992	10	7	32.8	22.4	10.4	26.6	31.6	28.4	28.8	24.6	26.2	25.2	25.3	85	65	77	76	29.6	30.4	29.9	30	23.9	24.3	24.1	24.1
1992	10	8	32.6	24.2	8.4	26.2	31.2	28.4	28.5	24.4	27.4	26.2	26	86	75	84	82	29.4	34	32.5	32	23.7	26.2	25.5	25.1
1992	10	9	33.8	23.4	10.4	26.8	32.4	29.2	29.4	25.4	27.2	26.2	26.3	89	67	79	79	31.5	32.6	32	32	24.9	25.5	25.2	25.2
1992	10	10	18.4229	23.2	-4.77705	23.6	28.8	21.8276	21.9483	23	26.6	16.8442	16.7765	95	84	55.3983	54.2212	27.7	33.4	20.1403	19.8549	22.8	25.9	16.1879	16.038
1992	10	11	19.7296	19.3031	0.4265	20.3483	25.1201	21.8098	21.9917	17.1517	18.8062	18	17.9073	67.2414	45.874	57.5743	56.6825	20.7655	21.7741	21.6564	21.3103	16.9034	17.3757	17.2866	17.1046
1992	10	12	31.6	19.6522	11.9478	20.2552	24.8345	27.4	21.8241	17.131	18.6992	26.2	17.7574	67.5517	46.7301	91	57.824	20.7586	21.6813	33.2	21.1391	16.8828	17.3294	25.8	17.0226
1992	10	13	33.4	23.8	9.6	25.2	32.6	27.4	28.1	24.4	26.8	25.2	25.5	94	64	84	80	30	31.4	30.6	30.7	24.1	24.9	24.4	24.5
1992	10	14	34.8	22.4	12.4	24.8	33.4	29.6	29.4	23	26.2	27.2	25.5	86	57	83	75	26.9	29.2	34.5	30.2	22.3	23.7	26.4	24.1
1992	10	15	35	24.6	10.4	27.8	33.4	29.6	30.1	24.8	27	26.4	26.1	78	61	78	72	29.3	31.4	32.3	31	23.7	24.9	25.3	24.6
1992	10	16	35.2	24.8	10.4	27.4	34.6	29.2	30.1	23.8	27.4	26.2	25.8	74	58	79	70	27.1	31.7	32	30.3	22.4	25	25.2	24.2
1992	10	17	33.6	25	8.6	27.6	32.2	28.2	29.1	25.4	26.6	27.4	26.5	84	65	94	81	31	31.1	35.9	32.7	24.6	24.7	27.2	25.5
1992	10	18	34.6	24.2	10.4	25.4	33.6	29	29.3	24.8	26.8	25.4	25.7	95	59	75	76	30.9	30.7	30	30.6	24.6	24.5	24.1	24.4
1992	10	19	29.4	23	6.4	23.6	28.8	27	26.6	23.4	26	25.6	25	98	80	89	89	28.6	31.7	31.9	30.8	23.3	25	25.1	24.5
1992	10	20	33.4	23	10.4	24.8	32.4	28.2	28.4	24.4	26.2	25.4	25.3	97	62	80	79	30.3	29.9	30.6	30.2	24.3	24	24.4	24.2
1992	10	21	32.8	22.6	10.2	23.6	25.9862	28.6	22.0448	23.2	18.6635	26.8	17.8288	97	47.8002	87	54.7206	28.2	21.7527	34	20.2224	23	17.3579	26.2	16.2449
1992	10	22	34	23.2	10.8	26.8	32.8	29.2	29.5	25.6	27.6	26.2	26.5	91	67	79	79	32	33.5	32	32.5	25.2	25.9	25.2	25.4
1992	10	23	33.6	23	10.6	26	32.4	28.6	28.9	24.4	26.2	25.2	25.3	88	62	76	75	29.5	29.9	29.8	29.7	23.8	24	24	23.9
1992	10	24	31.6	23.8	7.8	24.2	30.4	27.2	27.3	23.8	26.4	25.6	25.3	97	73	88	86	29.2	31.8	31.8	30.9	23.7	25	25	24.6
1992	10	25	33.6	24.2	9.4	25.2	32.6	28.2	28.5	24.4	26.2	25.4	25.3	94	61	80	78	30	29.8	30.6	30.1	24.1	24	24.4	24.2
1992	10	26	33.4	22.8	10.6	24.4	32.6	28.4	28.4	23.6	26.4	25.4	25.1	94	62	79	78	28.6	30.3	30.4	29.8	23.3	24.3	24.3	24
1992	10	27	33.8	23.4	10.4	26.8	32.6	28.2	29	24.4	26	25.8	25.4	82	59	83	75	29	29.2	31.6	29.9	23.5	23.7	25	24.1
1992	10	28	34.8	23.4	11.4	26.8	33.4	29.2	29.7	25.4	26.4	26.8	26.2	89	58	83	77	31.5	29.8	33.6	31.6	24.9	24	26	25
1992	10	29	34.6	24.8	9.8	25.6	33.8	29.2	29.5	23.8	27.4	26.2	25.8	86	61	79	76	28.3	32.2	32	30.8	23.1	25.3	25.2	24.5
1992	10	30	34.4	23	11.4	25.4	33.6	29	29.3	24.4	27.2	26	25.9	92	61	79	77	29.9	31.8	31.6	31.1	24	25.1	25	24.7
1992	10	31	34.6	23.6	11	25.6	33	28.2	28.8	24.2	26.2	25.2	25.2	89	59	79	75	29.3	29.5	30.1	29.6	23.7	23.8	24.1	23.9
1992	11	1	35.2	23.4	11.8	25.4	34.2	29.2	29.5	23.4	26.2	25.2	24.9	85	53	73	70	27.4	28.7	29.4	28.5	22.6	23.4	23.8	23.2
1992	11	2	34.2	22.8	11.4	24.4	32.8	28.2	28.4	22.6	26	25.4	24.7	86	59	80	75	26.2	29.1	30.6	28.6	21.9	23.6	24.4	23.3
1992	11	3	35.2	24	11.2	25.4	34.2	28.2	29	23.4	26.4	25.2	25	85	54	79	73	27.4	29.2	30.1	28.9	22.6	23.7	24.1	23.5
1992	11	4	35.4	22.8	12.6	26.8	34	29.2	29.8	23.6	27.4	25.4	25.5	77	60	74	70	27	32.1	29.9	29.7	22.4	25.2	24	23.9
1992	11	5	35.2	23.6	11.6	27.2	34.2	29.2	30	24.4	26.2	25.2	25.3	80	53	73	69	28.7	28.7	29.4	28.9	23.4	23.4	23.8	23.5
1992	11	6	34.6	22.8	11.8	23.8	33.2	28.2	28.4	23.6	26.8	25.4	25.3	98	61	80	80	29	31	30.6	30.2	23.5	24.6	24.4	24.2
1992	11	7	32.4	23	9.4	24.4	31.6	27.4	27.7	24.2	17.8074	25	16.9441	98	44.8395	82	54.1498	30.1	20.7253	30.1	20.1724	24.1	16.5161	24.1	16.2093
1992	11	8	32.8	23	9.8	24	32.4	28.4	28.3	23.6	26.4	25.8	25.3	97	63	81	80	28.8	30.4	31.5	30.3	23.4	24.3	24.9	24.2
1992	11	9	34	22.6	11.4	26.6	33.4	27.4	28.7	23	26	25.2	24.7	74	56	84	71	25.7	28.7	30.6	28.3	21.5	23.4	24.4	23.1
1992	11	10	34.4	23.4	11	25.4	33.8	27.4	28.5	23.4	25.4	24.6	24.5	85	51	80	72	27.4	26.9	29.1	27.8	22.6	22.3	23.6	22.8
1992	11	11	34.6	23	11.6	25.4	33.4	27.6	28.5	23.8	26.2	25.2	25.1	88	57	83	76	28.4	29.2	30.5	29.4	23.2	23.7	24.3	23.7
1992	11	12	33.6	23.2	10.4	24.6	32.4	27	27.8	23.2	25.4	24.2	24.3	89	57	80	75	27.5	27.8	28.3	27.9	22.7	22.8	23.1	22.9
1992	11	13	33.6	22.4	11.2	25	32.4	28.4	28.5	23.6	26.4	25.2	25.1	89	63	77	76	28.2	30.4	29.9	29.5	23.1	24.3	24.1	23.8
1992	11	14	32.6	22.8	9.8	23.8	31	27.4	27.4	23.2	26.4	25.6	25.1	95	70	87	84	28	31.4	31.6	30.3	23	24.8	25	24.3
1992	11	15	33.6	21.6	12	23.6	32.4	28.2	28.1	23.4	26.2	25	24.9	98	62	77	79	28.6	29.9	29.5	29.4	23.3	24	23.8	23.7
1992	11	16	33.6	23	10.6	25.4	32.4	27	28	24.2	26.8	25.2	25.4	91	65	87	81	29.4	31.5	30.8	30.6	23.8	24.9	24.6	24.4
1992	11	17	34.6	23.4	11.2	24.4	33.6	27.4	28.2	24	26.8	25.2	25.3	97	59	84	80	29.6	30.7	30.6	30.3	23.9	24.5	24.4	24.3
1992	11	18	33.6	22.6	11	23.4	32.4	26.4	27.1	22.8	25.2	24.2	24.1	95	56	84	78	27.3	27.3	28.7	27.8	22.6	22.5	23.4	22.8
1992	11	19	34.2	22.8	11.4	24.4	33.6	28.2	28.6	23.6	26.2	25.4	25.1	94	56	80	77	28.6	29.1	30.6	29.4	23.3	23.6	24.4	23.8
1992	11	20	32.6	23.2	9.4	24.8	31.8	27.8	28	23.8	26.4	25.2	25.1	92	66	81	80	28.8	30.8	30.3	30	23.4	24.6	24.3	24.1
1992	11	21	33.6	23	10.6	26.4	32.6	28.6	29	24.6	27.4	25.6	25.9	86	67	79	77	29.7	33	30.8	31.2	23.9	25.7	24.6	24.7
1992	11	22	33.6	24.2	9.4	26.2	32.4	28.6	29	24.8	26.8	25.2	25.6	89	65	76	77	30.4	31.5	29.8	30.6	24.3	24.9	24	24.4
1992	11	23	31.6	22.8	8.8	23.8	30.6	27.4	27.3	23.4	26.4	25.2	25	97	72	84	84	28.5	31.6	30.6	30.2	23.2	25	24.4	24.2
1992	11	24	33.4	23.2	10.2	24.6	32	27.2	27.8	24	26.8	25.4	25.4	95	67	87	83	29.4	31.8	31.2	30.8	23.8	25.1	24.8	24.5
1992	11	25	33.2	23.4	9.8	23.8	32.4	26.8	27.5	23.6	26.2	25	24.9	98	62	87	82	29	29.9	30.5	29.8	23.5	24	24.4	24
1992	11	26	33.4	23	10.4	23.8	32.6	28.2	28.2	23.4	26.8	25.2	25.1	97	64	79	80	28.5	31.4	30.1	30	23.2	24.9	24.1	24.1
1992	11	27	33.4	22.4	11	23.2	32.4	27.4	27.6	22.4	26.8	25	24.7	93	65	82	80	26.5	31.5	30.1	29.4	22.1	24.9	24.1	23.7
1992	11	28	31	22.2	8.8	23.6	29.8	27	26.9	23.4	26.4	25.2	25	98	77	87	87	28.6	32.1	30.8	30.5	23.3	25.3	24.6	24.4
1992	11	29	31.6	23.6	8	23.8	30.4	27.4	27.3	23.4	25.2	24.2	24.3	97	66	77	80	28.5	28.6	28.1	28.4	23.2	23.3	23	23.2
1992	11	30	32.2	22	10.2	24	31.6	27.4	27.6	23.6	26.4	25.8	25.3	97	67	88	84	28.8	31	32.1	30.7	23.4	24.6	25.3	24.4
1992	12	1	33.2	21.8	11.4	23.6	32.6	27.4	27.8	23	26.2	25.2	24.8	95	61	84	80	27.7	29.8	30.6	29.3	22.8	24	24.4	23.7
1992	12	2	33	23	10	24.8	32.2	28	28.3	23.6	27.4	25.2	25.4	91	69	80	80	28.3	33.3	30.2	30.6	23.1	25.9	24.2	24.4
1992	12	3	32.6	22	10.6	23.6	31.6	27.4	27.5	22.8	25.8	24.2	24.3	93	63	77	78	27.2	29.4	28.1	28.2	22.5	23.7	23	23.1
1992	12	4	33.4	21.2	12.2	25.8	32.6	28.2	28.7	22.2	26.2	25.4	24.6	73	61	80	71	24.4	29.8	30.6	28.2	20.7	24	24.4	23
1992	12	5	32.4	21.2	11.2	24.2	31.2	28	27.9	21.6	26	25.4	24.3	80	66	81	76	24.1	30.2	30.7	28.3	20.5	24.2	24.5	23
1992	12	6	33.4	23.6	9.8	25.4	32.6	27.4	28.2	23.6	26.4	25.2	25.1	86	62	84	77	27.9	30.3	30.6	29.6	22.9	24.3	24.4	23.9
1992	12	7	34.2	22.6	11.6	25	33.2	28.2	28.7	21.6	26.8	25.6	24.7	74	61	81	72	23.5	31	31.1	28.5	20.1	24.6	24.7	23.2
1992	12	8	34.2	20.4	13.8	23.2	33.6	27.4	27.9	21	25.4	24.2	23.5	82	52	77	70	23.4	27	28.1	26.2	20	22.4	23	21.8
1992	12	9	33.6	19.8	13.8	24.4	32.4	27.2	27.8	22.2	25.4	24.2	23.9	83	57	78	73	25.3	27.8	28.2	27.1	21.3	22.8	23.1	22.4
1992	12	10	33.6	22.6	11	25.6	32.4	28.2	28.6	21.8	26.2	25.4	24.5	72	62	80	71	23.6	29.9	30.6	28	20.2	24	24.4	22.9
1992	12	11	18.7742	18.2684	0.505744	20.9724	26.4207	22.4552	22.6241	15.9793	18.4552	16.7379	15.6862	56.5517	39.9655	50.1034	48.4828	18.1586	19.9379	19.0552	18.4517	15.2621	16.3621	15.6276	15.2586
1992	12	12	18.652	18.5054	0.146642	21.0966	24.8561	22.2414	21.2354	16.1655	16.2307	14.9793	12.7277	60.2069	34.8157	45.5517	36.849	18.4724	17.3329	17.069	14.0832	15.4621	14.283	13.9759	11.6718
1992	12	13	19.3268	18.5146	0.812192	20.9241	24.2966	21.7241	20.258	16.3172	17.6069	16.3448	15.478	61.7931	35.8276	52.4732	43.6266	18.8828	18.1172	18.9275	16.5018	15.7069	14.831	15.4851	13.5767
1992	12	14	34.4	21	13.4	26.2	33.6	28.2	29	23	25.2	24.2	24.1	76	51	72	66	26	26.5	27.5	26.7	21.7	22	22.7	22.1
1992	12	15	35.4	22.2	13.2	25.6	34.2	28.2	29.1	22.4	26.4	25.4	24.7	76	54	80	70	25	29.2	30.6	28.3	21.1	23.7	24.4	23.1
1992	12	16	18.4688	14.804	3.66474	19.7655	24.9517	22.0345	20.4586	15.1241	16.9941	16.6414	13.6837	53.8276	37.6338	52.3103	43.4839	17.1552	18.1819	19.1517	16.2307	14.4621	14.9572	15.6552	13.3912
1992	12	17	19.9881	17.5373	2.45079	20.5655	26.1517	22.0138	22.2793	14.8621	18.1034	16.3379	15.4172	55.7241	38.931	49.7241	45.4828	16.5793	19.169	18.3483	17.0241	14.0655	15.8552	15.169	14.1517
1992	12	18	19.2083	16.5295	2.67879	19.731	25.8407	22.1736	21.1855	14.8414	17.8859	16.2449	15.1605	56.4138	38.4542	47.4792	44.4471	16.669	18.981	18.2069	16.7658	14.1103	15.6813	14.9964	13.9191
1992	12	19	19.2636	17.5449	1.71864	20.0276	26.3241	22.1165	21.2961	14.4897	17.8859	16.2735	14.5327	54	38.3472	49.0131	42.7705	16.4241	18.9952	18.4423	16.2485	13.8138	15.692	15.1748	13.4411
1992	12	20	19.0503	16.9571	2.09327	19.931	25.0759	22.4966	20.6276	14.9655	16.8942	16.0309	14.2723	56.7586	36.3853	46.302	41.3436	16.9	17.8502	17.6968	15.6813	14.2517	14.7931	14.7075	13.0559
1992	12	21	19.9652	18.2015	1.76366	20.761	23.9793	22.4759	20.3187	15.4388	16.2949	17.4414	15.264	55.9691	34.6017	51.1034	43.5553	17.1153	17.4328	19.6379	16.8335	14.497	14.3579	16.1828	13.9655
1992	12	22	18.5985	16.9265	1.67204	20.3846	26.1617	22.2521	22.0747	14.3032	17.893	16.2521	14.8198	52.5114	37.3484	47.8002	42.6586	15.8604	18.849	18.2889	16.3033	13.4544	15.6171	15.082	13.5688
1992	12	23	20.0873	17.6137	2.4737	20.7396	26.6897	23.1793	22.2878	15.4816	18.1241	16.5241	15.9096	58.5375	35	48.7586	43.4483	17.4471	17.9931	18.5724	16.4875	14.7396	14.9552	15.3241	13.7551
1992	12	24	17.5602	17.2854	0.274855	20.7182	26.4114	19.9713	20.13	15.4174	18.0642	14.436	14.0854	57.1106	36.956	42.4003	39.854	17.2117	19.088	16.4656	15.5246	14.5648	15.7883	13.4803	12.8861
1992	12	25	18.1697	17.3364	0.833254	19.4995	23.126	19.301	18.568	14.3765	16.4379	15.7278	13.758	54.4366	33.6316	47.4507	39.9686	16.457	17.3426	17.919	15.327	13.7695	14.365	14.6819	12.6739
1992	12	26	35.6	19.6	16	24.6	34.6	29.4	29.5	22.2	27.2	25	24.8	81	57	70	69	25.2	31.2	28.8	28.4	21.2	24.7	23.4	23.1
1992	12	27	35.4	24.2	11.2	26.2	34.8	28.6	29.5	22.4	26.4	25.4	24.7	72	52	77	67	24.6	28.8	30.3	27.9	20.8	23.4	24.3	22.8
1992	12	28	34.8	24.6	10.2	24.6	33.6	28.4	28.8	23	26.2	25.2	24.8	87	56	77	74	27	29.1	29.9	28.7	22.4	23.6	24.1	23.3
1992	12	29	35.2	23.6	11.6	25.6	34.6	30.2	30.1	21.2	26.2	25.4	24.3	68	52	68	63	22.3	28.4	29.2	26.6	19.2	23.2	23.7	22
1992	12	30	35	23.8	11.2	24.6	34.6	28.2	28.9	20.2	26.2	25	23.8	67	52	77	65	20.8	28.4	29.5	26.2	18.1	23.2	23.8	21.7
1992	12	31	34.2	23.2	11	23.6	33.6	28.2	28.4	22	26.2	25.4	24.5	87	56	80	74	25.4	29.1	30.6	28.3	21.3	23.6	24.4	23.1

## Sheet: 1993
						Temperature				Temperature				Relative Humidity				Pressure				Dew temperature
Year	Month	Day	Maximum	Minimum	Max-Min	1899-12-31 07:00:00	1899-12-31 13:00:00	1899-12-31 19:00:00	Average	1899-12-31 01:00:00	1899-12-31 13:00:00	1899-12-31 19:00:00	Average	1899-12-31 01:00:00	1899-12-31 13:00:00	1899-12-31 19:00:00	Average	1899-12-31 07:00:00	1899-12-31 13:00:00	1899-12-31 19:00:00	Average	1899-12-31 07:00:00	1899-12-31 13:00:00	1899-12-31 19:00:00	Average		Month	Taverage	Hraverage
1993	1	1	15.5288	14.1823	1.34653	18.5907	18.7302	15.6704	14.7069	13.5743	16.5241	15.6789	13.7011	47.1635	28.0614	41.3737	33.006	14.6646	14.9689	15.9451	13.1263	12.5431	12.7206	13.3757	11.1316		January	27.9454	64.0548
1993	1	2	16.9977	15.9135	1.08422	19.4063	22.7534	19.1612	19.3176	13.6335	17.5299	16.9805	14.7449	49.2343	33.8089	47.5438	40.6975	14.9816	17.4074	18.5569	15.7	12.7671	14.7111	15.4465	13.2108		February	28.6962	62.7019
1993	1	3	20.9933	17.5497	3.44359	21.1669	26.6468	22.7943	21.5286	15.1814	19.805	18.3639	16.3992	51.7364	39.453	48.5493	43.3228	16.4951	20.7432	19.5696	17.3697	14.0522	17.0476	16.3912	14.6021		March	29.7606	63.866
1993	1	4	21.0328	17.9446	3.08817	21.6457	26.5327	22.2076	22.3552	16.459	19.3555	18.1631	17.8347	59.3222	37.7051	50.2604	48.6736	17.8038	19.5624	19.6244	18.8273	15.2747	16.3983	16.4103	15.8789		April	28.3932	71.3868
1993	1	5	36.2	23.2	13	25.6	35.2	28.2	29.3	22.4	26.4	25.4	24.7	76	50	80	69	25	28.6	30.6	28	21.1	23.3	24.4	22.9		May	28.6444	78.0321
1993	1	6	35.4	24	11.4	24.8	34.6	29.2	29.5	21.6	26.2	25.4	24.4	76	52	74	67	23.7	28.4	29.9	27.3	20.2	23.2	24	22.5		June	29.8867	72.4505
1993	1	7	35.4	24.2	11.2	24.8	34.2	29.2	29.4	22.4	26.8	25	24.7	81	56	71	70	25.5	30.3	28.9	28.2	21.4	24.3	23.5	23.1		July	29.2911	66.7172
1993	1	8	34.6	22.6	12	22.8	33.6	28.6	28.4	21.6	26.4	24.2	24.1	90	57	70	72	25	29.6	27.3	27.3	21.1	23.9	22.5	22.5		August	29.6221	71.1934
1993	1	9	35.6	20.8	14.8	24.2	34.2	28.2	28.7	21	25.4	24.2	23.5	75	49	72	66	22.7	26.6	27.5	25.6	19.6	22.1	22.7	21.4		September	27.5641	80.1726
1993	1	10	35.2	22.8	12.4	25	34	29.2	29.4	21.6	26.4	23.6	23.9	74	55	63	64	23.5	29.4	25.4	26.1	20.1	23.7	21.4	21.7		October	28.023	60.7084
1993	1	11	35.6	20.6	15	25.4	34.2	28.2	29	21.6	26.4	24.6	24.2	72	54	75	67	23.3	29.2	28.5	27	19.9	23.7	23.3	22.3		November	27.4136	56.8905
1993	1	12	35.4	23	12.4	25.2	34.4	29.2	29.5	20.4	25.2	24.2	23.3	65	48	66	60	20.8	26	26.9	24.5	18.1	21.7	22.3	20.7		December	25.6225	46.7562
1993	1	13	35.4	23.2	12.2	25.4	33.6	29.2	29.4	19.8	25.6	24.2	23.2	60	53	66	60	19.4	27.5	26.9	24.6	17	22.7	22.3	20.7
1993	1	14	35.6	23	12.6	24.2	34.2	29.4	29.3	21.4	25.2	24.2	23.6	78	49	65	64	23.6	26.1	26.7	25.5	20.2	21.8	22.2	21.4
1993	1	15	36.2	21.8	14.4	24.6	35.4	29.4	29.7	21.4	26.2	25.4	24.3	76	49	73	66	23.4	27.9	29.8	27	20	22.9	24	22.3
1993	1	16	34.8	23	11.8	23.8	33.6	28.2	28.5	23.2	26.2	25.4	24.9	95	56	80	77	28	29.1	30.6	29.2	23	23.6	24.4	23.7
1993	1	17	34.6	23.4	11.2	25.2	33.4	28.2	28.8	22.6	26	25.1	24.6	80	56	78	71	25.7	28.7	29.8	28.1	21.5	23.4	24	23
1993	1	18	35.2	22.4	12.8	24.2	34.6	27.4	28.4	23	25.2	24.6	24.3	90	47	80	72	27.3	25.8	29.1	27.4	22.5	21.6	23.6	22.6
1993	1	19	35.2	22.4	12.8	24.2	34.6	27.4	28.4	23	25.2	24.6	24.3	90	47	80	72	27.3	25.8	29.1	27.4	22.5	21.6	23.6	22.6
1993	1	20	35.6	23.6	12	24.6	34.6	28.4	29	23.2	26.2	25.4	24.9	89	52	79	73	27.5	28.4	30.4	28.8	22.7	23.2	24.3	23.4
1993	1	21	36.2	24.6	11.6	25.6	35.4	29.2	29.9	21.6	26.8	24.2	24.2	71	51	66	63	23.1	29.5	26.9	26.5	19.8	23.8	22.3	22
1993	1	22	35.6	25.4	10.2	26.6	34.8	27.4	29	22	26.8	25.4	24.7	67	54	85	69	23.4	29.9	31.1	28.1	20	24.1	24.7	22.9
1993	1	23	35.6	24	11.6	24.4	35	30.2	30	21.6	24.6	23.6	23.3	78	43	58	60	23.9	24	24.7	24.2	20.4	20.5	20.9	20.6
1993	1	24	35.6	24	11.6	25.6	34.6	28.4	29.3	20.6	25.2	24.2	23.3	64	47	71	61	20.9	25.8	27.4	24.7	18.2	21.6	22.6	20.8
1993	1	25	36.8	23.6	13.2	24.4	35.2	27.6	28.7	21	26.2	25.4	24.2	74	49	84	69	22.6	28	31	27.2	19.5	23	24.6	22.4
1993	1	26	37.4	21.6	15.8	24.4	36.2	29.2	29.8	21.4	26.2	25.2	24.3	77	46	73	65	23.5	27.4	29.4	26.8	20.1	22.6	23.8	22.1
1993	1	27	34.6	24.2	10.4	25.6	33.6	27.4	28.5	23.6	25.2	24.3	24.4	85	51	78	71	27.8	26.5	28.3	27.5	22.8	22	23.1	22.7
1993	1	28	36.4	23.6	12.8	25.2	35.2	29.4	29.8	23.4	26.2	24.6	24.7	86	49	68	68	27.6	28	27.7	27.8	22.7	23	22.8	22.8
1993	1	29	35.8	23	12.8	25.2	34.6	28.2	29	21.6	26.4	25.2	24.4	73	53	79	68	23.4	29	30.1	27.5	20	23.5	24.1	22.6
1993	1	30	37.4	24.8	12.6	25.6	36.2	29.2	30.1	24.2	26.8	25.2	25.4	89	48	73	70	29.3	29	29.4	29.2	23.7	23.5	23.8	23.7
1993	1	31	37.2	23.6	13.6	24.8	35.2	29.2	29.6	21.6	26.4	25.2	24.4	76	50	73	66	23.7	28.6	29.4	27.2	20.2	23.3	23.8	22.4
1993	2	1	37.4	22.6	14.8	23	36.2	29.2	29.4	20.6	22.8	25.2	22.9	81	31	73	62	22.7	18.9	29.4	23.6	19.5	16.6	23.8	20
1993	2	2	32.2	22.4	9.8	24.2	31.4	27.4	27.6	21.8	25.6	24.2	23.9	81	63	77	74	24.5	29	28.1	27.2	20.8	23.5	23	22.4
1993	2	3	35.6	24.2	11.4	24.6	34.2	28.6	29	21.6	26.2	24.2	24	77	53	70	67	23.8	28.7	27.3	26.6	20.3	23.4	22.5	22.1
1993	2	4	35.8	24	11.8	24.4	34.6	28.2	28.9	21.6	25.2	24.6	23.8	78	47	75	67	23.9	25.8	28.5	26.1	20.4	21.6	23.3	21.8
1993	2	5	37	24	13	25	36.2	28.2	29.4	21.2	26.4	25.4	24.3	72	47	80	66	22.7	27.9	30.6	27	19.5	22.9	24.4	22.3
1993	2	6	36.6	24	12.6	24.8	35.4	27.4	28.8	21.2	26.8	25.2	24.4	73	51	84	69	22.8	29.5	30.6	27.6	19.6	23.8	24.4	22.6
1993	2	7	37.2	24.6	12.6	25.4	36.4	28.2	29.6	21.8	26.8	25.4	24.7	73	48	80	67	23.7	28.9	30.6	27.7	20.2	23.5	24.4	22.7
1993	2	8	35.2	24.4	10.8	26.8	34.6	27.4	29	22.8	25.2	24.6	24.2	71	47	80	66	25.1	25.8	29.1	26.7	21.2	21.6	23.6	22.1
1993	2	9	37	25.4	11.6	26.2	36.2	28.2	29.7	22.2	25.2	24.6	24	71	41	75	62	24.1	24.8	28.5	25.8	20.5	20.9	23.3	21.6
1993	2	10	36.4	24.2	12.2	25.2	35.2	29.2	29.7	21.2	26.4	25.4	24.3	70	50	74	65	22.5	28.6	29.9	27	19.4	23.3	24	22.2
1993	2	11	36.8	23.2	13.6	25.4	35.6	27.4	28.9	21.4	25.2	24.2	23.6	70	43	77	64	22.8	25.2	28.1	25.4	19.6	21.2	23	21.3
1993	2	12	36.2	24.6	11.6	25	35.4	29.2	29.7	22.8	26.8	24.2	24.6	83	51	66	67	26.3	29.5	26.9	27.6	21.9	23.8	22.3	22.7
1993	2	13	20.3693	18.4993	1.87002	22.9156	27.4958	26.0333	23.9251	16.7372	17.1439	17.1367	15.4316	56.2901	30.2854	42.1641	38.4542	18.5922	17.3294	18.239	16.4197	15.6243	14.4078	15.2319	13.6944
1993	2	14	18.845	18.7436	0.10136	22.8656	28.6302	24.7833	24.6874	16.4946	18.5993	16.5689	16.4545	55.7551	33.9239	40.7397	41.5515	18.157	18.6136	17.3734	17.2258	15.2747	15.6457	14.5836	14.4803
1993	2	15	18.0895	17.8809	0.208602	20.7758	28.7023	24.737	23.481	15.2036	18.4288	16.331	15.1819	50.039	32.5475	39.0905	36.6474	16.414	18.3587	17.0907	15.6286	13.9452	15.3918	14.3268	13.1969
1993	2	16	18.845	23.8	-4.95503	26.2	35.8	28.2	29.6	21.8	27.2	25.2	24.7	68	52	79	66	23.2	30.4	30.1	27.9	19.9	24.3	24.1	22.8
1993	2	17	36.2	24.6	11.6	25	35.2	28.2	29.2	20.8	25.2	24.2	23.4	69	45	72	62	21.8	25.4	27.5	24.9	18.9	21.4	22.7	21
1993	2	18	36.6	23.6	13	24.2	35.4	28.2	29	20.2	26.2	24.2	23.5	70	49	72	63	21	27.9	27.5	25.5	18.3	22.9	22.7	21.3
1993	2	19	36.4	23.4	13	24.4	35.4	29.2	29.6	20.6	26.8	25.2	24.2	71	51	73	65	21.7	29.5	29.4	26.9	18.8	23.8	23.8	22.1
1993	2	20	36.4	22.2	14.2	25.4	34.6	27.4	28.7	21.2	26.2	24.2	23.9	69	52	77	66	22.4	28.4	28.1	26.3	19.3	23.2	23	21.8
1993	2	21	37.2	24	13.2	25.6	36.2	27.4	29.1	20.4	26.2	23.2	23.3	63	46	70	59	20.5	27.4	25.6	24.5	17.9	22.6	21.5	20.7
1993	2	22	37.4	25.4	12	25.8	36.2	29.4	30.2	21.6	27.2	25.2	24.7	69	50	71	64	23	30.1	29.3	27.5	19.7	24.2	23.7	22.5
1993	2	23	37.4	24.2	13.2	26.8	36.2	31.2	31.4	21.8	25.8	25.2	24.3	65	44	62	57	22.8	26.3	28.1	25.7	19.6	21.9	23	21.5
[truncated: 311 more rows]

## Sheet: 1994
						Temperature				Temperature				Relative Humidity				Pressure				Dew temperature
[truncated: 366 more rows]

[truncated: 26 more sheets: 1995, 1996, 1997, 1998, 1999, 2000, 2001, 2002, 2003, 2004, 2005, 2006, 2007, 2008, 2009, 2010, 2011, 2012, 2013, Promedios anuales …]
